# Supplementary material for: Circular RNAs in Hedgehog Signaling Activation and Hedgehog-Mediated Medulloblastoma Tumors
Source: Cancers (Basel). 2021 Oct 13;13(20):5138. doi: 10.3390/cancers13205138 (PMC8533754; doi:10.3390/cancers13205138)
Supplement: Supplementary file 1 [file cancers-13-05138-s001.zip]

Archive with 22 entries (19 files):
- Supplementary files/
- Supplementary files/S6_Sanger-seq validations.pdf
- __MACOSX/
- __MACOSX/Supplementary files/
- __MACOSX/Supplementary files/._S6_Sanger-seq validations.pdf
- Supplementary files/.DS_Store
- __MACOSX/Supplementary files/._.DS_Store
- Supplementary files/S5_linear_back-spliced.xlsx
- __MACOSX/Supplementary files/._S5_linear_back-spliced.xlsx
- Supplementary files/S4_circular_HEPM.xlsx
- __MACOSX/Supplementary files/._S4_circular_HEPM.xlsx
- Supplementary files/S3_circular_Daoy.xlsx
- __MACOSX/Supplementary files/._S3_circular_Daoy.xlsx
- Supplementary files/Supplementary figures.pdf
- __MACOSX/Supplementary files/._Supplementary figures.pdf
- Supplementary files/S1_linear_Daoy.xlsx
- __MACOSX/Supplementary files/._S1_linear_Daoy.xlsx
- Supplementary files/Supplementary tables.xlsx
- __MACOSX/Supplementary files/._Supplementary tables.xlsx
- Supplementary files/S2_linear_HEPM.xlsx
- __MACOSX/Supplementary files/._S2_linear_HEPM.xlsx
- __MACOSX/._Supplementary files
