# Supplementary material for: Circular RNAs in Hedgehog Signaling Activation and Hedgehog-Mediated Medulloblastoma Tumors
Source: Cancers (Basel). 2021 Oct 13;13(20):5138. doi: 10.3390/cancers13205138 (PMC8533754; doi:10.3390/cancers13205138)
Supplement: Supplementary file 1 [file cancers-13-05138-s001.zip › Supplementary files/S5_linear_back-spliced.xlsx]

## Sheet: counts_lin_back-spliced_Daoy
		Raw Counts (Aligner: TopHat + TopHatFusion, Ref.genome: Homo_sapiens.GRCh38.dna.primary_assembly.fa (Ensembl), Gene quantif. method: featureCounts, Gene ref: Homo_sapiens.GRCh38.95 (Ensembl))																Normalized Counts (Software: DESeq2)
		CircExplorer2 "Characterization pipeline"																Size factors from linear RNA analysis of c samples (0.8255667,1.4166294,0.8980667,0.8646860,0.8424697,0.7804396,0.9882378,0.9421907,3.0393784,0.4734388,0.6847585,1.7005178,1.2430758,0.7181908,1.0698809,1.2053668)															...	Comparisons (Software: DESeq2, Method: Wald test)
		Control_SAG				SAG				Control_SHH				SHH				Control_SAG				SAG				Control_SHH				SHH				SAG_vs_Control_SAG						SHH_vs_Control_SHH						SAG_vs_SHH
id	symbol	m1	m2	m3	m4	m5	m6	m7	m8	m9	m10	m11	m12	m13	m14	m15	m16	m1	m2	m3	m4	m5	m6	m7	m8	m9	m10	m11	m12	m13	m14	m15	m16	baseMean	log2FoldChange	lfcSE	stat	pvalue	padj	baseMean	log2FoldChange	lfcSE	stat	pvalue	padj	baseMean	log2FoldChange	lfcSE	stat
chr7:26195855-26196584	HNRNPA2B1	15	10	8	4	3	4	9	0	49	0	0	16	0	9	13	13	18.1693	7.05901	8.90802	4.62596	3.56096	5.12532	9.10712	0	16.1217	0	0	9.4089	0	12.5315	12.1509	10.7851	7.34711	-1.1161	1.22424	-0.91167	0.361944	1	7.34711	0.365426	1.2041	0.303485	0.76152	1	7.34711	-0.98394	1.22505	-0.80319
chr22:45328063-45330602	FAM118A	4	4	0	5	6	5	4	0	5	0	0	5	3	0	7	2	4.84516	2.8236	0	5.78245	7.12192	6.40665	4.04761	0	1.64507	0	0	2.94028	2.41337	0	6.54278	1.65925	2.88926	0.385533	1.19921	0.32149	0.747839	1	2.88926	0.952269	1.2951	0.735288	0.462164	1	2.88926	0.683429	1.20976	0.564929
chr2:165874832-165876164|chr2:165933057-165941026	TTC21B	6	4	1	1	4	3	5	1	7	0	4	5	3	0	0	2	7.26773	2.8236	1.1135	1.15649	4.74795	3.84399	5.05951	1.06136	2.3031	0	5.84148	2.94028	2.41337	0	0	1.65925	2.63948	0.262335	1.11239	0.235831	0.813564	1	2.63948	-1.3561	1.23975	-1.09385	0.274022	1	2.63948	1.73356	1.23122	1.408
chr7:26192577-26193250|chr7:26193373-26193574	HNRNPA2B1	0	0	0	1	1	0	0	0	6	3	0	6	3	3	6	4	0	0	0	1.15649	1.18699	0	0	0	1.97409	6.33662	0	3.52834	2.41337	4.17716	5.6081	3.31849	1.85623	0.142232	1.8207	0.078119	0.937733	1	1.85623	0.449369	1.24588	0.360686	0.718334	1	1.85623	-3.49365	1.55126	-2.25213
chr14:67887204-68291883|chr14:68291980-68411423	RAD51B	1	2	2	3	3	2	0	0	0	1	1	3	0	0	2	6	1.21129	1.4118	2.22701	3.46947	3.56096	2.56266	0	0	0	2.11221	1.46037	1.76417	0	0	1.86937	4.97774	1.66419	-0.47004	1.50197	-0.31295	0.754319	1	1.66419	0.569419	1.51824	0.375051	0.707622	1	1.66419	-0.24706	1.51054	-0.16356
chr15:25085322-25087466|chr15:25090010-25091589	SNHG14	3	2	0	0	2	2	1	2	3	2	1	3	2	0	1	0	3.63387	1.4118	0	0	2.37397	2.56266	1.0119	2.12271	0.987044	4.22441	1.46037	1.76417	1.60891	0	0.934683	0	1.50603	0.677157	1.39607	0.485046	0.627644	1	1.50603	-1.48927	1.49192	-0.99822	0.31817	1	1.50603	1.55729	1.50113	1.03741
chr2:188998718-188999284|chr2:188999383-188999469	COL3A1	0	0	2	4	3	0	4	1	3	0	0	0	2	1	0	0	0	0	2.22701	4.62596	3.56096	0	4.04761	1.06136	0.987044	0	0	0	1.60891	1.39239	0	0	1.21945	0.38068	1.71854	0.221514	0.824692	1	1.21945	0.740974	1.95135	0.379724	0.70415	1	1.21945	1.58197	1.82314	0.867718
chr2:33293282-33300450|chr2:33300573-33301521	LTBP1	3	2	0	0	0	0	4	0	0	0	2	0	2	3	0	0	3.63387	1.4118	0	0	0	0	4.04761	0	0	0	2.92074	0	1.60891	4.17716	0	0	1.11251	-0.28981	2.68039	-0.10812	0.913899	1	1.11251	0.982898	2.68262	0.366395	0.71407	1	1.11251	-0.45496	2.66773	-0.17054
chr19:48919286-48921153|None	NUCB1	1	0	0	3	0	2	2	0	7	0	0	0	0	0	3	2	1.21129	0	0	3.46947	0	2.56266	2.0238	0	2.3031	0	0	0	0	0	2.80405	1.65925	1.0021	0.005806	2.01147	0.002886	0.997697	1	1.0021	0.592697	2.0276	0.292314	0.770046	1	1.0021	0.003075	2.00451	0.001534
chr4:156811017-156850220|chr4:156850416-156970785	PDGFC	0	0	0	0	0	2	2	0	2	1	0	3	2	0	3	0	0	0	0	0	0	2.56266	2.0238	0	0.658029	2.11221	0	1.76417	1.60891	0	2.80405	0	0.845864	2.59673	2.10238	1.23514	0.216778	1	0.845864	0.031658	1.94597	0.016269	0.98702	1	0.845864	0.014486	1.95704	0.007402
chr12:124912180-124913320	UBC	0	0	1	2	0	2	0	1	0	0	1	1	0	2	1	0	0	0	1.1135	2.31298	0	2.56266	0	1.06136	0	0	1.46037	0.588056	0	2.78478	0.934683	0	0.801149	0.09411	2.06786	0.045511	0.9637	1	0.801149	0.794686	2.06791	0.384295	0.70076	1	0.801149	0.048614	2.05424	0.023665
chr7:153402218-153402367	CUFF.58201.14	0	1	0	0	2	0	0	0	5	0	1	3	6	0	0	0	0	0.705901	0	0	2.37397	0	0	0	1.64507	0	1.46037	1.76417	4.82674	0	0	0	0.798514	0.922586	2.36747	0.389694	0.696763	1	0.798514	-0.04855	2.10073	-0.02311	0.981562	1	0.798514	-1.08384	2.23	-0.48603
chr7:94416503-94417723|chr7:94417831-94418498	COL1A2	0	3	0	0	1	0	0	0	2	1	1	4	0	0	0	0	0	2.1177	0	0	1.18699	0	0	0	0.658029	2.11221	1.46037	2.35222	0	0	0	0	0.61797	-0.78864	2.39056	-0.3299	0.741478	1	0.61797	-3.18651	2.26954	-1.40403	0.16031	1	0.61797	0.949145	2.41928	0.392326
chr1:32042719-32045330	KHDRBS1	3	3	0	2	0	0	0	0	1	0	0	0	0	1	0	0	3.63387	2.1177	0	2.31298	0	0	0	0	0.329015	0	0	0	0	1.39239	0	0	0.611622	-3.27491	2.37564	-1.37854	0.168037	1	0.611622	0.217838	2.51326	0.086675	0.93093	1	0.611622	-0.49355	2.53277	-0.19486
chr5:179716294-179719667|chr5:179719781-179720403	CANX	0	0	0	0	1	0	4	1	0	0	0	3	0	0	0	2	0	0	0	0	1.18699	0	4.04761	1.06136	0	0	0	1.76417	0	0	0	1.65925	0.60746	3.07419	2.6833	1.14567	0.25193	1	0.60746	-0.29918	2.73158	-0.10953	0.912784	1	0.60746	1.76677	2.67108	0.661446
chr15:42513447-42515236|chr15:42515354-42528261	SNAP23	0	0	0	2	0	0	0	3	2	0	0	0	1	1	0	0	0	0	0	2.31298	0	0	0	3.18407	0.658029	0	0	0	0.804456	1.39239	0	0	0.521995	0.520091	2.82327	0.184216	0.853844	1	0.521995	0.535279	2.84879	0.187896	0.850958	1	0.521995	0.730858	2.82553	0.258662
chr13:41590765-41605167|chr13:41605276-41611575	VWA8	3	0	0	0	1	0	0	0	1	0	1	0	0	0	0	1	3.63387	0	0	0	1.18699	0	0	0	0.329015	0	1.46037	0	0	0	0	0.829623	0.464991	-1.36508	2.73375	-0.49934	0.617538	1	0.464991	-0.58053	2.76281	-0.21012	0.833573	1	0.464991	0.227799	2.81096	0.08104
chr1:32652061-32668319|chr1:32668398-32668738	RBBP4	1	4	0	1	0	0	0	0	2	0	0	1	0	0	0	1	1.21129	2.8236	0	1.15649	0	0	0	0	0.658029	0	0	0.588056	0	0	0	0.829623	0.454193	-2.66763	2.48543	-1.07331	0.283132	1	0.454193	-0.6924	2.55203	-0.27131	0.786152	1	0.454193	-0.49355	2.60925	-0.18915
chr8:56966352-56978049|chr8:56978145-56980034	IMPAD1	0	0	0	2	0	0	0	3	1	0	0	2	0	0	0	0	0	0	0	2.31298	0	0	0	3.18407	0.329015	0	0	1.17611	0	0	0	0	0.437636	0.482002	3.7823	0.127436	0.898595	1	0.437636	-1.54599	3.79721	-0.40714	0.683907	1	0.437636	2.17409	3.79713	0.572562
chr1:156309303-156310557|chr1:156310641-156317535	CCT3	1	2	0	0	1	0	0	2	0	0	0	0	1	0	0	0	1.21129	1.4118	0	0	1.18699	0	0	2.12271	0	0	0	0	0.804456	0	0	0	0.421078	0.308392	2.71847	0.113443	0.909679	1	0.421078	0.856692	2.82091	0.303693	0.761362	1	0.421078	1.50573	2.76157	0.545244
chr12:58890796-58913981|chr12:58914336-58919426	LRIG3	1	3	0	0	0	0	0	1	1	0	0	0	2	0	0	0	1.21129	2.1177	0	0	0	0	0	1.06136	0.329015	0	0	0	1.60891	0	0	0	0.395517	-1.31717	2.81995	-0.46709	0.640436	1	0.395517	0.868434	2.86459	0.303162	0.761766	1	0.395517	-0.41953	2.88129	-0.14561
chr7:26191128-26192300	CUFF.35240.4	0	0	0	0	0	0	0	0	0	1	1	0	2	0	1	0	0	0	0	0	0	0	0	0	0	2.11221	1.46037	0	1.60891	0	0.934683	0	0.382261	0	3.15325	0	1	1	0.382261	-0.16794	3.0456	-0.05514	0.956025	1	0.382261	-1.65997	3.109	-0.53392
chr19:54461692-54461802	LENG8	0	0	0	0	0	1	0	0	0	1	0	2	0	1	0	0	0	0	0	0	0	1.28133	0	0	0	2.11221	0	1.17611	0	1.39239	0	0	0.372627	0.863561	3.12825	0.276053	0.782507	1	0.372627	-1.27054	3.06696	-0.41427	0.67868	1	0.372627	0.227799	3.12828	0.072819
chr7:42148468-42223129|chr7:42223295-42236970	GLI3	0	1	0	0	1	0	2	0	2	0	0	0	1	0	0	0	0	0.705901	0	0	1.18699	0	2.0238	0	0.658029	0	0	0	0.804456	0	0	0	0.336199	1.38221	2.97441	0.464701	0.642145	1	0.336199	-0.19076	2.9975	-0.06364	0.949258	1	0.336199	1.46778	2.97444	0.493463
chr12:124912055-124913423	UBC	0	0	0	0	0	0	0	0	0	0	0	1	0	2	1	1	0	0	0	0	0	0	0	0	0	0	0	0.588056	0	2.78478	0.934683	0.829623	0.321071	0	3.25931	0	1	1	0.321071	1.88816	3.14803	0.599791	0.548645	1	0.321071	-2.42242	3.16898	-0.76442
chr11:61416162-61416363	CPSF7	0	0	0	1	0	0	0	1	0	0	1	0	0	1	0	0	0	0	0	1.15649	0	0	0	1.06136	0	0	1.46037	0	0	1.39239	0	0	0.316913	0.142236	3.27522	0.043428	0.96536	1	0.316913	-0.06518	3.25396	-0.02003	0.984019	1	0.316913	0.227799	3.27527	0.069551
chr5:68215949-68226289|chr5:68227009-68273389	PIK3R1	1	0	0	2	0	0	0	0	1	0	0	2	0	0	0	0	1.21129	0	0	2.31298	0	0	0	0	0.329015	0	0	1.17611	0	0	0	0	0.314337	-2.06028	3.23934	-0.63602	0.524765	1	0.314337	-1.5505	3.25574	-0.47623	0.633907	1	0.314337	0	3.3029	0
chr17:7014277-7015061	RNASEK-C17orf49	0	0	1	0	0	0	0	0	3	0	0	0	0	2	0	0	0	0	1.1135	0	0	0	0	0	0.987044	0	0	0	0	2.78478	0	0	0.305333	-0.57912	4.32794	-0.13381	0.893553	1	0.305333	0.607465	4.27172	0.142206	0.886917	1	0.305333	-1.58643	4.29933	-0.36899
chr12:103946941-103947310|chr12:103947430-103947632	HSP90B1	0	0	0	1	0	0	0	0	0	0	2	0	1	0	0	0	0	0	0	1.15649	0	0	0	0	0	0	2.92074	0	0.804456	0	0	0	0.305105	-0.57912	4.32794	-0.13381	0.893554	1	0.305105	-1.38124	4.28283	-0.32251	0.747069	1	0.305105	-0.49354	4.32805	-0.11403
chr2:177508031-177513818|chr2:177513908-177521268	AGPS	0	0	0	0	0	2	2	0	0	0	0	0	0	0	0	0	0	0	0	0	0	2.56266	2.0238	0	0	0	0	0	0	0	0	0	0.286654	2.6033	4.26687	0.610119	0.541783	1	0.286654	0	4.32805	0	1	1	0.286654	2.6889	4.26697	0.630165
chr11:63997768-64001455	OTUB1	0	1	0	0	0	0	2	1	0	0	0	1	0	0	0	0	0	0.705901	0	0	0	0	2.0238	1.06136	0	0	0	0.588056	0	0	0	0	0.273695	1.33026	3.37552	0.394089	0.693515	1	0.273695	-0.76545	3.39812	-0.22526	0.821778	1	0.273695	2.13717	3.37557	0.633127
chr2:47403175-47403359	MSH2	0	0	0	0	0	0	0	0	0	0	0	0	0	3	0	0	0	0	0	0	0	0	0	0	0	0	0	0	0	4.17716	0	0	0.261073	0	4.32794	0	1	1	0.261073	2.65798	4.26552	0.623131	0.533198	1	0.261073	-2.29483	4.26552	-0.538
chr17:35844728-35844857	TAF15	0	0	1	0	0	0	0	0	1	1	0	1	0	0	0	0	0	0	1.1135	0	0	0	0	0	0.329015	2.11221	0	0.588056	0	0	0	0	0.258924	-0.57911	3.47359	-0.16672	0.867593	1	0.258924	-1.84404	3.42233	-0.53883	0.590006	1	0.258924	0	3.47364	0
chr2:165876232-165880678|chr2:165933057-165941026	TTC21B	0	0	0	0	0	0	2	0	0	1	0	0	0	0	0	0	0	0	0	0	0	0	2.0238	0	0	2.11221	0	0	0	0	0	0	0.258501	1.52685	4.3252	0.353013	0.724079	1	0.258501	-0.81827	4.31137	-0.18979	0.849471	1	0.258501	1.61245	4.3253	0.372794
chr14:39180676-39182308	PNN	1	0	0	1	0	0	0	0	0	0	0	0	0	0	1	1	1.21129	0	0	1.15649	0	0	0	0	0	0	0	0	0	0	0.934683	0.829623	0.258255	-1.45561	3.47385	-0.41902	0.675203	1	0.258255	1.58271	3.47662	0.455243	0.648935	1	0.258255	-1.21956	3.47662	-0.35079
chr4:156772893-156810836|chr4:156811017-156850220	PDGFC	0	1	0	0	0	0	0	0	0	0	0	0	0	0	0	4	0	0.705901	0	0	0	0	0	0	0	0	0	0	0	0	0	3.31849	0.251525	-0.57911	4.32794	-0.13381	0.893555	1	0.251525	2.37516	4.27823	0.555173	0.578776	1	0.251525	-2.01201	4.27823	-0.47029
chr4:156779158-156810836|chr4:156811017-156850220	PDGFC	0	1	0	0	0	0	0	0	0	0	0	0	0	0	0	4	0	0.705901	0	0	0	0	0	0	0	0	0	0	0	0	0	3.31849	0.251525	-0.57911	4.32794	-0.13381	0.893555	1	0.251525	2.37516	4.27823	0.555173	0.578776	1	0.251525	-2.01201	4.27823	-0.47029
chr2:33293282-33300450|chr2:33301644-33309433	LTBP1	0	1	0	0	0	0	0	0	0	0	0	1	2	0	0	1	0	0.705901	0	0	0	0	0	0	0	0	0	0.588056	1.60891	0	0	0.829623	0.233281	-0.57911	3.59976	-0.16087	0.872192	1	0.233281	1.07013	3.54512	0.301861	0.762758	1	0.233281	-1.6111	3.56379	-0.45207
chr3:49101899-49103376	QARS	0	0	0	0	2	1	0	0	0	0	0	0	0	0	0	0	0	0	0	0	2.37397	1.28133	0	0	0	0	0	0	0	0	0	0	0.228456	2.2699	4.23903	0.535478	0.59232	1	0.228456	0	4.28499	0	1	1	0.228456	2.3555	4.23912	0.555657
chr5:96754161-96754657|chr5:96754741-96757443	CAST	0	0	0	0	0	0	1	1	2	0	0	0	0	0	0	1	0	0	0	0	0	0	1.0119	1.06136	0.658029	0	0	0	0	0	0	0.829623	0.222557	1.54902	3.66912	0.422179	0.672895	1	0.222557	-0.17877	3.65056	-0.04897	0.960942	1	0.222557	0.913269	3.66918	0.248903
chr5:142932125-143014079|chr5:143057747-143120987	ARHGAP26	1	1	0	0	0	1	0	0	1	0	0	0	0	0	0	0	1.21129	0.705901	0	0	0	1.28133	0	0	0.329015	0	0	0	0	0	0	0	0.220471	-0.50415	3.64872	-0.13817	0.890106	1	0.220471	-0.49641	3.64613	-0.13615	0.891706	1	0.220471	0.949141	3.65887	0.259408
chr15:92929091-92937517|chr15:92946216-92948951	CHD2	0	0	0	0	0	0	0	0	0	0	2	1	0	0	0	0	0	0	0	0	0	0	0	0	0	0	2.92074	0.588056	0	0	0	0	0.2193	0	4.32794	0	1	1	0.2193	-2.33519	4.27585	-0.54613	0.584973	1	0.2193	0	4.32805	0
chr19:12943756-12943941	CALR	0	0	0	0	0	0	2	0	0	0	0	1	0	0	0	1	0	0	0	0	0	0	2.0238	0	0	0	0	0.588056	0	0	0	0.829623	0.215093	1.52761	4.01826	0.380168	0.70382	1	0.215093	-0.05327	4.00476	-0.0133	0.989388	1	0.215093	0.891868	4.01834	0.221949
chr17:17819615-17820404	SREBF1	2	0	0	0	0	0	1	0	0	0	0	0	0	0	0	0	2.42258	0	0	0	0	0	1.0119	0	0	0	0	0	0	0	0	0	0.214655	-0.752	4.3148	-0.17428	0.861642	1	0.214655	0	4.32805	0	1	1	0.214655	0.949138	4.32805	0.2193
chr17:47047264-47049055|chr17:47051400-47054517	CUFF.17492.1	0	0	0	0	1	0	0	0	0	0	0	1	1	0	0	1	0	0	0	0	1.18699	0	0	0	0	0	0	0.588056	0.804456	0	0	0.829623	0.21307	0.863552	3.70515	0.233068	0.815709	1	0.21307	0.605257	3.67917	0.164509	0.86933	1	0.21307	-0.42655	3.69717	-0.11537
chr9:123136181-123136380|chr9:123136515-123139528	STRBP	0	0	2	0	0	0	0	0	1	0	0	0	0	0	0	1	0	0	2.22701	0	0	0	0	0	0.329015	0	0	0	0	0	0	0.829623	0.211603	-1.43943	4.04417	-0.35593	0.721895	1	0.211603	0.226082	4.04574	0.055881	0.955436	1	0.211603	-0.49354	4.05712	-0.12165
chr15:25081224-25082588|chr15:25082705-25083395	SNHG14	2	0	0	0	0	0	0	0	0	0	0	0	0	0	1	0	2.42258	0	0	0	0	0	0	0	0	0	0	0	0	0	0.934683	0	0.209829	-1.47334	4.3148	-0.34146	0.732755	1	0.209829	0.856687	4.32805	0.197939	0.843093	1	0.209829	-0.49354	4.32805	-0.11403
chr16:2759402-2759568|chr16:2759661-2760300	SRRM2	0	0	2	0	0	0	0	1	0	0	0	0	0	0	0	0	0	0	2.22701	0	0	0	0	1.06136	0	0	0	0	0	0	0	0	0.205523	-0.71952	4.31589	-0.16671	0.867594	1	0.205523	0	4.32805	0	1	1	0.205523	0.949138	4.32805	0.2193
chr11:22625813-22674849|chr11:22685789-22726291	GAS2	0	0	0	1	0	0	0	0	0	1	0	0	0	0	0	0	0	0	0	1.15649	0	0	0	0	0	2.11221	0	0	0	0	0	0	0.204293	-0.5791	4.32794	-0.1338	0.893557	1	0.204293	-0.81828	4.31137	-0.18979	0.84947	1	0.204293	0	4.32805	0
chr6:4117451-4119185|chr6:4119275-4125249	ECI2	0	1	0	0	0	2	0	0	0	0	0	0	0	0	0	0	0	0.705901	0	0	0	2.56266	0	0	0	0	0	0	0	0	0	0	0.204285	0.986801	4.31727	0.228571	0.819203	1	0.204285	0	4.32805	0	1	1	0.204285	1.7937	4.31737	0.415462
chr3:61562372-61748877|chr3:61748982-61769293	PTPRG	1	0	0	0	0	0	0	0	2	0	0	0	0	1	0	0	1.21129	0	0	0	0	0	0	0	0.658029	0	0	0	0	1.39239	0	0	0.203857	-0.57911	4.09952	-0.14126	0.887663	1	0.203857	-0.17395	4.07945	-0.04264	0.965987	1	0.203857	-0.49354	4.09961	-0.12039
chr7:144311936-144343186|chr7:144343298-144350717	AC074386.1	0	0	1	0	0	0	0	0	0	1	0	0	0	0	0	0	0	0	1.1135	0	0	0	0	0	0	2.11221	0	0	0	0	0	0	0.201607	-0.5791	4.32794	-0.1338	0.893557	1	0.201607	-0.81828	4.31137	-0.18979	0.84947	1	0.201607	0	4.32805	0
chr2:33110751-33134792|chr2:33134960-33186855	LTBP1	0	0	0	0	0	0	0	3	0	0	0	0	0	0	0	0	0	0	0	0	0	0	0	3.18407	0	0	0	0	0	0	0	0	0.199004	2.08637	4.29281	0.486016	0.626956	1	0.199004	0	4.32805	0	1	1	0.199004	2.17197	4.29291	0.505943
chr17:7571479-7572283	SENP3-EIF4A1	0	0	0	0	1	0	0	1	0	0	0	0	0	0	1	0	0	0	0	0	1.18699	0	0	1.06136	0	0	0	0	0	0	0.934683	0	0.198939	1.60164	4.10949	0.389742	0.696727	1	0.198939	0.856688	4.11554	0.20816	0.835104	1	0.198939	0.965889	4.10958	0.235034
chr5:81615557-81636556|chr5:81650339-81750980	SSBP2	0	0	1	0	0	0	0	0	2	0	0	0	0	1	0	0	0	0	1.1135	0	0	0	0	0	0.658029	0	0	0	0	1.39239	0	0	0.197745	-0.57911	4.14487	-0.13972	0.888884	1	0.197745	-0.17353	4.12505	-0.04207	0.966445	1	0.197745	-0.49354	4.14496	-0.11907
chr21:43685789-43686803|chr21:43686935-43687515	RRP1B	0	0	0	0	0	1	1	0	0	0	0	0	0	0	0	1	0	0	0	0	0	1.28133	1.0119	0	0	0	0	0	0	0	0	0.829623	0.195178	1.57245	4.13789	0.380013	0.703935	1	0.195178	0.856688	4.14272	0.206794	0.836171	1	0.195178	0.936702	4.13798	0.226367
chr11:70419856-70420399|chr11:70420510-70422939	CTTN	0	1	0	0	0	0	1	1	1	0	0	0	0	0	0	0	0	0.705901	0	0	0	0	1.0119	1.06136	0.329015	0	0	0	0	0	0	0	0.194261	0.827374	3.82147	0.216507	0.828593	1	0.194261	-0.49588	3.8135	-0.13003	0.89654	1	0.194261	1.63428	3.82154	0.427649
chr8:115418452-115587000|chr8:115620060-115667873	CUFF.37263.5	0	0	0	0	0	0	0	0	0	1	0	0	0	0	1	0	0	0	0	0	0	0	0	0	0	2.11221	0	0	0	0	0.934683	0	0.190431	0	4.32794	0	1	1	0.190431	-0.09693	4.31137	-0.02248	0.982063	1	0.190431	-0.49354	4.32805	-0.11403
None|chr8:115620060-115667873	TRPS1	0	0	0	0	0	0	0	0	0	1	0	0	0	0	1	0	0	0	0	0	0	0	0	0	0	2.11221	0	0	0	0	0.934683	0	0.190431	0	4.32794	0	1	1	0.190431	-0.09693	4.31137	-0.02248	0.982063	1	0.190431	-0.49354	4.32805	-0.11403
chr15:24920124-24962113|chr15:24962209-24967931	SNRPN	0	0	0	0	0	0	0	0	0	1	0	0	0	0	1	0	0	0	0	0	0	0	0	0	0	2.11221	0	0	0	0	0.934683	0	0.190431	0	4.32794	0	1	1	0.190431	-0.09693	4.31137	-0.02248	0.982063	1	0.190431	-0.49354	4.32805	-0.11403
chr1:81761852-81836884|chr1:81837057-81907016	ADGRL2	0	0	0	0	1	0	0	0	1	0	0	1	0	0	1	0	0	0	0	0	1.18699	0	0	0	0.329015	0	0	0.588056	0	0	0.934683	0	0.189921	0.863551	3.85273	0.22414	0.822649	1	0.189921	-0.40694	3.82394	-0.10642	0.915251	1	0.189921	0.227798	3.85281	0.059125
chr5:80769003-80775693|chr5:80792844-80813583	MSH3	0	0	0	0	0	0	3	0	0	0	0	0	0	0	0	0	0	0	0	0	0	0	3.03571	0	0	0	0	0	0	0	0	0	0.189732	2.02321	4.29665	0.470881	0.637725	1	0.189732	0	4.32805	0	1	1	0.189732	2.1088	4.29675	0.49079
chr3:196372042-196391812|chr3:196403019-196407245	CUFF.28888.2	0	0	0	0	0	0	3	0	0	0	0	0	0	0	0	0	0	0	0	0	0	0	3.03571	0	0	0	0	0	0	0	0	0	0.189732	2.02321	4.29665	0.470881	0.637725	1	0.189732	0	4.32805	0	1	1	0.189732	2.1088	4.29675	0.49079
chr14:57269388-57274243|chr14:57280422-57282088	AP5M1	0	0	0	0	0	0	3	0	0	0	0	0	0	0	0	0	0	0	0	0	0	0	3.03571	0	0	0	0	0	0	0	0	0	0.189732	2.02321	4.29665	0.470881	0.637725	1	0.189732	0	4.32805	0	1	1	0.189732	2.1088	4.29675	0.49079
chr14:57269069-57274243|chr14:57280422-57282088	CUFF.11706.3	0	0	0	0	0	0	3	0	0	0	0	0	0	0	0	0	0	0	0	0	0	0	3.03571	0	0	0	0	0	0	0	0	0	0.189732	2.02321	4.29665	0.470881	0.637725	1	0.189732	0	4.32805	0	1	1	0.189732	2.1088	4.29675	0.49079
chr18:50879308-50895808|chr18:50921187-50924097	CUFF.18241.2	0	0	0	0	0	0	3	0	0	0	0	0	0	0	0	0	0	0	0	0	0	0	3.03571	0	0	0	0	0	0	0	0	0	0.189732	2.02321	4.29665	0.470881	0.637725	1	0.189732	0	4.32805	0	1	1	0.189732	2.1088	4.29675	0.49079
chr6:79026164-79042842|chr6:79060818-79077447	CUFF.34092.1	0	0	0	0	0	0	3	0	0	0	0	0	0	0	0	0	0	0	0	0	0	0	3.03571	0	0	0	0	0	0	0	0	0	0.189732	2.02321	4.29665	0.470881	0.637725	1	0.189732	0	4.32805	0	1	1	0.189732	2.1088	4.29675	0.49079
chr1:146964429-146964892|chr1:146969596-146970646	NBPF12	0	0	0	0	1	0	1	0	0	0	0	0	0	0	0	1	0	0	0	0	1.18699	0	1.0119	0	0	0	0	0	0	0	0	0.829623	0.189282	1.57243	4.18421	0.3758	0.707066	1	0.189282	0.856688	4.18899	0.204509	0.837955	1	0.189282	0.936676	4.1843	0.223855
chr2:27665295-27667267|chr2:27667390-27668842	SLC4A1AP	0	1	0	2	0	0	0	0	0	0	0	0	0	0	0	0	0	0.705901	0	2.31298	0	0	0	0	0	0	0	0	0	0	0	0	0.18868	-1.85915	4.29073	-0.4333	0.6648	1	0.18868	0	4.32805	0	1	1	0.18868	0	4.32805	0
chr9:112276013-112297831|chr9:112297916-112330440	PTBP3	0	1	0	0	0	0	0	0	0	0	1	0	1	0	0	0	0	0.705901	0	0	0	0	0	0	0	0	1.46037	0	0.804456	0	0	0	0.18567	-0.57911	4.2455	-0.1364	0.891502	1	0.18567	-0.09523	4.22863	-0.02252	0.982034	1	0.18567	-0.49354	4.24559	-0.11625
chr2:191400468-191400748|chr2:191400835-191402631	MYO1B	0	0	0	1	0	0	0	0	3	0	0	0	1	0	0	0	0	0	0	1.15649	0	0	0	0	0.987044	0	0	0	0.804456	0	0	0	0.184249	-0.57911	4.25438	-0.13612	0.891726	1	0.184249	-0.48623	4.22652	-0.11504	0.908411	1	0.184249	-0.49354	4.25447	-0.11601
chr7:69899498-70118131|chr7:70134571-70435751	AUTS2	0	0	0	0	0	0	0	0	0	1	0	0	0	0	0	1	0	0	0	0	0	0	0	0	0	2.11221	0	0	0	0	0	0.829623	0.183864	0	4.32794	0	1	1	0.183864	-0.09693	4.31137	-0.02248	0.982063	1	0.183864	-0.49354	4.32805	-0.11403
chr11:47425246-47425866|chr11:47425946-47426116	PSMC3	1	0	0	0	0	0	0	1	2	0	0	0	0	0	0	0	1.21129	0	0	0	0	0	0	1.06136	0.658029	0	0	0	0	0	0	0	0.183167	0.142235	4.26203	0.033373	0.973377	1	0.183167	-0.89385	4.24284	-0.21067	0.833143	1	0.183167	0.949139	4.26213	0.222691
chr7:69599962-69899285|chr7:69899498-70118131	AUTS2	0	0	2	0	0	0	0	0	2	0	0	0	0	0	0	0	0	0	2.22701	0	0	0	0	0	0.658029	0	0	0	0	0	0	0	0.180315	-1.44087	4.31589	-0.33385	0.738492	1	0.180315	-0.89331	4.30908	-0.20731	0.83577	1	0.180315	0	4.32805	0
chr1:146134265-146135306|chr1:146140020-146140483	NBPF10	0	0	0	0	0	0	0	0	0	0	1	0	0	1	0	0	0	0	0	0	0	0	0	0	0	0	1.46037	0	0	1.39239	0	0	0.178297	0	4.32794	0	1	1	0.178297	-0.09693	4.31137	-0.02248	0.982063	1	0.178297	-0.49354	4.32805	-0.11403
chr15:66500148-66502690	RPL4	0	1	0	0	0	0	0	0	0	1	0	0	0	0	0	0	0	0.705901	0	0	0	0	0	0	0	2.11221	0	0	0	0	0	0	0.176132	-0.5791	4.32794	-0.1338	0.893557	1	0.176132	-0.81828	4.31137	-0.18979	0.84947	1	0.176132	0	4.32805	0
chr14:73886915-73892026|chr14:73892107-73893796	ZNF410	0	2	0	0	0	0	0	0	0	0	0	0	0	1	0	0	0	1.4118	0	0	0	0	0	0	0	0	0	0	0	1.39239	0	0	0.175262	-1.10184	4.32154	-0.25496	0.798751	1	0.175262	0.856687	4.32805	0.197939	0.843093	1	0.175262	-0.49354	4.32805	-0.11403
chr8:43147063-43158574|chr8:43193843-43196947	HGSNAT	0	0	0	0	0	0	0	0	0	0	0	0	0	2	0	0	0	0	0	0	0	0	0	0	0	0	0	0	0	2.78478	0	0	0.174048	0	4.32794	0	1	1	0.174048	1.94956	4.29933	0.453457	0.65022	1	0.174048	-1.58642	4.29933	-0.36899
chr15:40997601-41005592|chr15:41005687-41016087	INO80	0	0	0	0	0	0	0	0	0	0	0	0	0	2	0	0	0	0	0	0	0	0	0	0	0	0	0	0	0	2.78478	0	0	0.174048	0	4.32794	0	1	1	0.174048	1.94956	4.29933	0.453457	0.65022	1	0.174048	-1.58642	4.29933	-0.36899
chr4:182144161-182323945|chr4:182324252-182346650	TENM3	0	0	0	1	0	1	0	0	1	0	0	0	0	0	0	0	0	0	0	1.15649	0	1.28133	0	0	0.329015	0	0	0	0	0	0	0	0.172927	0.142238	4.32794	0.032865	0.973782	1	0.172927	-0.49466	4.31743	-0.11457	0.908783	1	0.172927	0.949138	4.32805	0.2193
chr8:18765538-18799294|chr8:18804898-18867673	PSD3	0	0	0	0	0	1	0	0	0	0	1	0	0	0	0	0	0	0	0	0	0	1.28133	0	0	0	0	1.46037	0	0	0	0	0	0.171356	0.863549	4.32794	0.199529	0.841849	1	0.171356	-0.81827	4.31137	-0.18979	0.849471	1	0.171356	0.949138	4.32805	0.2193
chr22:45729590-45738730|chr22:45740538-45806958	ATXN10	0	0	0	0	0	1	0	0	0	0	1	0	0	0	0	0	0	0	0	0	0	1.28133	0	0	0	0	1.46037	0	0	0	0	0	0.171356	0.863549	4.32794	0.199529	0.841849	1	0.171356	-0.81827	4.31137	-0.18979	0.849471	1	0.171356	0.949138	4.32805	0.2193
chr15:20383092-20383290|chr15:20383456-20431092	HERC2P3	0	0	0	0	0	0	0	0	0	0	0	0	0	0	2	1	0	0	0	0	0	0	0	0	0	0	0	0	0	0	1.86937	0.829623	0.168687	0	4.32794	0	1	1	0.168687	2.07762	4.29394	0.48385	0.628492	1	0.168687	-1.71448	4.29394	-0.39928
chr17:45510293-45513184|chr17:45515525-45517177	CUFF.15873.2	0	0	0	1	0	0	0	0	0	0	0	1	0	0	1	0	0	0	0	1.15649	0	0	0	0	0	0	0	0.588056	0	0	0.934683	0	0.167452	-0.57911	4.32794	-0.13381	0.893556	1	0.167452	-0.0564	4.31265	-0.01308	0.989565	1	0.167452	-0.49354	4.32805	-0.11403
chr10:74314745-74394140|chr10:74398579-74589281	ADK	0	0	0	0	0	2	0	0	0	0	0	0	0	0	0	0	0	0	0	0	0	2.56266	0	0	0	0	0	0	0	0	0	0	0.160166	1.7081	4.31727	0.395644	0.692368	1	0.160166	0	4.32805	0	1	1	0.160166	1.79369	4.31738	0.415458
chr16:2175417-2175499|chr16:2175622-2175833	TRAF7	0	0	2	0	0	0	0	0	1	0	0	0	0	0	0	0	0	0	2.22701	0	0	0	0	0	0.329015	0	0	0	0	0	0	0	0.159751	-1.44086	4.31589	-0.33385	0.738492	1	0.159751	-0.49466	4.31743	-0.11457	0.908783	1	0.159751	0	4.32805	0
chr12:65825381-65828000|chr12:65838569-65951382	HMGA2	0	0	0	0	0	0	0	0	2	0	0	0	0	0	2	0	0	0	0	0	0	0	0	0	0.658029	0	0	0	0	0	1.86937	0	0.157962	0	4.32794	0	1	1	0.157962	0.615166	4.29515	0.143223	0.886114	1	0.157962	-1.28067	4.31417	-0.29685
None|chr8:143818075-143818192	PUF60	0	0	0	0	0	0	0	0	0	0	0	0	0	0	0	3	0	0	0	0	0	0	0	0	0	0	0	0	0	0	0	2.48887	0.155554	0	4.32794	0	1	1	0.155554	1.9898	4.29759	0.463004	0.643362	1	0.155554	-1.62665	4.29759	-0.3785
chrX:153796126-153796433	SSR4	0	2	0	0	0	0	0	1	0	0	0	0	0	0	0	0	0	1.4118	0	0	0	0	0	1.06136	0	0	0	0	0	0	0	0	0.154572	-0.3805	4.32154	-0.08805	0.92984	1	0.154572	0	4.32805	0	1	1	0.154572	0.949138	4.32805	0.2193
chr5:123412540-123416009|chr5:123416124-123418358	CEP120	0	0	0	0	0	0	0	0	1	1	0	0	0	0	0	0	0	0	0	0	0	0	0	0	0.329015	2.11221	0	0	0	0	0	0	0.152576	0	4.32794	0	1	1	0.152576	-1.34543	4.29738	-0.31308	0.75422	1	0.152576	0	4.32805	0
chr4:2824730-2825125	SH3BP2	0	0	0	0	0	0	0	0	1	1	0	0	0	0	0	0	0	0	0	0	0	0	0	0	0.329015	2.11221	0	0	0	0	0	0	0.152576	0	4.32794	0	1	1	0.152576	-1.34543	4.29738	-0.31308	0.75422	1	0.152576	0	4.32805	0
chrX:131711744-131743095|chrX:131794466-131795808	FIRRE	0	0	0	0	0	0	1	0	0	0	0	0	0	1	0	0	0	0	0	0	0	0	1.0119	0	0	0	0	0	0	1.39239	0	0	0.150268	0.863551	4.32794	0.199529	0.841849	1	0.150268	0.856687	4.32805	0.197939	0.843093	1	0.150268	0.227798	4.32805	0.052633
chr16:89305344-89316932|chr16:89317075-89418283	ANKRD11	0	0	1	0	0	1	0	0	0	0	0	0	0	0	0	0	0	0	1.1135	0	0	1.28133	0	0	0	0	0	0	0	0	0	0	0.149677	0.142244	4.32794	0.032866	0.973781	1	0.149677	0	4.32805	0	1	1	0.149677	0.949138	4.32805	0.2193
chr12:57750671-57751296	CDK4	0	0	0	0	2	0	0	0	0	0	0	0	0	0	0	0	0	0	0	0	2.37397	0	0	0	0	0	0	0	0	0	0	0	0.148373	1.66946	4.31945	0.386499	0.699127	1	0.148373	0	4.32805	0	1	1	0.148373	1.75505	4.31955	0.406304
chr3:128798036-128807617	RAB7A	1	0	0	1	0	0	0	0	0	0	0	0	0	0	0	0	1.21129	0	0	1.15649	0	0	0	0	0	0	0	0	0	0	0	0	0.147986	-1.47333	4.3148	-0.34146	0.732758	1	0.147986	0	4.32805	0	1	1	0.147986	0	4.32805	0
chr8:46596227-46614276|chr8:46615174-46617163	ASNSP1	0	0	0	0	0	0	2	0	1	0	0	0	0	0	0	0	0	0	0	0	0	0	2.0238	0	0.329015	0	0	0	0	0	0	0	0.147051	1.52686	4.3252	0.353014	0.724078	1	0.147051	-0.49466	4.31743	-0.11457	0.908783	1	0.147051	1.61245	4.3253	0.372794
None|chr5:70225795-70258881	AC138866.1	0	1	0	0	0	1	0	0	1	0	0	0	0	0	0	0	0	0.705901	0	0	0	1.28133	0	0	0.329015	0	0	0	0	0	0	0	0.144765	0.142238	4.32794	0.032865	0.973782	1	0.144765	-0.49466	4.31743	-0.11457	0.908783	1	0.144765	0.949138	4.32805	0.2193
chr12:56116930-56117188	RPL41	0	1	0	0	0	1	0	0	1	0	0	0	0	0	0	0	0	0.705901	0	0	0	1.28133	0	0	0.329015	0	0	0	0	0	0	0	0.144765	0.142238	4.32794	0.032865	0.973782	1	0.144765	-0.49466	4.31743	-0.11457	0.908783	1	0.144765	0.949138	4.32805	0.2193
chr21:26090072-26111978|chr21:26112146-26170563	APP	0	0	0	2	0	0	0	0	0	0	0	0	0	0	0	0	0	0	0	2.31298	0	0	0	0	0	0	0	0	0	0	0	0	0.144561	-1.47333	4.3148	-0.34146	0.732758	1	0.144561	0	4.32805	0	1	1	0.144561	0	4.32805	0
chr7:94417831-94418498|chr7:94420286-94420390	CUFF.56353.13	0	0	1	0	0	0	0	0	1	0	0	0	1	0	0	0	0	0	1.1135	0	0	0	0	0	0.329015	0	0	0	0.804456	0	0	0	0.140436	-0.5791	4.32794	-0.13381	0.893556	1	0.140436	0.226678	4.31743	0.052503	0.958128	1	0.140436	-0.49354	4.32805	-0.11403
chr6:31640306-31640384	BAG6	0	0	2	0	0	0	0	0	0	0	0	0	0	0	0	0	0	0	2.22701	0	0	0	0	0	0	0	0	0	0	0	0	0	0.139188	-1.44086	4.31589	-0.33385	0.738493	1	0.139188	0	4.32805	0	1	1	0.139188	0	4.32805	0
chr5:70197390-70201867|None	AC138866.2	0	0	0	0	0	0	0	0	0	0	0	1	1	0	0	1	0	0	0	0	0	0	0	0	0	0	0	0.588056	0.804456	0	0	0.829623	0.138883	0	4.32794	0	1	1	0.138883	0.596008	4.30583	0.138419	0.889909	1	0.138883	-1.14595	4.32125	-0.26519
chr17:50186922-50187014|chr17:50187122-50187483	COL1A1	0	0	0	1	0	0	0	1	0	0	0	0	0	0	0	0	0	0	0	1.15649	0	0	0	1.06136	0	0	0	0	0	0	0	0	0.138615	0.142244	4.32794	0.032866	0.973781	1	0.138615	0	4.32805	0	1	1	0.138615	0.949138	4.32805	0.2193
chr2:188998718-188999284|chr2:188999577-188999841	COL3A1	0	0	0	0	1	0	1	0	0	0	0	0	0	0	0	0	0	0	0	0	1.18699	0	1.0119	0	0	0	0	0	0	0	0	0	0.137431	1.57235	4.32341	0.363684	0.716094	1	0.137431	0	4.32805	0	1	1	0.137431	1.65794	4.32351	0.383471
chr12:121776444-121778076	TMEM120B	0	0	1	0	0	0	0	1	0	0	0	0	0	0	0	0	0	0	1.1135	0	0	0	0	1.06136	0	0	0	0	0	0	0	0	0.135929	0.142244	4.32794	0.032866	0.973781	1	0.135929	0	4.32805	0	1	1	0.135929	0.949138	4.32805	0.2193
chr19:40611984-40612072|chr19:40612192-40613064	LTBP4	0	0	1	0	0	0	0	1	0	0	0	0	0	0	0	0	0	0	1.1135	0	0	0	0	1.06136	0	0	0	0	0	0	0	0	0.135929	0.142244	4.32794	0.032866	0.973781	1	0.135929	0	4.32805	0	1	1	0.135929	0.949138	4.32805	0.2193
chr2:231460293-231460477|chr2:231460564-231460668	NCL	0	0	0	0	0	0	0	2	0	0	0	0	0	0	0	0	0	0	0	0	0	0	0	2.12271	0	0	0	0	0	0	0	0	0.13267	1.56852	4.32356	0.362784	0.716767	1	0.13267	0	4.32805	0	1	1	0.13267	1.6541	4.32366	0.38257
chr10:110599812-110600438|chr10:110600546-110601021	SMC3	0	0	0	0	0	0	0	2	0	0	0	0	0	0	0	0	0	0	0	0	0	0	0	2.12271	0	0	0	0	0	0	0	0	0.13267	1.56852	4.32356	0.362784	0.716767	1	0.13267	0	4.32805	0	1	1	0.13267	1.6541	4.32366	0.38257
chr10:118691403-118695140|chr10:118730410-118754395	CACUL1	0	0	0	0	0	0	0	2	0	0	0	0	0	0	0	0	0	0	0	0	0	0	0	2.12271	0	0	0	0	0	0	0	0	0.13267	1.56852	4.32356	0.362784	0.716767	1	0.13267	0	4.32805	0	1	1	0.13267	1.6541	4.32366	0.38257
chr19:17276624-17276822|chr19:17276909-17278844	BABAM1	0	0	0	0	0	0	0	2	0	0	0	0	0	0	0	0	0	0	0	0	0	0	0	2.12271	0	0	0	0	0	0	0	0	0.13267	1.56852	4.32356	0.362784	0.716767	1	0.13267	0	4.32805	0	1	1	0.13267	1.6541	4.32366	0.38257
chr7:157139338-157163809|chr7:157223351-157225406	UBE3C	0	0	0	0	0	0	0	2	0	0	0	0	0	0	0	0	0	0	0	0	0	0	0	2.12271	0	0	0	0	0	0	0	0	0.13267	1.56852	4.32356	0.362784	0.716767	1	0.13267	0	4.32805	0	1	1	0.13267	1.6541	4.32366	0.38257
chr21:34103519-34125340|chr21:34125480-34142407	MRPS6	0	0	0	0	0	0	0	2	0	0	0	0	0	0	0	0	0	0	0	0	0	0	0	2.12271	0	0	0	0	0	0	0	0	0.13267	1.56852	4.32356	0.362784	0.716767	1	0.13267	0	4.32805	0	1	1	0.13267	1.6541	4.32366	0.38257
chrX:75076654-75098941|chrX:75099061-75112885	ABCB7	0	0	0	0	0	0	0	0	0	1	0	0	0	0	0	0	0	0	0	0	0	0	0	0	0	2.11221	0	0	0	0	0	0	0.132013	0	4.32794	0	1	1	0.132013	-0.81827	4.31137	-0.18979	0.849471	1	0.132013	0	4.32805	0
chr5:181056015-181056537	BTNL9	0	0	0	0	0	0	0	0	0	1	0	0	0	0	0	0	0	0	0	0	0	0	0	0	0	2.11221	0	0	0	0	0	0	0.132013	0	4.32794	0	1	1	0.132013	-0.81827	4.31137	-0.18979	0.849471	1	0.132013	0	4.32805	0
chr4:17811188-17812220|chr4:17834523-17837158	NCAPG	0	0	0	0	0	0	0	0	0	1	0	0	0	0	0	0	0	0	0	0	0	0	0	0	0	2.11221	0	0	0	0	0	0	0.132013	0	4.32794	0	1	1	0.132013	-0.81827	4.31137	-0.18979	0.849471	1	0.132013	0	4.32805	0
chr3:136473637-136477288|chr3:136477412-136500222	STAG1	0	0	0	0	0	0	0	0	0	1	0	0	0	0	0	0	0	0	0	0	0	0	0	0	0	2.11221	0	0	0	0	0	0	0.132013	0	4.32794	0	1	1	0.132013	-0.81827	4.31137	-0.18979	0.849471	1	0.132013	0	4.32805	0
chr2:33243784-33252676|chr2:33315269-33342837	CUFF.14090.6	0	0	0	0	0	0	0	0	0	1	0	0	0	0	0	0	0	0	0	0	0	0	0	0	0	2.11221	0	0	0	0	0	0	0.132013	0	4.32794	0	1	1	0.132013	-0.81827	4.31137	-0.18979	0.849471	1	0.132013	0	4.32805	0
chr2:148178793-148233244|chr2:148233395-148342213	MBD5	0	0	0	0	0	0	0	0	0	1	0	0	0	0	0	0	0	0	0	0	0	0	0	0	0	2.11221	0	0	0	0	0	0	0.132013	0	4.32794	0	1	1	0.132013	-0.81827	4.31137	-0.18979	0.849471	1	0.132013	0	4.32805	0
chr2:33243784-33252676|chr2:33315269-33347366	CUFF.14090.3	0	0	0	0	0	0	0	0	0	1	0	0	0	0	0	0	0	0	0	0	0	0	0	0	0	2.11221	0	0	0	0	0	0	0.132013	0	4.32794	0	1	1	0.132013	-0.81827	4.31137	-0.18979	0.849471	1	0.132013	0	4.32805	0
chr1:22785076-22863036|chr1:22865212-22882358	EPHB2	0	0	0	0	0	0	0	0	0	1	0	0	0	0	0	0	0	0	0	0	0	0	0	0	0	2.11221	0	0	0	0	0	0	0.132013	0	4.32794	0	1	1	0.132013	-0.81827	4.31137	-0.18979	0.849471	1	0.132013	0	4.32805	0
chr9:127517019-127517111|chr9:127517216-127517825	FAM129B	0	0	0	0	0	0	0	0	0	1	0	0	0	0	0	0	0	0	0	0	0	0	0	0	0	2.11221	0	0	0	0	0	0	0.132013	0	4.32794	0	1	1	0.132013	-0.81827	4.31137	-0.18979	0.849471	1	0.132013	0	4.32805	0
chr12:98715552-98723192|chr12:98723312-98723638	APAF1	0	0	0	0	0	0	0	0	0	1	0	0	0	0	0	0	0	0	0	0	0	0	0	0	0	2.11221	0	0	0	0	0	0	0.132013	0	4.32794	0	1	1	0.132013	-0.81827	4.31137	-0.18979	0.849471	1	0.132013	0	4.32805	0
chr11:46763630-46765130|chr11:46765256-46767574	CKAP5	0	0	0	0	0	0	0	0	0	1	0	0	0	0	0	0	0	0	0	0	0	0	0	0	0	2.11221	0	0	0	0	0	0	0.132013	0	4.32794	0	1	1	0.132013	-0.81827	4.31137	-0.18979	0.849471	1	0.132013	0	4.32805	0
chr17:39989793-39997793	PSMD3	0	0	0	0	0	0	0	0	0	1	0	0	0	0	0	0	0	0	0	0	0	0	0	0	0	2.11221	0	0	0	0	0	0	0.132013	0	4.32794	0	1	1	0.132013	-0.81827	4.31137	-0.18979	0.849471	1	0.132013	0	4.32805	0
chr17:75671863-75693439|chr17:75699871-75702479	SAP30BP	0	0	0	0	0	0	0	0	0	1	0	0	0	0	0	0	0	0	0	0	0	0	0	0	0	2.11221	0	0	0	0	0	0	0.132013	0	4.32794	0	1	1	0.132013	-0.81827	4.31137	-0.18979	0.849471	1	0.132013	0	4.32805	0
chr17:35844533-35846905	CUFF.10671.2	0	0	0	0	0	0	0	0	0	1	0	0	0	0	0	0	0	0	0	0	0	0	0	0	0	2.11221	0	0	0	0	0	0	0.132013	0	4.32794	0	1	1	0.132013	-0.81827	4.31137	-0.18979	0.849471	1	0.132013	0	4.32805	0
chr15:67209544-67231813|chr15:67236820-67254558	AAGAB	0	0	0	0	0	0	0	0	0	1	0	0	0	0	0	0	0	0	0	0	0	0	0	0	0	2.11221	0	0	0	0	0	0	0.132013	0	4.32794	0	1	1	0.132013	-0.81827	4.31137	-0.18979	0.849471	1	0.132013	0	4.32805	0
chr14:34795765-34800223|chr14:34801193-34802853	BAZ1A	0	0	0	0	0	0	0	0	0	1	0	0	0	0	0	0	0	0	0	0	0	0	0	0	0	2.11221	0	0	0	0	0	0	0.132013	0	4.32794	0	1	1	0.132013	-0.81827	4.31137	-0.18979	0.849471	1	0.132013	0	4.32805	0
chr19:35543273-35545936	TMEM147-AS1	0	0	0	0	0	0	0	0	0	1	0	0	0	0	0	0	0	0	0	0	0	0	0	0	0	2.11221	0	0	0	0	0	0	0.132013	0	4.32794	0	1	1	0.132013	-0.81827	4.31137	-0.18979	0.849471	1	0.132013	0	4.32805	0
chr6:15246584-15374116|chr6:15374252-15410223	JARID2	0	0	0	0	0	0	0	0	0	1	0	0	0	0	0	0	0	0	0	0	0	0	0	0	0	2.11221	0	0	0	0	0	0	0.132013	0	4.32794	0	1	1	0.132013	-0.81827	4.31137	-0.18979	0.849471	1	0.132013	0	4.32805	0
chr6:17651926-17661652|chr6:17688618-17706276	NUP153	0	0	0	0	0	0	0	0	0	1	0	0	0	0	0	0	0	0	0	0	0	0	0	0	0	2.11221	0	0	0	0	0	0	0.132013	0	4.32794	0	1	1	0.132013	-0.81827	4.31137	-0.18979	0.849471	1	0.132013	0	4.32805	0
chr6:107490712-107503656|chr6:107506427-107533458	SOBP	0	0	0	0	0	0	0	0	0	1	0	0	0	0	0	0	0	0	0	0	0	0	0	0	0	2.11221	0	0	0	0	0	0	0.132013	0	4.32794	0	1	1	0.132013	-0.81827	4.31137	-0.18979	0.849471	1	0.132013	0	4.32805	0
chr6:17649300-17661652|chr6:17688618-17706276	CUFF.21195.2	0	0	0	0	0	0	0	0	0	1	0	0	0	0	0	0	0	0	0	0	0	0	0	0	0	2.11221	0	0	0	0	0	0	0.132013	0	4.32794	0	1	1	0.132013	-0.81827	4.31137	-0.18979	0.849471	1	0.132013	0	4.32805	0
chr7:24573593-24620051|chr7:24680520-24687437	MPP6	0	0	0	0	0	0	0	0	0	1	0	0	0	0	0	0	0	0	0	0	0	0	0	0	0	2.11221	0	0	0	0	0	0	0.132013	0	4.32794	0	1	1	0.132013	-0.81827	4.31137	-0.18979	0.849471	1	0.132013	0	4.32805	0
chr21:25911962-25954589|chr21:26053348-26089942	APP	0	0	0	0	0	0	0	0	0	1	0	0	0	0	0	0	0	0	0	0	0	0	0	0	0	2.11221	0	0	0	0	0	0	0.132013	0	4.32794	0	1	1	0.132013	-0.81827	4.31137	-0.18979	0.849471	1	0.132013	0	4.32805	0
chr11:95991723-96091891|chr11:96093517-96341382	MAML2	0	0	0	0	0	0	0	0	0	0	1	1	0	0	0	0	0	0	0	0	0	0	0	0	0	0	1.46037	0.588056	0	0	0	0	0.128027	0	4.32794	0	1	1	0.128027	-1.5966	4.2922	-0.37198	0.70991	1	0.128027	0	4.32805	0
chr5:83963360-84060299|chr5:84066606-84106648	EDIL3	0	0	0	0	0	0	2	0	0	0	0	0	0	0	0	0	0	0	0	0	0	0	2.0238	0	0	0	0	0	0	0	0	0	0.126488	1.52686	4.3252	0.353015	0.724077	1	0.126488	0	4.32805	0	1	1	0.126488	1.61245	4.3253	0.372794
chr9:74999870-75016267|chr9:75017448-75028011	CARNMT1	0	0	0	0	0	0	2	0	0	0	0	0	0	0	0	0	0	0	0	0	0	0	2.0238	0	0	0	0	0	0	0	0	0	0.126488	1.52686	4.3252	0.353015	0.724077	1	0.126488	0	4.32805	0	1	1	0.126488	1.61245	4.3253	0.372794
chr8:67116122-67118247|chr8:67137603-67149782	CSPP1	0	0	0	0	0	0	2	0	0	0	0	0	0	0	0	0	0	0	0	0	0	0	2.0238	0	0	0	0	0	0	0	0	0	0.126488	1.52686	4.3252	0.353015	0.724077	1	0.126488	0	4.32805	0	1	1	0.126488	1.61245	4.3253	0.372794
chr14:70908003-70946914|chr14:70962331-70968197	PCNX1	0	0	0	0	0	0	2	0	0	0	0	0	0	0	0	0	0	0	0	0	0	0	2.0238	0	0	0	0	0	0	0	0	0	0.126488	1.52686	4.3252	0.353015	0.724077	1	0.126488	0	4.32805	0	1	1	0.126488	1.61245	4.3253	0.372794
chr18:2579029-2585112|chr18:2606507-2608699	NDC80	0	0	0	0	0	0	2	0	0	0	0	0	0	0	0	0	0	0	0	0	0	0	2.0238	0	0	0	0	0	0	0	0	0	0.126488	1.52686	4.3252	0.353015	0.724077	1	0.126488	0	4.32805	0	1	1	0.126488	1.61245	4.3253	0.372794
chr18:23876407-23881935|chr18:23899455-23901126	LAMA3	0	0	0	0	0	0	2	0	0	0	0	0	0	0	0	0	0	0	0	0	0	0	2.0238	0	0	0	0	0	0	0	0	0	0.126488	1.52686	4.3252	0.353015	0.724077	1	0.126488	0	4.32805	0	1	1	0.126488	1.61245	4.3253	0.372794
chr20:25221333-25222837	ENTPD6	0	0	0	0	0	0	2	0	0	0	0	0	0	0	0	0	0	0	0	0	0	0	2.0238	0	0	0	0	0	0	0	0	0	0.126488	1.52686	4.3252	0.353015	0.724077	1	0.126488	0	4.32805	0	1	1	0.126488	1.61245	4.3253	0.372794
chr7:144200277-144207692|chr7:144239388-144243746	AC004889.1	0	1	0	0	0	1	0	0	0	0	0	0	0	0	0	0	0	0.705901	0	0	0	1.28133	0	0	0	0	0	0	0	0	0	0	0.124202	0.142244	4.32794	0.032866	0.973781	1	0.124202	0	4.32805	0	1	1	0.124202	0.949138	4.32805	0.2193
chr7:144195701-144207692|chr7:144239388-144250439	AC004889.1	0	1	0	0	0	1	0	0	0	0	0	0	0	0	0	0	0	0.705901	0	0	0	1.28133	0	0	0	0	0	0	0	0	0	0	0.124202	0.142244	4.32794	0.032866	0.973781	1	0.124202	0	4.32805	0	1	1	0.124202	0.949138	4.32805	0.2193
chr14:41608562-41766853|chr14:41767029-41886605	LRFN5	0	0	0	0	0	0	0	0	1	0	0	0	1	0	0	1	0	0	0	0	0	0	0	0	0.329015	0	0	0	0.804456	0	0	0.829623	0.122693	0	4.32794	0	1	1	0.122693	0.879089	4.31062	0.203936	0.838404	1	0.122693	-1.14595	4.32125	-0.26519
chr19:47752559-47755473	NOP53	0	0	0	1	0	0	0	0	0	0	0	0	1	0	0	0	0	0	0	1.15649	0	0	0	0	0	0	0	0	0.804456	0	0	0	0.122559	-0.5791	4.32794	-0.1338	0.893557	1	0.122559	0.856687	4.32805	0.197939	0.843093	1	0.122559	-0.49354	4.32805	-0.11403
chr17:77307197-77402058|chr17:77402703-77482143	2019-09-09	0	0	0	0	0	0	0	0	1	0	0	0	2	0	0	0	0	0	0	0	0	0	0	0	0.329015	0	0	0	1.60891	0	0	0	0.12112	0	4.32794	0	1	1	0.12112	0.8658	4.31112	0.200829	0.840832	1	0.12112	-1.13267	4.32175	-0.26209
chr14:31103066-31105382|chr14:31105476-31105589	HECTD1	0	0	0	0	0	0	0	1	0	0	0	0	0	0	0	1	0	0	0	0	0	0	0	1.06136	0	0	0	0	0	0	0	0.829623	0.118186	0.863551	4.32794	0.199529	0.841849	1	0.118186	0.856687	4.32805	0.197939	0.843093	1	0.118186	0.227798	4.32805	0.052633
chr14:36734573-36813917|chr14:36814001-36874955	SLC25A21	0	0	0	0	0	1	0	0	0	0	0	1	0	0	0	0	0	0	0	0	0	1.28133	0	0	0	0	0	0.588056	0	0	0	0	0.116837	0.863549	4.32794	0.199529	0.841849	1	0.116837	-0.77774	4.31265	-0.18034	0.856885	1	0.116837	0.949138	4.32805	0.2193
chr7:127721400-127807483|chr7:127807573-127844323	SND1	0	0	0	0	0	1	0	0	0	0	0	1	0	0	0	0	0	0	0	0	0	1.28133	0	0	0	0	0	0.588056	0	0	0	0	0.116837	0.863549	4.32794	0.199529	0.841849	1	0.116837	-0.77774	4.31265	-0.18034	0.856885	1	0.116837	0.949138	4.32805	0.2193
chr9:110942168-110972072|chr9:110973558-111037840	LPAR1	0	0	0	0	0	0	0	0	0	0	0	0	0	0	2	0	0	0	0	0	0	0	0	0	0	0	0	0	0	0	1.86937	0	0.116835	0	4.32794	0	1	1	0.116835	1.64382	4.31417	0.381028	0.703183	1	0.116835	-1.28067	4.31417	-0.29685
chr22:50212684-50215716	CUFF.42340.5	0	0	0	0	1	0	0	0	2	0	0	0	0	0	0	0	0	0	0	0	1.18699	0	0	0	0.658029	0	0	0	0	0	0	0	0.115313	0.863548	4.32794	0.199529	0.841849	1	0.115313	-0.89331	4.30908	-0.20731	0.83577	1	0.115313	0.949138	4.32805	0.2193
chr6:7579772-7582641	DSP	0	0	0	0	0	0	1	0	0	0	0	0	0	0	0	1	0	0	0	0	0	0	1.0119	0	0	0	0	0	0	0	0	0.829623	0.115095	0.863551	4.32794	0.199529	0.841849	1	0.115095	0.856687	4.32805	0.197939	0.843093	1	0.115095	0.227798	4.32805	0.052633
chr12:56160148-56160242|chr12:56160320-56160625	MYL6	0	0	0	0	0	0	1	0	0	0	0	0	1	0	0	0	0	0	0	0	0	0	1.0119	0	0	0	0	0	0.804456	0	0	0	0.113522	0.863551	4.32794	0.199529	0.841849	1	0.113522	0.856687	4.32805	0.197939	0.843093	1	0.113522	0.227798	4.32805	0.052633
chr6:4734844-4891712|chr6:4892379-4935514	CDYL	0	0	0	0	0	0	1	0	0	0	0	0	1	0	0	0	0	0	0	0	0	0	1.0119	0	0	0	0	0	0.804456	0	0	0	0.113522	0.863551	4.32794	0.199529	0.841849	1	0.113522	0.856687	4.32805	0.197939	0.843093	1	0.113522	0.227798	4.32805	0.052633
chr1:160211716-160213109|chr1:160213265-160213421	PEA15	1	0	0	0	0	0	0	0	0	0	0	1	0	0	0	0	1.21129	0	0	0	0	0	0	0	0	0	0	0.588056	0	0	0	0	0.112459	-0.5791	4.32794	-0.1338	0.893557	1	0.112459	-0.77775	4.31265	-0.18034	0.856885	1	0.112459	0	4.32805	0
chr3:189631577-189737739|chr3:189738774-189808271	TP63	0	0	0	0	0	0	0	0	1	0	0	0	0	1	0	0	0	0	0	0	0	0	0	0	0.329015	0	0	0	0	1.39239	0	0	0.107588	0	4.32794	0	1	1	0.107588	0.226678	4.31743	0.052503	0.958128	1	0.107588	-0.49354	4.32805	-0.11403
chr19:11021967-11023517|chr19:11023631-11024330	SMARCA4	0	0	0	0	0	0	0	1	2	0	0	0	0	0	0	0	0	0	0	0	0	0	0	1.06136	0.658029	0	0	0	0	0	0	0	0.107462	0.863548	4.32794	0.199529	0.841849	1	0.107462	-0.89331	4.30908	-0.20731	0.83577	1	0.107462	0.949138	4.32805	0.2193
chr1:2515717-2518163	PANK4	0	0	0	0	0	0	0	0	0	0	0	0	0	0	0	2	0	0	0	0	0	0	0	0	0	0	0	0	0	0	0	1.65925	0.103703	0	4.32794	0	1	1	0.103703	1.52226	4.32076	0.352312	0.724604	1	0.103703	-1.15911	4.32076	-0.26827
chr15:25080079-25081090|chr15:25085322-25087466	SNHG14	0	0	0	0	0	0	0	0	0	0	0	0	0	0	0	2	0	0	0	0	0	0	0	0	0	0	0	0	0	0	0	1.65925	0.103703	0	4.32794	0	1	1	0.103703	1.52226	4.32076	0.352312	0.724604	1	0.103703	-1.15911	4.32076	-0.26827
chr15:25080079-25081090|chr15:25085322-25086330	CUFF.12479.10	0	0	0	0	0	0	0	0	0	0	0	0	0	0	0	2	0	0	0	0	0	0	0	0	0	0	0	0	0	0	0	1.65925	0.103703	0	4.32794	0	1	1	0.103703	1.52226	4.32076	0.352312	0.724604	1	0.103703	-1.15911	4.32076	-0.26827
chr4:82424883-82426036	HNRNPDL	0	0	0	0	0	0	0	0	0	0	0	0	2	0	0	0	0	0	0	0	0	0	0	0	0	0	0	0	1.60891	0	0	0	0.100557	0	4.32794	0	1	1	0.100557	1.49581	4.32175	0.346112	0.729258	1	0.100557	-1.13267	4.32175	-0.26209
chr17:50195100-50195231|chr17:50195330-50195433	COL1A1	0	0	0	0	0	0	0	0	0	0	0	0	2	0	0	0	0	0	0	0	0	0	0	0	0	0	0	0	1.60891	0	0	0	0.100557	0	4.32794	0	1	1	0.100557	1.49581	4.32175	0.346112	0.729258	1	0.100557	-1.13267	4.32175	-0.26209
chr7:39951852-39987598|chr7:40002031-40045835	CDK13	0	0	0	0	0	0	0	0	0	0	0	0	2	0	0	0	0	0	0	0	0	0	0	0	0	0	0	0	1.60891	0	0	0	0.100557	0	4.32794	0	1	1	0.100557	1.49581	4.32175	0.346112	0.729258	1	0.100557	-1.13267	4.32175	-0.26209
chr1:120447166-120447629|chr1:120452331-120453371	NBPF8	0	1	0	0	0	0	0	0	0	0	0	0	1	0	0	0	0	0.705901	0	0	0	0	0	0	0	0	0	0	0.804456	0	0	0	0.094397	-0.5791	4.32794	-0.1338	0.893557	1	0.094397	0.856687	4.32805	0.197939	0.843093	1	0.094397	-0.49354	4.32805	-0.11403
chr5:21461866-21491320|chr5:21497196-21501691	GUSBP1	0	0	0	1	0	0	0	0	1	0	0	0	0	0	0	0	0	0	0	1.15649	0	0	0	0	0.329015	0	0	0	0	0	0	0	0.092844	-0.5791	4.32794	-0.1338	0.893558	1	0.092844	-0.49466	4.31743	-0.11457	0.908783	1	0.092844	0	4.32805	0
chrX:132217156-132217277	RAP2C	0	0	0	0	0	0	0	0	0	0	1	0	0	0	0	0	0	0	0	0	0	0	0	0	0	0	1.46037	0	0	0	0	0	0.091273	0	4.32794	0	1	1	0.091273	-0.81827	4.31137	-0.18979	0.849471	1	0.091273	0	4.32805	0
chr5:140563915-140564655	APBB3	0	0	0	0	0	0	0	0	0	0	1	0	0	0	0	0	0	0	0	0	0	0	0	0	0	0	1.46037	0	0	0	0	0	0.091273	0	4.32794	0	1	1	0.091273	-0.81827	4.31137	-0.18979	0.849471	1	0.091273	0	4.32805	0
chr4:1871542-1900625|chr4:1918623-1930625	NSD2	0	0	0	0	0	0	0	0	0	0	1	0	0	0	0	0	0	0	0	0	0	0	0	0	0	0	1.46037	0	0	0	0	0	0.091273	0	4.32794	0	1	1	0.091273	-0.81827	4.31137	-0.18979	0.849471	1	0.091273	0	4.32805	0
chr4:182243476-182323945|chr4:182601161-182628650	TENM3	0	0	0	0	0	0	0	0	0	0	1	0	0	0	0	0	0	0	0	0	0	0	0	0	0	0	1.46037	0	0	0	0	0	0.091273	0	4.32794	0	1	1	0.091273	-0.81827	4.31137	-0.18979	0.849471	1	0.091273	0	4.32805	0
chr4:182144161-182323945|chr4:182601161-182628650	CUFF.23934.2	0	0	0	0	0	0	0	0	0	0	1	0	0	0	0	0	0	0	0	0	0	0	0	0	0	0	1.46037	0	0	0	0	0	0.091273	0	4.32794	0	1	1	0.091273	-0.81827	4.31137	-0.18979	0.849471	1	0.091273	0	4.32805	0
chr3:57572298-57575547|chr3:57584464-57597073	ARF4	0	0	0	0	0	0	0	0	0	0	1	0	0	0	0	0	0	0	0	0	0	0	0	0	0	0	1.46037	0	0	0	0	0	0.091273	0	4.32794	0	1	1	0.091273	-0.81827	4.31137	-0.18979	0.849471	1	0.091273	0	4.32805	0
None|chr3:57584464-57597073	ARF4	0	0	0	0	0	0	0	0	0	0	1	0	0	0	0	0	0	0	0	0	0	0	0	0	0	0	1.46037	0	0	0	0	0	0.091273	0	4.32794	0	1	1	0.091273	-0.81827	4.31137	-0.18979	0.849471	1	0.091273	0	4.32805	0
chr2:53794449-53795932|chr2:53799081-53801396	ERLEC1	0	0	0	0	0	0	0	0	0	0	1	0	0	0	0	0	0	0	0	0	0	0	0	0	0	0	1.46037	0	0	0	0	0	0.091273	0	4.32794	0	1	1	0.091273	-0.81827	4.31137	-0.18979	0.849471	1	0.091273	0	4.32805	0
chr2:234952170-234995302|chr2:235043247-235052561	SH3BP4	0	0	0	0	0	0	0	0	0	0	1	0	0	0	0	0	0	0	0	0	0	0	0	0	0	0	1.46037	0	0	0	0	0	0.091273	0	4.32794	0	1	1	0.091273	-0.81827	4.31137	-0.18979	0.849471	1	0.091273	0	4.32805	0
chr2:234978900-234995302|chr2:235043247-235052561	SH3BP4	0	0	0	0	0	0	0	0	0	0	1	0	0	0	0	0	0	0	0	0	0	0	0	0	0	0	1.46037	0	0	0	0	0	0.091273	0	4.32794	0	1	1	0.091273	-0.81827	4.31137	-0.18979	0.849471	1	0.091273	0	4.32805	0
chr2:81482104-81548617|chr2:81579609-81581753	CUFF.17125.1	0	0	0	0	0	0	0	0	0	0	1	0	0	0	0	0	0	0	0	0	0	0	0	0	0	0	1.46037	0	0	0	0	0	0.091273	0	4.32794	0	1	1	0.091273	-0.81827	4.31137	-0.18979	0.849471	1	0.091273	0	4.32805	0
chr1:31684231-31684522|chr1:31684630-31684820	COL16A1	0	0	0	0	0	0	0	0	0	0	1	0	0	0	0	0	0	0	0	0	0	0	0	0	0	0	1.46037	0	0	0	0	0	0.091273	0	4.32794	0	1	1	0.091273	-0.81827	4.31137	-0.18979	0.849471	1	0.091273	0	4.32805	0
chr1:149930965-149931259	MTMR11	0	0	0	0	0	0	0	0	0	0	1	0	0	0	0	0	0	0	0	0	0	0	0	0	0	0	1.46037	0	0	0	0	0	0.091273	0	4.32794	0	1	1	0.091273	-0.81827	4.31137	-0.18979	0.849471	1	0.091273	0	4.32805	0
chr9:92253453-92256679|chr9:92269983-92270984	IARS	0	0	0	0	0	0	0	0	0	0	1	0	0	0	0	0	0	0	0	0	0	0	0	0	0	0	1.46037	0	0	0	0	0	0.091273	0	4.32794	0	1	1	0.091273	-0.81827	4.31137	-0.18979	0.849471	1	0.091273	0	4.32805	0
chr12:2797272-2803788	AC005841.1	0	0	0	0	0	0	0	0	0	0	1	0	0	0	0	0	0	0	0	0	0	0	0	0	0	0	1.46037	0	0	0	0	0	0.091273	0	4.32794	0	1	1	0.091273	-0.81827	4.31137	-0.18979	0.849471	1	0.091273	0	4.32805	0
chr11:47261726-47261918	NR1H3	0	0	0	0	0	0	0	0	0	0	1	0	0	0	0	0	0	0	0	0	0	0	0	0	0	0	1.46037	0	0	0	0	0	0.091273	0	4.32794	0	1	1	0.091273	-0.81827	4.31137	-0.18979	0.849471	1	0.091273	0	4.32805	0
chr17:16092058-16098366|chr17:16139186-16143605	CUFF.12635.2	0	0	0	0	0	0	0	0	0	0	1	0	0	0	0	0	0	0	0	0	0	0	0	0	0	0	1.46037	0	0	0	0	0	0.091273	0	4.32794	0	1	1	0.091273	-0.81827	4.31137	-0.18979	0.849471	1	0.091273	0	4.32805	0
chr17:50196199-50196313|chr17:50196670-50197009	COL1A1	0	0	0	0	0	0	0	0	0	0	1	0	0	0	0	0	0	0	0	0	0	0	0	0	0	0	1.46037	0	0	0	0	0	0.091273	0	4.32794	0	1	1	0.091273	-0.81827	4.31137	-0.18979	0.849471	1	0.091273	0	4.32805	0
chr16:72889962-72950468|chr16:72960194-73047751	ZFHX3	0	0	0	0	0	0	0	0	0	0	1	0	0	0	0	0	0	0	0	0	0	0	0	0	0	0	1.46037	0	0	0	0	0	0.091273	0	4.32794	0	1	1	0.091273	-0.81827	4.31137	-0.18979	0.849471	1	0.091273	0	4.32805	0
chr15:44711603-44715545|chr15:44716356-44717606	B2M	0	0	0	0	0	0	0	0	0	0	1	0	0	0	0	0	0	0	0	0	0	0	0	0	0	0	1.46037	0	0	0	0	0	0.091273	0	4.32794	0	1	1	0.091273	-0.81827	4.31137	-0.18979	0.849471	1	0.091273	0	4.32805	0
chr6:30067625-30068278	PPP1R11	0	0	0	0	0	0	0	0	0	0	1	0	0	0	0	0	0	0	0	0	0	0	0	0	0	0	1.46037	0	0	0	0	0	0.091273	0	4.32794	0	1	1	0.091273	-0.81827	4.31137	-0.18979	0.849471	1	0.091273	0	4.32805	0
chr20:8077304-8150293|chr20:8150371-8371381	PLCB1	0	0	0	0	0	0	0	0	0	0	1	0	0	0	0	0	0	0	0	0	0	0	0	0	0	0	1.46037	0	0	0	0	0	0.091273	0	4.32794	0	1	1	0.091273	-0.81827	4.31137	-0.18979	0.849471	1	0.091273	0	4.32805	0
chr4:53391498-53399729|chr4:53399839-53414614	FIP1L1	0	2	0	0	0	0	0	0	0	0	0	0	0	0	0	0	0	1.4118	0	0	0	0	0	0	0	0	0	0	0	0	0	0	0.088238	-1.10183	4.32154	-0.25496	0.798752	1	0.088238	0	4.32805	0	1	1	0.088238	0	4.32805	0
chrX:131711744-131743095|chrX:131794466-131804971	CUFF.30955.4	0	0	0	0	0	0	0	0	0	0	0	0	0	1	0	0	0	0	0	0	0	0	0	0	0	0	0	0	0	1.39239	0	0	0.087024	0	4.32794	0	1	1	0.087024	0.856687	4.32805	0.197939	0.843093	1	0.087024	-0.49354	4.32805	-0.11403
chr5:158796475-158823175|chr5:158823317-158840028	EBF1	0	0	0	0	0	0	0	0	0	0	0	0	0	1	0	0	0	0	0	0	0	0	0	0	0	0	0	0	0	1.39239	0	0	0.087024	0	4.32794	0	1	1	0.087024	0.856687	4.32805	0.197939	0.843093	1	0.087024	-0.49354	4.32805	-0.11403
chr5:69625900-69640191|chr5:69646069-69679144	CUFF.22983.1	0	0	0	0	0	0	0	0	0	0	0	0	0	1	0	0	0	0	0	0	0	0	0	0	0	0	0	0	0	1.39239	0	0	0.087024	0	4.32794	0	1	1	0.087024	0.856687	4.32805	0.197939	0.843093	1	0.087024	-0.49354	4.32805	-0.11403
chr5:181238197-181242263	CUFF.24451.1	0	0	0	0	0	0	0	0	0	0	0	0	0	1	0	0	0	0	0	0	0	0	0	0	0	0	0	0	0	1.39239	0	0	0.087024	0	4.32794	0	1	1	0.087024	0.856687	4.32805	0.197939	0.843093	1	0.087024	-0.49354	4.32805	-0.11403
chr4:41359803-41494535|chr4:41524478-41598919	LIMCH1	0	0	0	0	0	0	0	0	0	0	0	0	0	1	0	0	0	0	0	0	0	0	0	0	0	0	0	0	0	1.39239	0	0	0.087024	0	4.32794	0	1	1	0.087024	0.856687	4.32805	0.197939	0.843093	1	0.087024	-0.49354	4.32805	-0.11403
chr3:61562372-61748877|chr3:62003497-62078162	PTPRG	0	0	0	0	0	0	0	0	0	0	0	0	0	1	0	0	0	0	0	0	0	0	0	0	0	0	0	0	0	1.39239	0	0	0.087024	0	4.32794	0	1	1	0.087024	0.856687	4.32805	0.197939	0.843093	1	0.087024	-0.49354	4.32805	-0.11403
chr3:98825366-98849460|chr3:98881767-98901121	DCBLD2	0	0	0	0	0	0	0	0	0	0	0	0	0	1	0	0	0	0	0	0	0	0	0	0	0	0	0	0	0	1.39239	0	0	0.087024	0	4.32794	0	1	1	0.087024	0.856687	4.32805	0.197939	0.843093	1	0.087024	-0.49354	4.32805	-0.11403
chr3:158106010-158122102|chr3:158123991-158203071	RSRC1	0	0	0	0	0	0	0	0	0	0	0	0	0	1	0	0	0	0	0	0	0	0	0	0	0	0	0	0	0	1.39239	0	0	0.087024	0	4.32794	0	1	1	0.087024	0.856687	4.32805	0.197939	0.843093	1	0.087024	-0.49354	4.32805	-0.11403
chr2:26195232-26197690	HADHA	0	0	0	0	0	0	0	0	0	0	0	0	0	1	0	0	0	0	0	0	0	0	0	0	0	0	0	0	0	1.39239	0	0	0.087024	0	4.32794	0	1	1	0.087024	0.856687	4.32805	0.197939	0.843093	1	0.087024	-0.49354	4.32805	-0.11403
chr1:120440814-120441277|chr1:120446043-120447093	NBPF8	0	0	0	0	0	0	0	0	0	0	0	0	0	1	0	0	0	0	0	0	0	0	0	0	0	0	0	0	0	1.39239	0	0	0.087024	0	4.32794	0	1	1	0.087024	0.856687	4.32805	0.197939	0.843093	1	0.087024	-0.49354	4.32805	-0.11403
chr1:120952785-120953219	LINC00623	0	0	0	0	0	0	0	0	0	0	0	0	0	1	0	0	0	0	0	0	0	0	0	0	0	0	0	0	0	1.39239	0	0	0.087024	0	4.32794	0	1	1	0.087024	0.856687	4.32805	0.197939	0.843093	1	0.087024	-0.49354	4.32805	-0.11403
chr1:149933698-149933854	MTMR11	0	0	0	0	0	0	0	0	0	0	0	0	0	1	0	0	0	0	0	0	0	0	0	0	0	0	0	0	0	1.39239	0	0	0.087024	0	4.32794	0	1	1	0.087024	0.856687	4.32805	0.197939	0.843093	1	0.087024	-0.49354	4.32805	-0.11403
chr9:37541774-37588752	AL513165.2	0	0	0	0	0	0	0	0	0	0	0	0	0	1	0	0	0	0	0	0	0	0	0	0	0	0	0	0	0	1.39239	0	0	0.087024	0	4.32794	0	1	1	0.087024	0.856687	4.32805	0.197939	0.843093	1	0.087024	-0.49354	4.32805	-0.11403
chr13:63853759-63990095|chr13:64034537-64075241	LINC00355	0	0	0	0	0	0	0	0	0	0	0	0	0	1	0	0	0	0	0	0	0	0	0	0	0	0	0	0	0	1.39239	0	0	0.087024	0	4.32794	0	1	1	0.087024	0.856687	4.32805	0.197939	0.843093	1	0.087024	-0.49354	4.32805	-0.11403
chr12:49128532-49185523	CUFF.6461.3	0	0	0	0	0	0	0	0	0	0	0	0	0	1	0	0	0	0	0	0	0	0	0	0	0	0	0	0	0	1.39239	0	0	0.087024	0	4.32794	0	1	1	0.087024	0.856687	4.32805	0.197939	0.843093	1	0.087024	-0.49354	4.32805	-0.11403
chr11:1753670-1753802|chr11:1753880-1753993	CTSD	0	0	0	0	0	0	0	0	0	0	0	0	0	1	0	0	0	0	0	0	0	0	0	0	0	0	0	0	0	1.39239	0	0	0.087024	0	4.32794	0	1	1	0.087024	0.856687	4.32805	0.197939	0.843093	1	0.087024	-0.49354	4.32805	-0.11403
chr11:61955951-61956843	BEST1	0	0	0	0	0	0	0	0	0	0	0	0	0	1	0	0	0	0	0	0	0	0	0	0	0	0	0	0	0	1.39239	0	0	0.087024	0	4.32794	0	1	1	0.087024	0.856687	4.32805	0.197939	0.843093	1	0.087024	-0.49354	4.32805	-0.11403
chr10:13630336-13632559	AL157392.5	0	0	0	0	0	0	0	0	0	0	0	0	0	1	0	0	0	0	0	0	0	0	0	0	0	0	0	0	0	1.39239	0	0	0.087024	0	4.32794	0	1	1	0.087024	0.856687	4.32805	0.197939	0.843093	1	0.087024	-0.49354	4.32805	-0.11403
chr16:2771603-2772321	SRRM2	0	0	0	0	0	0	0	0	0	0	0	0	0	1	0	0	0	0	0	0	0	0	0	0	0	0	0	0	0	1.39239	0	0	0.087024	0	4.32794	0	1	1	0.087024	0.856687	4.32805	0.197939	0.843093	1	0.087024	-0.49354	4.32805	-0.11403
chr16:49638874-49730770|chr16:49730971-49789486	ZNF423	0	0	0	0	0	0	0	0	0	0	0	0	0	1	0	0	0	0	0	0	0	0	0	0	0	0	0	0	0	1.39239	0	0	0.087024	0	4.32794	0	1	1	0.087024	0.856687	4.32805	0.197939	0.843093	1	0.087024	-0.49354	4.32805	-0.11403
chr15:25062088-25064714|chr15:25064855-25070119	SNHG14	0	0	0	0	0	0	0	0	0	0	0	0	0	1	0	0	0	0	0	0	0	0	0	0	0	0	0	0	0	1.39239	0	0	0.087024	0	4.32794	0	1	1	0.087024	0.856687	4.32805	0.197939	0.843093	1	0.087024	-0.49354	4.32805	-0.11403
chr14:59188768-59263440|chr14:59263660-59291216	DAAM1	0	0	0	0	0	0	0	0	0	0	0	0	0	1	0	0	0	0	0	0	0	0	0	0	0	0	0	0	0	1.39239	0	0	0.087024	0	4.32794	0	1	1	0.087024	0.856687	4.32805	0.197939	0.843093	1	0.087024	-0.49354	4.32805	-0.11403
chr14:67887204-68291883|chr14:68411527-68468171	RAD51B	0	0	0	0	0	0	0	0	0	0	0	0	0	1	0	0	0	0	0	0	0	0	0	0	0	0	0	0	0	1.39239	0	0	0.087024	0	4.32794	0	1	1	0.087024	0.856687	4.32805	0.197939	0.843093	1	0.087024	-0.49354	4.32805	-0.11403
chr6:15410365-15452005|chr6:15452175-15468541	JARID2	0	0	0	0	0	0	0	0	0	0	0	0	0	1	0	0	0	0	0	0	0	0	0	0	0	0	0	0	0	1.39239	0	0	0.087024	0	4.32794	0	1	1	0.087024	0.856687	4.32805	0.197939	0.843093	1	0.087024	-0.49354	4.32805	-0.11403
chr6:32978388-32979827	BRD2	0	0	0	0	0	0	0	0	0	0	0	0	0	1	0	0	0	0	0	0	0	0	0	0	0	0	0	0	0	1.39239	0	0	0.087024	0	4.32794	0	1	1	0.087024	0.856687	4.32805	0.197939	0.843093	1	0.087024	-0.49354	4.32805	-0.11403
chr6:85619417-85622586	CUFF.25654.28	0	0	0	0	0	0	0	0	0	0	0	0	0	1	0	0	0	0	0	0	0	0	0	0	0	0	0	0	0	1.39239	0	0	0.087024	0	4.32794	0	1	1	0.087024	0.856687	4.32805	0.197939	0.843093	1	0.087024	-0.49354	4.32805	-0.11403
chr7:103317014-103321931|chr7:103322794-103323597	DNAJC2	0	0	0	0	0	0	0	0	0	0	0	0	0	1	0	0	0	0	0	0	0	0	0	0	0	0	0	0	0	1.39239	0	0	0.087024	0	4.32794	0	1	1	0.087024	0.856687	4.32805	0.197939	0.843093	1	0.087024	-0.49354	4.32805	-0.11403
chr7:103319844-103321931|chr7:103322794-103323597	DNAJC2	0	0	0	0	0	0	0	0	0	0	0	0	0	1	0	0	0	0	0	0	0	0	0	0	0	0	0	0	0	1.39239	0	0	0.087024	0	4.32794	0	1	1	0.087024	0.856687	4.32805	0.197939	0.843093	1	0.087024	-0.49354	4.32805	-0.11403
chr7:127707647-127721286|chr7:127721400-127807483	SND1	0	0	0	0	0	0	0	0	0	0	0	0	0	1	0	0	0	0	0	0	0	0	0	0	0	0	0	0	0	1.39239	0	0	0.087024	0	4.32794	0	1	1	0.087024	0.856687	4.32805	0.197939	0.843093	1	0.087024	-0.49354	4.32805	-0.11403
chr7:26192577-26193250|chr7:26193598-26196400	CUFF.28033.3	0	0	0	0	0	0	0	0	0	0	0	0	0	1	0	0	0	0	0	0	0	0	0	0	0	0	0	0	0	1.39239	0	0	0.087024	0	4.32794	0	1	1	0.087024	0.856687	4.32805	0.197939	0.843093	1	0.087024	-0.49354	4.32805	-0.11403
chr7:102538525-102539605|chr7:102611142-102638713	CUFF.27484.1	0	0	0	0	0	0	0	0	0	0	0	0	0	1	0	0	0	0	0	0	0	0	0	0	0	0	0	0	0	1.39239	0	0	0.087024	0	4.32794	0	1	1	0.087024	0.856687	4.32805	0.197939	0.843093	1	0.087024	-0.49354	4.32805	-0.11403
chr21:36133074-36135299	CBR3-AS1	0	0	0	0	0	0	0	0	0	0	0	0	0	1	0	0	0	0	0	0	0	0	0	0	0	0	0	0	0	1.39239	0	0	0.087024	0	4.32794	0	1	1	0.087024	0.856687	4.32805	0.197939	0.843093	1	0.087024	-0.49354	4.32805	-0.11403
chr17:6758263-6759255	XAF1	0	0	0	0	0	0	1	0	1	0	0	0	0	0	0	0	0	0	0	0	0	0	1.0119	0	0.329015	0	0	0	0	0	0	0	0.083807	0.863552	4.32794	0.199529	0.841849	1	0.083807	-0.49466	4.31743	-0.11457	0.908783	1	0.083807	0.949138	4.32805	0.2193
chrX:24815111-24821451|chrX:24826601-24841651	POLA1	0	0	0	0	0	1	0	0	0	0	0	0	0	0	0	0	0	0	0	0	0	1.28133	0	0	0	0	0	0	0	0	0	0	0.080083	0.863558	4.32794	0.199531	0.841848	1	0.080083	0	4.32805	0	1	1	0.080083	0.949138	4.32805	0.2193
chrX:131692636-131749305|chrX:131794466-131825221	FIRRE	0	0	0	0	0	1	0	0	0	0	0	0	0	0	0	0	0	0	0	0	0	1.28133	0	0	0	0	0	0	0	0	0	0	0.080083	0.863558	4.32794	0.199531	0.841848	1	0.080083	0	4.32805	0	1	1	0.080083	0.949138	4.32805	0.2193
chrX:131743248-131749305|chrX:131794466-131795808	FIRRE	0	0	0	0	0	1	0	0	0	0	0	0	0	0	0	0	0	0	0	0	0	1.28133	0	0	0	0	0	0	0	0	0	0	0.080083	0.863558	4.32794	0.199531	0.841848	1	0.080083	0	4.32805	0	1	1	0.080083	0.949138	4.32805	0.2193
chrX:131711744-131749305|chrX:131794466-131804971	FIRRE	0	0	0	0	0	1	0	0	0	0	0	0	0	0	0	0	0	0	0	0	0	1.28133	0	0	0	0	0	0	0	0	0	0	0.080083	0.863558	4.32794	0.199531	0.841848	1	0.080083	0	4.32805	0	1	1	0.080083	0.949138	4.32805	0.2193
chrX:131711720-131749305|chrX:131794466-131795808	FIRRE	0	0	0	0	0	1	0	0	0	0	0	0	0	0	0	0	0	0	0	0	0	1.28133	0	0	0	0	0	0	0	0	0	0	0.080083	0.863558	4.32794	0.199531	0.841848	1	0.080083	0	4.32805	0	1	1	0.080083	0.949138	4.32805	0.2193
chrX:131709556-131749305|chrX:131794466-131795777	CUFF.39387.6	0	0	0	0	0	1	0	0	0	0	0	0	0	0	0	0	0	0	0	0	0	1.28133	0	0	0	0	0	0	0	0	0	0	0.080083	0.863558	4.32794	0.199531	0.841848	1	0.080083	0	4.32805	0	1	1	0.080083	0.949138	4.32805	0.2193
chr5:123605362-123614341	CSNK1G3	0	0	0	0	0	1	0	0	0	0	0	0	0	0	0	0	0	0	0	0	0	1.28133	0	0	0	0	0	0	0	0	0	0	0.080083	0.863558	4.32794	0.199531	0.841848	1	0.080083	0	4.32805	0	1	1	0.080083	0.949138	4.32805	0.2193
chr5:178215430-178222354|chr5:178225429-178229939	CUFF.30407.2	0	0	0	0	0	1	0	0	0	0	0	0	0	0	0	0	0	0	0	0	0	1.28133	0	0	0	0	0	0	0	0	0	0	0.080083	0.863558	4.32794	0.199531	0.841848	1	0.080083	0	4.32805	0	1	1	0.080083	0.949138	4.32805	0.2193
chr2:158968782-159001079|chr2:159001189-159065895	TANC1	0	0	0	0	0	1	0	0	0	0	0	0	0	0	0	0	0	0	0	0	0	1.28133	0	0	0	0	0	0	0	0	0	0	0.080083	0.863558	4.32794	0.199531	0.841848	1	0.080083	0	4.32805	0	1	1	0.080083	0.949138	4.32805	0.2193
chr2:178414113-178426365|chr2:178433475-178438866	AC009948.1	0	0	0	0	0	1	0	0	0	0	0	0	0	0	0	0	0	0	0	0	0	1.28133	0	0	0	0	0	0	0	0	0	0	0.080083	0.863558	4.32794	0.199531	0.841848	1	0.080083	0	4.32805	0	1	1	0.080083	0.949138	4.32805	0.2193
chr2:237367286-237368562|chr2:237375020-237376771	CUFF.24012.11	0	0	0	0	0	1	0	0	0	0	0	0	0	0	0	0	0	0	0	0	0	1.28133	0	0	0	0	0	0	0	0	0	0	0.080083	0.863558	4.32794	0.199531	0.841848	1	0.080083	0	4.32805	0	1	1	0.080083	0.949138	4.32805	0.2193
chr1:35095891-35097316|chr1:35110447-35111771	ZMYM1	0	0	0	0	0	1	0	0	0	0	0	0	0	0	0	0	0	0	0	0	0	1.28133	0	0	0	0	0	0	0	0	0	0	0.080083	0.863558	4.32794	0.199531	0.841848	1	0.080083	0	4.32805	0	1	1	0.080083	0.949138	4.32805	0.2193
chr9:33948587-33953284|chr9:33956146-33960825	UBAP2	0	0	0	0	0	1	0	0	0	0	0	0	0	0	0	0	0	0	0	0	0	1.28133	0	0	0	0	0	0	0	0	0	0	0.080083	0.863558	4.32794	0.199531	0.841848	1	0.080083	0	4.32805	0	1	1	0.080083	0.949138	4.32805	0.2193
chr8:57194011-57208008|chr8:57208204-57208498	LINC01606	0	0	0	0	0	1	0	0	0	0	0	0	0	0	0	0	0	0	0	0	0	1.28133	0	0	0	0	0	0	0	0	0	0	0.080083	0.863558	4.32794	0.199531	0.841848	1	0.080083	0	4.32805	0	1	1	0.080083	0.949138	4.32805	0.2193
chr8:144103225-144104024	SHARPIN	0	0	0	0	0	1	0	0	0	0	0	0	0	0	0	0	0	0	0	0	0	1.28133	0	0	0	0	0	0	0	0	0	0	0.080083	0.863558	4.32794	0.199531	0.841848	1	0.080083	0	4.32805	0	1	1	0.080083	0.949138	4.32805	0.2193
chr12:46209127-46229152|chr12:46229639-46239678	SLC38A1	0	0	0	0	0	1	0	0	0	0	0	0	0	0	0	0	0	0	0	0	0	1.28133	0	0	0	0	0	0	0	0	0	0	0.080083	0.863558	4.32794	0.199531	0.841848	1	0.080083	0	4.32805	0	1	1	0.080083	0.949138	4.32805	0.2193
chr17:50471135-50472427	ACSF2	0	0	0	0	0	1	0	0	0	0	0	0	0	0	0	0	0	0	0	0	0	1.28133	0	0	0	0	0	0	0	0	0	0	0.080083	0.863558	4.32794	0.199531	0.841848	1	0.080083	0	4.32805	0	1	1	0.080083	0.949138	4.32805	0.2193
chr17:57106410-57107124	AKAP1	0	0	0	0	0	1	0	0	0	0	0	0	0	0	0	0	0	0	0	0	0	1.28133	0	0	0	0	0	0	0	0	0	0	0.080083	0.863558	4.32794	0.199531	0.841848	1	0.080083	0	4.32805	0	1	1	0.080083	0.949138	4.32805	0.2193
chr17:68515566-68522755	PRKAR1A	0	0	0	0	0	1	0	0	0	0	0	0	0	0	0	0	0	0	0	0	0	1.28133	0	0	0	0	0	0	0	0	0	0	0.080083	0.863558	4.32794	0.199531	0.841848	1	0.080083	0	4.32805	0	1	1	0.080083	0.949138	4.32805	0.2193
chr14:71529370-71587570|chr14:71589370-71618756	SIPA1L1	0	0	0	0	0	1	0	0	0	0	0	0	0	0	0	0	0	0	0	0	0	1.28133	0	0	0	0	0	0	0	0	0	0	0.080083	0.863558	4.32794	0.199531	0.841848	1	0.080083	0	4.32805	0	1	1	0.080083	0.949138	4.32805	0.2193
chr19:57841796-57844255	ZNF587B	0	0	0	0	0	1	0	0	0	0	0	0	0	0	0	0	0	0	0	0	0	1.28133	0	0	0	0	0	0	0	0	0	0	0.080083	0.863558	4.32794	0.199531	0.841848	1	0.080083	0	4.32805	0	1	1	0.080083	0.949138	4.32805	0.2193
chr18:28013909-28147672|chr18:28147784-28176962	CDH2	0	0	0	0	0	1	0	0	0	0	0	0	0	0	0	0	0	0	0	0	0	1.28133	0	0	0	0	0	0	0	0	0	0	0.080083	0.863558	4.32794	0.199531	0.841848	1	0.080083	0	4.32805	0	1	1	0.080083	0.949138	4.32805	0.2193
chr6:33250711-33251512	HCG25	0	0	0	0	0	1	0	0	0	0	0	0	0	0	0	0	0	0	0	0	0	1.28133	0	0	0	0	0	0	0	0	0	0	0.080083	0.863558	4.32794	0.199531	0.841848	1	0.080083	0	4.32805	0	1	1	0.080083	0.949138	4.32805	0.2193
chr6:69938100-69959995|chr6:69962870-70023626	COL19A1	0	0	0	0	0	1	0	0	0	0	0	0	0	0	0	0	0	0	0	0	0	1.28133	0	0	0	0	0	0	0	0	0	0	0.080083	0.863558	4.32794	0.199531	0.841848	1	0.080083	0	4.32805	0	1	1	0.080083	0.949138	4.32805	0.2193
chr7:92159203-92163285	LRRD1	0	0	0	0	0	1	0	0	0	0	0	0	0	0	0	0	0	0	0	0	0	1.28133	0	0	0	0	0	0	0	0	0	0	0.080083	0.863558	4.32794	0.199531	0.841848	1	0.080083	0	4.32805	0	1	1	0.080083	0.949138	4.32805	0.2193
chr22:40280143-40285644|chr22:40285770-40300454	TNRC6B	0	0	0	0	0	1	0	0	0	0	0	0	0	0	0	0	0	0	0	0	0	1.28133	0	0	0	0	0	0	0	0	0	0	0.080083	0.863558	4.32794	0.199531	0.841848	1	0.080083	0	4.32805	0	1	1	0.080083	0.949138	4.32805	0.2193
chr20:44932713-44933071	PABPC1L	0	0	0	0	0	1	0	0	0	0	0	0	0	0	0	0	0	0	0	0	0	1.28133	0	0	0	0	0	0	0	0	0	0	0.080083	0.863558	4.32794	0.199531	0.841848	1	0.080083	0	4.32805	0	1	1	0.080083	0.949138	4.32805	0.2193
chr20:50931054-50931371	ADNP-AS1	0	0	0	0	0	1	0	0	0	0	0	0	0	0	0	0	0	0	0	0	0	1.28133	0	0	0	0	0	0	0	0	0	0	0.080083	0.863558	4.32794	0.199531	0.841848	1	0.080083	0	4.32805	0	1	1	0.080083	0.949138	4.32805	0.2193
chrX:32518131-32545158|chrX:32565881-32573529	DMD	1	0	0	0	0	0	0	0	0	0	0	0	0	0	0	0	1.21129	0	0	0	0	0	0	0	0	0	0	0	0	0	0	0	0.075706	-0.57909	4.32794	-0.1338	0.893559	1	0.075706	0	4.32805	0	1	1	0.075706	0	4.32805	0
chrX:100635252-100635557|chrX:100635746-100636792	TSPAN6	1	0	0	0	0	0	0	0	0	0	0	0	0	0	0	0	1.21129	0	0	0	0	0	0	0	0	0	0	0	0	0	0	0	0.075706	-0.57909	4.32794	-0.1338	0.893559	1	0.075706	0	4.32805	0	1	1	0.075706	0	4.32805	0
chrX:123624669-123625911|chrX:123627968-123631687	THOC2	1	0	0	0	0	0	0	0	0	0	0	0	0	0	0	0	1.21129	0	0	0	0	0	0	0	0	0	0	0	0	0	0	0	0.075706	-0.57909	4.32794	-0.1338	0.893559	1	0.075706	0	4.32805	0	1	1	0.075706	0	4.32805	0
chrX:154351041-154351580|chrX:154351696-154351883	FLNA	1	0	0	0	0	0	0	0	0	0	0	0	0	0	0	0	1.21129	0	0	0	0	0	0	0	0	0	0	0	0	0	0	0	0.075706	-0.57909	4.32794	-0.1338	0.893559	1	0.075706	0	4.32805	0	1	1	0.075706	0	4.32805	0
chr5:34175957-34179012|chr5:34182867-34189471	AC138409.2	1	0	0	0	0	0	0	0	0	0	0	0	0	0	0	0	1.21129	0	0	0	0	0	0	0	0	0	0	0	0	0	0	0	0.075706	-0.57909	4.32794	-0.1338	0.893559	1	0.075706	0	4.32805	0	1	1	0.075706	0	4.32805	0
chr5:136029189-136033762|chr5:136033861-136044057	TGFBI	1	0	0	0	0	0	0	0	0	0	0	0	0	0	0	0	1.21129	0	0	0	0	0	0	0	0	0	0	0	0	0	0	0	0.075706	-0.57909	4.32794	-0.1338	0.893559	1	0.075706	0	4.32805	0	1	1	0.075706	0	4.32805	0
chr5:136046556-136046850	TGFBI	1	0	0	0	0	0	0	0	0	0	0	0	0	0	0	0	1.21129	0	0	0	0	0	0	0	0	0	0	0	0	0	0	0	0.075706	-0.57909	4.32794	-0.1338	0.893559	1	0.075706	0	4.32805	0	1	1	0.075706	0	4.32805	0
chr5:145938306-146000057|chr5:146004153-146013746	SH3RF2	1	0	0	0	0	0	0	0	0	0	0	0	0	0	0	0	1.21129	0	0	0	0	0	0	0	0	0	0	0	0	0	0	0	0.075706	-0.57909	4.32794	-0.1338	0.893559	1	0.075706	0	4.32805	0	1	1	0.075706	0	4.32805	0
chr5:179621976-179623036|None	HNRNPH1	1	0	0	0	0	0	0	0	0	0	0	0	0	0	0	0	1.21129	0	0	0	0	0	0	0	0	0	0	0	0	0	0	0	0.075706	-0.57909	4.32794	-0.1338	0.893559	1	0.075706	0	4.32805	0	1	1	0.075706	0	4.32805	0
chr4:95278362-95301605|chr4:95335631-95548733	UNC5C	1	0	0	0	0	0	0	0	0	0	0	0	0	0	0	0	1.21129	0	0	0	0	0	0	0	0	0	0	0	0	0	0	0	0.075706	-0.57909	4.32794	-0.1338	0.893559	1	0.075706	0	4.32805	0	1	1	0.075706	0	4.32805	0
chr4:156811017-156850220|chr4:156861489-156970785	PDGFC	1	0	0	0	0	0	0	0	0	0	0	0	0	0	0	0	1.21129	0	0	0	0	0	0	0	0	0	0	0	0	0	0	0	0.075706	-0.57909	4.32794	-0.1338	0.893559	1	0.075706	0	4.32805	0	1	1	0.075706	0	4.32805	0
chr3:69026097-69027899|chr3:69027992-69028225	TMF1	1	0	0	0	0	0	0	0	0	0	0	0	0	0	0	0	1.21129	0	0	0	0	0	0	0	0	0	0	0	0	0	0	0	0.075706	-0.57909	4.32794	-0.1338	0.893559	1	0.075706	0	4.32805	0	1	1	0.075706	0	4.32805	0
chr2:70182935-70190780	C2orf42	1	0	0	0	0	0	0	0	0	0	0	0	0	0	0	0	1.21129	0	0	0	0	0	0	0	0	0	0	0	0	0	0	0	0.075706	-0.57909	4.32794	-0.1338	0.893559	1	0.075706	0	4.32805	0	1	1	0.075706	0	4.32805	0
chr2:85355598-85356966	ELMOD3	1	0	0	0	0	0	0	0	0	0	0	0	0	0	0	0	1.21129	0	0	0	0	0	0	0	0	0	0	0	0	0	0	0	0.075706	-0.57909	4.32794	-0.1338	0.893559	1	0.075706	0	4.32805	0	1	1	0.075706	0	4.32805	0
chr2:171922507-171925536|chr2:171979363-171983184	HAT1	1	0	0	0	0	0	0	0	0	0	0	0	0	0	0	0	1.21129	0	0	0	0	0	0	0	0	0	0	0	0	0	0	0	0.075706	-0.57909	4.32794	-0.1338	0.893559	1	0.075706	0	4.32805	0	1	1	0.075706	0	4.32805	0
chr2:189079107-189079977|chr2:189084037-189085159	COL5A2	1	0	0	0	0	0	0	0	0	0	0	0	0	0	0	0	1.21129	0	0	0	0	0	0	0	0	0	0	0	0	0	0	0	0.075706	-0.57909	4.32794	-0.1338	0.893559	1	0.075706	0	4.32805	0	1	1	0.075706	0	4.32805	0
chr2:237358583-237359034|chr2:237359250-237359361	COL6A3	1	0	0	0	0	0	0	0	0	0	0	0	0	0	0	0	1.21129	0	0	0	0	0	0	0	0	0	0	0	0	0	0	0	0.075706	-0.57909	4.32794	-0.1338	0.893559	1	0.075706	0	4.32805	0	1	1	0.075706	0	4.32805	0
chr1:8557523-8614560|chr1:8624380-8655972	RERE	1	0	0	0	0	0	0	0	0	0	0	0	0	0	0	0	1.21129	0	0	0	0	0	0	0	0	0	0	0	0	0	0	0	0.075706	-0.57909	4.32794	-0.1338	0.893559	1	0.075706	0	4.32805	0	1	1	0.075706	0	4.32805	0
chr1:16583696-16585488|chr1:16589063-16589898	NBPF1	1	0	0	0	0	0	0	0	0	0	0	0	0	0	0	0	1.21129	0	0	0	0	0	0	0	0	0	0	0	0	0	0	0	0.075706	-0.57909	4.32794	-0.1338	0.893559	1	0.075706	0	4.32805	0	1	1	0.075706	0	4.32805	0
chr1:37968134-37969353	SF3A3	1	0	0	0	0	0	0	0	0	0	0	0	0	0	0	0	1.21129	0	0	0	0	0	0	0	0	0	0	0	0	0	0	0	0.075706	-0.57909	4.32794	-0.1338	0.893559	1	0.075706	0	4.32805	0	1	1	0.075706	0	4.32805	0
chr1:172253682-172308727|chr1:172308839-172379017	DNM3	1	0	0	0	0	0	0	0	0	0	0	0	0	0	0	0	1.21129	0	0	0	0	0	0	0	0	0	0	0	0	0	0	0	0.075706	-0.57909	4.32794	-0.1338	0.893559	1	0.075706	0	4.32805	0	1	1	0.075706	0	4.32805	0
chr1:172308839-172379017|chr1:172379182-172387132	DNM3	1	0	0	0	0	0	0	0	0	0	0	0	0	0	0	0	1.21129	0	0	0	0	0	0	0	0	0	0	0	0	0	0	0	0.075706	-0.57909	4.32794	-0.1338	0.893559	1	0.075706	0	4.32805	0	1	1	0.075706	0	4.32805	0
chr1:180887911-180888052	XPR1	1	0	0	0	0	0	0	0	0	0	0	0	0	0	0	0	1.21129	0	0	0	0	0	0	0	0	0	0	0	0	0	0	0	0.075706	-0.57909	4.32794	-0.1338	0.893559	1	0.075706	0	4.32805	0	1	1	0.075706	0	4.32805	0
chr9:136405202-136405904	ENTR1	1	0	0	0	0	0	0	0	0	0	0	0	0	0	0	0	1.21129	0	0	0	0	0	0	0	0	0	0	0	0	0	0	0	0.075706	-0.57909	4.32794	-0.1338	0.893559	1	0.075706	0	4.32805	0	1	1	0.075706	0	4.32805	0
chr9:136405202-136405900	CUFF.37631.12	1	0	0	0	0	0	0	0	0	0	0	0	0	0	0	0	1.21129	0	0	0	0	0	0	0	0	0	0	0	0	0	0	0	0.075706	-0.57909	4.32794	-0.1338	0.893559	1	0.075706	0	4.32805	0	1	1	0.075706	0	4.32805	0
chr8:3000131-3018476|chr8:3018650-3029318	CSMD1	1	0	0	0	0	0	0	0	0	0	0	0	0	0	0	0	1.21129	0	0	0	0	0	0	0	0	0	0	0	0	0	0	0	0.075706	-0.57909	4.32794	-0.1338	0.893559	1	0.075706	0	4.32805	0	1	1	0.075706	0	4.32805	0
chr12:12821726-12821964	APOLD1	1	0	0	0	0	0	0	0	0	0	0	0	0	0	0	0	1.21129	0	0	0	0	0	0	0	0	0	0	0	0	0	0	0	0.075706	-0.57909	4.32794	-0.1338	0.893559	1	0.075706	0	4.32805	0	1	1	0.075706	0	4.32805	0
chr12:121799956-121801571	RHOF	1	0	0	0	0	0	0	0	0	0	0	0	0	0	0	0	1.21129	0	0	0	0	0	0	0	0	0	0	0	0	0	0	0	0.075706	-0.57909	4.32794	-0.1338	0.893559	1	0.075706	0	4.32805	0	1	1	0.075706	0	4.32805	0
chr11:45938312-45946075	PHF21A	1	0	0	0	0	0	0	0	0	0	0	0	0	0	0	0	1.21129	0	0	0	0	0	0	0	0	0	0	0	0	0	0	0	0.075706	-0.57909	4.32794	-0.1338	0.893559	1	0.075706	0	4.32805	0	1	1	0.075706	0	4.32805	0
chr11:71999019-71999926|chr11:72000012-72000350	IL18BP	1	0	0	0	0	0	0	0	0	0	0	0	0	0	0	0	1.21129	0	0	0	0	0	0	0	0	0	0	0	0	0	0	0	0.075706	-0.57909	4.32794	-0.1338	0.893559	1	0.075706	0	4.32805	0	1	1	0.075706	0	4.32805	0
chr17:17819636-17820322	SREBF1	1	0	0	0	0	0	0	0	0	0	0	0	0	0	0	0	1.21129	0	0	0	0	0	0	0	0	0	0	0	0	0	0	0	0.075706	-0.57909	4.32794	-0.1338	0.893559	1	0.075706	0	4.32805	0	1	1	0.075706	0	4.32805	0
chr17:50189275-50189376|chr17:50189732-50189858	COL1A1	1	0	0	0	0	0	0	0	0	0	0	0	0	0	0	0	1.21129	0	0	0	0	0	0	0	0	0	0	0	0	0	0	0	0.075706	-0.57909	4.32794	-0.1338	0.893559	1	0.075706	0	4.32805	0	1	1	0.075706	0	4.32805	0
chr17:81867919-81868584	ARHGDIA	1	0	0	0	0	0	0	0	0	0	0	0	0	0	0	0	1.21129	0	0	0	0	0	0	0	0	0	0	0	0	0	0	0	0.075706	-0.57909	4.32794	-0.1338	0.893559	1	0.075706	0	4.32805	0	1	1	0.075706	0	4.32805	0
chr16:14633018-14644273|chr16:14644609-14648387	BFAR	1	0	0	0	0	0	0	0	0	0	0	0	0	0	0	0	1.21129	0	0	0	0	0	0	0	0	0	0	0	0	0	0	0	0.075706	-0.57909	4.32794	-0.1338	0.893559	1	0.075706	0	4.32805	0	1	1	0.075706	0	4.32805	0
chr16:89738926-89739015	FANCA	1	0	0	0	0	0	0	0	0	0	0	0	0	0	0	0	1.21129	0	0	0	0	0	0	0	0	0	0	0	0	0	0	0	0.075706	-0.57909	4.32794	-0.1338	0.893559	1	0.075706	0	4.32805	0	1	1	0.075706	0	4.32805	0
chr15:60354213-60355918|chr15:60357236-60360940	ANXA2	1	0	0	0	0	0	0	0	0	0	0	0	0	0	0	0	1.21129	0	0	0	0	0	0	0	0	0	0	0	0	0	0	0	0.075706	-0.57909	4.32794	-0.1338	0.893559	1	0.075706	0	4.32805	0	1	1	0.075706	0	4.32805	0
chr14:104769386-104769646	AL583722.2	1	0	0	0	0	0	0	0	0	0	0	0	0	0	0	0	1.21129	0	0	0	0	0	0	0	0	0	0	0	0	0	0	0	0.075706	-0.57909	4.32794	-0.1338	0.893559	1	0.075706	0	4.32805	0	1	1	0.075706	0	4.32805	0
chr19:305703-306056	AC016588.1	1	0	0	0	0	0	0	0	0	0	0	0	0	0	0	0	1.21129	0	0	0	0	0	0	0	0	0	0	0	0	0	0	0	0.075706	-0.57909	4.32794	-0.1338	0.893559	1	0.075706	0	4.32805	0	1	1	0.075706	0	4.32805	0
chr18:70075541-70086612|chr18:70128546-70134472	RTTN	1	0	0	0	0	0	0	0	0	0	0	0	0	0	0	0	1.21129	0	0	0	0	0	0	0	0	0	0	0	0	0	0	0	0.075706	-0.57909	4.32794	-0.1338	0.893559	1	0.075706	0	4.32805	0	1	1	0.075706	0	4.32805	0
chr6:17463073-17507168|chr6:17513954-17539268	CAP2	1	0	0	0	0	0	0	0	0	0	0	0	0	0	0	0	1.21129	0	0	0	0	0	0	0	0	0	0	0	0	0	0	0	0.075706	-0.57909	4.32794	-0.1338	0.893559	1	0.075706	0	4.32805	0	1	1	0.075706	0	4.32805	0
chr6:31536683-31538762|chr6:31538855-31539146	DDX39B	1	0	0	0	0	0	0	0	0	0	0	0	0	0	0	0	1.21129	0	0	0	0	0	0	0	0	0	0	0	0	0	0	0	0.075706	-0.57909	4.32794	-0.1338	0.893559	1	0.075706	0	4.32805	0	1	1	0.075706	0	4.32805	0
chr6:33249708-33250761	CUFF.30635.2	1	0	0	0	0	0	0	0	0	0	0	0	0	0	0	0	1.21129	0	0	0	0	0	0	0	0	0	0	0	0	0	0	0	0.075706	-0.57909	4.32794	-0.1338	0.893559	1	0.075706	0	4.32805	0	1	1	0.075706	0	4.32805	0
chr7:43582961-43595900|chr7:43596113-43608255	STK17A	1	0	0	0	0	0	0	0	0	0	0	0	0	0	0	0	1.21129	0	0	0	0	0	0	0	0	0	0	0	0	0	0	0	0.075706	-0.57909	4.32794	-0.1338	0.893559	1	0.075706	0	4.32805	0	1	1	0.075706	0	4.32805	0
chr7:122629328-122663236|chr7:122737068-122885998	CADPS2	1	0	0	0	0	0	0	0	0	0	0	0	0	0	0	0	1.21129	0	0	0	0	0	0	0	0	0	0	0	0	0	0	0	0.075706	-0.57909	4.32794	-0.1338	0.893559	1	0.075706	0	4.32805	0	1	1	0.075706	0	4.32805	0
chr4:53414722-53425871|chr4:53428183-53442652	FIP1L1	0	0	0	0	1	0	0	0	0	0	0	0	0	0	0	0	0	0	0	0	1.18699	0	0	0	0	0	0	0	0	0	0	0	0.074187	0.863558	4.32794	0.199531	0.841848	1	0.074187	0	4.32805	0	1	1	0.074187	0.949138	4.32805	0.2193
chr3:172039771-172112451|chr3:172112590-172133470	FNDC3B	0	0	0	0	1	0	0	0	0	0	0	0	0	0	0	0	0	0	0	0	1.18699	0	0	0	0	0	0	0	0	0	0	0	0.074187	0.863558	4.32794	0.199531	0.841848	1	0.074187	0	4.32805	0	1	1	0.074187	0.949138	4.32805	0.2193
chr2:1644752-1648171	PXDN	0	0	0	0	1	0	0	0	0	0	0	0	0	0	0	0	0	0	0	0	1.18699	0	0	0	0	0	0	0	0	0	0	0	0.074187	0.863558	4.32794	0.199531	0.841848	1	0.074187	0	4.32805	0	1	1	0.074187	0.949138	4.32805	0.2193
chr2:132796729-132860491|chr2:132860611-132868935	NCKAP5	0	0	0	0	1	0	0	0	0	0	0	0	0	0	0	0	0	0	0	0	1.18699	0	0	0	0	0	0	0	0	0	0	0	0.074187	0.863558	4.32794	0.199531	0.841848	1	0.074187	0	4.32805	0	1	1	0.074187	0.949138	4.32805	0.2193
chr2:141254641-141480395|chr2:141480533-141810278	LRP1B	0	0	0	0	1	0	0	0	0	0	0	0	0	0	0	0	0	0	0	0	1.18699	0	0	0	0	0	0	0	0	0	0	0	0.074187	0.863558	4.32794	0.199531	0.841848	1	0.074187	0	4.32805	0	1	1	0.074187	0.949138	4.32805	0.2193
chr2:209507641-209580035|chr2:209625129-209653141	MAP2	0	0	0	0	1	0	0	0	0	0	0	0	0	0	0	0	0	0	0	0	1.18699	0	0	0	0	0	0	0	0	0	0	0	0.074187	0.863558	4.32794	0.199531	0.841848	1	0.074187	0	4.32805	0	1	1	0.074187	0.949138	4.32805	0.2193
chr2:218266147-218266442	AAMP	0	0	0	0	1	0	0	0	0	0	0	0	0	0	0	0	0	0	0	0	1.18699	0	0	0	0	0	0	0	0	0	0	0	0.074187	0.863558	4.32794	0.199531	0.841848	1	0.074187	0	4.32805	0	1	1	0.074187	0.949138	4.32805	0.2193
chr2:226836087-226864603|chr2:226867318-226906792	RHBDD1	0	0	0	0	1	0	0	0	0	0	0	0	0	0	0	0	0	0	0	0	1.18699	0	0	0	0	0	0	0	0	0	0	0	0.074187	0.863558	4.32794	0.199531	0.841848	1	0.074187	0	4.32805	0	1	1	0.074187	0.949138	4.32805	0.2193
chr1:23693913-23694659|chr1:23694791-23695797	RPL11	0	0	0	0	1	0	0	0	0	0	0	0	0	0	0	0	0	0	0	0	1.18699	0	0	0	0	0	0	0	0	0	0	0	0.074187	0.863558	4.32794	0.199531	0.841848	1	0.074187	0	4.32805	0	1	1	0.074187	0.949138	4.32805	0.2193
chr1:117368485-117402185|chr1:117442325-117460488	MAN1A2	0	0	0	0	1	0	0	0	0	0	0	0	0	0	0	0	0	0	0	0	1.18699	0	0	0	0	0	0	0	0	0	0	0	0.074187	0.863558	4.32794	0.199531	0.841848	1	0.074187	0	4.32805	0	1	1	0.074187	0.949138	4.32805	0.2193
chr1:182876903-182878020|chr1:182878173-182879249	DHX9	0	0	0	0	1	0	0	0	0	0	0	0	0	0	0	0	0	0	0	0	1.18699	0	0	0	0	0	0	0	0	0	0	0	0.074187	0.863558	4.32794	0.199531	0.841848	1	0.074187	0	4.32805	0	1	1	0.074187	0.949138	4.32805	0.2193
chr8:28520834-28527146|chr8:28528164-28551602	FZD3	0	0	0	0	1	0	0	0	0	0	0	0	0	0	0	0	0	0	0	0	1.18699	0	0	0	0	0	0	0	0	0	0	0	0.074187	0.863558	4.32794	0.199531	0.841848	1	0.074187	0	4.32805	0	1	1	0.074187	0.949138	4.32805	0.2193
chr8:35235887-35549291|chr8:35568241-35595553	UNC5D	0	0	0	0	1	0	0	0	0	0	0	0	0	0	0	0	0	0	0	0	1.18699	0	0	0	0	0	0	0	0	0	0	0	0.074187	0.863558	4.32794	0.199531	0.841848	1	0.074187	0	4.32805	0	1	1	0.074187	0.949138	4.32805	0.2193
chr8:120289766-120297510|chr8:120300818-120310008	COL14A1	0	0	0	0	1	0	0	0	0	0	0	0	0	0	0	0	0	0	0	0	1.18699	0	0	0	0	0	0	0	0	0	0	0	0.074187	0.863558	4.32794	0.199531	0.841848	1	0.074187	0	4.32805	0	1	1	0.074187	0.949138	4.32805	0.2193
chr8:144754321-144754695	ZNF251	0	0	0	0	1	0	0	0	0	0	0	0	0	0	0	0	0	0	0	0	1.18699	0	0	0	0	0	0	0	0	0	0	0	0.074187	0.863558	4.32794	0.199531	0.841848	1	0.074187	0	4.32805	0	1	1	0.074187	0.949138	4.32805	0.2193
chr13:110308123-110357471|chr13:110357552-110424733	COL4A2	0	0	0	0	1	0	0	0	0	0	0	0	0	0	0	0	0	0	0	0	1.18699	0	0	0	0	0	0	0	0	0	0	0	0.074187	0.863558	4.32794	0.199531	0.841848	1	0.074187	0	4.32805	0	1	1	0.074187	0.949138	4.32805	0.2193
chr12:120153909-120154969|chr12:120155719-120156460	CUFF.9697.10	0	0	0	0	1	0	0	0	0	0	0	0	0	0	0	0	0	0	0	0	1.18699	0	0	0	0	0	0	0	0	0	0	0	0.074187	0.863558	4.32794	0.199531	0.841848	1	0.074187	0	4.32805	0	1	1	0.074187	0.949138	4.32805	0.2193
chr11:15986420-15988996|chr11:16055901-16095995	SOX6	0	0	0	0	1	0	0	0	0	0	0	0	0	0	0	0	0	0	0	0	1.18699	0	0	0	0	0	0	0	0	0	0	0	0.074187	0.863558	4.32794	0.199531	0.841848	1	0.074187	0	4.32805	0	1	1	0.074187	0.949138	4.32805	0.2193
chr11:15986420-15988996|chr11:16055901-16097608	SOX6	0	0	0	0	1	0	0	0	0	0	0	0	0	0	0	0	0	0	0	0	1.18699	0	0	0	0	0	0	0	0	0	0	0	0.074187	0.863558	4.32794	0.199531	0.841848	1	0.074187	0	4.32805	0	1	1	0.074187	0.949138	4.32805	0.2193
chr10:90742528-90748833|chr10:90749594-90857132	HTR7	0	0	0	0	1	0	0	0	0	0	0	0	0	0	0	0	0	0	0	0	1.18699	0	0	0	0	0	0	0	0	0	0	0	0.074187	0.863558	4.32794	0.199531	0.841848	1	0.074187	0	4.32805	0	1	1	0.074187	0.949138	4.32805	0.2193
chr10:130064383-130064861	C10orf143	0	0	0	0	1	0	0	0	0	0	0	0	0	0	0	0	0	0	0	0	1.18699	0	0	0	0	0	0	0	0	0	0	0	0.074187	0.863558	4.32794	0.199531	0.841848	1	0.074187	0	4.32805	0	1	1	0.074187	0.949138	4.32805	0.2193
chr17:67875744-67886127|chr17:67975958-67982251	BPTF	0	0	0	0	1	0	0	0	0	0	0	0	0	0	0	0	0	0	0	0	1.18699	0	0	0	0	0	0	0	0	0	0	0	0.074187	0.863558	4.32794	0.199531	0.841848	1	0.074187	0	4.32805	0	1	1	0.074187	0.949138	4.32805	0.2193
chr17:81610258-81613317|chr17:81613494-81622165	NPLOC4	0	0	0	0	1	0	0	0	0	0	0	0	0	0	0	0	0	0	0	0	1.18699	0	0	0	0	0	0	0	0	0	0	0	0.074187	0.863558	4.32794	0.199531	0.841848	1	0.074187	0	4.32805	0	1	1	0.074187	0.949138	4.32805	0.2193
chr15:90073135-90074378	ZNF710	0	0	0	0	1	0	0	0	0	0	0	0	0	0	0	0	0	0	0	0	1.18699	0	0	0	0	0	0	0	0	0	0	0	0.074187	0.863558	4.32794	0.199531	0.841848	1	0.074187	0	4.32805	0	1	1	0.074187	0.949138	4.32805	0.2193
chr14:55180778-55181212|chr14:55182432-55183559	DLGAP5	0	0	0	0	1	0	0	0	0	0	0	0	0	0	0	0	0	0	0	0	1.18699	0	0	0	0	0	0	0	0	0	0	0	0.074187	0.863558	4.32794	0.199531	0.841848	1	0.074187	0	4.32805	0	1	1	0.074187	0.949138	4.32805	0.2193
chr19:16566657-16576642	AC008764.1	0	0	0	0	1	0	0	0	0	0	0	0	0	0	0	0	0	0	0	0	1.18699	0	0	0	0	0	0	0	0	0	0	0	0.074187	0.863558	4.32794	0.199531	0.841848	1	0.074187	0	4.32805	0	1	1	0.074187	0.949138	4.32805	0.2193
chr19:34450364-34451980|chr19:34464131-34466877	UBA2	0	0	0	0	1	0	0	0	0	0	0	0	0	0	0	0	0	0	0	0	1.18699	0	0	0	0	0	0	0	0	0	0	0	0.074187	0.863558	4.32794	0.199531	0.841848	1	0.074187	0	4.32805	0	1	1	0.074187	0.949138	4.32805	0.2193
chr19:34445121-34451980|chr19:34464131-34466877	CUFF.19506.7	0	0	0	0	1	0	0	0	0	0	0	0	0	0	0	0	0	0	0	0	1.18699	0	0	0	0	0	0	0	0	0	0	0	0.074187	0.863558	4.32794	0.199531	0.841848	1	0.074187	0	4.32805	0	1	1	0.074187	0.949138	4.32805	0.2193
chr19:46861209-46918487|chr19:46922356-46937263	CUFF.20124.1	0	0	0	0	1	0	0	0	0	0	0	0	0	0	0	0	0	0	0	0	1.18699	0	0	0	0	0	0	0	0	0	0	0	0.074187	0.863558	4.32794	0.199531	0.841848	1	0.074187	0	4.32805	0	1	1	0.074187	0.949138	4.32805	0.2193
chr6:16306859-16326393|chr6:16328470-16485971	ATXN1	0	0	0	0	1	0	0	0	0	0	0	0	0	0	0	0	0	0	0	0	1.18699	0	0	0	0	0	0	0	0	0	0	0	0.074187	0.863558	4.32794	0.199531	0.841848	1	0.074187	0	4.32805	0	1	1	0.074187	0.949138	4.32805	0.2193
chr3:62003497-62078162|chr3:62078258-62132601	PTPRG	0	0	0	0	0	0	0	0	0	0	0	2	0	0	0	0	0	0	0	0	0	0	0	0	0	0	0	1.17611	0	0	0	0	0.073507	0	4.32794	0	1	1	0.073507	-1.32275	4.29789	-0.30777	0.75826	1	0.073507	0	4.32805	0
chr3:89408131-89413140|chr3:89419390-89429105	EPHA3	0	0	0	0	0	0	0	0	0	0	0	2	0	0	0	0	0	0	0	0	0	0	0	0	0	0	0	1.17611	0	0	0	0	0.073507	0	4.32794	0	1	1	0.073507	-1.32275	4.29789	-0.30777	0.75826	1	0.073507	0	4.32805	0
chr13:110213826-110213925|chr13:110214015-110242674	COL4A1	0	0	0	0	0	0	0	0	0	0	0	2	0	0	0	0	0	0	0	0	0	0	0	0	0	0	0	1.17611	0	0	0	0	0.073507	0	4.32794	0	1	1	0.073507	-1.32275	4.29789	-0.30777	0.75826	1	0.073507	0	4.32805	0
chr7:100057932-100071561	CUFF.43189.1	0	0	0	0	0	0	0	0	0	0	0	2	0	0	0	0	0	0	0	0	0	0	0	0	0	0	0	1.17611	0	0	0	0	0.073507	0	4.32794	0	1	1	0.073507	-1.32275	4.29789	-0.30777	0.75826	1	0.073507	0	4.32805	0
None|chrX:154400626-154403262	RPL10	0	0	0	0	0	0	0	0	1	0	0	0	0	0	0	1	0	0	0	0	0	0	0	0	0.329015	0	0	0	0	0	0	0.829623	0.072415	0	4.32794	0	1	1	0.072415	0.226678	4.31743	0.052503	0.958128	1	0.072415	-0.49354	4.32805	-0.11403
chr4:1871542-1900625|chr4:1939778-1951071	NSD2	0	0	0	1	0	0	0	0	0	0	0	0	0	0	0	0	0	0	0	1.15649	0	0	0	0	0	0	0	0	0	0	0	0	0.072281	-0.57909	4.32794	-0.1338	0.893559	1	0.072281	0	4.32805	0	1	1	0.072281	0	4.32805	0
chr4:142270774-142305457|chr4:142314762-142402937	INPP4B	0	0	0	1	0	0	0	0	0	0	0	0	0	0	0	0	0	0	0	1.15649	0	0	0	0	0	0	0	0	0	0	0	0	0.072281	-0.57909	4.32794	-0.1338	0.893559	1	0.072281	0	4.32805	0	1	1	0.072281	0	4.32805	0
chr4:168497194-168511422|chr4:168711923-168890921	PALLD	0	0	0	1	0	0	0	0	0	0	0	0	0	0	0	0	0	0	0	1.15649	0	0	0	0	0	0	0	0	0	0	0	0	0.072281	-0.57909	4.32794	-0.1338	0.893559	1	0.072281	0	4.32805	0	1	1	0.072281	0	4.32805	0
chr3:15269877-15304102|chr3:15304231-15330503	SH3BP5	0	0	0	1	0	0	0	0	0	0	0	0	0	0	0	0	0	0	0	1.15649	0	0	0	0	0	0	0	0	0	0	0	0	0.072281	-0.57909	4.32794	-0.1338	0.893559	1	0.072281	0	4.32805	0	1	1	0.072281	0	4.32805	0
chr2:8796869-8798201|chr2:8798300-8800399	KIDINS220	0	0	0	1	0	0	0	0	0	0	0	0	0	0	0	0	0	0	0	1.15649	0	0	0	0	0	0	0	0	0	0	0	0	0.072281	-0.57909	4.32794	-0.1338	0.893559	1	0.072281	0	4.32805	0	1	1	0.072281	0	4.32805	0
chr2:58160179-58161521	FANCL	0	0	0	1	0	0	0	0	0	0	0	0	0	0	0	0	0	0	0	1.15649	0	0	0	0	0	0	0	0	0	0	0	0	0.072281	-0.57909	4.32794	-0.1338	0.893559	1	0.072281	0	4.32805	0	1	1	0.072281	0	4.32805	0
chr2:134413015-134422802|chr2:134422919-134428364	MGAT5	0	0	0	1	0	0	0	0	0	0	0	0	0	0	0	0	0	0	0	1.15649	0	0	0	0	0	0	0	0	0	0	0	0	0.072281	-0.57909	4.32794	-0.1338	0.893559	1	0.072281	0	4.32805	0	1	1	0.072281	0	4.32805	0
chr2:159400664-159404848|chr2:159412545-159428310	BAZ2B	0	0	0	1	0	0	0	0	0	0	0	0	0	0	0	0	0	0	0	1.15649	0	0	0	0	0	0	0	0	0	0	0	0	0.072281	-0.57909	4.32794	-0.1338	0.893559	1	0.072281	0	4.32805	0	1	1	0.072281	0	4.32805	0
chr2:159400664-159404848|chr2:159412545-159427940	BAZ2B	0	0	0	1	0	0	0	0	0	0	0	0	0	0	0	0	0	0	0	1.15649	0	0	0	0	0	0	0	0	0	0	0	0	0.072281	-0.57909	4.32794	-0.1338	0.893559	1	0.072281	0	4.32805	0	1	1	0.072281	0	4.32805	0
chr1:162154476-162287343|chr1:162287436-162300647	NOS1AP	0	0	0	1	0	0	0	0	0	0	0	0	0	0	0	0	0	0	0	1.15649	0	0	0	0	0	0	0	0	0	0	0	0	0.072281	-0.57909	4.32794	-0.1338	0.893559	1	0.072281	0	4.32805	0	1	1	0.072281	0	4.32805	0
chr1:228333323-228333582	OBSCN	0	0	0	1	0	0	0	0	0	0	0	0	0	0	0	0	0	0	0	1.15649	0	0	0	0	0	0	0	0	0	0	0	0	0.072281	-0.57909	4.32794	-0.1338	0.893559	1	0.072281	0	4.32805	0	1	1	0.072281	0	4.32805	0
chr9:133056094-133056765	GTF3C5	0	0	0	1	0	0	0	0	0	0	0	0	0	0	0	0	0	0	0	1.15649	0	0	0	0	0	0	0	0	0	0	0	0	0.072281	-0.57909	4.32794	-0.1338	0.893559	1	0.072281	0	4.32805	0	1	1	0.072281	0	4.32805	0
chr12:27333103-27368261|chr12:27380404-27385480	ARNTL2	0	0	0	1	0	0	0	0	0	0	0	0	0	0	0	0	0	0	0	1.15649	0	0	0	0	0	0	0	0	0	0	0	0	0.072281	-0.57909	4.32794	-0.1338	0.893559	1	0.072281	0	4.32805	0	1	1	0.072281	0	4.32805	0
chr12:27333136-27368261|chr12:27380404-27385480	ARNTL2	0	0	0	1	0	0	0	0	0	0	0	0	0	0	0	0	0	0	0	1.15649	0	0	0	0	0	0	0	0	0	0	0	0	0.072281	-0.57909	4.32794	-0.1338	0.893559	1	0.072281	0	4.32805	0	1	1	0.072281	0	4.32805	0
chr12:79822190-79828319|chr12:79872938-79934694	PPP1R12A	0	0	0	1	0	0	0	0	0	0	0	0	0	0	0	0	0	0	0	1.15649	0	0	0	0	0	0	0	0	0	0	0	0	0.072281	-0.57909	4.32794	-0.1338	0.893559	1	0.072281	0	4.32805	0	1	1	0.072281	0	4.32805	0
chr12:122309882-122316748|chr12:122341697-122352725	CLIP1	0	0	0	1	0	0	0	0	0	0	0	0	0	0	0	0	0	0	0	1.15649	0	0	0	0	0	0	0	0	0	0	0	0	0.072281	-0.57909	4.32794	-0.1338	0.893559	1	0.072281	0	4.32805	0	1	1	0.072281	0	4.32805	0
chr12:122309882-122316748|chr12:122341697-122347374	CLIP1	0	0	0	1	0	0	0	0	0	0	0	0	0	0	0	0	0	0	0	1.15649	0	0	0	0	0	0	0	0	0	0	0	0	0.072281	-0.57909	4.32794	-0.1338	0.893559	1	0.072281	0	4.32805	0	1	1	0.072281	0	4.32805	0
chr11:6477268-6477717	ARFIP2	0	0	0	1	0	0	0	0	0	0	0	0	0	0	0	0	0	0	0	1.15649	0	0	0	0	0	0	0	0	0	0	0	0	0.072281	-0.57909	4.32794	-0.1338	0.893559	1	0.072281	0	4.32805	0	1	1	0.072281	0	4.32805	0
chr11:93687865-93691682|chr11:93691775-93691926	CEP295	0	0	0	1	0	0	0	0	0	0	0	0	0	0	0	0	0	0	0	1.15649	0	0	0	0	0	0	0	0	0	0	0	0	0.072281	-0.57909	4.32794	-0.1338	0.893559	1	0.072281	0	4.32805	0	1	1	0.072281	0	4.32805	0
chr11:120437382-120440128|chr11:120447085-120447873	ARHGEF12	0	0	0	1	0	0	0	0	0	0	0	0	0	0	0	0	0	0	0	1.15649	0	0	0	0	0	0	0	0	0	0	0	0	0.072281	-0.57909	4.32794	-0.1338	0.893559	1	0.072281	0	4.32805	0	1	1	0.072281	0	4.32805	0
chr10:34317338-34331116|chr10:34341816-34347964	PARD3	0	0	0	1	0	0	0	0	0	0	0	0	0	0	0	0	0	0	0	1.15649	0	0	0	0	0	0	0	0	0	0	0	0	0.072281	-0.57909	4.32794	-0.1338	0.893559	1	0.072281	0	4.32805	0	1	1	0.072281	0	4.32805	0
chr17:31343135-31349119|chr17:31349251-31350182	NF1	0	0	0	1	0	0	0	0	0	0	0	0	0	0	0	0	0	0	0	1.15649	0	0	0	0	0	0	0	0	0	0	0	0	0.072281	-0.57909	4.32794	-0.1338	0.893559	1	0.072281	0	4.32805	0	1	1	0.072281	0	4.32805	0
chr17:32477583-32479250	PSMD11	0	0	0	1	0	0	0	0	0	0	0	0	0	0	0	0	0	0	0	1.15649	0	0	0	0	0	0	0	0	0	0	0	0	0.072281	-0.57909	4.32794	-0.1338	0.893559	1	0.072281	0	4.32805	0	1	1	0.072281	0	4.32805	0
chr15:52245465-52245955	MYO5C	0	0	0	1	0	0	0	0	0	0	0	0	0	0	0	0	0	0	0	1.15649	0	0	0	0	0	0	0	0	0	0	0	0	0.072281	-0.57909	4.32794	-0.1338	0.893559	1	0.072281	0	4.32805	0	1	1	0.072281	0	4.32805	0
chr19:49830758-49836282	MED25	0	0	0	1	0	0	0	0	0	0	0	0	0	0	0	0	0	0	0	1.15649	0	0	0	0	0	0	0	0	0	0	0	0	0.072281	-0.57909	4.32794	-0.1338	0.893559	1	0.072281	0	4.32805	0	1	1	0.072281	0	4.32805	0
chr6:18226242-18236451|chr6:18258062-18258303	CUFF.31054.5	0	0	0	1	0	0	0	0	0	0	0	0	0	0	0	0	0	0	0	1.15649	0	0	0	0	0	0	0	0	0	0	0	0	0.072281	-0.57909	4.32794	-0.1338	0.893559	1	0.072281	0	4.32805	0	1	1	0.072281	0	4.32805	0
chr6:169602321-169613558|chr6:169634525-169701550	AL031315.1	0	0	0	1	0	0	0	0	0	0	0	0	0	0	0	0	0	0	0	1.15649	0	0	0	0	0	0	0	0	0	0	0	0	0.072281	-0.57909	4.32794	-0.1338	0.893559	1	0.072281	0	4.32805	0	1	1	0.072281	0	4.32805	0
chr6:18226242-18236451|chr6:18258062-18263842	CUFF.31054.3	0	0	0	1	0	0	0	0	0	0	0	0	0	0	0	0	0	0	0	1.15649	0	0	0	0	0	0	0	0	0	0	0	0	0.072281	-0.57909	4.32794	-0.1338	0.893559	1	0.072281	0	4.32805	0	1	1	0.072281	0	4.32805	0
chr7:41978748-42023467|chr7:42223295-42236970	GLI3	0	0	0	1	0	0	0	0	0	0	0	0	0	0	0	0	0	0	0	1.15649	0	0	0	0	0	0	0	0	0	0	0	0	0.072281	-0.57909	4.32794	-0.1338	0.893559	1	0.072281	0	4.32805	0	1	1	0.072281	0	4.32805	0
chr7:70698620-70762869|chr7:70775386-70777102	CUFF.34414.13	0	0	0	1	0	0	0	0	0	0	0	0	0	0	0	0	0	0	0	1.15649	0	0	0	0	0	0	0	0	0	0	0	0	0.072281	-0.57909	4.32794	-0.1338	0.893559	1	0.072281	0	4.32805	0	1	1	0.072281	0	4.32805	0
chr7:144195139-144200170|chr7:144239388-144243746	AC004889.1	0	0	0	1	0	0	0	0	0	0	0	0	0	0	0	0	0	0	0	1.15649	0	0	0	0	0	0	0	0	0	0	0	0	0.072281	-0.57909	4.32794	-0.1338	0.893559	1	0.072281	0	4.32805	0	1	1	0.072281	0	4.32805	0
chr7:144195701-144200170|chr7:144239388-144243746	AC004889.1	0	0	0	1	0	0	0	0	0	0	0	0	0	0	0	0	0	0	0	1.15649	0	0	0	0	0	0	0	0	0	0	0	0	0.072281	-0.57909	4.32794	-0.1338	0.893559	1	0.072281	0	4.32805	0	1	1	0.072281	0	4.32805	0
chr7:144251610-144311590|chr7:144350824-144355337	AC074386.1	0	0	0	1	0	0	0	0	0	0	0	0	0	0	0	0	0	0	0	1.15649	0	0	0	0	0	0	0	0	0	0	0	0	0.072281	-0.57909	4.32794	-0.1338	0.893559	1	0.072281	0	4.32805	0	1	1	0.072281	0	4.32805	0
chr21:8201052-8222960|chr21:8224438-8226173	FP671120.1	0	0	0	1	0	0	0	0	0	0	0	0	0	0	0	0	0	0	0	1.15649	0	0	0	0	0	0	0	0	0	0	0	0	0.072281	-0.57909	4.32794	-0.1338	0.893559	1	0.072281	0	4.32805	0	1	1	0.072281	0	4.32805	0
chr1:25243633-25244453	RSRP1	0	0	0	0	0	0	0	0	1	0	0	0	1	0	0	0	0	0	0	0	0	0	0	0	0.329015	0	0	0	0.804456	0	0	0	0.070842	0	4.32794	0	1	1	0.070842	0.226678	4.31743	0.052503	0.958128	1	0.070842	-0.49354	4.32805	-0.11403
chr14:68291980-68411423|chr14:68468250-68477647	RAD51B	0	0	0	0	0	0	0	0	1	0	0	0	1	0	0	0	0	0	0	0	0	0	0	0	0.329015	0	0	0	0.804456	0	0	0	0.070842	0	4.32794	0	1	1	0.070842	0.226678	4.31743	0.052503	0.958128	1	0.070842	-0.49354	4.32805	-0.11403
chrX:13603436-13606378|chrX:13606513-13608323	EGFL6	0	0	1	0	0	0	0	0	0	0	0	0	0	0	0	0	0	0	1.1135	0	0	0	0	0	0	0	0	0	0	0	0	0	0.069594	-0.57909	4.32794	-0.1338	0.893559	1	0.069594	0	4.32805	0	1	1	0.069594	0	4.32805	0
chr5:65926806-65988634|chr5:65994864-66012048	ERBIN	0	0	1	0	0	0	0	0	0	0	0	0	0	0	0	0	0	0	1.1135	0	0	0	0	0	0	0	0	0	0	0	0	0	0.069594	-0.57909	4.32794	-0.1338	0.893559	1	0.069594	0	4.32805	0	1	1	0.069594	0	4.32805	0
chr5:151804141-151804405	CUFF.31621.9	0	0	1	0	0	0	0	0	0	0	0	0	0	0	0	0	0	0	1.1135	0	0	0	0	0	0	0	0	0	0	0	0	0	0.069594	-0.57909	4.32794	-0.1338	0.893559	1	0.069594	0	4.32805	0	1	1	0.069594	0	4.32805	0
chr4:102268079-102304316|chr4:102315830-102344443	SLC39A8	0	0	1	0	0	0	0	0	0	0	0	0	0	0	0	0	0	0	1.1135	0	0	0	0	0	0	0	0	0	0	0	0	0	0.069594	-0.57909	4.32794	-0.1338	0.893559	1	0.069594	0	4.32805	0	1	1	0.069594	0	4.32805	0
chr4:142270774-142305457|chr4:142305537-142314711	INPP4B	0	0	1	0	0	0	0	0	0	0	0	0	0	0	0	0	0	0	1.1135	0	0	0	0	0	0	0	0	0	0	0	0	0	0.069594	-0.57909	4.32794	-0.1338	0.893559	1	0.069594	0	4.32805	0	1	1	0.069594	0	4.32805	0
chr3:120396996-120399882|chr3:120399959-120402807	FSTL1	0	0	1	0	0	0	0	0	0	0	0	0	0	0	0	0	0	0	1.1135	0	0	0	0	0	0	0	0	0	0	0	0	0	0.069594	-0.57909	4.32794	-0.1338	0.893559	1	0.069594	0	4.32805	0	1	1	0.069594	0	4.32805	0
chr3:186787264-186787494|chr3:186787584-186787802	EIF4A2	0	0	1	0	0	0	0	0	0	0	0	0	0	0	0	0	0	0	1.1135	0	0	0	0	0	0	0	0	0	0	0	0	0	0.069594	-0.57909	4.32794	-0.1338	0.893559	1	0.069594	0	4.32805	0	1	1	0.069594	0	4.32805	0
chr2:33110751-33134792|chr2:33315269-33342837	LTBP1	0	0	1	0	0	0	0	0	0	0	0	0	0	0	0	0	0	0	1.1135	0	0	0	0	0	0	0	0	0	0	0	0	0	0.069594	-0.57909	4.32794	-0.1338	0.893559	1	0.069594	0	4.32805	0	1	1	0.069594	0	4.32805	0
chr2:33301644-33309433|chr2:33309556-33315143	LTBP1	0	0	1	0	0	0	0	0	0	0	0	0	0	0	0	0	0	0	1.1135	0	0	0	0	0	0	0	0	0	0	0	0	0	0.069594	-0.57909	4.32794	-0.1338	0.893559	1	0.069594	0	4.32805	0	1	1	0.069594	0	4.32805	0
chr2:101266879-101269039	CNOT11	0	0	1	0	0	0	0	0	0	0	0	0	0	0	0	0	0	0	1.1135	0	0	0	0	0	0	0	0	0	0	0	0	0	0.069594	-0.57909	4.32794	-0.1338	0.893559	1	0.069594	0	4.32805	0	1	1	0.069594	0	4.32805	0
chr2:216162048-216190224|chr2:216194986-216204321	CUFF.23063.2	0	0	1	0	0	0	0	0	0	0	0	0	0	0	0	0	0	0	1.1135	0	0	0	0	0	0	0	0	0	0	0	0	0	0.069594	-0.57909	4.32794	-0.1338	0.893559	1	0.069594	0	4.32805	0	1	1	0.069594	0	4.32805	0
chr1:103525930-103526066|chr1:103541475-103543295	RNPC3	0	0	1	0	0	0	0	0	0	0	0	0	0	0	0	0	0	0	1.1135	0	0	0	0	0	0	0	0	0	0	0	0	0	0.069594	-0.57909	4.32794	-0.1338	0.893559	1	0.069594	0	4.32805	0	1	1	0.069594	0	4.32805	0
chr9:97347489-97349110	STRA6LP	0	0	1	0	0	0	0	0	0	0	0	0	0	0	0	0	0	0	1.1135	0	0	0	0	0	0	0	0	0	0	0	0	0	0.069594	-0.57909	4.32794	-0.1338	0.893559	1	0.069594	0	4.32805	0	1	1	0.069594	0	4.32805	0
chr13:35184071-35195863|chr13:35208854-35211052	NBEA	0	0	1	0	0	0	0	0	0	0	0	0	0	0	0	0	0	0	1.1135	0	0	0	0	0	0	0	0	0	0	0	0	0	0.069594	-0.57909	4.32794	-0.1338	0.893559	1	0.069594	0	4.32805	0	1	1	0.069594	0	4.32805	0
chr12:28362515-28391303|chr12:28452654-28484051	CCDC91	0	0	1	0	0	0	0	0	0	0	0	0	0	0	0	0	0	0	1.1135	0	0	0	0	0	0	0	0	0	0	0	0	0	0.069594	-0.57909	4.32794	-0.1338	0.893559	1	0.069594	0	4.32805	0	1	1	0.069594	0	4.32805	0
chr12:122976963-122978324	OGFOD2	0	0	1	0	0	0	0	0	0	0	0	0	0	0	0	0	0	0	1.1135	0	0	0	0	0	0	0	0	0	0	0	0	0	0.069594	-0.57909	4.32794	-0.1338	0.893559	1	0.069594	0	4.32805	0	1	1	0.069594	0	4.32805	0
chr11:22666899-22674849|chr11:22755953-22811797	GAS2	0	0	1	0	0	0	0	0	0	0	0	0	0	0	0	0	0	0	1.1135	0	0	0	0	0	0	0	0	0	0	0	0	0	0.069594	-0.57909	4.32794	-0.1338	0.893559	1	0.069594	0	4.32805	0	1	1	0.069594	0	4.32805	0
chr11:22668335-22674849|chr11:22755953-22811797	GAS2	0	0	1	0	0	0	0	0	0	0	0	0	0	0	0	0	0	0	1.1135	0	0	0	0	0	0	0	0	0	0	0	0	0	0.069594	-0.57909	4.32794	-0.1338	0.893559	1	0.069594	0	4.32805	0	1	1	0.069594	0	4.32805	0
chr10:29569312-29657968|chr10:29686651-29735750	SVIL	0	0	1	0	0	0	0	0	0	0	0	0	0	0	0	0	0	0	1.1135	0	0	0	0	0	0	0	0	0	0	0	0	0	0.069594	-0.57909	4.32794	-0.1338	0.893559	1	0.069594	0	4.32805	0	1	1	0.069594	0	4.32805	0
chr10:34317338-34331116|chr10:34470263-34516978	CUFF.4859.14	0	0	1	0	0	0	0	0	0	0	0	0	0	0	0	0	0	0	1.1135	0	0	0	0	0	0	0	0	0	0	0	0	0	0.069594	-0.57909	4.32794	-0.1338	0.893559	1	0.069594	0	4.32805	0	1	1	0.069594	0	4.32805	0
chr17:4671882-4672113	PELP1	0	0	1	0	0	0	0	0	0	0	0	0	0	0	0	0	0	0	1.1135	0	0	0	0	0	0	0	0	0	0	0	0	0	0.069594	-0.57909	4.32794	-0.1338	0.893559	1	0.069594	0	4.32805	0	1	1	0.069594	0	4.32805	0
chr17:50194041-50194129|chr17:50194447-50194572	COL1A1	0	0	1	0	0	0	0	0	0	0	0	0	0	0	0	0	0	0	1.1135	0	0	0	0	0	0	0	0	0	0	0	0	0	0.069594	-0.57909	4.32794	-0.1338	0.893559	1	0.069594	0	4.32805	0	1	1	0.069594	0	4.32805	0
chr17:75846034-75846737	WBP2	0	0	1	0	0	0	0	0	0	0	0	0	0	0	0	0	0	0	1.1135	0	0	0	0	0	0	0	0	0	0	0	0	0	0.069594	-0.57909	4.32794	-0.1338	0.893559	1	0.069594	0	4.32805	0	1	1	0.069594	0	4.32805	0
chr17:81845647-81859289	P4HB	0	0	1	0	0	0	0	0	0	0	0	0	0	0	0	0	0	0	1.1135	0	0	0	0	0	0	0	0	0	0	0	0	0	0.069594	-0.57909	4.32794	-0.1338	0.893559	1	0.069594	0	4.32805	0	1	1	0.069594	0	4.32805	0
chr19:989895-990222	WDR18	0	0	1	0	0	0	0	0	0	0	0	0	0	0	0	0	0	0	1.1135	0	0	0	0	0	0	0	0	0	0	0	0	0	0.069594	-0.57909	4.32794	-0.1338	0.893559	1	0.069594	0	4.32805	0	1	1	0.069594	0	4.32805	0
chr19:36545933-36547389	ZNF529	0	0	1	0	0	0	0	0	0	0	0	0	0	0	0	0	0	0	1.1135	0	0	0	0	0	0	0	0	0	0	0	0	0	0.069594	-0.57909	4.32794	-0.1338	0.893559	1	0.069594	0	4.32805	0	1	1	0.069594	0	4.32805	0
chr6:18237516-18249650|chr6:18249839-18255730	DEK	0	0	1	0	0	0	0	0	0	0	0	0	0	0	0	0	0	0	1.1135	0	0	0	0	0	0	0	0	0	0	0	0	0	0.069594	-0.57909	4.32794	-0.1338	0.893559	1	0.069594	0	4.32805	0	1	1	0.069594	0	4.32805	0
chr6:78958600-78961689|chr6:79043003-79060477	PHIP	0	0	1	0	0	0	0	0	0	0	0	0	0	0	0	0	0	0	1.1135	0	0	0	0	0	0	0	0	0	0	0	0	0	0.069594	-0.57909	4.32794	-0.1338	0.893559	1	0.069594	0	4.32805	0	1	1	0.069594	0	4.32805	0
chr6:85487489-85489493|chr6:85489599-85491976	NT5E	0	0	1	0	0	0	0	0	0	0	0	0	0	0	0	0	0	0	1.1135	0	0	0	0	0	0	0	0	0	0	0	0	0	0.069594	-0.57909	4.32794	-0.1338	0.893559	1	0.069594	0	4.32805	0	1	1	0.069594	0	4.32805	0
chr7:23521840-23522353	TRA2A	0	0	1	0	0	0	0	0	0	0	0	0	0	0	0	0	0	0	1.1135	0	0	0	0	0	0	0	0	0	0	0	0	0	0.069594	-0.57909	4.32794	-0.1338	0.893559	1	0.069594	0	4.32805	0	1	1	0.069594	0	4.32805	0
chr7:94416503-94417723|chr7:94420286-94420390	COL1A2	0	0	1	0	0	0	0	0	0	0	0	0	0	0	0	0	0	0	1.1135	0	0	0	0	0	0	0	0	0	0	0	0	0	0.069594	-0.57909	4.32794	-0.1338	0.893559	1	0.069594	0	4.32805	0	1	1	0.069594	0	4.32805	0
chr7:99968177-99971854	AZGP1	0	0	1	0	0	0	0	0	0	0	0	0	0	0	0	0	0	0	1.1135	0	0	0	0	0	0	0	0	0	0	0	0	0	0.069594	-0.57909	4.32794	-0.1338	0.893559	1	0.069594	0	4.32805	0	1	1	0.069594	0	4.32805	0
chr7:70698620-70762869|chr7:70766355-70768023	CUFF.35748.9	0	0	1	0	0	0	0	0	0	0	0	0	0	0	0	0	0	0	1.1135	0	0	0	0	0	0	0	0	0	0	0	0	0	0.069594	-0.57909	4.32794	-0.1338	0.893559	1	0.069594	0	4.32805	0	1	1	0.069594	0	4.32805	0
chr5:156344677-156508600|chr5:156595051-156647463	SGCD	0	0	0	0	0	0	0	1	0	0	0	0	0	0	0	0	0	0	0	0	0	0	0	1.06136	0	0	0	0	0	0	0	0	0.066335	0.863558	4.32794	0.199531	0.841848	1	0.066335	0	4.32805	0	1	1	0.066335	0.949138	4.32805	0.2193
chr5:168486543-168488601|chr5:168497348-168500590	RARS	0	0	0	0	0	0	0	1	0	0	0	0	0	0	0	0	0	0	0	0	0	0	0	1.06136	0	0	0	0	0	0	0	0	0.066335	0.863558	4.32794	0.199531	0.841848	1	0.066335	0	4.32805	0	1	1	0.066335	0.949138	4.32805	0.2193
chr5:179616218-179616898	HNRNPH1	0	0	0	0	0	0	0	1	0	0	0	0	0	0	0	0	0	0	0	0	0	0	0	1.06136	0	0	0	0	0	0	0	0	0.066335	0.863558	4.32794	0.199531	0.841848	1	0.066335	0	4.32805	0	1	1	0.066335	0.949138	4.32805	0.2193
chr4:53391498-53399729|chr4:53428183-53442652	FIP1L1	0	0	0	0	0	0	0	1	0	0	0	0	0	0	0	0	0	0	0	0	0	0	0	1.06136	0	0	0	0	0	0	0	0	0.066335	0.863558	4.32794	0.199531	0.841848	1	0.066335	0	4.32805	0	1	1	0.066335	0.949138	4.32805	0.2193
chr4:53391139-53399729|chr4:53428183-53442652	FIP1L1	0	0	0	0	0	0	0	1	0	0	0	0	0	0	0	0	0	0	0	0	0	0	0	1.06136	0	0	0	0	0	0	0	0	0.066335	0.863558	4.32794	0.199531	0.841848	1	0.066335	0	4.32805	0	1	1	0.066335	0.949138	4.32805	0.2193
chr3:60536979-60821918|chr3:60822011-61042046	FHIT	0	0	0	0	0	0	0	1	0	0	0	0	0	0	0	0	0	0	0	0	0	0	0	1.06136	0	0	0	0	0	0	0	0	0.066335	0.863558	4.32794	0.199531	0.841848	1	0.066335	0	4.32805	0	1	1	0.066335	0.949138	4.32805	0.2193
chr3:61989804-62003348|chr3:62078258-62132601	PTPRG	0	0	0	0	0	0	0	1	0	0	0	0	0	0	0	0	0	0	0	0	0	0	0	1.06136	0	0	0	0	0	0	0	0	0.066335	0.863558	4.32794	0.199531	0.841848	1	0.066335	0	4.32805	0	1	1	0.066335	0.949138	4.32805	0.2193
chr3:172285984-172295362|chr3:172310881-172328951	FNDC3B	0	0	0	0	0	0	0	1	0	0	0	0	0	0	0	0	0	0	0	0	0	0	0	1.06136	0	0	0	0	0	0	0	0	0.066335	0.863558	4.32794	0.199531	0.841848	1	0.066335	0	4.32805	0	1	1	0.066335	0.949138	4.32805	0.2193
chr3:180608810-180609629	TTC14	0	0	0	0	0	0	0	1	0	0	0	0	0	0	0	0	0	0	0	0	0	0	0	1.06136	0	0	0	0	0	0	0	0	0.066335	0.863558	4.32794	0.199531	0.841848	1	0.066335	0	4.32805	0	1	1	0.066335	0.949138	4.32805	0.2193
chr3:196740157-196782625|chr3:196782833-196801926	PAK2	0	0	0	0	0	0	0	1	0	0	0	0	0	0	0	0	0	0	0	0	0	0	0	1.06136	0	0	0	0	0	0	0	0	0.066335	0.863558	4.32794	0.199531	0.841848	1	0.066335	0	4.32805	0	1	1	0.066335	0.949138	4.32805	0.2193
chr2:24080955-24095140	FAM228B	0	0	0	0	0	0	0	1	0	0	0	0	0	0	0	0	0	0	0	0	0	0	0	1.06136	0	0	0	0	0	0	0	0	0.066335	0.863558	4.32794	0.199531	0.841848	1	0.066335	0	4.32805	0	1	1	0.066335	0.949138	4.32805	0.2193
chr2:53700528-53714383|chr2:53716743-53728711	ASB3	0	0	0	0	0	0	0	1	0	0	0	0	0	0	0	0	0	0	0	0	0	0	0	1.06136	0	0	0	0	0	0	0	0	0.066335	0.863558	4.32794	0.199531	0.841848	1	0.066335	0	4.32805	0	1	1	0.066335	0.949138	4.32805	0.2193
chr2:74361156-74361412	AC006030.1	0	0	0	0	0	0	0	1	0	0	0	0	0	0	0	0	0	0	0	0	0	0	0	1.06136	0	0	0	0	0	0	0	0	0.066335	0.863558	4.32794	0.199531	0.841848	1	0.066335	0	4.32805	0	1	1	0.066335	0.949138	4.32805	0.2193
chr2:152335720-152521942|chr2:152522026-152542738	FMNL2	0	0	0	0	0	0	0	1	0	0	0	0	0	0	0	0	0	0	0	0	0	0	0	1.06136	0	0	0	0	0	0	0	0	0.066335	0.863558	4.32794	0.199531	0.841848	1	0.066335	0	4.32805	0	1	1	0.066335	0.949138	4.32805	0.2193
chr2:241749929-241750150	D2HGDH	0	0	0	0	0	0	0	1	0	0	0	0	0	0	0	0	0	0	0	0	0	0	0	1.06136	0	0	0	0	0	0	0	0	0.066335	0.863558	4.32794	0.199531	0.841848	1	0.066335	0	4.32805	0	1	1	0.066335	0.949138	4.32805	0.2193
chr1:13715614-13730999|chr1:13742157-13749360	PRDM2	0	0	0	0	0	0	0	1	0	0	0	0	0	0	0	0	0	0	0	0	0	0	0	1.06136	0	0	0	0	0	0	0	0	0.066335	0.863558	4.32794	0.199531	0.841848	1	0.066335	0	4.32805	0	1	1	0.066335	0.949138	4.32805	0.2193
chr1:147259918-147265931|chr1:147268878-147270931	CHD1L	0	0	0	0	0	0	0	1	0	0	0	0	0	0	0	0	0	0	0	0	0	0	0	1.06136	0	0	0	0	0	0	0	0	0.066335	0.863558	4.32794	0.199531	0.841848	1	0.066335	0	4.32805	0	1	1	0.066335	0.949138	4.32805	0.2193
chr1:239492807-239545640|chr1:239678288-239718795	CHRM3	0	0	0	0	0	0	0	1	0	0	0	0	0	0	0	0	0	0	0	0	0	0	0	1.06136	0	0	0	0	0	0	0	0	0.066335	0.863558	4.32794	0.199531	0.841848	1	0.066335	0	4.32805	0	1	1	0.066335	0.949138	4.32805	0.2193
chr9:95467425-95468750|chr9:95469931-95476033	PTCH1	0	0	0	0	0	0	0	1	0	0	0	0	0	0	0	0	0	0	0	0	0	0	0	1.06136	0	0	0	0	0	0	0	0	0.066335	0.863558	4.32794	0.199531	0.841848	1	0.066335	0	4.32805	0	1	1	0.066335	0.949138	4.32805	0.2193
chr9:128179000-128179126	CUFF.37799.6	0	0	0	0	0	0	0	1	0	0	0	0	0	0	0	0	0	0	0	0	0	0	0	1.06136	0	0	0	0	0	0	0	0	0.066335	0.863558	4.32794	0.199531	0.841848	1	0.066335	0	4.32805	0	1	1	0.066335	0.949138	4.32805	0.2193
chr8:99193057-99274197|chr8:99391704-99431536	VPS13B	0	0	0	0	0	0	0	1	0	0	0	0	0	0	0	0	0	0	0	0	0	0	0	1.06136	0	0	0	0	0	0	0	0	0.066335	0.863558	4.32794	0.199531	0.841848	1	0.066335	0	4.32805	0	1	1	0.066335	0.949138	4.32805	0.2193
chr12:24849949-24878529|chr12:24894475-24901813	BCAT1	0	0	0	0	0	0	0	1	0	0	0	0	0	0	0	0	0	0	0	0	0	0	0	1.06136	0	0	0	0	0	0	0	0	0.066335	0.863558	4.32794	0.199531	0.841848	1	0.066335	0	4.32805	0	1	1	0.066335	0.949138	4.32805	0.2193
chr12:24849949-24878529|chr12:24894475-24948926	BCAT1	0	0	0	0	0	0	0	1	0	0	0	0	0	0	0	0	0	0	0	0	0	0	0	1.06136	0	0	0	0	0	0	0	0	0.066335	0.863558	4.32794	0.199531	0.841848	1	0.066335	0	4.32805	0	1	1	0.066335	0.949138	4.32805	0.2193
chr12:76358811-76369213|chr12:76399974-76402688	OSBPL8	0	0	0	0	0	0	0	1	0	0	0	0	0	0	0	0	0	0	0	0	0	0	0	1.06136	0	0	0	0	0	0	0	0	0.066335	0.863558	4.32794	0.199531	0.841848	1	0.066335	0	4.32805	0	1	1	0.066335	0.949138	4.32805	0.2193
chr12:121781142-121782031	TMEM120B	0	0	0	0	0	0	0	1	0	0	0	0	0	0	0	0	0	0	0	0	0	0	0	1.06136	0	0	0	0	0	0	0	0	0.066335	0.863558	4.32794	0.199531	0.841848	1	0.066335	0	4.32805	0	1	1	0.066335	0.949138	4.32805	0.2193
chr10:101975300-101990550|chr10:101995355-102001970	ARMH3	0	0	0	0	0	0	0	1	0	0	0	0	0	0	0	0	0	0	0	0	0	0	0	1.06136	0	0	0	0	0	0	0	0	0.066335	0.863558	4.32794	0.199531	0.841848	1	0.066335	0	4.32805	0	1	1	0.066335	0.949138	4.32805	0.2193
None|chr10:101995355-102001970	ARMH3	0	0	0	0	0	0	0	1	0	0	0	0	0	0	0	0	0	0	0	0	0	0	0	1.06136	0	0	0	0	0	0	0	0	0.066335	0.863558	4.32794	0.199531	0.841848	1	0.066335	0	4.32805	0	1	1	0.066335	0.949138	4.32805	0.2193
chr17:42114604-42114891	KAT2A	0	0	0	0	0	0	0	1	0	0	0	0	0	0	0	0	0	0	0	0	0	0	0	1.06136	0	0	0	0	0	0	0	0	0.066335	0.863558	4.32794	0.199531	0.841848	1	0.066335	0	4.32805	0	1	1	0.066335	0.949138	4.32805	0.2193
chr17:50189732-50189858|chr17:50190108-50190326	COL1A1	0	0	0	0	0	0	0	1	0	0	0	0	0	0	0	0	0	0	0	0	0	0	0	1.06136	0	0	0	0	0	0	0	0	0.066335	0.863558	4.32794	0.199531	0.841848	1	0.066335	0	4.32805	0	1	1	0.066335	0.949138	4.32805	0.2193
chr17:82756215-82763964|chr17:82781721-82797756	TBCD	0	0	0	0	0	0	0	1	0	0	0	0	0	0	0	0	0	0	0	0	0	0	0	1.06136	0	0	0	0	0	0	0	0	0.066335	0.863558	4.32794	0.199531	0.841848	1	0.066335	0	4.32805	0	1	1	0.066335	0.949138	4.32805	0.2193
chr15:56921098-57063749|chr15:57091891-57166401	CUFF.12097.3	0	0	0	0	0	0	0	1	0	0	0	0	0	0	0	0	0	0	0	0	0	0	0	1.06136	0	0	0	0	0	0	0	0	0.066335	0.863558	4.32794	0.199531	0.841848	1	0.066335	0	4.32805	0	1	1	0.066335	0.949138	4.32805	0.2193
chr15:63064190-63065895	TPM1	0	0	0	0	0	0	0	1	0	0	0	0	0	0	0	0	0	0	0	0	0	0	0	1.06136	0	0	0	0	0	0	0	0	0.066335	0.863558	4.32794	0.199531	0.841848	1	0.066335	0	4.32805	0	1	1	0.066335	0.949138	4.32805	0.2193
chr14:24305867-24308603	NOP9	0	0	0	0	0	0	0	1	0	0	0	0	0	0	0	0	0	0	0	0	0	0	0	1.06136	0	0	0	0	0	0	0	0	0.066335	0.863558	4.32794	0.199531	0.841848	1	0.066335	0	4.32805	0	1	1	0.066335	0.949138	4.32805	0.2193
chr14:67100911-67110139|chr14:67143449-67159414	GPHN	0	0	0	0	0	0	0	1	0	0	0	0	0	0	0	0	0	0	0	0	0	0	0	1.06136	0	0	0	0	0	0	0	0	0.066335	0.863558	4.32794	0.199531	0.841848	1	0.066335	0	4.32805	0	1	1	0.066335	0.949138	4.32805	0.2193
chr19:3053335-3053586	AC005944.1	0	0	0	0	0	0	0	1	0	0	0	0	0	0	0	0	0	0	0	0	0	0	0	1.06136	0	0	0	0	0	0	0	0	0.066335	0.863558	4.32794	0.199531	0.841848	1	0.066335	0	4.32805	0	1	1	0.066335	0.949138	4.32805	0.2193
chr19:43624242-43625077|chr19:43627790-43639726	CADM4	0	0	0	0	0	0	0	1	0	0	0	0	0	0	0	0	0	0	0	0	0	0	0	1.06136	0	0	0	0	0	0	0	0	0.066335	0.863558	4.32794	0.199531	0.841848	1	0.066335	0	4.32805	0	1	1	0.066335	0.949138	4.32805	0.2193
chr18:56880165-56923921|chr18:56939393-56962429	WDR7	0	0	0	0	0	0	0	1	0	0	0	0	0	0	0	0	0	0	0	0	0	0	0	1.06136	0	0	0	0	0	0	0	0	0.066335	0.863558	4.32794	0.199531	0.841848	1	0.066335	0	4.32805	0	1	1	0.066335	0.949138	4.32805	0.2193
chr6:43132687-43138848|chr6:43139525-43141667	PTK7	0	0	0	0	0	0	0	1	0	0	0	0	0	0	0	0	0	0	0	0	0	0	0	1.06136	0	0	0	0	0	0	0	0	0.066335	0.863558	4.32794	0.199531	0.841848	1	0.066335	0	4.32805	0	1	1	0.066335	0.949138	4.32805	0.2193
chr22:21695496-21696746	PPIL2	0	0	0	0	0	0	0	1	0	0	0	0	0	0	0	0	0	0	0	0	0	0	0	1.06136	0	0	0	0	0	0	0	0	0.066335	0.863558	4.32794	0.199531	0.841848	1	0.066335	0	4.32805	0	1	1	0.066335	0.949138	4.32805	0.2193
chr22:45693078-45700281|chr22:45740538-45806958	ATXN10	0	0	0	0	0	0	0	1	0	0	0	0	0	0	0	0	0	0	0	0	0	0	0	1.06136	0	0	0	0	0	0	0	0	0.066335	0.863558	4.32794	0.199531	0.841848	1	0.066335	0	4.32805	0	1	1	0.066335	0.949138	4.32805	0.2193
chr22:45718493-45729424|chr22:45740538-45806958	ATXN10	0	0	0	0	0	0	0	1	0	0	0	0	0	0	0	0	0	0	0	0	0	0	0	1.06136	0	0	0	0	0	0	0	0	0.066335	0.863558	4.32794	0.199531	0.841848	1	0.066335	0	4.32805	0	1	1	0.066335	0.949138	4.32805	0.2193
chr20:51475660-51516783|chr20:51524110-51542369	NFATC2	0	0	0	0	0	0	0	1	0	0	0	0	0	0	0	0	0	0	0	0	0	0	0	1.06136	0	0	0	0	0	0	0	0	0.066335	0.863558	4.32794	0.199531	0.841848	1	0.066335	0	4.32805	0	1	1	0.066335	0.949138	4.32805	0.2193
chr21:8384098-8405959|chr21:8407437-8409172	FP236383.1	0	0	0	0	0	0	0	1	0	0	0	0	0	0	0	0	0	0	0	0	0	0	0	1.06136	0	0	0	0	0	0	0	0	0.066335	0.863558	4.32794	0.199531	0.841848	1	0.066335	0	4.32805	0	1	1	0.066335	0.949138	4.32805	0.2193
chr21:44077784-44079563|chr21:44080127-44082787	TRAPPC10	0	0	0	0	0	0	0	1	0	0	0	0	0	0	0	0	0	0	0	0	0	0	0	1.06136	0	0	0	0	0	0	0	0	0.066335	0.863558	4.32794	0.199531	0.841848	1	0.066335	0	4.32805	0	1	1	0.066335	0.949138	4.32805	0.2193
chrX:3818500-3822072	BX890604.2	0	0	0	0	0	0	1	0	0	0	0	0	0	0	0	0	0	0	0	0	0	0	1.0119	0	0	0	0	0	0	0	0	0	0.063244	0.863558	4.32794	0.199531	0.841848	1	0.063244	0	4.32805	0	1	1	0.063244	0.949138	4.32805	0.2193
chrX:20188534-20193486|chrX:20195145-20204021	RPS6KA3	0	0	0	0	0	0	1	0	0	0	0	0	0	0	0	0	0	0	0	0	0	0	1.0119	0	0	0	0	0	0	0	0	0	0.063244	0.863558	4.32794	0.199531	0.841848	1	0.063244	0	4.32805	0	1	1	0.063244	0.949138	4.32805	0.2193
chr5:79376197-79396822|chr5:79396903-79397526	HOMER1	0	0	0	0	0	0	1	0	0	0	0	0	0	0	0	0	0	0	0	0	0	0	1.0119	0	0	0	0	0	0	0	0	0	0.063244	0.863558	4.32794	0.199531	0.841848	1	0.063244	0	4.32805	0	1	1	0.063244	0.949138	4.32805	0.2193
chr5:179705804-179708249	CANX	0	0	0	0	0	0	1	0	0	0	0	0	0	0	0	0	0	0	0	0	0	0	1.0119	0	0	0	0	0	0	0	0	0	0.063244	0.863558	4.32794	0.199531	0.841848	1	0.063244	0	4.32805	0	1	1	0.063244	0.949138	4.32805	0.2193
chr4:78066016-78237509|chr4:78266935-78267240	FRAS1	0	0	0	0	0	0	1	0	0	0	0	0	0	0	0	0	0	0	0	0	0	0	1.0119	0	0	0	0	0	0	0	0	0	0.063244	0.863558	4.32794	0.199531	0.841848	1	0.063244	0	4.32805	0	1	1	0.063244	0.949138	4.32805	0.2193
chr3:48580344-48580580|chr3:48581157-48581259	COL7A1	0	0	0	0	0	0	1	0	0	0	0	0	0	0	0	0	0	0	0	0	0	0	1.0119	0	0	0	0	0	0	0	0	0	0.063244	0.863558	4.32794	0.199531	0.841848	1	0.063244	0	4.32805	0	1	1	0.063244	0.949138	4.32805	0.2193
chr3:57242142-57242855|chr3:57267792-57268397	APPL1	0	0	0	0	0	0	1	0	0	0	0	0	0	0	0	0	0	0	0	0	0	0	1.0119	0	0	0	0	0	0	0	0	0	0.063244	0.863558	4.32794	0.199531	0.841848	1	0.063244	0	4.32805	0	1	1	0.063244	0.949138	4.32805	0.2193
chr3:125234329-125277725|chr3:125277809-125279123	ZNF148	0	0	0	0	0	0	1	0	0	0	0	0	0	0	0	0	0	0	0	0	0	0	1.0119	0	0	0	0	0	0	0	0	0	0.063244	0.863558	4.32794	0.199531	0.841848	1	0.063244	0	4.32805	0	1	1	0.063244	0.949138	4.32805	0.2193
chr3:169975716-169976945|chr3:169985865-169988239	SEC62	0	0	0	0	0	0	1	0	0	0	0	0	0	0	0	0	0	0	0	0	0	0	1.0119	0	0	0	0	0	0	0	0	0	0.063244	0.863558	4.32794	0.199531	0.841848	1	0.063244	0	4.32805	0	1	1	0.063244	0.949138	4.32805	0.2193
chr3:196483891-196487398|chr3:196488683-196502872	RNF168	0	0	0	0	0	0	1	0	0	0	0	0	0	0	0	0	0	0	0	0	0	0	1.0119	0	0	0	0	0	0	0	0	0	0.063244	0.863558	4.32794	0.199531	0.841848	1	0.063244	0	4.32805	0	1	1	0.063244	0.949138	4.32805	0.2193
chr2:38569925-38573209|chr2:38591648-38602437	HNRNPLL	0	0	0	0	0	0	1	0	0	0	0	0	0	0	0	0	0	0	0	0	0	0	1.0119	0	0	0	0	0	0	0	0	0	0.063244	0.863558	4.32794	0.199531	0.841848	1	0.063244	0	4.32805	0	1	1	0.063244	0.949138	4.32805	0.2193
chr2:159097834-159136193|chr2:159150556-159163282	TANC1	0	0	0	0	0	0	1	0	0	0	0	0	0	0	0	0	0	0	0	0	0	0	1.0119	0	0	0	0	0	0	0	0	0	0.063244	0.863558	4.32794	0.199531	0.841848	1	0.063244	0	4.32805	0	1	1	0.063244	0.949138	4.32805	0.2193
chr2:171028405-171046173|chr2:171050174-171053760	TLK1	0	0	0	0	0	0	1	0	0	0	0	0	0	0	0	0	0	0	0	0	0	0	1.0119	0	0	0	0	0	0	0	0	0	0.063244	0.863558	4.32794	0.199531	0.841848	1	0.063244	0	4.32805	0	1	1	0.063244	0.949138	4.32805	0.2193
chr2:207946512-207976650|chr2:207977586-208001029	PLEKHM3	0	0	0	0	0	0	1	0	0	0	0	0	0	0	0	0	0	0	0	0	0	0	1.0119	0	0	0	0	0	0	0	0	0	0.063244	0.863558	4.32794	0.199531	0.841848	1	0.063244	0	4.32805	0	1	1	0.063244	0.949138	4.32805	0.2193
chr2:218466176-218474629|chr2:218474885-218476839	USP37	0	0	0	0	0	0	1	0	0	0	0	0	0	0	0	0	0	0	0	0	0	0	1.0119	0	0	0	0	0	0	0	0	0	0.063244	0.863558	4.32794	0.199531	0.841848	1	0.063244	0	4.32805	0	1	1	0.063244	0.949138	4.32805	0.2193
chr2:159097734-159136193|chr2:159150556-159169249	CUFF.23026.5	0	0	0	0	0	0	1	0	0	0	0	0	0	0	0	0	0	0	0	0	0	0	1.0119	0	0	0	0	0	0	0	0	0	0.063244	0.863558	4.32794	0.199531	0.841848	1	0.063244	0	4.32805	0	1	1	0.063244	0.949138	4.32805	0.2193
chr1:77964162-77964253|chr1:77966955-77967048	FUBP1	0	0	0	0	0	0	1	0	0	0	0	0	0	0	0	0	0	0	0	0	0	0	1.0119	0	0	0	0	0	0	0	0	0	0.063244	0.863558	4.32794	0.199531	0.841848	1	0.063244	0	4.32805	0	1	1	0.063244	0.949138	4.32805	0.2193
chr1:147272281-147275353|chr1:147285487-147286297	CHD1L	0	0	0	0	0	0	1	0	0	0	0	0	0	0	0	0	0	0	0	0	0	0	1.0119	0	0	0	0	0	0	0	0	0	0.063244	0.863558	4.32794	0.199531	0.841848	1	0.063244	0	4.32805	0	1	1	0.063244	0.949138	4.32805	0.2193
chr1:200565669-200569910|chr1:200592240-200593666	KIF14	0	0	0	0	0	0	1	0	0	0	0	0	0	0	0	0	0	0	0	0	0	0	1.0119	0	0	0	0	0	0	0	0	0	0.063244	0.863558	4.32794	0.199531	0.841848	1	0.063244	0	4.32805	0	1	1	0.063244	0.949138	4.32805	0.2193
chr1:211090690-211103495|chr1:211107377-211133866	KCNH1	0	0	0	0	0	0	1	0	0	0	0	0	0	0	0	0	0	0	0	0	0	0	1.0119	0	0	0	0	0	0	0	0	0	0.063244	0.863558	4.32794	0.199531	0.841848	1	0.063244	0	4.32805	0	1	1	0.063244	0.949138	4.32805	0.2193
chr1:213129889-213167857|chr1:213176492-213230496	RPS6KC1	0	0	0	0	0	0	1	0	0	0	0	0	0	0	0	0	0	0	0	0	0	0	1.0119	0	0	0	0	0	0	0	0	0	0.063244	0.863558	4.32794	0.199531	0.841848	1	0.063244	0	4.32805	0	1	1	0.063244	0.949138	4.32805	0.2193
chr1:147272630-147275353|chr1:147285487-147286297	CUFF.2883.3	0	0	0	0	0	0	1	0	0	0	0	0	0	0	0	0	0	0	0	0	0	0	1.0119	0	0	0	0	0	0	0	0	0	0.063244	0.863558	4.32794	0.199531	0.841848	1	0.063244	0	4.32805	0	1	1	0.063244	0.949138	4.32805	0.2193
chr8:80485879-80499493|chr8:80500382-80513909	ZBTB10	0	0	0	0	0	0	1	0	0	0	0	0	0	0	0	0	0	0	0	0	0	0	1.0119	0	0	0	0	0	0	0	0	0	0.063244	0.863558	4.32794	0.199531	0.841848	1	0.063244	0	4.32805	0	1	1	0.063244	0.949138	4.32805	0.2193
chr8:85177654-85202146|chr8:85209409-85212159	E2F5	0	0	0	0	0	0	1	0	0	0	0	0	0	0	0	0	0	0	0	0	0	0	1.0119	0	0	0	0	0	0	0	0	0	0.063244	0.863558	4.32794	0.199531	0.841848	1	0.063244	0	4.32805	0	1	1	0.063244	0.949138	4.32805	0.2193
chr8:85187796-85202146|chr8:85209409-85212156	E2F5	0	0	0	0	0	0	1	0	0	0	0	0	0	0	0	0	0	0	0	0	0	0	1.0119	0	0	0	0	0	0	0	0	0	0.063244	0.863558	4.32794	0.199531	0.841848	1	0.063244	0	4.32805	0	1	1	0.063244	0.949138	4.32805	0.2193
chr8:115587604-115603872|chr8:115605002-115619131	TRPS1	0	0	0	0	0	0	1	0	0	0	0	0	0	0	0	0	0	0	0	0	0	0	1.0119	0	0	0	0	0	0	0	0	0	0.063244	0.863558	4.32794	0.199531	0.841848	1	0.063244	0	4.32805	0	1	1	0.063244	0.949138	4.32805	0.2193
chr8:140830526-140846259|chr8:140921132-140954742	PTK2	0	0	0	0	0	0	1	0	0	0	0	0	0	0	0	0	0	0	0	0	0	0	1.0119	0	0	0	0	0	0	0	0	0	0.063244	0.863558	4.32794	0.199531	0.841848	1	0.063244	0	4.32805	0	1	1	0.063244	0.949138	4.32805	0.2193
chr12:56107256-56107520|chr12:56107613-56109229	AC034102.2	0	0	0	0	0	0	1	0	0	0	0	0	0	0	0	0	0	0	0	0	0	0	1.0119	0	0	0	0	0	0	0	0	0	0.063244	0.863558	4.32794	0.199531	0.841848	1	0.063244	0	4.32805	0	1	1	0.063244	0.949138	4.32805	0.2193
chr12:68816945-68820324|chr12:68824651-68828770	MDM2	0	0	0	0	0	0	1	0	0	0	0	0	0	0	0	0	0	0	0	0	0	0	1.0119	0	0	0	0	0	0	0	0	0	0.063244	0.863558	4.32794	0.199531	0.841848	1	0.063244	0	4.32805	0	1	1	0.063244	0.949138	4.32805	0.2193
chr12:111893022-111893513	MAPKAPK5	0	0	0	0	0	0	1	0	0	0	0	0	0	0	0	0	0	0	0	0	0	0	1.0119	0	0	0	0	0	0	0	0	0	0.063244	0.863558	4.32794	0.199531	0.841848	1	0.063244	0	4.32805	0	1	1	0.063244	0.949138	4.32805	0.2193
chr12:129337817-129531058|chr12:129700698-129903260	TMEM132D	0	0	0	0	0	0	1	0	0	0	0	0	0	0	0	0	0	0	0	0	0	0	1.0119	0	0	0	0	0	0	0	0	0	0.063244	0.863558	4.32794	0.199531	0.841848	1	0.063244	0	4.32805	0	1	1	0.063244	0.949138	4.32805	0.2193
chr12:54252227-54257594	CUFF.8920.1	0	0	0	0	0	0	1	0	0	0	0	0	0	0	0	0	0	0	0	0	0	0	1.0119	0	0	0	0	0	0	0	0	0	0.063244	0.863558	4.32794	0.199531	0.841848	1	0.063244	0	4.32805	0	1	1	0.063244	0.949138	4.32805	0.2193
chr12:104895345-104927972|chr12:104928694-104931631	CUFF.9613.2	0	0	0	0	0	0	1	0	0	0	0	0	0	0	0	0	0	0	0	0	0	0	1.0119	0	0	0	0	0	0	0	0	0	0.063244	0.863558	4.32794	0.199531	0.841848	1	0.063244	0	4.32805	0	1	1	0.063244	0.949138	4.32805	0.2193
chr11:17129467-17131915|chr11:17135159-17136481	CUFF.6373.6	0	0	0	0	0	0	1	0	0	0	0	0	0	0	0	0	0	0	0	0	0	0	1.0119	0	0	0	0	0	0	0	0	0	0.063244	0.863558	4.32794	0.199531	0.841848	1	0.063244	0	4.32805	0	1	1	0.063244	0.949138	4.32805	0.2193
chr10:16954548-16982483|chr10:16990515-17019832	CUBN	0	0	0	0	0	0	1	0	0	0	0	0	0	0	0	0	0	0	0	0	0	0	1.0119	0	0	0	0	0	0	0	0	0	0.063244	0.863558	4.32794	0.199531	0.841848	1	0.063244	0	4.32805	0	1	1	0.063244	0.949138	4.32805	0.2193
chr10:90742528-90748838|chr10:90749594-90857132	HTR7	0	0	0	0	0	0	1	0	0	0	0	0	0	0	0	0	0	0	0	0	0	0	1.0119	0	0	0	0	0	0	0	0	0	0.063244	0.863558	4.32794	0.199531	0.841848	1	0.063244	0	4.32805	0	1	1	0.063244	0.949138	4.32805	0.2193
chr17:5560043-5581858|chr17:5582062-5582669	NLRP1	0	0	0	0	0	0	1	0	0	0	0	0	0	0	0	0	0	0	0	0	0	0	1.0119	0	0	0	0	0	0	0	0	0	0.063244	0.863558	4.32794	0.199531	0.841848	1	0.063244	0	4.32805	0	1	1	0.063244	0.949138	4.32805	0.2193
chr17:44885334-44894416|None	EFTUD2	0	0	0	0	0	0	1	0	0	0	0	0	0	0	0	0	0	0	0	0	0	0	1.0119	0	0	0	0	0	0	0	0	0	0.063244	0.863558	4.32794	0.199531	0.841848	1	0.063244	0	4.32805	0	1	1	0.063244	0.949138	4.32805	0.2193
chr17:67944372-67945408|chr17:67975958-67982251	BPTF	0	0	0	0	0	0	1	0	0	0	0	0	0	0	0	0	0	0	0	0	0	0	1.0119	0	0	0	0	0	0	0	0	0	0.063244	0.863558	4.32794	0.199531	0.841848	1	0.063244	0	4.32805	0	1	1	0.063244	0.949138	4.32805	0.2193
chr17:76064171-76067216|chr17:76070444-76072307	SRP68	0	0	0	0	0	0	1	0	0	0	0	0	0	0	0	0	0	0	0	0	0	0	1.0119	0	0	0	0	0	0	0	0	0	0.063244	0.863558	4.32794	0.199531	0.841848	1	0.063244	0	4.32805	0	1	1	0.063244	0.949138	4.32805	0.2193
chr16:66553479-66563121	CKLF	0	0	0	0	0	0	1	0	0	0	0	0	0	0	0	0	0	0	0	0	0	0	1.0119	0	0	0	0	0	0	0	0	0	0.063244	0.863558	4.32794	0.199531	0.841848	1	0.063244	0	4.32805	0	1	1	0.063244	0.949138	4.32805	0.2193
chr15:25070259-25072724|chr15:25072863-25073891	SNHG14	0	0	0	0	0	0	1	0	0	0	0	0	0	0	0	0	0	0	0	0	0	0	1.0119	0	0	0	0	0	0	0	0	0	0.063244	0.863558	4.32794	0.199531	0.841848	1	0.063244	0	4.32805	0	1	1	0.063244	0.949138	4.32805	0.2193
chr15:48428471-48430670|chr15:48430802-48432865	FBN1	0	0	0	0	0	0	1	0	0	0	0	0	0	0	0	0	0	0	0	0	0	0	1.0119	0	0	0	0	0	0	0	0	0	0.063244	0.863558	4.32794	0.199531	0.841848	1	0.063244	0	4.32805	0	1	1	0.063244	0.949138	4.32805	0.2193
chr14:24146817-24147452	RNF31	0	0	0	0	0	0	1	0	0	0	0	0	0	0	0	0	0	0	0	0	0	0	1.0119	0	0	0	0	0	0	0	0	0	0.063244	0.863558	4.32794	0.199531	0.841848	1	0.063244	0	4.32805	0	1	1	0.063244	0.949138	4.32805	0.2193
chr14:46842019-46845765|chr14:46855154-46873432	MDGA2	0	0	0	0	0	0	1	0	0	0	0	0	0	0	0	0	0	0	0	0	0	0	1.0119	0	0	0	0	0	0	0	0	0	0.063244	0.863558	4.32794	0.199531	0.841848	1	0.063244	0	4.32805	0	1	1	0.063244	0.949138	4.32805	0.2193
chr14:49829262-49829348|chr14:49829426-49831298	NEMF	0	0	0	0	0	0	1	0	0	0	0	0	0	0	0	0	0	0	0	0	0	0	1.0119	0	0	0	0	0	0	0	0	0	0.063244	0.863558	4.32794	0.199531	0.841848	1	0.063244	0	4.32805	0	1	1	0.063244	0.949138	4.32805	0.2193
chr14:50634174-50635213|chr14:50645014-50665178	SAV1	0	0	0	0	0	0	1	0	0	0	0	0	0	0	0	0	0	0	0	0	0	0	1.0119	0	0	0	0	0	0	0	0	0	0.063244	0.863558	4.32794	0.199531	0.841848	1	0.063244	0	4.32805	0	1	1	0.063244	0.949138	4.32805	0.2193
chr14:71650509-71658332|chr14:71685631-71698980	CUFF.11892.5	0	0	0	0	0	0	1	0	0	0	0	0	0	0	0	0	0	0	0	0	0	0	1.0119	0	0	0	0	0	0	0	0	0	0.063244	0.863558	4.32794	0.199531	0.841848	1	0.063244	0	4.32805	0	1	1	0.063244	0.949138	4.32805	0.2193
chr19:46602090-46602596	CALM3	0	0	0	0	0	0	1	0	0	0	0	0	0	0	0	0	0	0	0	0	0	0	1.0119	0	0	0	0	0	0	0	0	0	0.063244	0.863558	4.32794	0.199531	0.841848	1	0.063244	0	4.32805	0	1	1	0.063244	0.949138	4.32805	0.2193
chr18:13217774-13278104|chr18:13278188-13387340	LDLRAD4	0	0	0	0	0	0	1	0	0	0	0	0	0	0	0	0	0	0	0	0	0	0	1.0119	0	0	0	0	0	0	0	0	0	0.063244	0.863558	4.32794	0.199531	0.841848	1	0.063244	0	4.32805	0	1	1	0.063244	0.949138	4.32805	0.2193
chr18:14104865-14105033	AC006557.3	0	0	0	0	0	0	1	0	0	0	0	0	0	0	0	0	0	0	0	0	0	0	1.0119	0	0	0	0	0	0	0	0	0	0.063244	0.863558	4.32794	0.199531	0.841848	1	0.063244	0	4.32805	0	1	1	0.063244	0.949138	4.32805	0.2193
chr6:30662742-30662910|chr6:30663021-30664800	DHX16	0	0	0	0	0	0	1	0	0	0	0	0	0	0	0	0	0	0	0	0	0	0	1.0119	0	0	0	0	0	0	0	0	0	0.063244	0.863558	4.32794	0.199531	0.841848	1	0.063244	0	4.32805	0	1	1	0.063244	0.949138	4.32805	0.2193
chr6:32181433-32183627	AGER	0	0	0	0	0	0	1	0	0	0	0	0	0	0	0	0	0	0	0	0	0	0	1.0119	0	0	0	0	0	0	0	0	0	0.063244	0.863558	4.32794	0.199531	0.841848	1	0.063244	0	4.32805	0	1	1	0.063244	0.949138	4.32805	0.2193
chr6:108561829-108663454|chr6:108664889-108679826	FOXO3	0	0	0	0	0	0	1	0	0	0	0	0	0	0	0	0	0	0	0	0	0	0	1.0119	0	0	0	0	0	0	0	0	0	0.063244	0.863558	4.32794	0.199531	0.841848	1	0.063244	0	4.32805	0	1	1	0.063244	0.949138	4.32805	0.2193
chr6:128322310-128397565|chr6:128397688-128520258	PTPRK	0	0	0	0	0	0	1	0	0	0	0	0	0	0	0	0	0	0	0	0	0	0	1.0119	0	0	0	0	0	0	0	0	0	0.063244	0.863558	4.32794	0.199531	0.841848	1	0.063244	0	4.32805	0	1	1	0.063244	0.949138	4.32805	0.2193
chr7:39951852-39987598|chr7:40047877-40062825	CDK13	0	0	0	0	0	0	1	0	0	0	0	0	0	0	0	0	0	0	0	0	0	0	1.0119	0	0	0	0	0	0	0	0	0	0.063244	0.863558	4.32794	0.199531	0.841848	1	0.063244	0	4.32805	0	1	1	0.063244	0.949138	4.32805	0.2193
chr7:84046443-84060464|chr7:84194668-84195363	SEMA3A	0	0	0	0	0	0	1	0	0	0	0	0	0	0	0	0	0	0	0	0	0	0	1.0119	0	0	0	0	0	0	0	0	0	0.063244	0.863558	4.32794	0.199531	0.841848	1	0.063244	0	4.32805	0	1	1	0.063244	0.949138	4.32805	0.2193
chr7:92246519-92294888|chr7:92327900-92343023	ANKIB1	0	0	0	0	0	0	1	0	0	0	0	0	0	0	0	0	0	0	0	0	0	0	1.0119	0	0	0	0	0	0	0	0	0	0.063244	0.863558	4.32794	0.199531	0.841848	1	0.063244	0	4.32805	0	1	1	0.063244	0.949138	4.32805	0.2193
chr7:158856750-158869854|chr7:158876691-158879683	WDR60	0	0	0	0	0	0	1	0	0	0	0	0	0	0	0	0	0	0	0	0	0	0	1.0119	0	0	0	0	0	0	0	0	0	0.063244	0.863558	4.32794	0.199531	0.841848	1	0.063244	0	4.32805	0	1	1	0.063244	0.949138	4.32805	0.2193
chr7:64574848-64599658|chr7:64599782-64603807	CUFF.35970.2	0	0	0	0	0	0	1	0	0	0	0	0	0	0	0	0	0	0	0	0	0	0	1.0119	0	0	0	0	0	0	0	0	0	0.063244	0.863558	4.32794	0.199531	0.841848	1	0.063244	0	4.32805	0	1	1	0.063244	0.949138	4.32805	0.2193
chr22:24038461-24041138|chr22:24041273-24042903	CABIN1	0	0	0	0	0	0	1	0	0	0	0	0	0	0	0	0	0	0	0	0	0	0	1.0119	0	0	0	0	0	0	0	0	0	0.063244	0.863558	4.32794	0.199531	0.841848	1	0.063244	0	4.32805	0	1	1	0.063244	0.949138	4.32805	0.2193
chr22:36314318-36316516|chr22:36318325-36319539	MYH9	0	0	0	0	0	0	1	0	0	0	0	0	0	0	0	0	0	0	0	0	0	0	1.0119	0	0	0	0	0	0	0	0	0	0.063244	0.863558	4.32794	0.199531	0.841848	1	0.063244	0	4.32805	0	1	1	0.063244	0.949138	4.32805	0.2193
chr22:40463286-40552105|chr22:40552367-40594673	MRTFA	0	0	0	0	0	0	1	0	0	0	0	0	0	0	0	0	0	0	0	0	0	0	1.0119	0	0	0	0	0	0	0	0	0	0.063244	0.863558	4.32794	0.199531	0.841848	1	0.063244	0	4.32805	0	1	1	0.063244	0.949138	4.32805	0.2193
chr20:38548795-38551070|chr20:38562697-38565355	RALGAPB	0	0	0	0	0	0	1	0	0	0	0	0	0	0	0	0	0	0	0	0	0	0	1.0119	0	0	0	0	0	0	0	0	0	0.063244	0.863558	4.32794	0.199531	0.841848	1	0.063244	0	4.32805	0	1	1	0.063244	0.949138	4.32805	0.2193
chr20:38548795-38551070|chr20:38562697-38565358	CUFF.24516.3	0	0	0	0	0	0	1	0	0	0	0	0	0	0	0	0	0	0	0	0	0	0	1.0119	0	0	0	0	0	0	0	0	0	0.063244	0.863558	4.32794	0.199531	0.841848	1	0.063244	0	4.32805	0	1	1	0.063244	0.949138	4.32805	0.2193
chr4:48831496-48832619|None	OCIAD1	0	0	0	0	0	0	0	0	3	0	0	0	0	0	0	0	0	0	0	0	0	0	0	0	0.987044	0	0	0	0	0	0	0	0.06169	0	4.32794	0	1	1	0.06169	-1.20676	4.30062	-0.2806	0.779016	1	0.06169	0	4.32805	0
chrX:148501144-148651998|chrX:148662768-148809875	AFF2	0	0	0	0	0	0	0	0	0	0	0	0	0	0	1	0	0	0	0	0	0	0	0	0	0	0	0	0	0	0	0.934683	0	0.058418	0	4.32794	0	1	1	0.058418	0.856687	4.32805	0.197939	0.843093	1	0.058418	-0.49354	4.32805	-0.11403
chr3:50107569-50108069|chr3:50108304-50109602	CUFF.26355.17	0	0	0	0	0	0	0	0	0	0	0	0	0	0	1	0	0	0	0	0	0	0	0	0	0	0	0	0	0	0	0.934683	0	0.058418	0	4.32794	0	1	1	0.058418	0.856687	4.32805	0.197939	0.843093	1	0.058418	-0.49354	4.32805	-0.11403
chr2:33134960-33186855|chr2:33222151-33243661	LTBP1	0	0	0	0	0	0	0	0	0	0	0	0	0	0	1	0	0	0	0	0	0	0	0	0	0	0	0	0	0	0	0.934683	0	0.058418	0	4.32794	0	1	1	0.058418	0.856687	4.32805	0.197939	0.843093	1	0.058418	-0.49354	4.32805	-0.11403
chr2:135390820-135504328|chr2:135504496-135530525	ZRANB3	0	0	0	0	0	0	0	0	0	0	0	0	0	0	1	0	0	0	0	0	0	0	0	0	0	0	0	0	0	0	0.934683	0	0.058418	0	4.32794	0	1	1	0.058418	0.856687	4.32805	0.197939	0.843093	1	0.058418	-0.49354	4.32805	-0.11403
chr2:141020102-141048985|chr2:141049222-141055115	LRP1B	0	0	0	0	0	0	0	0	0	0	0	0	0	0	1	0	0	0	0	0	0	0	0	0	0	0	0	0	0	0	0.934683	0	0.058418	0	4.32794	0	1	1	0.058418	0.856687	4.32805	0.197939	0.843093	1	0.058418	-0.49354	4.32805	-0.11403
chr2:143556485-143624132|chr2:143624267-143703418	ARHGAP15	0	0	0	0	0	0	0	0	0	0	0	0	0	0	1	0	0	0	0	0	0	0	0	0	0	0	0	0	0	0	0.934683	0	0.058418	0	4.32794	0	1	1	0.058418	0.856687	4.32805	0.197939	0.843093	1	0.058418	-0.49354	4.32805	-0.11403
chr1:27307443-27308169	WDTC1	0	0	0	0	0	0	0	0	0	0	0	0	0	0	1	0	0	0	0	0	0	0	0	0	0	0	0	0	0	0	0.934683	0	0.058418	0	4.32794	0	1	1	0.058418	0.856687	4.32805	0.197939	0.843093	1	0.058418	-0.49354	4.32805	-0.11403
chr1:76074884-76313804|chr1:76313999-76412007	ST6GALNAC3	0	0	0	0	0	0	0	0	0	0	0	0	0	0	1	0	0	0	0	0	0	0	0	0	0	0	0	0	0	0	0.934683	0	0.058418	0	4.32794	0	1	1	0.058418	0.856687	4.32805	0.197939	0.843093	1	0.058418	-0.49354	4.32805	-0.11403
chr1:180196599-180197332	QSOX1	0	0	0	0	0	0	0	0	0	0	0	0	0	0	1	0	0	0	0	0	0	0	0	0	0	0	0	0	0	0	0.934683	0	0.058418	0	4.32794	0	1	1	0.058418	0.856687	4.32805	0.197939	0.843093	1	0.058418	-0.49354	4.32805	-0.11403
chr1:227733681-227733906	JMJD4	0	0	0	0	0	0	0	0	0	0	0	0	0	0	1	0	0	0	0	0	0	0	0	0	0	0	0	0	0	0	0.934683	0	0.058418	0	4.32794	0	1	1	0.058418	0.856687	4.32805	0.197939	0.843093	1	0.058418	-0.49354	4.32805	-0.11403
chr1:239827081-239827251|chr1:239827378-239886088	CHRM3	0	0	0	0	0	0	0	0	0	0	0	0	0	0	1	0	0	0	0	0	0	0	0	0	0	0	0	0	0	0	0.934683	0	0.058418	0	4.32794	0	1	1	0.058418	0.856687	4.32805	0.197939	0.843093	1	0.058418	-0.49354	4.32805	-0.11403
chr9:92619565-92634385|chr9:92648148-92649452	CUFF.38520.2	0	0	0	0	0	0	0	0	0	0	0	0	0	0	1	0	0	0	0	0	0	0	0	0	0	0	0	0	0	0	0.934683	0	0.058418	0	4.32794	0	1	1	0.058418	0.856687	4.32805	0.197939	0.843093	1	0.058418	-0.49354	4.32805	-0.11403
chr9:133056908-133057813	GTF3C5	0	0	0	0	0	0	0	0	0	0	0	0	0	0	1	0	0	0	0	0	0	0	0	0	0	0	0	0	0	0	0.934683	0	0.058418	0	4.32794	0	1	1	0.058418	0.856687	4.32805	0.197939	0.843093	1	0.058418	-0.49354	4.32805	-0.11403
chr13:93227616-93545262|chr13:93545421-93830153	GPC6	0	0	0	0	0	0	0	0	0	0	0	0	0	0	1	0	0	0	0	0	0	0	0	0	0	0	0	0	0	0	0.934683	0	0.058418	0	4.32794	0	1	1	0.058418	0.856687	4.32805	0.197939	0.843093	1	0.058418	-0.49354	4.32805	-0.11403
chr12:73838143-73942116|chr12:73942261-74151001	CUFF.8901.1	0	0	0	0	0	0	0	0	0	0	0	0	0	0	1	0	0	0	0	0	0	0	0	0	0	0	0	0	0	0	0.934683	0	0.058418	0	4.32794	0	1	1	0.058418	0.856687	4.32805	0.197939	0.843093	1	0.058418	-0.49354	4.32805	-0.11403
chr17:48050781-48051116	NFE2L1	0	0	0	0	0	0	0	0	0	0	0	0	0	0	1	0	0	0	0	0	0	0	0	0	0	0	0	0	0	0	0.934683	0	0.058418	0	4.32794	0	1	1	0.058418	0.856687	4.32805	0.197939	0.843093	1	0.058418	-0.49354	4.32805	-0.11403
chr17:81713506-81714952	SLC25A10	0	0	0	0	0	0	0	0	0	0	0	0	0	0	1	0	0	0	0	0	0	0	0	0	0	0	0	0	0	0	0.934683	0	0.058418	0	4.32794	0	1	1	0.058418	0.856687	4.32805	0.197939	0.843093	1	0.058418	-0.49354	4.32805	-0.11403
chr16:66935711-66938036	CES2	0	0	0	0	0	0	0	0	0	0	0	0	0	0	1	0	0	0	0	0	0	0	0	0	0	0	0	0	0	0	0.934683	0	0.058418	0	4.32794	0	1	1	0.058418	0.856687	4.32805	0.197939	0.843093	1	0.058418	-0.49354	4.32805	-0.11403
chr15:60364523-60382341|chr15:60386086-60390212	ANXA2	0	0	0	0	0	0	0	0	0	0	0	0	0	0	1	0	0	0	0	0	0	0	0	0	0	0	0	0	0	0	0.934683	0	0.058418	0	4.32794	0	1	1	0.058418	0.856687	4.32805	0.197939	0.843093	1	0.058418	-0.49354	4.32805	-0.11403
chr14:99413934-99458278|chr14:99465813-99480727	SETD3	0	0	0	0	0	0	0	0	0	0	0	0	0	0	1	0	0	0	0	0	0	0	0	0	0	0	0	0	0	0	0.934683	0	0.058418	0	4.32794	0	1	1	0.058418	0.856687	4.32805	0.197939	0.843093	1	0.058418	-0.49354	4.32805	-0.11403
chr14:99406590-99458278|chr14:99465813-99480727	SETD3	0	0	0	0	0	0	0	0	0	0	0	0	0	0	1	0	0	0	0	0	0	0	0	0	0	0	0	0	0	0	0.934683	0	0.058418	0	4.32794	0	1	1	0.058418	0.856687	4.32805	0.197939	0.843093	1	0.058418	-0.49354	4.32805	-0.11403
chr14:101819085-101856685|chr14:101856885-101882160	PPP2R5C	0	0	0	0	0	0	0	0	0	0	0	0	0	0	1	0	0	0	0	0	0	0	0	0	0	0	0	0	0	0	0.934683	0	0.058418	0	4.32794	0	1	1	0.058418	0.856687	4.32805	0.197939	0.843093	1	0.058418	-0.49354	4.32805	-0.11403
chr19:34430186-34430575|chr19:34434968-34438644	UBA2	0	0	0	0	0	0	0	0	0	0	0	0	0	0	1	0	0	0	0	0	0	0	0	0	0	0	0	0	0	0	0.934683	0	0.058418	0	4.32794	0	1	1	0.058418	0.856687	4.32805	0.197939	0.843093	1	0.058418	-0.49354	4.32805	-0.11403
chr6:89951862-90008601|chr6:90206681-90252512	BACH2	0	0	0	0	0	0	0	0	0	0	0	0	0	0	1	0	0	0	0	0	0	0	0	0	0	0	0	0	0	0	0.934683	0	0.058418	0	4.32794	0	1	1	0.058418	0.856687	4.32805	0.197939	0.843093	1	0.058418	-0.49354	4.32805	-0.11403
chr6:110113460-110127468|chr6:110127629-110179438	WASF1	0	0	0	0	0	0	0	0	0	0	0	0	0	0	1	0	0	0	0	0	0	0	0	0	0	0	0	0	0	0	0.934683	0	0.058418	0	4.32794	0	1	1	0.058418	0.856687	4.32805	0.197939	0.843093	1	0.058418	-0.49354	4.32805	-0.11403
chr6:33249464-33250761	CUFF.32143.1	0	0	0	0	0	0	0	0	0	0	0	0	0	0	1	0	0	0	0	0	0	0	0	0	0	0	0	0	0	0	0.934683	0	0.058418	0	4.32794	0	1	1	0.058418	0.856687	4.32805	0.197939	0.843093	1	0.058418	-0.49354	4.32805	-0.11403
chr7:27769834-27785162|chr7:27800090-27816348	TAX1BP1	0	0	0	0	0	0	0	0	0	0	0	0	0	0	1	0	0	0	0	0	0	0	0	0	0	0	0	0	0	0	0.934683	0	0.058418	0	4.32794	0	1	1	0.058418	0.856687	4.32805	0.197939	0.843093	1	0.058418	-0.49354	4.32805	-0.11403
chr7:133317390-133356329|chr7:133480138-133484039	EXOC4	0	0	0	0	0	0	0	0	0	0	0	0	0	0	1	0	0	0	0	0	0	0	0	0	0	0	0	0	0	0	0.934683	0	0.058418	0	4.32794	0	1	1	0.058418	0.856687	4.32805	0.197939	0.843093	1	0.058418	-0.49354	4.32805	-0.11403
chr21:10567789-10569436|chr21:10578605-10590461	AF254983.1	0	0	0	0	0	0	0	0	0	0	0	0	0	0	1	0	0	0	0	0	0	0	0	0	0	0	0	0	0	0	0.934683	0	0.058418	0	4.32794	0	1	1	0.058418	0.856687	4.32805	0.197939	0.843093	1	0.058418	-0.49354	4.32805	-0.11403
chr21:33528335-33528518	GART	0	0	0	0	0	0	0	0	0	0	0	0	0	0	1	0	0	0	0	0	0	0	0	0	0	0	0	0	0	0	0.934683	0	0.058418	0	4.32794	0	1	1	0.058418	0.856687	4.32805	0.197939	0.843093	1	0.058418	-0.49354	4.32805	-0.11403
chr21:45987654-45989083|chr21:45989652-45989751	CUFF.24441.10	0	0	0	0	0	0	0	0	0	0	0	0	0	0	1	0	0	0	0	0	0	0	0	0	0	0	0	0	0	0	0.934683	0	0.058418	0	4.32794	0	1	1	0.058418	0.856687	4.32805	0.197939	0.843093	1	0.058418	-0.49354	4.32805	-0.11403
chr2:135761911-135769768|chr2:135770735-135772419	UBXN4	0	0	0	0	0	0	0	0	1	0	0	1	0	0	0	0	0	0	0	0	0	0	0	0	0.329015	0	0	0.588056	0	0	0	0	0.057317	0	4.32794	0	1	1	0.057317	-1.12798	4.30259	-0.26216	0.793195	1	0.057317	0	4.32805	0
chr1:148116535-148117571|chr1:148122266-148122728	NBPF11	0	0	0	0	0	0	0	0	1	0	0	1	0	0	0	0	0	0	0	0	0	0	0	0	0.329015	0	0	0.588056	0	0	0	0	0.057317	0	4.32794	0	1	1	0.057317	-1.12798	4.30259	-0.26216	0.793195	1	0.057317	0	4.32805	0
chr12:49128645-49185591	CUFF.13634.2	0	0	0	0	0	0	0	0	1	0	0	1	0	0	0	0	0	0	0	0	0	0	0	0	0.329015	0	0	0.588056	0	0	0	0	0.057317	0	4.32794	0	1	1	0.057317	-1.12798	4.30259	-0.26216	0.793195	1	0.057317	0	4.32805	0
chr5:11412069-11564943|chr5:11565056-11732135	CTNND2	0	0	0	0	0	0	0	0	0	0	0	0	0	0	0	1	0	0	0	0	0	0	0	0	0	0	0	0	0	0	0	0.829623	0.051851	0	4.32794	0	1	1	0.051851	0.856687	4.32805	0.197939	0.843093	1	0.051851	-0.49354	4.32805	-0.11403
chr5:113043630-113049092|chr5:113385212-113488244	MCC	0	0	0	0	0	0	0	0	0	0	0	0	0	0	0	1	0	0	0	0	0	0	0	0	0	0	0	0	0	0	0	0.829623	0.051851	0	4.32794	0	1	1	0.051851	0.856687	4.32805	0.197939	0.843093	1	0.051851	-0.49354	4.32805	-0.11403
chr4:41100750-41142986|chr4:41143142-41214404	APBB2	0	0	0	0	0	0	0	0	0	0	0	0	0	0	0	1	0	0	0	0	0	0	0	0	0	0	0	0	0	0	0	0.829623	0.051851	0	4.32794	0	1	1	0.051851	0.856687	4.32805	0.197939	0.843093	1	0.051851	-0.49354	4.32805	-0.11403
chr3:49103409-49103555	QARS	0	0	0	0	0	0	0	0	0	0	0	0	0	0	0	1	0	0	0	0	0	0	0	0	0	0	0	0	0	0	0	0.829623	0.051851	0	4.32794	0	1	1	0.051851	0.856687	4.32805	0.197939	0.843093	1	0.051851	-0.49354	4.32805	-0.11403
chr2:40177855-40428472|chr2:40430304-40451903	SLC8A1	0	0	0	0	0	0	0	0	0	0	0	0	0	0	0	1	0	0	0	0	0	0	0	0	0	0	0	0	0	0	0	0.829623	0.051851	0	4.32794	0	1	1	0.051851	0.856687	4.32805	0.197939	0.843093	1	0.051851	-0.49354	4.32805	-0.11403
chr2:60881850-60891682|chr2:60901083-60916876	REL	0	0	0	0	0	0	0	0	0	0	0	0	0	0	0	1	0	0	0	0	0	0	0	0	0	0	0	0	0	0	0	0.829623	0.051851	0	4.32794	0	1	1	0.051851	0.856687	4.32805	0.197939	0.843093	1	0.051851	-0.49354	4.32805	-0.11403
chr2:95891737-95891831|chr2:95912435-95914107	ANKRD36C	0	0	0	0	0	0	0	0	0	0	0	0	0	0	0	1	0	0	0	0	0	0	0	0	0	0	0	0	0	0	0	0.829623	0.051851	0	4.32794	0	1	1	0.051851	0.856687	4.32805	0.197939	0.843093	1	0.051851	-0.49354	4.32805	-0.11403
chr2:215428338-215430714|chr2:215433461-215434695	FN1	0	0	0	0	0	0	0	0	0	0	0	0	0	0	0	1	0	0	0	0	0	0	0	0	0	0	0	0	0	0	0	0.829623	0.051851	0	4.32794	0	1	1	0.051851	0.856687	4.32805	0.197939	0.843093	1	0.051851	-0.49354	4.32805	-0.11403
chr1:19357563-19378539|chr1:19378653-19385504	CAPZB	0	0	0	0	0	0	0	0	0	0	0	0	0	0	0	1	0	0	0	0	0	0	0	0	0	0	0	0	0	0	0	0.829623	0.051851	0	4.32794	0	1	1	0.051851	0.856687	4.32805	0.197939	0.843093	1	0.051851	-0.49354	4.32805	-0.11403
chr1:36137322-36137795	TRAPPC3	0	0	0	0	0	0	0	0	0	0	0	0	0	0	0	1	0	0	0	0	0	0	0	0	0	0	0	0	0	0	0	0.829623	0.051851	0	4.32794	0	1	1	0.051851	0.856687	4.32805	0.197939	0.843093	1	0.051851	-0.49354	4.32805	-0.11403
chr1:65792630-65913244|chr1:65918835-66247459	PDE4B	0	0	0	0	0	0	0	0	0	0	0	0	0	0	0	1	0	0	0	0	0	0	0	0	0	0	0	0	0	0	0	0.829623	0.051851	0	4.32794	0	1	1	0.051851	0.856687	4.32805	0.197939	0.843093	1	0.051851	-0.49354	4.32805	-0.11403
chr1:93562419-93567278|chr1:93567851-93571669	BCAR3	0	0	0	0	0	0	0	0	0	0	0	0	0	0	0	1	0	0	0	0	0	0	0	0	0	0	0	0	0	0	0	0.829623	0.051851	0	4.32794	0	1	1	0.051851	0.856687	4.32805	0.197939	0.843093	1	0.051851	-0.49354	4.32805	-0.11403
chr1:223796123-223804207	TP53BP2	0	0	0	0	0	0	0	0	0	0	0	0	0	0	0	1	0	0	0	0	0	0	0	0	0	0	0	0	0	0	0	0.829623	0.051851	0	4.32794	0	1	1	0.051851	0.856687	4.32805	0.197939	0.843093	1	0.051851	-0.49354	4.32805	-0.11403
chr1:243293219-243304712|chr1:243330692-243341038	SDCCAG8	0	0	0	0	0	0	0	0	0	0	0	0	0	0	0	1	0	0	0	0	0	0	0	0	0	0	0	0	0	0	0	0.829623	0.051851	0	4.32794	0	1	1	0.051851	0.856687	4.32805	0.197939	0.843093	1	0.051851	-0.49354	4.32805	-0.11403
chr9:128261259-128261453|chr9:128261561-128261667	GOLGA2	0	0	0	0	0	0	0	0	0	0	0	0	0	0	0	1	0	0	0	0	0	0	0	0	0	0	0	0	0	0	0	0.829623	0.051851	0	4.32794	0	1	1	0.051851	0.856687	4.32805	0.197939	0.843093	1	0.051851	-0.49354	4.32805	-0.11403
chr8:112859266-112921626|chr8:113098963-113173721	CSMD3	0	0	0	0	0	0	0	0	0	0	0	0	0	0	0	1	0	0	0	0	0	0	0	0	0	0	0	0	0	0	0	0.829623	0.051851	0	4.32794	0	1	1	0.051851	0.856687	4.32805	0.197939	0.843093	1	0.051851	-0.49354	4.32805	-0.11403
chr12:29633336-29659879|chr12:29768075-29783449	TMTC1	0	0	0	0	0	0	0	0	0	0	0	0	0	0	0	1	0	0	0	0	0	0	0	0	0	0	0	0	0	0	0	0.829623	0.051851	0	4.32794	0	1	1	0.051851	0.856687	4.32805	0.197939	0.843093	1	0.051851	-0.49354	4.32805	-0.11403
chr12:49128212-49128635	AC011603.2	0	0	0	0	0	0	0	0	0	0	0	0	0	0	0	1	0	0	0	0	0	0	0	0	0	0	0	0	0	0	0	0.829623	0.051851	0	4.32794	0	1	1	0.051851	0.856687	4.32805	0.197939	0.843093	1	0.051851	-0.49354	4.32805	-0.11403
chr12:55966865-55967026	CDK2	0	0	0	0	0	0	0	0	0	0	0	0	0	0	0	1	0	0	0	0	0	0	0	0	0	0	0	0	0	0	0	0.829623	0.051851	0	4.32794	0	1	1	0.051851	0.856687	4.32805	0.197939	0.843093	1	0.051851	-0.49354	4.32805	-0.11403
chr11:65503799-65504132	MALAT1	0	0	0	0	0	0	0	0	0	0	0	0	0	0	0	1	0	0	0	0	0	0	0	0	0	0	0	0	0	0	0	0.829623	0.051851	0	4.32794	0	1	1	0.051851	0.856687	4.32805	0.197939	0.843093	1	0.051851	-0.49354	4.32805	-0.11403
chr10:20858344-20859712|chr10:20868765-20869739	NEBL	0	0	0	0	0	0	0	0	0	0	0	0	0	0	0	1	0	0	0	0	0	0	0	0	0	0	0	0	0	0	0	0.829623	0.051851	0	4.32794	0	1	1	0.051851	0.856687	4.32805	0.197939	0.843093	1	0.051851	-0.49354	4.32805	-0.11403
chr10:121959595-121960357	NSMCE4A	0	0	0	0	0	0	0	0	0	0	0	0	0	0	0	1	0	0	0	0	0	0	0	0	0	0	0	0	0	0	0	0.829623	0.051851	0	4.32794	0	1	1	0.051851	0.856687	4.32805	0.197939	0.843093	1	0.051851	-0.49354	4.32805	-0.11403
chr17:1013164-1050049|chr17:1125367-1179666	ABR	0	0	0	0	0	0	0	0	0	0	0	0	0	0	0	1	0	0	0	0	0	0	0	0	0	0	0	0	0	0	0	0.829623	0.051851	0	4.32794	0	1	1	0.051851	0.856687	4.32805	0.197939	0.843093	1	0.051851	-0.49354	4.32805	-0.11403
chr17:8448686-8450779|chr17:8460160-8466929	NDEL1	0	0	0	0	0	0	0	0	0	0	0	0	0	0	0	1	0	0	0	0	0	0	0	0	0	0	0	0	0	0	0	0.829623	0.051851	0	4.32794	0	1	1	0.051851	0.856687	4.32805	0.197939	0.843093	1	0.051851	-0.49354	4.32805	-0.11403
chr17:40406493-40406583|chr17:40406689-40406831	TOP2A	0	0	0	0	0	0	0	0	0	0	0	0	0	0	0	1	0	0	0	0	0	0	0	0	0	0	0	0	0	0	0	0.829623	0.051851	0	4.32794	0	1	1	0.051851	0.856687	4.32805	0.197939	0.843093	1	0.051851	-0.49354	4.32805	-0.11403
chr17:47142436-47143882|chr17:47143982-47151805	CDC27	0	0	0	0	0	0	0	0	0	0	0	0	0	0	0	1	0	0	0	0	0	0	0	0	0	0	0	0	0	0	0	0.829623	0.051851	0	4.32794	0	1	1	0.051851	0.856687	4.32805	0.197939	0.843093	1	0.051851	-0.49354	4.32805	-0.11403
chr16:2761698-2771303	SRRM2	0	0	0	0	0	0	0	0	0	0	0	0	0	0	0	1	0	0	0	0	0	0	0	0	0	0	0	0	0	0	0	0.829623	0.051851	0	4.32794	0	1	1	0.051851	0.856687	4.32805	0.197939	0.843093	1	0.051851	-0.49354	4.32805	-0.11403
chr16:3810779-3850296|chr16:3851009-3879831	CREBBP	0	0	0	0	0	0	0	0	0	0	0	0	0	0	0	1	0	0	0	0	0	0	0	0	0	0	0	0	0	0	0	0.829623	0.051851	0	4.32794	0	1	1	0.051851	0.856687	4.32805	0.197939	0.843093	1	0.051851	-0.49354	4.32805	-0.11403
chr16:76476045-76479418|chr16:76635623-76819585	CUFF.15078.5	0	0	0	0	0	0	0	0	0	0	0	0	0	0	0	1	0	0	0	0	0	0	0	0	0	0	0	0	0	0	0	0.829623	0.051851	0	4.32794	0	1	1	0.051851	0.856687	4.32805	0.197939	0.843093	1	0.051851	-0.49354	4.32805	-0.11403
chr15:51908876-51911039	TMOD3	0	0	0	0	0	0	0	0	0	0	0	0	0	0	0	1	0	0	0	0	0	0	0	0	0	0	0	0	0	0	0	0.829623	0.051851	0	4.32794	0	1	1	0.051851	0.856687	4.32805	0.197939	0.843093	1	0.051851	-0.49354	4.32805	-0.11403
chr15:75354818-75354963	NEIL1	0	0	0	0	0	0	0	0	0	0	0	0	0	0	0	1	0	0	0	0	0	0	0	0	0	0	0	0	0	0	0	0.829623	0.051851	0	4.32794	0	1	1	0.051851	0.856687	4.32805	0.197939	0.843093	1	0.051851	-0.49354	4.32805	-0.11403
chr14:68411527-68468171|chr14:68468250-68477647	RAD51B	0	0	0	0	0	0	0	0	0	0	0	0	0	0	0	1	0	0	0	0	0	0	0	0	0	0	0	0	0	0	0	0.829623	0.051851	0	4.32794	0	1	1	0.051851	0.856687	4.32805	0.197939	0.843093	1	0.051851	-0.49354	4.32805	-0.11403
chr14:96797447-96833466|chr14:96876120-96881176	VRK1	0	0	0	0	0	0	0	0	0	0	0	0	0	0	0	1	0	0	0	0	0	0	0	0	0	0	0	0	0	0	0	0.829623	0.051851	0	4.32794	0	1	1	0.051851	0.856687	4.32805	0.197939	0.843093	1	0.051851	-0.49354	4.32805	-0.11403
chr19:5641658-5641739|chr19:5645399-5648015	SAFB	0	0	0	0	0	0	0	0	0	0	0	0	0	0	0	1	0	0	0	0	0	0	0	0	0	0	0	0	0	0	0	0.829623	0.051851	0	4.32794	0	1	1	0.051851	0.856687	4.32805	0.197939	0.843093	1	0.051851	-0.49354	4.32805	-0.11403
chr19:13139947-13141020	AC011446.1	0	0	0	0	0	0	0	0	0	0	0	0	0	0	0	1	0	0	0	0	0	0	0	0	0	0	0	0	0	0	0	0.829623	0.051851	0	4.32794	0	1	1	0.051851	0.856687	4.32805	0.197939	0.843093	1	0.051851	-0.49354	4.32805	-0.11403
chr19:38219058-38222356|chr19:38222708-38224113	DPF1	0	0	0	0	0	0	0	0	0	0	0	0	0	0	0	1	0	0	0	0	0	0	0	0	0	0	0	0	0	0	0	0.829623	0.051851	0	4.32794	0	1	1	0.051851	0.856687	4.32805	0.197939	0.843093	1	0.051851	-0.49354	4.32805	-0.11403
chr19:39433761-39435657	RPS16	0	0	0	0	0	0	0	0	0	0	0	0	0	0	0	1	0	0	0	0	0	0	0	0	0	0	0	0	0	0	0	0.829623	0.051851	0	4.32794	0	1	1	0.051851	0.856687	4.32805	0.197939	0.843093	1	0.051851	-0.49354	4.32805	-0.11403
chr6:31884799-31884911|chr6:31886682-31886774	EHMT2	0	0	0	0	0	0	0	0	0	0	0	0	0	0	0	1	0	0	0	0	0	0	0	0	0	0	0	0	0	0	0	0.829623	0.051851	0	4.32794	0	1	1	0.051851	0.856687	4.32805	0.197939	0.843093	1	0.051851	-0.49354	4.32805	-0.11403
chr6:65405367-65490593|chr6:65639892-65707134	EYS	0	0	0	0	0	0	0	0	0	0	0	0	0	0	0	1	0	0	0	0	0	0	0	0	0	0	0	0	0	0	0	0.829623	0.051851	0	4.32794	0	1	1	0.051851	0.856687	4.32805	0.197939	0.843093	1	0.051851	-0.49354	4.32805	-0.11403
chr6:112207145-112216367|chr6:112216469-112253955	LAMA4	0	0	0	0	0	0	0	0	0	0	0	0	0	0	0	1	0	0	0	0	0	0	0	0	0	0	0	0	0	0	0	0.829623	0.051851	0	4.32794	0	1	1	0.051851	0.856687	4.32805	0.197939	0.843093	1	0.051851	-0.49354	4.32805	-0.11403
chr7:100353483-100355142	STAG3L5P-PVRIG2P-PILRB	0	0	0	0	0	0	0	0	0	0	0	0	0	0	0	1	0	0	0	0	0	0	0	0	0	0	0	0	0	0	0	0.829623	0.051851	0	4.32794	0	1	1	0.051851	0.856687	4.32805	0.197939	0.843093	1	0.051851	-0.49354	4.32805	-0.11403
chr7:157248580-157253953|chr7:157254142-157254243	UBE3C	0	0	0	0	0	0	0	0	0	0	0	0	0	0	0	1	0	0	0	0	0	0	0	0	0	0	0	0	0	0	0	0.829623	0.051851	0	4.32794	0	1	1	0.051851	0.856687	4.32805	0.197939	0.843093	1	0.051851	-0.49354	4.32805	-0.11403
chrX:52191729-52191843	MAGED4	0	0	0	0	0	0	0	0	0	0	0	0	1	0	0	0	0	0	0	0	0	0	0	0	0	0	0	0	0.804456	0	0	0	0.050279	0	4.32794	0	1	1	0.050279	0.856687	4.32805	0.197939	0.843093	1	0.050279	-0.49354	4.32805	-0.11403
chrX:77636056-77652113|chrX:77656653-77663381	ATRX	0	0	0	0	0	0	0	0	0	0	0	0	1	0	0	0	0	0	0	0	0	0	0	0	0	0	0	0	0.804456	0	0	0	0.050279	0	4.32794	0	1	1	0.050279	0.856687	4.32805	0.197939	0.843093	1	0.050279	-0.49354	4.32805	-0.11403
chrX:119831759-119834919	UPF3B	0	0	0	0	0	0	0	0	0	0	0	0	1	0	0	0	0	0	0	0	0	0	0	0	0	0	0	0	0.804456	0	0	0	0.050279	0	4.32794	0	1	1	0.050279	0.856687	4.32805	0.197939	0.843093	1	0.050279	-0.49354	4.32805	-0.11403
chr5:92082820-92204604|chr5:92204684-92415460	AC114316.2	0	0	0	0	0	0	0	0	0	0	0	0	1	0	0	0	0	0	0	0	0	0	0	0	0	0	0	0	0.804456	0	0	0	0.050279	0	4.32794	0	1	1	0.050279	0.856687	4.32805	0.197939	0.843093	1	0.050279	-0.49354	4.32805	-0.11403
chr5:116092700-116134067|chr5:116134178-116291516	COMMD10	0	0	0	0	0	0	0	0	0	0	0	0	1	0	0	0	0	0	0	0	0	0	0	0	0	0	0	0	0.804456	0	0	0	0.050279	0	4.32794	0	1	1	0.050279	0.856687	4.32805	0.197939	0.843093	1	0.050279	-0.49354	4.32805	-0.11403
chr4:24853179-24873680|chr4:24876697-24912816	CCDC149	0	0	0	0	0	0	0	0	0	0	0	0	1	0	0	0	0	0	0	0	0	0	0	0	0	0	0	0	0.804456	0	0	0	0.050279	0	4.32794	0	1	1	0.050279	0.856687	4.32805	0.197939	0.843093	1	0.050279	-0.49354	4.32805	-0.11403
chr4:37591217-37631384|chr4:37638504-37647367	RELL1	0	0	0	0	0	0	0	0	0	0	0	0	1	0	0	0	0	0	0	0	0	0	0	0	0	0	0	0	0.804456	0	0	0	0.050279	0	4.32794	0	1	1	0.050279	0.856687	4.32805	0.197939	0.843093	1	0.050279	-0.49354	4.32805	-0.11403
chr4:182346929-182600923|chr4:182714233-182728964	TENM3	0	0	0	0	0	0	0	0	0	0	0	0	1	0	0	0	0	0	0	0	0	0	0	0	0	0	0	0	0.804456	0	0	0	0.050279	0	4.32794	0	1	1	0.050279	0.856687	4.32805	0.197939	0.843093	1	0.050279	-0.49354	4.32805	-0.11403
chr3:159993844-159995403	IL12A	0	0	0	0	0	0	0	0	0	0	0	0	1	0	0	0	0	0	0	0	0	0	0	0	0	0	0	0	0.804456	0	0	0	0.050279	0	4.32794	0	1	1	0.050279	0.856687	4.32805	0.197939	0.843093	1	0.050279	-0.49354	4.32805	-0.11403
chr2:28129380-28237201|chr2:28241393-28244779	BABAM2	0	0	0	0	0	0	0	0	0	0	0	0	1	0	0	0	0	0	0	0	0	0	0	0	0	0	0	0	0.804456	0	0	0	0.050279	0	4.32794	0	1	1	0.050279	0.856687	4.32805	0.197939	0.843093	1	0.050279	-0.49354	4.32805	-0.11403
chr2:72718307-72731006|chr2:72733118-72741303	EXOC6B	0	0	0	0	0	0	0	0	0	0	0	0	1	0	0	0	0	0	0	0	0	0	0	0	0	0	0	0	0.804456	0	0	0	0.050279	0	4.32794	0	1	1	0.050279	0.856687	4.32805	0.197939	0.843093	1	0.050279	-0.49354	4.32805	-0.11403
chr2:180967350-180982017|chr2:180984093-181057692	UBE2E3	0	0	0	0	0	0	0	0	0	0	0	0	1	0	0	0	0	0	0	0	0	0	0	0	0	0	0	0	0.804456	0	0	0	0.050279	0	4.32794	0	1	1	0.050279	0.856687	4.32805	0.197939	0.843093	1	0.050279	-0.49354	4.32805	-0.11403
chr1:3739407-3739695	TP73-AS1	0	0	0	0	0	0	0	0	0	0	0	0	1	0	0	0	0	0	0	0	0	0	0	0	0	0	0	0	0.804456	0	0	0	0.050279	0	4.32794	0	1	1	0.050279	0.856687	4.32805	0.197939	0.843093	1	0.050279	-0.49354	4.32805	-0.11403
chr1:24647208-24648023	SRRM1	0	0	0	0	0	0	0	0	0	0	0	0	1	0	0	0	0	0	0	0	0	0	0	0	0	0	0	0	0.804456	0	0	0	0.050279	0	4.32794	0	1	1	0.050279	0.856687	4.32805	0.197939	0.843093	1	0.050279	-0.49354	4.32805	-0.11403
chr1:68098753-68137779|chr1:68159247-68193954	WLS	0	0	0	0	0	0	0	0	0	0	0	0	1	0	0	0	0	0	0	0	0	0	0	0	0	0	0	0	0.804456	0	0	0	0.050279	0	4.32794	0	1	1	0.050279	0.856687	4.32805	0.197939	0.843093	1	0.050279	-0.49354	4.32805	-0.11403
chr1:186172131-186174513|chr1:186174642-186178415	HMCN1	0	0	0	0	0	0	0	0	0	0	0	0	1	0	0	0	0	0	0	0	0	0	0	0	0	0	0	0	0.804456	0	0	0	0.050279	0	4.32794	0	1	1	0.050279	0.856687	4.32805	0.197939	0.843093	1	0.050279	-0.49354	4.32805	-0.11403
chr1:210920069-211018863|chr1:211019256-211082779	KCNH1	0	0	0	0	0	0	0	0	0	0	0	0	1	0	0	0	0	0	0	0	0	0	0	0	0	0	0	0	0.804456	0	0	0	0.050279	0	4.32794	0	1	1	0.050279	0.856687	4.32805	0.197939	0.843093	1	0.050279	-0.49354	4.32805	-0.11403
chr8:99275254-99384207|chr8:99661491-99699524	CUFF.39274.4	0	0	0	0	0	0	0	0	0	0	0	0	1	0	0	0	0	0	0	0	0	0	0	0	0	0	0	0	0.804456	0	0	0	0.050279	0	4.32794	0	1	1	0.050279	0.856687	4.32805	0.197939	0.843093	1	0.050279	-0.49354	4.32805	-0.11403
chr13:106544160-106557047|chr13:106557131-106559431	ARGLU1	0	0	0	0	0	0	0	0	0	0	0	0	1	0	0	0	0	0	0	0	0	0	0	0	0	0	0	0	0.804456	0	0	0	0.050279	0	4.32794	0	1	1	0.050279	0.856687	4.32805	0.197939	0.843093	1	0.050279	-0.49354	4.32805	-0.11403
chr12:120696541-120700463	MLEC	0	0	0	0	0	0	0	0	0	0	0	0	1	0	0	0	0	0	0	0	0	0	0	0	0	0	0	0	0.804456	0	0	0	0.050279	0	4.32794	0	1	1	0.050279	0.856687	4.32805	0.197939	0.843093	1	0.050279	-0.49354	4.32805	-0.11403
chr10:31319133-31373017|chr10:31461237-31495775	ZEB1	0	0	0	0	0	0	0	0	0	0	0	0	1	0	0	0	0	0	0	0	0	0	0	0	0	0	0	0	0.804456	0	0	0	0.050279	0	4.32794	0	1	1	0.050279	0.856687	4.32805	0.197939	0.843093	1	0.050279	-0.49354	4.32805	-0.11403
chr10:77843706-77853353|chr10:77854370-77856729	DLG5	0	0	0	0	0	0	0	0	0	0	0	0	1	0	0	0	0	0	0	0	0	0	0	0	0	0	0	0	0.804456	0	0	0	0.050279	0	4.32794	0	1	1	0.050279	0.856687	4.32805	0.197939	0.843093	1	0.050279	-0.49354	4.32805	-0.11403
chr16:58709567-58716013|chr16:58719255-58722149	GOT2	0	0	0	0	0	0	0	0	0	0	0	0	1	0	0	0	0	0	0	0	0	0	0	0	0	0	0	0	0.804456	0	0	0	0.050279	0	4.32794	0	1	1	0.050279	0.856687	4.32805	0.197939	0.843093	1	0.050279	-0.49354	4.32805	-0.11403
chr15:63070461-63071657	AC079328.2	0	0	0	0	0	0	0	0	0	0	0	0	1	0	0	0	0	0	0	0	0	0	0	0	0	0	0	0	0.804456	0	0	0	0.050279	0	4.32794	0	1	1	0.050279	0.856687	4.32805	0.197939	0.843093	1	0.050279	-0.49354	4.32805	-0.11403
chr14:36711482-36725569|chr14:36814001-36874955	CUFF.11627.2	0	0	0	0	0	0	0	0	0	0	0	0	1	0	0	0	0	0	0	0	0	0	0	0	0	0	0	0	0.804456	0	0	0	0.050279	0	4.32794	0	1	1	0.050279	0.856687	4.32805	0.197939	0.843093	1	0.050279	-0.49354	4.32805	-0.11403
chr14:23566419-23566600	CUFF.11435.7	0	0	0	0	0	0	0	0	0	0	0	0	1	0	0	0	0	0	0	0	0	0	0	0	0	0	0	0	0.804456	0	0	0	0.050279	0	4.32794	0	1	1	0.050279	0.856687	4.32805	0.197939	0.843093	1	0.050279	-0.49354	4.32805	-0.11403
chr6:87555505-87562701|chr6:87569590-87589921	RARS2	0	0	0	0	0	0	0	0	0	0	0	0	1	0	0	0	0	0	0	0	0	0	0	0	0	0	0	0	0.804456	0	0	0	0.050279	0	4.32794	0	1	1	0.050279	0.856687	4.32805	0.197939	0.843093	1	0.050279	-0.49354	4.32805	-0.11403
chr6:87555505-87562701|None	RARS2	0	0	0	0	0	0	0	0	0	0	0	0	1	0	0	0	0	0	0	0	0	0	0	0	0	0	0	0	0.804456	0	0	0	0.050279	0	4.32794	0	1	1	0.050279	0.856687	4.32805	0.197939	0.843093	1	0.050279	-0.49354	4.32805	-0.11403
chr6:157823446-157867546|chr6:157875176-157896826	SNX9	0	0	0	0	0	0	0	0	0	0	0	0	1	0	0	0	0	0	0	0	0	0	0	0	0	0	0	0	0.804456	0	0	0	0.050279	0	4.32794	0	1	1	0.050279	0.856687	4.32805	0.197939	0.843093	1	0.050279	-0.49354	4.32805	-0.11403
chr6:31817319-31829486	CUFF.33907.2	0	0	0	0	0	0	0	0	0	0	0	0	1	0	0	0	0	0	0	0	0	0	0	0	0	0	0	0	0.804456	0	0	0	0.050279	0	4.32794	0	1	1	0.050279	0.856687	4.32805	0.197939	0.843093	1	0.050279	-0.49354	4.32805	-0.11403
chr7:11481982-11541418|chr7:11543117-11590459	THSD7A	0	0	0	0	0	0	0	0	0	0	0	0	1	0	0	0	0	0	0	0	0	0	0	0	0	0	0	0	0.804456	0	0	0	0.050279	0	4.32794	0	1	1	0.050279	0.856687	4.32805	0.197939	0.843093	1	0.050279	-0.49354	4.32805	-0.11403
chr7:94400288-94401566|chr7:94416503-94417723	COL1A2	0	0	0	0	0	0	0	0	0	0	0	0	1	0	0	0	0	0	0	0	0	0	0	0	0	0	0	0	0.804456	0	0	0	0.050279	0	4.32794	0	1	1	0.050279	0.856687	4.32805	0.197939	0.843093	1	0.050279	-0.49354	4.32805	-0.11403
chr22:38488115-38492055	DDX17	0	0	0	0	0	0	0	0	0	0	0	0	1	0	0	0	0	0	0	0	0	0	0	0	0	0	0	0	0.804456	0	0	0	0.050279	0	4.32794	0	1	1	0.050279	0.856687	4.32805	0.197939	0.843093	1	0.050279	-0.49354	4.32805	-0.11403
chr20:63520894-63521283|chr20:63521589-63521667	PPDPF	0	0	0	0	0	0	0	0	0	0	0	0	1	0	0	0	0	0	0	0	0	0	0	0	0	0	0	0	0.804456	0	0	0	0.050279	0	4.32794	0	1	1	0.050279	0.856687	4.32805	0.197939	0.843093	1	0.050279	-0.49354	4.32805	-0.11403
chr21:25905077-25911740|chr21:25911962-25954589	APP	0	0	0	0	0	0	0	0	0	0	0	0	1	0	0	0	0	0	0	0	0	0	0	0	0	0	0	0	0.804456	0	0	0	0.050279	0	4.32794	0	1	1	0.050279	0.856687	4.32805	0.197939	0.843093	1	0.050279	-0.49354	4.32805	-0.11403
chrX:73577461-73584416|chrX:73584572-73679325	CHIC1	0	1	0	0	0	0	0	0	0	0	0	0	0	0	0	0	0	0.705901	0	0	0	0	0	0	0	0	0	0	0	0	0	0	0.044119	-0.57909	4.32794	-0.1338	0.893559	1	0.044119	0	4.32805	0	1	1	0.044119	0	4.32805	0
chr5:79237682-79277909|chr5:79306461-79312402	JMY	0	1	0	0	0	0	0	0	0	0	0	0	0	0	0	0	0	0.705901	0	0	0	0	0	0	0	0	0	0	0	0	0	0	0.044119	-0.57909	4.32794	-0.1338	0.893559	1	0.044119	0	4.32805	0	1	1	0.044119	0	4.32805	0
chr5:136033861-136044057|chr5:136053119-136053942	CUFF.39261.3	0	1	0	0	0	0	0	0	0	0	0	0	0	0	0	0	0	0.705901	0	0	0	0	0	0	0	0	0	0	0	0	0	0	0.044119	-0.57909	4.32794	-0.1338	0.893559	1	0.044119	0	4.32805	0	1	1	0.044119	0	4.32805	0
chr5:136043159-136044057|chr5:136053119-136053942	CUFF.39261.9	0	1	0	0	0	0	0	0	0	0	0	0	0	0	0	0	0	0.705901	0	0	0	0	0	0	0	0	0	0	0	0	0	0	0.044119	-0.57909	4.32794	-0.1338	0.893559	1	0.044119	0	4.32805	0	1	1	0.044119	0	4.32805	0
chr4:57010504-57010747|chr4:57011100-57015501	POLR2B	0	1	0	0	0	0	0	0	0	0	0	0	0	0	0	0	0	0.705901	0	0	0	0	0	0	0	0	0	0	0	0	0	0	0.044119	-0.57909	4.32794	-0.1338	0.893559	1	0.044119	0	4.32805	0	1	1	0.044119	0	4.32805	0
chr4:118278792-118279388	SNHG8	0	1	0	0	0	0	0	0	0	0	0	0	0	0	0	0	0	0.705901	0	0	0	0	0	0	0	0	0	0	0	0	0	0	0.044119	-0.57909	4.32794	-0.1338	0.893559	1	0.044119	0	4.32805	0	1	1	0.044119	0	4.32805	0
chr4:127886626-127887395	PLK4	0	1	0	0	0	0	0	0	0	0	0	0	0	0	0	0	0	0.705901	0	0	0	0	0	0	0	0	0	0	0	0	0	0	0.044119	-0.57909	4.32794	-0.1338	0.893559	1	0.044119	0	4.32805	0	1	1	0.044119	0	4.32805	0
chr3:9662375-9668718|chr3:9672758-9677316	MTMR14	0	1	0	0	0	0	0	0	0	0	0	0	0	0	0	0	0	0.705901	0	0	0	0	0	0	0	0	0	0	0	0	0	0	0.044119	-0.57909	4.32794	-0.1338	0.893559	1	0.044119	0	4.32805	0	1	1	0.044119	0	4.32805	0
chr3:61562372-61748877|chr3:62078258-62132601	PTPRG	0	1	0	0	0	0	0	0	0	0	0	0	0	0	0	0	0	0.705901	0	0	0	0	0	0	0	0	0	0	0	0	0	0	0.044119	-0.57909	4.32794	-0.1338	0.893559	1	0.044119	0	4.32805	0	1	1	0.044119	0	4.32805	0
chr3:138092544-138094861|chr3:138094983-138097762	DZIP1L	0	1	0	0	0	0	0	0	0	0	0	0	0	0	0	0	0	0.705901	0	0	0	0	0	0	0	0	0	0	0	0	0	0	0.044119	-0.57909	4.32794	-0.1338	0.893559	1	0.044119	0	4.32805	0	1	1	0.044119	0	4.32805	0
chr3:177053918-177064919|chr3:177065022-177098465	TBL1XR1	0	1	0	0	0	0	0	0	0	0	0	0	0	0	0	0	0	0.705901	0	0	0	0	0	0	0	0	0	0	0	0	0	0	0.044119	-0.57909	4.32794	-0.1338	0.893559	1	0.044119	0	4.32805	0	1	1	0.044119	0	4.32805	0
chr3:191329723-191357087|chr3:191370036-191375061	CCDC50	0	1	0	0	0	0	0	0	0	0	0	0	0	0	0	0	0	0.705901	0	0	0	0	0	0	0	0	0	0	0	0	0	0	0.044119	-0.57909	4.32794	-0.1338	0.893559	1	0.044119	0	4.32805	0	1	1	0.044119	0	4.32805	0
chr2:59107829-59136118|chr2:59136226-59200305	AC007092.1	0	1	0	0	0	0	0	0	0	0	0	0	0	0	0	0	0	0.705901	0	0	0	0	0	0	0	0	0	0	0	0	0	0	0.044119	-0.57909	4.32794	-0.1338	0.893559	1	0.044119	0	4.32805	0	1	1	0.044119	0	4.32805	0
chr2:71428651-71431326	ZNF638	0	1	0	0	0	0	0	0	0	0	0	0	0	0	0	0	0	0.705901	0	0	0	0	0	0	0	0	0	0	0	0	0	0	0.044119	-0.57909	4.32794	-0.1338	0.893559	1	0.044119	0	4.32805	0	1	1	0.044119	0	4.32805	0
chr2:188997218-188997335|chr2:188998319-188998673	COL3A1	0	1	0	0	0	0	0	0	0	0	0	0	0	0	0	0	0	0.705901	0	0	0	0	0	0	0	0	0	0	0	0	0	0	0.044119	-0.57909	4.32794	-0.1338	0.893559	1	0.044119	0	4.32805	0	1	1	0.044119	0	4.32805	0
chr1:19385626-19419660|chr1:19419750-19448833	CAPZB	0	1	0	0	0	0	0	0	0	0	0	0	0	0	0	0	0	0.705901	0	0	0	0	0	0	0	0	0	0	0	0	0	0	0.044119	-0.57909	4.32794	-0.1338	0.893559	1	0.044119	0	4.32805	0	1	1	0.044119	0	4.32805	0
chr1:25243633-25245149	RSRP1	0	1	0	0	0	0	0	0	0	0	0	0	0	0	0	0	0	0.705901	0	0	0	0	0	0	0	0	0	0	0	0	0	0	0.044119	-0.57909	4.32794	-0.1338	0.893559	1	0.044119	0	4.32805	0	1	1	0.044119	0	4.32805	0
chr1:183627594-183630460	ARPC5	0	1	0	0	0	0	0	0	0	0	0	0	0	0	0	0	0	0.705901	0	0	0	0	0	0	0	0	0	0	0	0	0	0	0.044119	-0.57909	4.32794	-0.1338	0.893559	1	0.044119	0	4.32805	0	1	1	0.044119	0	4.32805	0
chr1:228299522-228299881|chr1:228300145-228303674	OBSCN	0	1	0	0	0	0	0	0	0	0	0	0	0	0	0	0	0	0.705901	0	0	0	0	0	0	0	0	0	0	0	0	0	0	0.044119	-0.57909	4.32794	-0.1338	0.893559	1	0.044119	0	4.32805	0	1	1	0.044119	0	4.32805	0
chr1:248855946-248856372	ZNF692	0	1	0	0	0	0	0	0	0	0	0	0	0	0	0	0	0	0.705901	0	0	0	0	0	0	0	0	0	0	0	0	0	0	0.044119	-0.57909	4.32794	-0.1338	0.893559	1	0.044119	0	4.32805	0	1	1	0.044119	0	4.32805	0
chr9:6849700-6880011|chr9:6893232-6980924	KDM4C	0	1	0	0	0	0	0	0	0	0	0	0	0	0	0	0	0	0.705901	0	0	0	0	0	0	0	0	0	0	0	0	0	0	0.044119	-0.57909	4.32794	-0.1338	0.893559	1	0.044119	0	4.32805	0	1	1	0.044119	0	4.32805	0
chr9:36191273-36197550|chr9:36199096-36204067	CLTA	0	1	0	0	0	0	0	0	0	0	0	0	0	0	0	0	0	0.705901	0	0	0	0	0	0	0	0	0	0	0	0	0	0	0.044119	-0.57909	4.32794	-0.1338	0.893559	1	0.044119	0	4.32805	0	1	1	0.044119	0	4.32805	0
chr9:113583716-113584181	RGS3	0	1	0	0	0	0	0	0	0	0	0	0	0	0	0	0	0	0.705901	0	0	0	0	0	0	0	0	0	0	0	0	0	0	0.044119	-0.57909	4.32794	-0.1338	0.893559	1	0.044119	0	4.32805	0	1	1	0.044119	0	4.32805	0
chr9:128178904-128179243	CIZ1	0	1	0	0	0	0	0	0	0	0	0	0	0	0	0	0	0	0.705901	0	0	0	0	0	0	0	0	0	0	0	0	0	0	0.044119	-0.57909	4.32794	-0.1338	0.893559	1	0.044119	0	4.32805	0	1	1	0.044119	0	4.32805	0
chr9:134642296-134690911|chr9:134691079-134699908	COL5A1	0	1	0	0	0	0	0	0	0	0	0	0	0	0	0	0	0	0.705901	0	0	0	0	0	0	0	0	0	0	0	0	0	0	0.044119	-0.57909	4.32794	-0.1338	0.893559	1	0.044119	0	4.32805	0	1	1	0.044119	0	4.32805	0
chr8:120632651-120693691|chr8:120693908-120811272	CUFF.46387.6	0	1	0	0	0	0	0	0	0	0	0	0	0	0	0	0	0	0.705901	0	0	0	0	0	0	0	0	0	0	0	0	0	0	0.044119	-0.57909	4.32794	-0.1338	0.893559	1	0.044119	0	4.32805	0	1	1	0.044119	0	4.32805	0
chr12:285662-286125|chr12:286207-292758	KDM5A	0	1	0	0	0	0	0	0	0	0	0	0	0	0	0	0	0	0.705901	0	0	0	0	0	0	0	0	0	0	0	0	0	0	0.044119	-0.57909	4.32794	-0.1338	0.893559	1	0.044119	0	4.32805	0	1	1	0.044119	0	4.32805	0
chr12:76055090-76056032|chr12:76056158-76059797	NAP1L1	0	1	0	0	0	0	0	0	0	0	0	0	0	0	0	0	0	0.705901	0	0	0	0	0	0	0	0	0	0	0	0	0	0	0.044119	-0.57909	4.32794	-0.1338	0.893559	1	0.044119	0	4.32805	0	1	1	0.044119	0	4.32805	0
chr11:64773505-64776497|chr11:64776626-64777986	SF1	0	1	0	0	0	0	0	0	0	0	0	0	0	0	0	0	0	0.705901	0	0	0	0	0	0	0	0	0	0	0	0	0	0	0.044119	-0.57909	4.32794	-0.1338	0.893559	1	0.044119	0	4.32805	0	1	1	0.044119	0	4.32805	0
chr11:65539881-65540244|chr11:65540382-65540485	LTBP3	0	1	0	0	0	0	0	0	0	0	0	0	0	0	0	0	0	0.705901	0	0	0	0	0	0	0	0	0	0	0	0	0	0	0.044119	-0.57909	4.32794	-0.1338	0.893559	1	0.044119	0	4.32805	0	1	1	0.044119	0	4.32805	0
chr11:103323990-103358242|chr11:103358359-103399662	DYNC2H1	0	1	0	0	0	0	0	0	0	0	0	0	0	0	0	0	0	0.705901	0	0	0	0	0	0	0	0	0	0	0	0	0	0	0.044119	-0.57909	4.32794	-0.1338	0.893559	1	0.044119	0	4.32805	0	1	1	0.044119	0	4.32805	0
chr11:113817837-113823604|chr11:113823700-113827232	USP28	0	1	0	0	0	0	0	0	0	0	0	0	0	0	0	0	0	0.705901	0	0	0	0	0	0	0	0	0	0	0	0	0	0	0.044119	-0.57909	4.32794	-0.1338	0.893559	1	0.044119	0	4.32805	0	1	1	0.044119	0	4.32805	0
chr10:68338642-68339439	CUFF.6183.4	0	1	0	0	0	0	0	0	0	0	0	0	0	0	0	0	0	0.705901	0	0	0	0	0	0	0	0	0	0	0	0	0	0	0.044119	-0.57909	4.32794	-0.1338	0.893559	1	0.044119	0	4.32805	0	1	1	0.044119	0	4.32805	0
chr17:45508160-45508266	LRRC37A4P	0	1	0	0	0	0	0	0	0	0	0	0	0	0	0	0	0	0.705901	0	0	0	0	0	0	0	0	0	0	0	0	0	0	0.044119	-0.57909	4.32794	-0.1338	0.893559	1	0.044119	0	4.32805	0	1	1	0.044119	0	4.32805	0
chr17:58492599-58492841	MTMR4	0	1	0	0	0	0	0	0	0	0	0	0	0	0	0	0	0	0.705901	0	0	0	0	0	0	0	0	0	0	0	0	0	0	0.044119	-0.57909	4.32794	-0.1338	0.893559	1	0.044119	0	4.32805	0	1	1	0.044119	0	4.32805	0
chr17:68515576-68522755	AC007780.1	0	1	0	0	0	0	0	0	0	0	0	0	0	0	0	0	0	0.705901	0	0	0	0	0	0	0	0	0	0	0	0	0	0	0.044119	-0.57909	4.32794	-0.1338	0.893559	1	0.044119	0	4.32805	0	1	1	0.044119	0	4.32805	0
chr16:15110821-15114442|chr16:15119054-15121843	NPIPP1	0	1	0	0	0	0	0	0	0	0	0	0	0	0	0	0	0	0.705901	0	0	0	0	0	0	0	0	0	0	0	0	0	0	0.044119	-0.57909	4.32794	-0.1338	0.893559	1	0.044119	0	4.32805	0	1	1	0.044119	0	4.32805	0
chr16:47428898-47451395|chr16:47454158-47459102	ITFG1	0	1	0	0	0	0	0	0	0	0	0	0	0	0	0	0	0	0.705901	0	0	0	0	0	0	0	0	0	0	0	0	0	0	0.044119	-0.57909	4.32794	-0.1338	0.893559	1	0.044119	0	4.32805	0	1	1	0.044119	0	4.32805	0
chr15:41438431-41452900|chr15:41470392-41471171	RTF1	0	1	0	0	0	0	0	0	0	0	0	0	0	0	0	0	0	0.705901	0	0	0	0	0	0	0	0	0	0	0	0	0	0	0.044119	-0.57909	4.32794	-0.1338	0.893559	1	0.044119	0	4.32805	0	1	1	0.044119	0	4.32805	0
chr15:42952448-42958012|chr15:42958090-42960644	UBR1	0	1	0	0	0	0	0	0	0	0	0	0	0	0	0	0	0	0.705901	0	0	0	0	0	0	0	0	0	0	0	0	0	0	0.044119	-0.57909	4.32794	-0.1338	0.893559	1	0.044119	0	4.32805	0	1	1	0.044119	0	4.32805	0
chr14:32077053-32090501|chr14:32094386-32117142	ARHGAP5	0	1	0	0	0	0	0	0	0	0	0	0	0	0	0	0	0	0.705901	0	0	0	0	0	0	0	0	0	0	0	0	0	0	0.044119	-0.57909	4.32794	-0.1338	0.893559	1	0.044119	0	4.32805	0	1	1	0.044119	0	4.32805	0
chr14:36684925-36711317|chr14:36711482-36725569	SLC25A21	0	1	0	0	0	0	0	0	0	0	0	0	0	0	0	0	0	0.705901	0	0	0	0	0	0	0	0	0	0	0	0	0	0	0.044119	-0.57909	4.32794	-0.1338	0.893559	1	0.044119	0	4.32805	0	1	1	0.044119	0	4.32805	0
chr14:67885988-67887020|chr14:67887204-68291883	RAD51B	0	1	0	0	0	0	0	0	0	0	0	0	0	0	0	0	0	0.705901	0	0	0	0	0	0	0	0	0	0	0	0	0	0	0.044119	-0.57909	4.32794	-0.1338	0.893559	1	0.044119	0	4.32805	0	1	1	0.044119	0	4.32805	0
chr14:100835549-100836166	MEG3	0	1	0	0	0	0	0	0	0	0	0	0	0	0	0	0	0	0.705901	0	0	0	0	0	0	0	0	0	0	0	0	0	0	0.044119	-0.57909	4.32794	-0.1338	0.893559	1	0.044119	0	4.32805	0	1	1	0.044119	0	4.32805	0
chr19:10168364-10173089|chr19:10173905-10175539	DNMT1	0	1	0	0	0	0	0	0	0	0	0	0	0	0	0	0	0	0.705901	0	0	0	0	0	0	0	0	0	0	0	0	0	0	0.044119	-0.57909	4.32794	-0.1338	0.893559	1	0.044119	0	4.32805	0	1	1	0.044119	0	4.32805	0
chr19:40617020-40617099|chr19:40617225-40619346	LTBP4	0	1	0	0	0	0	0	0	0	0	0	0	0	0	0	0	0	0.705901	0	0	0	0	0	0	0	0	0	0	0	0	0	0	0.044119	-0.57909	4.32794	-0.1338	0.893559	1	0.044119	0	4.32805	0	1	1	0.044119	0	4.32805	0
chr19:51702652-51703020	SPACA6	0	1	0	0	0	0	0	0	0	0	0	0	0	0	0	0	0	0.705901	0	0	0	0	0	0	0	0	0	0	0	0	0	0	0.044119	-0.57909	4.32794	-0.1338	0.893559	1	0.044119	0	4.32805	0	1	1	0.044119	0	4.32805	0
chr19:52013252-52017116	ZNF614	0	1	0	0	0	0	0	0	0	0	0	0	0	0	0	0	0	0.705901	0	0	0	0	0	0	0	0	0	0	0	0	0	0	0.044119	-0.57909	4.32794	-0.1338	0.893559	1	0.044119	0	4.32805	0	1	1	0.044119	0	4.32805	0
chr6:13625764-13632369|chr6:13644729-13652658	CUFF.39370.4	0	1	0	0	0	0	0	0	0	0	0	0	0	0	0	0	0	0.705901	0	0	0	0	0	0	0	0	0	0	0	0	0	0	0.044119	-0.57909	4.32794	-0.1338	0.893559	1	0.044119	0	4.32805	0	1	1	0.044119	0	4.32805	0
chr6:33295759-33296027	RGL2	0	1	0	0	0	0	0	0	0	0	0	0	0	0	0	0	0	0.705901	0	0	0	0	0	0	0	0	0	0	0	0	0	0	0.044119	-0.57909	4.32794	-0.1338	0.893559	1	0.044119	0	4.32805	0	1	1	0.044119	0	4.32805	0
chr6:140620995-140651477|chr6:140651561-140816131	AL035446.2	0	1	0	0	0	0	0	0	0	0	0	0	0	0	0	0	0	0.705901	0	0	0	0	0	0	0	0	0	0	0	0	0	0	0.044119	-0.57909	4.32794	-0.1338	0.893559	1	0.044119	0	4.32805	0	1	1	0.044119	0	4.32805	0
chr6:143504142-143505339	AL031320.2	0	1	0	0	0	0	0	0	0	0	0	0	0	0	0	0	0	0.705901	0	0	0	0	0	0	0	0	0	0	0	0	0	0	0.044119	-0.57909	4.32794	-0.1338	0.893559	1	0.044119	0	4.32805	0	1	1	0.044119	0	4.32805	0
chr6:169433402-169582835|chr6:169582934-169602218	AL031315.1	0	1	0	0	0	0	0	0	0	0	0	0	0	0	0	0	0	0.705901	0	0	0	0	0	0	0	0	0	0	0	0	0	0	0.044119	-0.57909	4.32794	-0.1338	0.893559	1	0.044119	0	4.32805	0	1	1	0.044119	0	4.32805	0
chr7:10974945-10982371|chr7:10990847-11013746	PHF14	0	1	0	0	0	0	0	0	0	0	0	0	0	0	0	0	0	0.705901	0	0	0	0	0	0	0	0	0	0	0	0	0	0	0.044119	-0.57909	4.32794	-0.1338	0.893559	1	0.044119	0	4.32805	0	1	1	0.044119	0	4.32805	0
chr7:10974945-10982371|chr7:11022979-11028680	PHF14	0	1	0	0	0	0	0	0	0	0	0	0	0	0	0	0	0	0.705901	0	0	0	0	0	0	0	0	0	0	0	0	0	0	0.044119	-0.57909	4.32794	-0.1338	0.893559	1	0.044119	0	4.32805	0	1	1	0.044119	0	4.32805	0
chr7:70698620-70762869|chr7:70766334-70768023	AUTS2	0	1	0	0	0	0	0	0	0	0	0	0	0	0	0	0	0	0.705901	0	0	0	0	0	0	0	0	0	0	0	0	0	0	0.044119	-0.57909	4.32794	-0.1338	0.893559	1	0.044119	0	4.32805	0	1	1	0.044119	0	4.32805	0
chr7:80810701-80818298|chr7:80818418-80827424	SEMA3C	0	1	0	0	0	0	0	0	0	0	0	0	0	0	0	0	0	0.705901	0	0	0	0	0	0	0	0	0	0	0	0	0	0	0.044119	-0.57909	4.32794	-0.1338	0.893559	1	0.044119	0	4.32805	0	1	1	0.044119	0	4.32805	0
chr7:94398396-94399048|chr7:94404600-94404692	COL1A2	0	1	0	0	0	0	0	0	0	0	0	0	0	0	0	0	0	0.705901	0	0	0	0	0	0	0	0	0	0	0	0	0	0	0.044119	-0.57909	4.32794	-0.1338	0.893559	1	0.044119	0	4.32805	0	1	1	0.044119	0	4.32805	0
chr7:102205170-102227366|chr7:102227669-102234051	CUX1	0	1	0	0	0	0	0	0	0	0	0	0	0	0	0	0	0	0.705901	0	0	0	0	0	0	0	0	0	0	0	0	0	0	0.044119	-0.57909	4.32794	-0.1338	0.893559	1	0.044119	0	4.32805	0	1	1	0.044119	0	4.32805	0
chr7:103753214-103776556|chr7:103833672-103917074	RELN	0	1	0	0	0	0	0	0	0	0	0	0	0	0	0	0	0	0.705901	0	0	0	0	0	0	0	0	0	0	0	0	0	0	0.044119	-0.57909	4.32794	-0.1338	0.893559	1	0.044119	0	4.32805	0	1	1	0.044119	0	4.32805	0
chr7:144362853-144366354	ARHGEF5	0	1	0	0	0	0	0	0	0	0	0	0	0	0	0	0	0	0.705901	0	0	0	0	0	0	0	0	0	0	0	0	0	0	0.044119	-0.57909	4.32794	-0.1338	0.893559	1	0.044119	0	4.32805	0	1	1	0.044119	0	4.32805	0
chr20:34942627-34942930	GSS	0	1	0	0	0	0	0	0	0	0	0	0	0	0	0	0	0	0.705901	0	0	0	0	0	0	0	0	0	0	0	0	0	0	0.044119	-0.57909	4.32794	-0.1338	0.893559	1	0.044119	0	4.32805	0	1	1	0.044119	0	4.32805	0
chr20:45801142-45801401	DNTTIP1	0	1	0	0	0	0	0	0	0	0	0	0	0	0	0	0	0	0.705901	0	0	0	0	0	0	0	0	0	0	0	0	0	0	0.044119	-0.57909	4.32794	-0.1338	0.893559	1	0.044119	0	4.32805	0	1	1	0.044119	0	4.32805	0
chr21:33571903-33572550	SON	0	1	0	0	0	0	0	0	0	0	0	0	0	0	0	0	0	0.705901	0	0	0	0	0	0	0	0	0	0	0	0	0	0	0.044119	-0.57909	4.32794	-0.1338	0.893559	1	0.044119	0	4.32805	0	1	1	0.044119	0	4.32805	0
chr21:39345274-39345829|chr21:39345958-39348291	HMGN1	0	1	0	0	0	0	0	0	0	0	0	0	0	0	0	0	0	0.705901	0	0	0	0	0	0	0	0	0	0	0	0	0	0	0.044119	-0.57909	4.32794	-0.1338	0.893559	1	0.044119	0	4.32805	0	1	1	0.044119	0	4.32805	0
chr21:44329819-44330042	CUFF.30318.1	0	1	0	0	0	0	0	0	0	0	0	0	0	0	0	0	0	0.705901	0	0	0	0	0	0	0	0	0	0	0	0	0	0	0.044119	-0.57909	4.32794	-0.1338	0.893559	1	0.044119	0	4.32805	0	1	1	0.044119	0	4.32805	0
chr5:71466221-71467353	BDP1	0	0	0	0	0	0	0	0	2	0	0	0	0	0	0	0	0	0	0	0	0	0	0	0	0.658029	0	0	0	0	0	0	0	0.041127	0	4.32794	0	1	1	0.041127	-0.89331	4.30908	-0.20731	0.83577	1	0.041127	0	4.32805	0
chr3:115852617-116019514|chr3:116019640-116086323	LSAMP	0	0	0	0	0	0	0	0	2	0	0	0	0	0	0	0	0	0	0	0	0	0	0	0	0.658029	0	0	0	0	0	0	0	0.041127	0	4.32794	0	1	1	0.041127	-0.89331	4.30908	-0.20731	0.83577	1	0.041127	0	4.32805	0
chr1:633640-634143	CUFF.2361.3	0	0	0	0	0	0	0	0	2	0	0	0	0	0	0	0	0	0	0	0	0	0	0	0	0.658029	0	0	0	0	0	0	0	0.041127	0	4.32794	0	1	1	0.041127	-0.89331	4.30908	-0.20731	0.83577	1	0.041127	0	4.32805	0
chr8:58851805-58939301|chr8:58960008-59118885	TOX	0	0	0	0	0	0	0	0	2	0	0	0	0	0	0	0	0	0	0	0	0	0	0	0	0.658029	0	0	0	0	0	0	0	0.041127	0	4.32794	0	1	1	0.041127	-0.89331	4.30908	-0.20731	0.83577	1	0.041127	0	4.32805	0
chr8:143586852-143596912	EEF1D	0	0	0	0	0	0	0	0	2	0	0	0	0	0	0	0	0	0	0	0	0	0	0	0	0.658029	0	0	0	0	0	0	0	0.041127	0	4.32794	0	1	1	0.041127	-0.89331	4.30908	-0.20731	0.83577	1	0.041127	0	4.32805	0
chr13:110308123-110357471|chr13:110424997-110428466	COL4A2	0	0	0	0	0	0	0	0	2	0	0	0	0	0	0	0	0	0	0	0	0	0	0	0	0.658029	0	0	0	0	0	0	0	0.041127	0	4.32794	0	1	1	0.041127	-0.89331	4.30908	-0.20731	0.83577	1	0.041127	0	4.32805	0
chr12:5122484-5160306|chr12:5276889-5367802	CUFF.12403.2	0	0	0	0	0	0	0	0	2	0	0	0	0	0	0	0	0	0	0	0	0	0	0	0	0.658029	0	0	0	0	0	0	0	0.041127	0	4.32794	0	1	1	0.041127	-0.89331	4.30908	-0.20731	0.83577	1	0.041127	0	4.32805	0
chr11:27501566-27501801|chr11:27501920-27506715	LIN7C	0	0	0	0	0	0	0	0	2	0	0	0	0	0	0	0	0	0	0	0	0	0	0	0	0.658029	0	0	0	0	0	0	0	0.041127	0	4.32794	0	1	1	0.041127	-0.89331	4.30908	-0.20731	0.83577	1	0.041127	0	4.32805	0
chr14:68291980-68411423|chr14:68411527-68468171	RAD51B	0	0	0	0	0	0	0	0	2	0	0	0	0	0	0	0	0	0	0	0	0	0	0	0	0.658029	0	0	0	0	0	0	0	0.041127	0	4.32794	0	1	1	0.041127	-0.89331	4.30908	-0.20731	0.83577	1	0.041127	0	4.32805	0
chr7:11429125-11446060|chr7:11447424-11460661	THSD7A	0	0	0	0	0	0	0	0	2	0	0	0	0	0	0	0	0	0	0	0	0	0	0	0	0.658029	0	0	0	0	0	0	0	0.041127	0	4.32794	0	1	1	0.041127	-0.89331	4.30908	-0.20731	0.83577	1	0.041127	0	4.32805	0
chr7:42076857-42148225|chr7:42148468-42223129	GLI3	0	0	0	0	0	0	0	0	2	0	0	0	0	0	0	0	0	0	0	0	0	0	0	0	0.658029	0	0	0	0	0	0	0	0.041127	0	4.32794	0	1	1	0.041127	-0.89331	4.30908	-0.20731	0.83577	1	0.041127	0	4.32805	0
chr7:70698620-70762869|chr7:70771644-70774027	CUFF.56254.6	0	0	0	0	0	0	0	0	2	0	0	0	0	0	0	0	0	0	0	0	0	0	0	0	0.658029	0	0	0	0	0	0	0	0.041127	0	4.32794	0	1	1	0.041127	-0.89331	4.30908	-0.20731	0.83577	1	0.041127	0	4.32805	0
chr7:70698620-70762869|chr7:70771644-70775356	CUFF.56254.4	0	0	0	0	0	0	0	0	2	0	0	0	0	0	0	0	0	0	0	0	0	0	0	0	0.658029	0	0	0	0	0	0	0	0.041127	0	4.32794	0	1	1	0.041127	-0.89331	4.30908	-0.20731	0.83577	1	0.041127	0	4.32805	0
chr7:70698620-70762869|chr7:70771644-70777102	CUFF.56254.2	0	0	0	0	0	0	0	0	2	0	0	0	0	0	0	0	0	0	0	0	0	0	0	0	0.658029	0	0	0	0	0	0	0	0.041127	0	4.32794	0	1	1	0.041127	-0.89331	4.30908	-0.20731	0.83577	1	0.041127	0	4.32805	0
chr7:70720303-70762869|chr7:70771644-70775356	CUFF.56254.25	0	0	0	0	0	0	0	0	2	0	0	0	0	0	0	0	0	0	0	0	0	0	0	0	0.658029	0	0	0	0	0	0	0	0.041127	0	4.32794	0	1	1	0.041127	-0.89331	4.30908	-0.20731	0.83577	1	0.041127	0	4.32805	0
chr7:99394773-99396375	CUFF.56334.3	0	0	0	0	0	0	0	0	2	0	0	0	0	0	0	0	0	0	0	0	0	0	0	0	0.658029	0	0	0	0	0	0	0	0.041127	0	4.32794	0	1	1	0.041127	-0.89331	4.30908	-0.20731	0.83577	1	0.041127	0	4.32805	0
chrX:7259772-7275950|chrX:7325498-7333985	STS	0	0	0	0	0	0	0	0	0	0	0	1	0	0	0	0	0	0	0	0	0	0	0	0	0	0	0	0.588056	0	0	0	0	0.036754	0	4.32794	0	1	1	0.036754	-0.77774	4.31265	-0.18034	0.856885	1	0.036754	0	4.32805	0
chrX:19569188-19588642|chrX:19631958-19645399	SH3KBP1	0	0	0	0	0	0	0	0	0	0	0	1	0	0	0	0	0	0	0	0	0	0	0	0	0	0	0	0.588056	0	0	0	0	0.036754	0	4.32794	0	1	1	0.036754	-0.77774	4.31265	-0.18034	0.856885	1	0.036754	0	4.32805	0
chrX:31679586-31729630|chrX:31774192-31819974	DMD	0	0	0	0	0	0	0	0	0	0	0	1	0	0	0	0	0	0	0	0	0	0	0	0	0	0	0	0.588056	0	0	0	0	0.036754	0	4.32794	0	1	1	0.036754	-0.77774	4.31265	-0.18034	0.856885	1	0.036754	0	4.32805	0
chr5:32126636-32135571|chr5:32143880-32173809	GOLPH3	0	0	0	0	0	0	0	0	0	0	0	1	0	0	0	0	0	0	0	0	0	0	0	0	0	0	0	0.588056	0	0	0	0	0.036754	0	4.32794	0	1	1	0.036754	-0.77774	4.31265	-0.18034	0.856885	1	0.036754	0	4.32805	0
chr5:82164537-82178489|chr5:82178587-82252561	ATG10	0	0	0	0	0	0	0	0	0	0	0	1	0	0	0	0	0	0	0	0	0	0	0	0	0	0	0	0.588056	0	0	0	0	0.036754	0	4.32794	0	1	1	0.036754	-0.77774	4.31265	-0.18034	0.856885	1	0.036754	0	4.32805	0
chr5:94894835-94909250|chr5:94924021-94931952	MCTP1	0	0	0	0	0	0	0	0	0	0	0	1	0	0	0	0	0	0	0	0	0	0	0	0	0	0	0	0.588056	0	0	0	0	0.036754	0	4.32794	0	1	1	0.036754	-0.77774	4.31265	-0.18034	0.856885	1	0.036754	0	4.32805	0
chr5:94894835-94909250|chr5:94924021-94940083	MCTP1	0	0	0	0	0	0	0	0	0	0	0	1	0	0	0	0	0	0	0	0	0	0	0	0	0	0	0	0.588056	0	0	0	0	0.036754	0	4.32794	0	1	1	0.036754	-0.77774	4.31265	-0.18034	0.856885	1	0.036754	0	4.32805	0
chr5:128446606-128464723|chr5:128464921-128519272	FBN2	0	0	0	0	0	0	0	0	0	0	0	1	0	0	0	0	0	0	0	0	0	0	0	0	0	0	0	0.588056	0	0	0	0	0.036754	0	4.32794	0	1	1	0.036754	-0.77774	4.31265	-0.18034	0.856885	1	0.036754	0	4.32805	0
chr5:136060936-136061499|chr5:136061579-136062662	TGFBI	0	0	0	0	0	0	0	0	0	0	0	1	0	0	0	0	0	0	0	0	0	0	0	0	0	0	0	0.588056	0	0	0	0	0.036754	0	4.32794	0	1	1	0.036754	-0.77774	4.31265	-0.18034	0.856885	1	0.036754	0	4.32805	0
chr4:39076147-39081102|chr4:39086727-39096691	KLHL5	0	0	0	0	0	0	0	0	0	0	0	1	0	0	0	0	0	0	0	0	0	0	0	0	0	0	0	0.588056	0	0	0	0	0.036754	0	4.32794	0	1	1	0.036754	-0.77774	4.31265	-0.18034	0.856885	1	0.036754	0	4.32805	0
chr4:62071779-62072752	ADGRL3-AS1	0	0	0	0	0	0	0	0	0	0	0	1	0	0	0	0	0	0	0	0	0	0	0	0	0	0	0	0.588056	0	0	0	0	0.036754	0	4.32794	0	1	1	0.036754	-0.77774	4.31265	-0.18034	0.856885	1	0.036754	0	4.32805	0
chr3:64568535-64594257|chr3:64633879-64641847	ADAMTS9	0	0	0	0	0	0	0	0	0	0	0	1	0	0	0	0	0	0	0	0	0	0	0	0	0	0	0	0.588056	0	0	0	0	0.036754	0	4.32794	0	1	1	0.036754	-0.77774	4.31265	-0.18034	0.856885	1	0.036754	0	4.32805	0
chr3:100492928-100555208|chr3:100558589-100568821	TMEM45A	0	0	0	0	0	0	0	0	0	0	0	1	0	0	0	0	0	0	0	0	0	0	0	0	0	0	0	0.588056	0	0	0	0	0.036754	0	4.32794	0	1	1	0.036754	-0.77774	4.31265	-0.18034	0.856885	1	0.036754	0	4.32805	0
chr3:169143832-169381186|chr3:169381524-169663335	MECOM	0	0	0	0	0	0	0	0	0	0	0	1	0	0	0	0	0	0	0	0	0	0	0	0	0	0	0	0.588056	0	0	0	0	0.036754	0	4.32794	0	1	1	0.036754	-0.77774	4.31265	-0.18034	0.856885	1	0.036754	0	4.32805	0
chr2:20202301-20203961	SDC1	0	0	0	0	0	0	0	0	0	0	0	1	0	0	0	0	0	0	0	0	0	0	0	0	0	0	0	0.588056	0	0	0	0	0.036754	0	4.32794	0	1	1	0.036754	-0.77774	4.31265	-0.18034	0.856885	1	0.036754	0	4.32805	0
chr2:71350271-71355718|chr2:71418639-71422813	CUFF.26730.7	0	0	0	0	0	0	0	0	0	0	0	1	0	0	0	0	0	0	0	0	0	0	0	0	0	0	0	0.588056	0	0	0	0	0.036754	0	4.32794	0	1	1	0.036754	-0.77774	4.31265	-0.18034	0.856885	1	0.036754	0	4.32805	0
chr2:71424715-71426459|chr2:71427414-71428546	ZNF638	0	0	0	0	0	0	0	0	0	0	0	1	0	0	0	0	0	0	0	0	0	0	0	0	0	0	0	0.588056	0	0	0	0	0.036754	0	4.32794	0	1	1	0.036754	-0.77774	4.31265	-0.18034	0.856885	1	0.036754	0	4.32805	0
chr2:71350271-71355718|chr2:71418639-71431326	CUFF.26730.9	0	0	0	0	0	0	0	0	0	0	0	1	0	0	0	0	0	0	0	0	0	0	0	0	0	0	0	0.588056	0	0	0	0	0.036754	0	4.32794	0	1	1	0.036754	-0.77774	4.31265	-0.18034	0.856885	1	0.036754	0	4.32805	0
chr1:68098753-68137779|chr1:68137933-68144568	WLS	0	0	0	0	0	0	0	0	0	0	0	1	0	0	0	0	0	0	0	0	0	0	0	0	0	0	0	0.588056	0	0	0	0	0.036754	0	4.32794	0	1	1	0.036754	-0.77774	4.31265	-0.18034	0.856885	1	0.036754	0	4.32805	0
chr1:93889159-93894613|chr1:93894728-93896617	GCLM	0	0	0	0	0	0	0	0	0	0	0	1	0	0	0	0	0	0	0	0	0	0	0	0	0	0	0	0.588056	0	0	0	0	0.036754	0	4.32794	0	1	1	0.036754	-0.77774	4.31265	-0.18034	0.856885	1	0.036754	0	4.32805	0
chr1:153638448-153642242	CHTOP	0	0	0	0	0	0	0	0	0	0	0	1	0	0	0	0	0	0	0	0	0	0	0	0	0	0	0	0.588056	0	0	0	0	0.036754	0	4.32794	0	1	1	0.036754	-0.77774	4.31265	-0.18034	0.856885	1	0.036754	0	4.32805	0
chr1:155200610-155200896|chr1:155201004-155201093	THBS3	0	0	0	0	0	0	0	0	0	0	0	1	0	0	0	0	0	0	0	0	0	0	0	0	0	0	0	0.588056	0	0	0	0	0.036754	0	4.32794	0	1	1	0.036754	-0.77774	4.31265	-0.18034	0.856885	1	0.036754	0	4.32805	0
chr1:162631447-162655210|chr1:162655374-162719036	DDR2	0	0	0	0	0	0	0	0	0	0	0	1	0	0	0	0	0	0	0	0	0	0	0	0	0	0	0	0.588056	0	0	0	0	0.036754	0	4.32794	0	1	1	0.036754	-0.77774	4.31265	-0.18034	0.856885	1	0.036754	0	4.32805	0
chr1:232471528-232479626|chr1:232515608-232561468	SIPA1L2	0	0	0	0	0	0	0	0	0	0	0	1	0	0	0	0	0	0	0	0	0	0	0	0	0	0	0	0.588056	0	0	0	0	0.036754	0	4.32794	0	1	1	0.036754	-0.77774	4.31265	-0.18034	0.856885	1	0.036754	0	4.32805	0
chr1:155748518-155749567	CUFF.6030.2	0	0	0	0	0	0	0	0	0	0	0	1	0	0	0	0	0	0	0	0	0	0	0	0	0	0	0	0.588056	0	0	0	0	0.036754	0	4.32794	0	1	1	0.036754	-0.77774	4.31265	-0.18034	0.856885	1	0.036754	0	4.32805	0
chr9:33817934-33886880|chr9:33900271-33911963	UBE2R2	0	0	0	0	0	0	0	0	0	0	0	1	0	0	0	0	0	0	0	0	0	0	0	0	0	0	0	0.588056	0	0	0	0	0.036754	0	4.32794	0	1	1	0.036754	-0.77774	4.31265	-0.18034	0.856885	1	0.036754	0	4.32805	0
chr8:37762758-37765525|chr8:37766355-37772754	PLPBP	0	0	0	0	0	0	0	0	0	0	0	1	0	0	0	0	0	0	0	0	0	0	0	0	0	0	0	0.588056	0	0	0	0	0.036754	0	4.32794	0	1	1	0.036754	-0.77774	4.31265	-0.18034	0.856885	1	0.036754	0	4.32805	0
chr8:140793384-140800458|chr8:140830526-140846259	PTK2	0	0	0	0	0	0	0	0	0	0	0	1	0	0	0	0	0	0	0	0	0	0	0	0	0	0	0	0.588056	0	0	0	0	0.036754	0	4.32794	0	1	1	0.036754	-0.77774	4.31265	-0.18034	0.856885	1	0.036754	0	4.32805	0
chr12:45852896-45860800|chr12:45860949-45891779	ARID2	0	0	0	0	0	0	0	0	0	0	0	1	0	0	0	0	0	0	0	0	0	0	0	0	0	0	0	0.588056	0	0	0	0	0.036754	0	4.32794	0	1	1	0.036754	-0.77774	4.31265	-0.18034	0.856885	1	0.036754	0	4.32805	0
chr11:884169-893426|chr11:893519-899339	CHID1	0	0	0	0	0	0	0	0	0	0	0	1	0	0	0	0	0	0	0	0	0	0	0	0	0	0	0	0.588056	0	0	0	0	0.036754	0	4.32794	0	1	1	0.036754	-0.77774	4.31265	-0.18034	0.856885	1	0.036754	0	4.32805	0
chr11:34090678-34091905|chr11:34097761-34099302	CAPRIN1	0	0	0	0	0	0	0	0	0	0	0	1	0	0	0	0	0	0	0	0	0	0	0	0	0	0	0	0.588056	0	0	0	0	0.036754	0	4.32794	0	1	1	0.036754	-0.77774	4.31265	-0.18034	0.856885	1	0.036754	0	4.32805	0
chr11:62882066-62882907|chr11:62885608-62888134	SLC3A2	0	0	0	0	0	0	0	0	0	0	0	1	0	0	0	0	0	0	0	0	0	0	0	0	0	0	0	0.588056	0	0	0	0	0.036754	0	4.32794	0	1	1	0.036754	-0.77774	4.31265	-0.18034	0.856885	1	0.036754	0	4.32805	0
chr11:62882807-62882907|chr11:62885608-62888134	CUFF.7991.9	0	0	0	0	0	0	0	0	0	0	0	1	0	0	0	0	0	0	0	0	0	0	0	0	0	0	0	0.588056	0	0	0	0	0.036754	0	4.32794	0	1	1	0.036754	-0.77774	4.31265	-0.18034	0.856885	1	0.036754	0	4.32805	0
chr11:88296264-88300529	CTSC	0	0	0	0	0	0	0	0	0	0	0	1	0	0	0	0	0	0	0	0	0	0	0	0	0	0	0	0.588056	0	0	0	0	0.036754	0	4.32794	0	1	1	0.036754	-0.77774	4.31265	-0.18034	0.856885	1	0.036754	0	4.32805	0
chr11:62882066-62882907|chr11:62885608-62888651	CUFF.7991.12	0	0	0	0	0	0	0	0	0	0	0	1	0	0	0	0	0	0	0	0	0	0	0	0	0	0	0	0.588056	0	0	0	0	0.036754	0	4.32794	0	1	1	0.036754	-0.77774	4.31265	-0.18034	0.856885	1	0.036754	0	4.32805	0
chr10:42521127-42523181|chr10:42523738-42550556	ZNF37BP	0	0	0	0	0	0	0	0	0	0	0	1	0	0	0	0	0	0	0	0	0	0	0	0	0	0	0	0.588056	0	0	0	0	0.036754	0	4.32794	0	1	1	0.036754	-0.77774	4.31265	-0.18034	0.856885	1	0.036754	0	4.32805	0
chr10:50991644-51153163|chr10:51153330-51467722	PRKG1	0	0	0	0	0	0	0	0	0	0	0	1	0	0	0	0	0	0	0	0	0	0	0	0	0	0	0	0.588056	0	0	0	0	0.036754	0	4.32794	0	1	1	0.036754	-0.77774	4.31265	-0.18034	0.856885	1	0.036754	0	4.32805	0
chr10:68766079-68771205|chr10:68773099-68786135	CCAR1	0	0	0	0	0	0	0	0	0	0	0	1	0	0	0	0	0	0	0	0	0	0	0	0	0	0	0	0.588056	0	0	0	0	0.036754	0	4.32794	0	1	1	0.036754	-0.77774	4.31265	-0.18034	0.856885	1	0.036754	0	4.32805	0
chr10:97651141-97656284|chr10:97656974-97662906	AL355315.1	0	0	0	0	0	0	0	0	0	0	0	1	0	0	0	0	0	0	0	0	0	0	0	0	0	0	0	0.588056	0	0	0	0	0.036754	0	4.32794	0	1	1	0.036754	-0.77774	4.31265	-0.18034	0.856885	1	0.036754	0	4.32805	0
chr17:16382130-16382358	UBB	0	0	0	0	0	0	0	0	0	0	0	1	0	0	0	0	0	0	0	0	0	0	0	0	0	0	0	0.588056	0	0	0	0	0.036754	0	4.32794	0	1	1	0.036754	-0.77774	4.31265	-0.18034	0.856885	1	0.036754	0	4.32805	0
chr17:59934524-59935192|chr17:59940943-59945405	RPS6KB1	0	0	0	0	0	0	0	0	0	0	0	1	0	0	0	0	0	0	0	0	0	0	0	0	0	0	0	0.588056	0	0	0	0	0.036754	0	4.32794	0	1	1	0.036754	-0.77774	4.31265	-0.18034	0.856885	1	0.036754	0	4.32805	0
chr17:75278335-75283422|chr17:75286802-75288501	SLC25A19	0	0	0	0	0	0	0	0	0	0	0	1	0	0	0	0	0	0	0	0	0	0	0	0	0	0	0	0.588056	0	0	0	0	0.036754	0	4.32794	0	1	1	0.036754	-0.77774	4.31265	-0.18034	0.856885	1	0.036754	0	4.32805	0
chr16:1675699-1685438	AL031708.1	0	0	0	0	0	0	0	0	0	0	0	1	0	0	0	0	0	0	0	0	0	0	0	0	0	0	0	0.588056	0	0	0	0	0.036754	0	4.32794	0	1	1	0.036754	-0.77774	4.31265	-0.18034	0.856885	1	0.036754	0	4.32805	0
chr16:19610415-19616113|chr16:19626223-19627693	VPS35L	0	0	0	0	0	0	0	0	0	0	0	1	0	0	0	0	0	0	0	0	0	0	0	0	0	0	0	0.588056	0	0	0	0	0.036754	0	4.32794	0	1	1	0.036754	-0.77774	4.31265	-0.18034	0.856885	1	0.036754	0	4.32805	0
chr16:90043989-90044113	URAHP	0	0	0	0	0	0	0	0	0	0	0	1	0	0	0	0	0	0	0	0	0	0	0	0	0	0	0	0.588056	0	0	0	0	0.036754	0	4.32794	0	1	1	0.036754	-0.77774	4.31265	-0.18034	0.856885	1	0.036754	0	4.32805	0
chr15:43043395-43047160|chr15:43048491-43054741	UBR1	0	0	0	0	0	0	0	0	0	0	0	1	0	0	0	0	0	0	0	0	0	0	0	0	0	0	0	0.588056	0	0	0	0	0.036754	0	4.32794	0	1	1	0.036754	-0.77774	4.31265	-0.18034	0.856885	1	0.036754	0	4.32805	0
chr15:49217313-49235850|chr15:49239367-49281986	GALK2	0	0	0	0	0	0	0	0	0	0	0	1	0	0	0	0	0	0	0	0	0	0	0	0	0	0	0	0.588056	0	0	0	0	0.036754	0	4.32794	0	1	1	0.036754	-0.77774	4.31265	-0.18034	0.856885	1	0.036754	0	4.32805	0
chr15:64259241-64300318|chr15:64300723-64355987	CSNK1G1	0	0	0	0	0	0	0	0	0	0	0	1	0	0	0	0	0	0	0	0	0	0	0	0	0	0	0	0.588056	0	0	0	0	0.036754	0	4.32794	0	1	1	0.036754	-0.77774	4.31265	-0.18034	0.856885	1	0.036754	0	4.32805	0
chr15:73684460-73699585|chr15:73704472-73708338	CD276	0	0	0	0	0	0	0	0	0	0	0	1	0	0	0	0	0	0	0	0	0	0	0	0	0	0	0	0.588056	0	0	0	0	0.036754	0	4.32794	0	1	1	0.036754	-0.77774	4.31265	-0.18034	0.856885	1	0.036754	0	4.32805	0
chr14:52730531-52744851|chr14:52750780-52756550	STYX	0	0	0	0	0	0	0	0	0	0	0	1	0	0	0	0	0	0	0	0	0	0	0	0	0	0	0	0.588056	0	0	0	0	0.036754	0	4.32794	0	1	1	0.036754	-0.77774	4.31265	-0.18034	0.856885	1	0.036754	0	4.32805	0
chr19:2185929-2189731|chr19:2194577-2199883	DOT1L	0	0	0	0	0	0	0	0	0	0	0	1	0	0	0	0	0	0	0	0	0	0	0	0	0	0	0	0.588056	0	0	0	0	0.036754	0	4.32794	0	1	1	0.036754	-0.77774	4.31265	-0.18034	0.856885	1	0.036754	0	4.32805	0
chr6:2770361-2779262|chr6:2783561-2784323	WRNIP1	0	0	0	0	0	0	0	0	0	0	0	1	0	0	0	0	0	0	0	0	0	0	0	0	0	0	0	0.588056	0	0	0	0	0.036754	0	4.32794	0	1	1	0.036754	-0.77774	4.31265	-0.18034	0.856885	1	0.036754	0	4.32805	0
chr6:16522688-16585779|chr6:16585907-16657775	ATXN1	0	0	0	0	0	0	0	0	0	0	0	1	0	0	0	0	0	0	0	0	0	0	0	0	0	0	0	0.588056	0	0	0	0	0.036754	0	4.32794	0	1	1	0.036754	-0.77774	4.31265	-0.18034	0.856885	1	0.036754	0	4.32805	0
chr6:53269270-53270592|chr6:53276256-53287861	ELOVL5	0	0	0	0	0	0	0	0	0	0	0	1	0	0	0	0	0	0	0	0	0	0	0	0	0	0	0	0.588056	0	0	0	0	0.036754	0	4.32794	0	1	1	0.036754	-0.77774	4.31265	-0.18034	0.856885	1	0.036754	0	4.32805	0
chr6:53269270-53270592|chr6:53276256-53291775	ELOVL5	0	0	0	0	0	0	0	0	0	0	0	1	0	0	0	0	0	0	0	0	0	0	0	0	0	0	0	0.588056	0	0	0	0	0.036754	0	4.32794	0	1	1	0.036754	-0.77774	4.31265	-0.18034	0.856885	1	0.036754	0	4.32805	0
chr6:100393889-100420789|chr6:100420958-100447267	SIM1	0	0	0	0	0	0	0	0	0	0	0	1	0	0	0	0	0	0	0	0	0	0	0	0	0	0	0	0.588056	0	0	0	0	0.036754	0	4.32794	0	1	1	0.036754	-0.77774	4.31265	-0.18034	0.856885	1	0.036754	0	4.32805	0
chr6:110875215-110887504|chr6:110890356-110892160	AMD1	0	0	0	0	0	0	0	0	0	0	0	1	0	0	0	0	0	0	0	0	0	0	0	0	0	0	0	0.588056	0	0	0	0	0.036754	0	4.32794	0	1	1	0.036754	-0.77774	4.31265	-0.18034	0.856885	1	0.036754	0	4.32805	0
chr6:53269270-53270592|chr6:53276256-53290094	CUFF.40103.5	0	0	0	0	0	0	0	0	0	0	0	1	0	0	0	0	0	0	0	0	0	0	0	0	0	0	0	0.588056	0	0	0	0	0.036754	0	4.32794	0	1	1	0.036754	-0.77774	4.31265	-0.18034	0.856885	1	0.036754	0	4.32805	0
chr7:42026412-42040037|chr7:42223295-42236970	GLI3	0	0	0	0	0	0	0	0	0	0	0	1	0	0	0	0	0	0	0	0	0	0	0	0	0	0	0	0.588056	0	0	0	0	0.036754	0	4.32794	0	1	1	0.036754	-0.77774	4.31265	-0.18034	0.856885	1	0.036754	0	4.32805	0
chr7:70771644-70774027	AUTS2	0	0	0	0	0	0	0	0	0	0	0	1	0	0	0	0	0	0	0	0	0	0	0	0	0	0	0	0.588056	0	0	0	0	0.036754	0	4.32794	0	1	1	0.036754	-0.77774	4.31265	-0.18034	0.856885	1	0.036754	0	4.32805	0
chr7:100015726-100023418|chr7:100024307-100029860	ZKSCAN1	0	0	0	0	0	0	0	0	0	0	0	1	0	0	0	0	0	0	0	0	0	0	0	0	0	0	0	0.588056	0	0	0	0	0.036754	0	4.32794	0	1	1	0.036754	-0.77774	4.31265	-0.18034	0.856885	1	0.036754	0	4.32805	0
chr7:100019349-100023418|chr7:100024307-100029860	ZKSCAN1	0	0	0	0	0	0	0	0	0	0	0	1	0	0	0	0	0	0	0	0	0	0	0	0	0	0	0	0.588056	0	0	0	0	0.036754	0	4.32794	0	1	1	0.036754	-0.77774	4.31265	-0.18034	0.856885	1	0.036754	0	4.32805	0
chr7:42031769-42040037|chr7:42223295-42227650	CUFF.42275.9	0	0	0	0	0	0	0	0	0	0	0	1	0	0	0	0	0	0	0	0	0	0	0	0	0	0	0	0.588056	0	0	0	0	0.036754	0	4.32794	0	1	1	0.036754	-0.77774	4.31265	-0.18034	0.856885	1	0.036754	0	4.32805	0
chr20:17658884-17659778	RRBP1	0	0	0	0	0	0	0	0	0	0	0	1	0	0	0	0	0	0	0	0	0	0	0	0	0	0	0	0.588056	0	0	0	0	0.036754	0	4.32794	0	1	1	0.036754	-0.77774	4.31265	-0.18034	0.856885	1	0.036754	0	4.32805	0
chrX:14021511-14026139	GEMIN8	0	0	0	0	0	0	0	0	1	0	0	0	0	0	0	0	0	0	0	0	0	0	0	0	0.329015	0	0	0	0	0	0	0	0.020563	0	4.32794	0	1	1	0.020563	-0.49466	4.31743	-0.11457	0.908783	1	0.020563	0	4.32805	0
chrX:15803796-15804110|chrX:15804197-15808232	ZRSR2	0	0	0	0	0	0	0	0	1	0	0	0	0	0	0	0	0	0	0	0	0	0	0	0	0.329015	0	0	0	0	0	0	0	0.020563	0	4.32794	0	1	1	0.020563	-0.49466	4.31743	-0.11457	0.908783	1	0.020563	0	4.32805	0
chrX:29668504-29917463|chrX:29920094-29941650	IL1RAPL1	0	0	0	0	0	0	0	0	1	0	0	0	0	0	0	0	0	0	0	0	0	0	0	0	0.329015	0	0	0	0	0	0	0	0.020563	0	4.32794	0	1	1	0.020563	-0.49466	4.31743	-0.11457	0.908783	1	0.020563	0	4.32805	0
chrX:41334297-41337407|chrX:41343822-41344029	CUFF.65837.3	0	0	0	0	0	0	0	0	1	0	0	0	0	0	0	0	0	0	0	0	0	0	0	0	0.329015	0	0	0	0	0	0	0	0.020563	0	4.32794	0	1	1	0.020563	-0.49466	4.31743	-0.11457	0.908783	1	0.020563	0	4.32805	0
chrX:110202536-110216517|chrX:110216632-110264488	AMMECR1	0	0	0	0	0	0	0	0	1	0	0	0	0	0	0	0	0	0	0	0	0	0	0	0	0.329015	0	0	0	0	0	0	0	0.020563	0	4.32794	0	1	1	0.020563	-0.49466	4.31743	-0.11457	0.908783	1	0.020563	0	4.32805	0
chrX:154352675-154352771	FLNA	0	0	0	0	0	0	0	0	1	0	0	0	0	0	0	0	0	0	0	0	0	0	0	0	0.329015	0	0	0	0	0	0	0	0.020563	0	4.32794	0	1	1	0.020563	-0.49466	4.31743	-0.11457	0.908783	1	0.020563	0	4.32805	0
chr5:10434207-10436794	2019-03-06	0	0	0	0	0	0	0	0	1	0	0	0	0	0	0	0	0	0	0	0	0	0	0	0	0.329015	0	0	0	0	0	0	0	0.020563	0	4.32794	0	1	1	0.020563	-0.49466	4.31743	-0.11457	0.908783	1	0.020563	0	4.32805	0
chr5:16783469-16794645|chr5:16794833-16818008	MYO10	0	0	0	0	0	0	0	0	1	0	0	0	0	0	0	0	0	0	0	0	0	0	0	0	0.329015	0	0	0	0	0	0	0	0.020563	0	4.32794	0	1	1	0.020563	-0.49466	4.31743	-0.11457	0.908783	1	0.020563	0	4.32805	0
chr5:71197781-71202252|None	GUSBP9	0	0	0	0	0	0	0	0	1	0	0	0	0	0	0	0	0	0	0	0	0	0	0	0	0.329015	0	0	0	0	0	0	0	0.020563	0	4.32794	0	1	1	0.020563	-0.49466	4.31743	-0.11457	0.908783	1	0.020563	0	4.32805	0
chr5:180494763-180529274|chr5:180564743-180565819	CNOT6	0	0	0	0	0	0	0	0	1	0	0	0	0	0	0	0	0	0	0	0	0	0	0	0	0.329015	0	0	0	0	0	0	0	0.020563	0	4.32794	0	1	1	0.020563	-0.49466	4.31743	-0.11457	0.908783	1	0.020563	0	4.32805	0
None|chr5:180564743-180565819	CNOT6	0	0	0	0	0	0	0	0	1	0	0	0	0	0	0	0	0	0	0	0	0	0	0	0	0.329015	0	0	0	0	0	0	0	0.020563	0	4.32794	0	1	1	0.020563	-0.49466	4.31743	-0.11457	0.908783	1	0.020563	0	4.32805	0
chr5:474046-475136	CUFF.47199.10	0	0	0	0	0	0	0	0	1	0	0	0	0	0	0	0	0	0	0	0	0	0	0	0	0.329015	0	0	0	0	0	0	0	0.020563	0	4.32794	0	1	1	0.020563	-0.49466	4.31743	-0.11457	0.908783	1	0.020563	0	4.32805	0
chr5:180495755-180529274|chr5:180564743-180565875	CUFF.50391.1	0	0	0	0	0	0	0	0	1	0	0	0	0	0	0	0	0	0	0	0	0	0	0	0	0.329015	0	0	0	0	0	0	0	0.020563	0	4.32794	0	1	1	0.020563	-0.49466	4.31743	-0.11457	0.908783	1	0.020563	0	4.32805	0
chr5:180495755-180529274|chr5:180564743-180565819	CUFF.50391.3	0	0	0	0	0	0	0	0	1	0	0	0	0	0	0	0	0	0	0	0	0	0	0	0	0.329015	0	0	0	0	0	0	0	0.020563	0	4.32794	0	1	1	0.020563	-0.49466	4.31743	-0.11457	0.908783	1	0.020563	0	4.32805	0
chr5:180495588-180529274|chr5:180564743-180565819	CUFF.50391.7	0	0	0	0	0	0	0	0	1	0	0	0	0	0	0	0	0	0	0	0	0	0	0	0	0.329015	0	0	0	0	0	0	0	0.020563	0	4.32794	0	1	1	0.020563	-0.49466	4.31743	-0.11457	0.908783	1	0.020563	0	4.32805	0
chr5:180849256-180850581	CUFF.50421.1	0	0	0	0	0	0	0	0	1	0	0	0	0	0	0	0	0	0	0	0	0	0	0	0	0.329015	0	0	0	0	0	0	0	0.020563	0	4.32794	0	1	1	0.020563	-0.49466	4.31743	-0.11457	0.908783	1	0.020563	0	4.32805	0
chr4:1939778-1951071|chr4:1976679-1978637	NSD2	0	0	0	0	0	0	0	0	1	0	0	0	0	0	0	0	0	0	0	0	0	0	0	0	0.329015	0	0	0	0	0	0	0	0.020563	0	4.32794	0	1	1	0.020563	-0.49466	4.31743	-0.11457	0.908783	1	0.020563	0	4.32805	0
chr4:7855574-7868621|chr4:7872080-7939655	AFAP1	0	0	0	0	0	0	0	0	1	0	0	0	0	0	0	0	0	0	0	0	0	0	0	0	0.329015	0	0	0	0	0	0	0	0.020563	0	4.32794	0	1	1	0.020563	-0.49466	4.31743	-0.11457	0.908783	1	0.020563	0	4.32805	0
chr4:41990760-42001615|chr4:42001780-42018110	SLC30A9	0	0	0	0	0	0	0	0	1	0	0	0	0	0	0	0	0	0	0	0	0	0	0	0	0.329015	0	0	0	0	0	0	0	0.020563	0	4.32794	0	1	1	0.020563	-0.49466	4.31743	-0.11457	0.908783	1	0.020563	0	4.32805	0
chr4:48542121-48543806|chr4:48575241-48576029	CUFF.45684.2	0	0	0	0	0	0	0	0	1	0	0	0	0	0	0	0	0	0	0	0	0	0	0	0	0.329015	0	0	0	0	0	0	0	0.020563	0	4.32794	0	1	1	0.020563	-0.49466	4.31743	-0.11457	0.908783	1	0.020563	0	4.32805	0
chr4:92304744-92590130|chr4:92590286-93084994	GRID2	0	0	0	0	0	0	0	0	1	0	0	0	0	0	0	0	0	0	0	0	0	0	0	0	0.329015	0	0	0	0	0	0	0	0.020563	0	4.32794	0	1	1	0.020563	-0.49466	4.31743	-0.11457	0.908783	1	0.020563	0	4.32805	0
chr4:156772893-156810836|chr4:156850416-156970785	PDGFC	0	0	0	0	0	0	0	0	1	0	0	0	0	0	0	0	0	0	0	0	0	0	0	0	0.329015	0	0	0	0	0	0	0	0.020563	0	4.32794	0	1	1	0.020563	-0.49466	4.31743	-0.11457	0.908783	1	0.020563	0	4.32805	0
chr4:1935262-1951071|chr4:1976679-1978637	CUFF.45788.6	0	0	0	0	0	0	0	0	1	0	0	0	0	0	0	0	0	0	0	0	0	0	0	0	0.329015	0	0	0	0	0	0	0	0.020563	0	4.32794	0	1	1	0.020563	-0.49466	4.31743	-0.11457	0.908783	1	0.020563	0	4.32805	0
chr4:156772893-156810836|chr4:156850416-156854521	CUFF.46864.5	0	0	0	0	0	0	0	0	1	0	0	0	0	0	0	0	0	0	0	0	0	0	0	0	0.329015	0	0	0	0	0	0	0	0.020563	0	4.32794	0	1	1	0.020563	-0.49466	4.31743	-0.11457	0.908783	1	0.020563	0	4.32805	0
chr4:156772893-156810836|chr4:156850416-156860215	CUFF.46864.7	0	0	0	0	0	0	0	0	1	0	0	0	0	0	0	0	0	0	0	0	0	0	0	0	0.329015	0	0	0	0	0	0	0	0.020563	0	4.32794	0	1	1	0.020563	-0.49466	4.31743	-0.11457	0.908783	1	0.020563	0	4.32805	0
chr4:156772893-156810836|chr4:156850416-156970505	CUFF.46864.3	0	0	0	0	0	0	0	0	1	0	0	0	0	0	0	0	0	0	0	0	0	0	0	0	0.329015	0	0	0	0	0	0	0	0.020563	0	4.32794	0	1	1	0.020563	-0.49466	4.31743	-0.11457	0.908783	1	0.020563	0	4.32805	0
chr3:89210520-89340915|chr3:89342090-89395836	EPHA3	0	0	0	0	0	0	0	0	1	0	0	0	0	0	0	0	0	0	0	0	0	0	0	0	0.329015	0	0	0	0	0	0	0	0.020563	0	4.32794	0	1	1	0.020563	-0.49466	4.31743	-0.11457	0.908783	1	0.020563	0	4.32805	0
chr3:132417760-132434537|chr3:132516816-132522827	CUFF.43236.1	0	0	0	0	0	0	0	0	1	0	0	0	0	0	0	0	0	0	0	0	0	0	0	0	0.329015	0	0	0	0	0	0	0	0.020563	0	4.32794	0	1	1	0.020563	-0.49466	4.31743	-0.11457	0.908783	1	0.020563	0	4.32805	0
chr3:169975716-169976945|chr3:169988359-169992593	SEC62	0	0	0	0	0	0	0	0	1	0	0	0	0	0	0	0	0	0	0	0	0	0	0	0	0.329015	0	0	0	0	0	0	0	0.020563	0	4.32794	0	1	1	0.020563	-0.49466	4.31743	-0.11457	0.908783	1	0.020563	0	4.32805	0
chr3:169975716-169976945|None	SEC62	0	0	0	0	0	0	0	0	1	0	0	0	0	0	0	0	0	0	0	0	0	0	0	0	0.329015	0	0	0	0	0	0	0	0.020563	0	4.32794	0	1	1	0.020563	-0.49466	4.31743	-0.11457	0.908783	1	0.020563	0	4.32805	0
chr3:184164931-184165112	DVL3	0	0	0	0	0	0	0	0	1	0	0	0	0	0	0	0	0	0	0	0	0	0	0	0	0.329015	0	0	0	0	0	0	0	0.020563	0	4.32794	0	1	1	0.020563	-0.49466	4.31743	-0.11457	0.908783	1	0.020563	0	4.32805	0
chr3:192335464-192360427|chr3:192360538-192727180	FGF12	0	0	0	0	0	0	0	0	1	0	0	0	0	0	0	0	0	0	0	0	0	0	0	0	0.329015	0	0	0	0	0	0	0	0.020563	0	4.32794	0	1	1	0.020563	-0.49466	4.31743	-0.11457	0.908783	1	0.020563	0	4.32805	0
chr2:61502310-61522610|chr2:61533903-61537561	XPO1	0	0	0	0	0	0	0	0	1	0	0	0	0	0	0	0	0	0	0	0	0	0	0	0	0.329015	0	0	0	0	0	0	0	0.020563	0	4.32794	0	1	1	0.020563	-0.49466	4.31743	-0.11457	0.908783	1	0.020563	0	4.32805	0
chr2:74425491-74425639	WDR54	0	0	0	0	0	0	0	0	1	0	0	0	0	0	0	0	0	0	0	0	0	0	0	0	0.329015	0	0	0	0	0	0	0	0.020563	0	4.32794	0	1	1	0.020563	-0.49466	4.31743	-0.11457	0.908783	1	0.020563	0	4.32805	0
chr2:106387665-106390905	PLGLA	0	0	0	0	0	0	0	0	1	0	0	0	0	0	0	0	0	0	0	0	0	0	0	0	0.329015	0	0	0	0	0	0	0	0.020563	0	4.32794	0	1	1	0.020563	-0.49466	4.31743	-0.11457	0.908783	1	0.020563	0	4.32805	0
chr2:127505752-127523675|chr2:127523791-127526174	IWS1	0	0	0	0	0	0	0	0	1	0	0	0	0	0	0	0	0	0	0	0	0	0	0	0	0.329015	0	0	0	0	0	0	0	0.020563	0	4.32794	0	1	1	0.020563	-0.49466	4.31743	-0.11457	0.908783	1	0.020563	0	4.32805	0
chr2:178584993-178591138|chr2:178600667-178604730	TTN-AS1	0	0	0	0	0	0	0	0	1	0	0	0	0	0	0	0	0	0	0	0	0	0	0	0	0.329015	0	0	0	0	0	0	0	0.020563	0	4.32794	0	1	1	0.020563	-0.49466	4.31743	-0.11457	0.908783	1	0.020563	0	4.32805	0
chr2:178571449-178591138|chr2:178600667-178604727	TTN-AS1	0	0	0	0	0	0	0	0	1	0	0	0	0	0	0	0	0	0	0	0	0	0	0	0	0.329015	0	0	0	0	0	0	0	0.020563	0	4.32794	0	1	1	0.020563	-0.49466	4.31743	-0.11457	0.908783	1	0.020563	0	4.32805	0
chr2:178528813-178591138|chr2:178600667-178632374	TTN-AS1	0	0	0	0	0	0	0	0	1	0	0	0	0	0	0	0	0	0	0	0	0	0	0	0	0.329015	0	0	0	0	0	0	0	0.020563	0	4.32794	0	1	1	0.020563	-0.49466	4.31743	-0.11457	0.908783	1	0.020563	0	4.32805	0
chr2:215414958-215419241|chr2:215420801-215422090	FN1	0	0	0	0	0	0	0	0	1	0	0	0	0	0	0	0	0	0	0	0	0	0	0	0	0.329015	0	0	0	0	0	0	0	0.020563	0	4.32794	0	1	1	0.020563	-0.49466	4.31743	-0.11457	0.908783	1	0.020563	0	4.32805	0
chr2:61502310-61522610|chr2:61533903-61536709	CUFF.33372.4	0	0	0	0	0	0	0	0	1	0	0	0	0	0	0	0	0	0	0	0	0	0	0	0	0.329015	0	0	0	0	0	0	0	0.020563	0	4.32794	0	1	1	0.020563	-0.49466	4.31743	-0.11457	0.908783	1	0.020563	0	4.32805	0
chr1:1374790-1375153	AURKAIP1	0	0	0	0	0	0	0	0	1	0	0	0	0	0	0	0	0	0	0	0	0	0	0	0	0.329015	0	0	0	0	0	0	0	0.020563	0	4.32794	0	1	1	0.020563	-0.49466	4.31743	-0.11457	0.908783	1	0.020563	0	4.32805	0
chr1:21002808-21050865|chr1:21050994-21089137	EIF4G3	0	0	0	0	0	0	0	0	1	0	0	0	0	0	0	0	0	0	0	0	0	0	0	0	0.329015	0	0	0	0	0	0	0	0.020563	0	4.32794	0	1	1	0.020563	-0.49466	4.31743	-0.11457	0.908783	1	0.020563	0	4.32805	0
chr1:27773425-27789561|chr1:27793632-27801677	STX12	0	0	0	0	0	0	0	0	1	0	0	0	0	0	0	0	0	0	0	0	0	0	0	0	0.329015	0	0	0	0	0	0	0	0.020563	0	4.32794	0	1	1	0.020563	-0.49466	4.31743	-0.11457	0.908783	1	0.020563	0	4.32805	0
chr1:44284907-44308309|chr1:44339322-44352849	ERI3	0	0	0	0	0	0	0	0	1	0	0	0	0	0	0	0	0	0	0	0	0	0	0	0	0.329015	0	0	0	0	0	0	0	0.020563	0	4.32794	0	1	1	0.020563	-0.49466	4.31743	-0.11457	0.908783	1	0.020563	0	4.32805	0
chr1:55148570-55153869|chr1:55159685-55162198	USP24	0	0	0	0	0	0	0	0	1	0	0	0	0	0	0	0	0	0	0	0	0	0	0	0	0.329015	0	0	0	0	0	0	0	0.020563	0	4.32794	0	1	1	0.020563	-0.49466	4.31743	-0.11457	0.908783	1	0.020563	0	4.32805	0
chr1:93110246-93110326	MTF2	0	0	0	0	0	0	0	0	1	0	0	0	0	0	0	0	0	0	0	0	0	0	0	0	0.329015	0	0	0	0	0	0	0	0.020563	0	4.32794	0	1	1	0.020563	-0.49466	4.31743	-0.11457	0.908783	1	0.020563	0	4.32805	0
chr1:100896671-100906851|chr1:100921841-100961827	CUFF.3648.1	0	0	0	0	0	0	0	0	1	0	0	0	0	0	0	0	0	0	0	0	0	0	0	0	0.329015	0	0	0	0	0	0	0	0.020563	0	4.32794	0	1	1	0.020563	-0.49466	4.31743	-0.11457	0.908783	1	0.020563	0	4.32805	0
chr1:150229237-150230570|chr1:150231926-150235732	ANP32E	0	0	0	0	0	0	0	0	1	0	0	0	0	0	0	0	0	0	0	0	0	0	0	0	0.329015	0	0	0	0	0	0	0	0.020563	0	4.32794	0	1	1	0.020563	-0.49466	4.31743	-0.11457	0.908783	1	0.020563	0	4.32805	0
chr1:154260029-154260891	UBAP2L	0	0	0	0	0	0	0	0	1	0	0	0	0	0	0	0	0	0	0	0	0	0	0	0	0.329015	0	0	0	0	0	0	0	0.020563	0	4.32794	0	1	1	0.020563	-0.49466	4.31743	-0.11457	0.908783	1	0.020563	0	4.32805	0
chr1:155308965-155312254|chr1:155312395-155317940	FDPS	0	0	0	0	0	0	0	0	1	0	0	0	0	0	0	0	0	0	0	0	0	0	0	0	0.329015	0	0	0	0	0	0	0	0.020563	0	4.32794	0	1	1	0.020563	-0.49466	4.31743	-0.11457	0.908783	1	0.020563	0	4.32805	0
chr1:174159657-174219124|chr1:174231355-174241482	RABGAP1L	0	0	0	0	0	0	0	0	1	0	0	0	0	0	0	0	0	0	0	0	0	0	0	0	0.329015	0	0	0	0	0	0	0	0.020563	0	4.32794	0	1	1	0.020563	-0.49466	4.31743	-0.11457	0.908783	1	0.020563	0	4.32805	0
chr1:633793-634384	CUFF.2361.2	0	0	0	0	0	0	0	0	1	0	0	0	0	0	0	0	0	0	0	0	0	0	0	0	0.329015	0	0	0	0	0	0	0	0.020563	0	4.32794	0	1	1	0.020563	-0.49466	4.31743	-0.11457	0.908783	1	0.020563	0	4.32805	0
chr1:145670323-145671612	CUFF.4363.5	0	0	0	0	0	0	0	0	1	0	0	0	0	0	0	0	0	0	0	0	0	0	0	0	0.329015	0	0	0	0	0	0	0	0.020563	0	4.32794	0	1	1	0.020563	-0.49466	4.31743	-0.11457	0.908783	1	0.020563	0	4.32805	0
chr1:152303566-152314623	CUFF.4770.4	0	0	0	0	0	0	0	0	1	0	0	0	0	0	0	0	0	0	0	0	0	0	0	0	0.329015	0	0	0	0	0	0	0	0.020563	0	4.32794	0	1	1	0.020563	-0.49466	4.31743	-0.11457	0.908783	1	0.020563	0	4.32805	0
chr9:127508445-127568914	FAM129B	0	0	0	0	0	0	0	0	1	0	0	0	0	0	0	0	0	0	0	0	0	0	0	0	0.329015	0	0	0	0	0	0	0	0.020563	0	4.32794	0	1	1	0.020563	-0.49466	4.31743	-0.11457	0.908783	1	0.020563	0	4.32805	0
chr8:58851805-58939301|chr8:58939544-58959942	TOX	0	0	0	0	0	0	0	0	1	0	0	0	0	0	0	0	0	0	0	0	0	0	0	0	0.329015	0	0	0	0	0	0	0	0.020563	0	4.32794	0	1	1	0.020563	-0.49466	4.31743	-0.11457	0.908783	1	0.020563	0	4.32805	0
chr8:71299720-71317551|chr8:71322268-71334096	EYA1	0	0	0	0	0	0	0	0	1	0	0	0	0	0	0	0	0	0	0	0	0	0	0	0	0.329015	0	0	0	0	0	0	0	0.020563	0	4.32794	0	1	1	0.020563	-0.49466	4.31743	-0.11457	0.908783	1	0.020563	0	4.32805	0
chr8:123441349-123467078	WDYHV1	0	0	0	0	0	0	0	0	1	0	0	0	0	0	0	0	0	0	0	0	0	0	0	0	0.329015	0	0	0	0	0	0	0	0.020563	0	4.32794	0	1	1	0.020563	-0.49466	4.31743	-0.11457	0.908783	1	0.020563	0	4.32805	0
chr8:135557587-135581877|chr8:135607037-135645058	KHDRBS3	0	0	0	0	0	0	0	0	1	0	0	0	0	0	0	0	0	0	0	0	0	0	0	0	0.329015	0	0	0	0	0	0	0	0.020563	0	4.32794	0	1	1	0.020563	-0.49466	4.31743	-0.11457	0.908783	1	0.020563	0	4.32805	0
chr8:140659678-140664916|chr8:140752316-140761164	CUFF.60630.4	0	0	0	0	0	0	0	0	1	0	0	0	0	0	0	0	0	0	0	0	0	0	0	0	0.329015	0	0	0	0	0	0	0	0.020563	0	4.32794	0	1	1	0.020563	-0.49466	4.31743	-0.11457	0.908783	1	0.020563	0	4.32805	0
chr13:20062971-20064450|chr13:20083032-20083655	CUFF.15614.9	0	0	0	0	0	0	0	0	1	0	0	0	0	0	0	0	0	0	0	0	0	0	0	0	0.329015	0	0	0	0	0	0	0	0.020563	0	4.32794	0	1	1	0.020563	-0.49466	4.31743	-0.11457	0.908783	1	0.020563	0	4.32805	0
chr13:39038465-39039135	NHLRC3	0	0	0	0	0	0	0	0	1	0	0	0	0	0	0	0	0	0	0	0	0	0	0	0	0.329015	0	0	0	0	0	0	0	0.020563	0	4.32794	0	1	1	0.020563	-0.49466	4.31743	-0.11457	0.908783	1	0.020563	0	4.32805	0
chr12:1371977-1408148|chr12:1444750-1490092	ERC1	0	0	0	0	0	0	0	0	1	0	0	0	0	0	0	0	0	0	0	0	0	0	0	0	0.329015	0	0	0	0	0	0	0	0.020563	0	4.32794	0	1	1	0.020563	-0.49466	4.31743	-0.11457	0.908783	1	0.020563	0	4.32805	0
chr12:1688717-1754257|chr12:1754514-1772841	ADIPOR2	0	0	0	0	0	0	0	0	1	0	0	0	0	0	0	0	0	0	0	0	0	0	0	0	0.329015	0	0	0	0	0	0	0	0.020563	0	4.32794	0	1	1	0.020563	-0.49466	4.31743	-0.11457	0.908783	1	0.020563	0	4.32805	0
chr12:6448737-6450473	CD27-AS1	0	0	0	0	0	0	0	0	1	0	0	0	0	0	0	0	0	0	0	0	0	0	0	0	0.329015	0	0	0	0	0	0	0	0.020563	0	4.32794	0	1	1	0.020563	-0.49466	4.31743	-0.11457	0.908783	1	0.020563	0	4.32805	0
chr12:48825492-48825659|chr12:48826518-48826758	CUFF.13345.6	0	0	0	0	0	0	0	0	1	0	0	0	0	0	0	0	0	0	0	0	0	0	0	0	0.329015	0	0	0	0	0	0	0	0.020563	0	4.32794	0	1	1	0.020563	-0.49466	4.31743	-0.11457	0.908783	1	0.020563	0	4.32805	0
chr12:48825492-48825659|None	CACNB3	0	0	0	0	0	0	0	0	1	0	0	0	0	0	0	0	0	0	0	0	0	0	0	0	0.329015	0	0	0	0	0	0	0	0.020563	0	4.32794	0	1	1	0.020563	-0.49466	4.31743	-0.11457	0.908783	1	0.020563	0	4.32805	0
chr12:49265198-49272669	AC125611.3	0	0	0	0	0	0	0	0	1	0	0	0	0	0	0	0	0	0	0	0	0	0	0	0	0.329015	0	0	0	0	0	0	0	0.020563	0	4.32794	0	1	1	0.020563	-0.49466	4.31743	-0.11457	0.908783	1	0.020563	0	4.32805	0
chr12:56116829-56117188	RPL41	0	0	0	0	0	0	0	0	1	0	0	0	0	0	0	0	0	0	0	0	0	0	0	0	0.329015	0	0	0	0	0	0	0	0.020563	0	4.32794	0	1	1	0.020563	-0.49466	4.31743	-0.11457	0.908783	1	0.020563	0	4.32805	0
chr12:65825381-65828000|chr12:65828087-65838518	HMGA2	0	0	0	0	0	0	0	0	1	0	0	0	0	0	0	0	0	0	0	0	0	0	0	0	0.329015	0	0	0	0	0	0	0	0.020563	0	4.32794	0	1	1	0.020563	-0.49466	4.31743	-0.11457	0.908783	1	0.020563	0	4.32805	0
chr12:122218397-122232325	AC048338.1	0	0	0	0	0	0	0	0	1	0	0	0	0	0	0	0	0	0	0	0	0	0	0	0	0.329015	0	0	0	0	0	0	0	0.020563	0	4.32794	0	1	1	0.020563	-0.49466	4.31743	-0.11457	0.908783	1	0.020563	0	4.32805	0
chr12:5160385-5169806|chr12:5171889-5270204	CUFF.12403.2	0	0	0	0	0	0	0	0	1	0	0	0	0	0	0	0	0	0	0	0	0	0	0	0	0.329015	0	0	0	0	0	0	0	0.020563	0	4.32794	0	1	1	0.020563	-0.49466	4.31743	-0.11457	0.908783	1	0.020563	0	4.32805	0
chr11:22625813-22674849|chr11:22675014-22685667	GAS2	0	0	0	0	0	0	0	0	1	0	0	0	0	0	0	0	0	0	0	0	0	0	0	0	0.329015	0	0	0	0	0	0	0	0.020563	0	4.32794	0	1	1	0.020563	-0.49466	4.31743	-0.11457	0.908783	1	0.020563	0	4.32805	0
chr11:30388956-30414227|chr11:30495521-30535993	MPPED2	0	0	0	0	0	0	0	0	1	0	0	0	0	0	0	0	0	0	0	0	0	0	0	0	0.329015	0	0	0	0	0	0	0	0.020563	0	4.32794	0	1	1	0.020563	-0.49466	4.31743	-0.11457	0.908783	1	0.020563	0	4.32805	0
chr11:70417123-70419745|chr11:70421580-70422939	CTTN	0	0	0	0	0	0	0	0	1	0	0	0	0	0	0	0	0	0	0	0	0	0	0	0	0.329015	0	0	0	0	0	0	0	0.020563	0	4.32794	0	1	1	0.020563	-0.49466	4.31743	-0.11457	0.908783	1	0.020563	0	4.32805	0
chr11:93733121-93733349	TAF1D	0	0	0	0	0	0	0	0	1	0	0	0	0	0	0	0	0	0	0	0	0	0	0	0	0.329015	0	0	0	0	0	0	0	0.020563	0	4.32794	0	1	1	0.020563	-0.49466	4.31743	-0.11457	0.908783	1	0.020563	0	4.32805	0
chr11:110237652-110247702|chr11:110254109-110255288	RDX	0	0	0	0	0	0	0	0	1	0	0	0	0	0	0	0	0	0	0	0	0	0	0	0	0.329015	0	0	0	0	0	0	0	0.020563	0	4.32794	0	1	1	0.020563	-0.49466	4.31743	-0.11457	0.908783	1	0.020563	0	4.32805	0
chr11:118474315-118476804|chr11:118484975-118488613	CUFF.12474.11	0	0	0	0	0	0	0	0	1	0	0	0	0	0	0	0	0	0	0	0	0	0	0	0	0.329015	0	0	0	0	0	0	0	0.020563	0	4.32794	0	1	1	0.020563	-0.49466	4.31743	-0.11457	0.908783	1	0.020563	0	4.32805	0
chr10:103434975-103438014|chr10:103438808-103439745	PDCD11	0	0	0	0	0	0	0	0	1	0	0	0	0	0	0	0	0	0	0	0	0	0	0	0	0.329015	0	0	0	0	0	0	0	0.020563	0	4.32794	0	1	1	0.020563	-0.49466	4.31743	-0.11457	0.908783	1	0.020563	0	4.32805	0
chr16:67934948-67935295	AC040162.1	0	0	0	0	0	0	0	0	1	0	0	0	0	0	0	0	0	0	0	0	0	0	0	0	0.329015	0	0	0	0	0	0	0	0.020563	0	4.32794	0	1	1	0.020563	-0.49466	4.31743	-0.11457	0.908783	1	0.020563	0	4.32805	0
chr15:24962209-24967931	SNRPN	0	0	0	0	0	0	0	0	1	0	0	0	0	0	0	0	0	0	0	0	0	0	0	0	0.329015	0	0	0	0	0	0	0	0.020563	0	4.32794	0	1	1	0.020563	-0.49466	4.31743	-0.11457	0.908783	1	0.020563	0	4.32805	0
chr15:24962209-24967931|chr15:24982437-24998969	AC124312.1	0	0	0	0	0	0	0	0	1	0	0	0	0	0	0	0	0	0	0	0	0	0	0	0	0.329015	0	0	0	0	0	0	0	0.020563	0	4.32794	0	1	1	0.020563	-0.49466	4.31743	-0.11457	0.908783	1	0.020563	0	4.32805	0
chr15:49217313-49235850|chr15:49283718-49292326	GALK2	0	0	0	0	0	0	0	0	1	0	0	0	0	0	0	0	0	0	0	0	0	0	0	0	0.329015	0	0	0	0	0	0	0	0.020563	0	4.32794	0	1	1	0.020563	-0.49466	4.31743	-0.11457	0.908783	1	0.020563	0	4.32805	0
chr15:49217313-49235850|chr15:49283718-49292380	GALK2	0	0	0	0	0	0	0	0	1	0	0	0	0	0	0	0	0	0	0	0	0	0	0	0	0.329015	0	0	0	0	0	0	0	0.020563	0	4.32794	0	1	1	0.020563	-0.49466	4.31743	-0.11457	0.908783	1	0.020563	0	4.32805	0
chr15:64842028-64854920|chr15:64859998-64861476	PLEKHO2	0	0	0	0	0	0	0	0	1	0	0	0	0	0	0	0	0	0	0	0	0	0	0	0	0.329015	0	0	0	0	0	0	0	0.020563	0	4.32794	0	1	1	0.020563	-0.49466	4.31743	-0.11457	0.908783	1	0.020563	0	4.32805	0
chr15:90085098-90085274|chr15:90085387-90087111	IDH2	0	0	0	0	0	0	0	0	1	0	0	0	0	0	0	0	0	0	0	0	0	0	0	0	0.329015	0	0	0	0	0	0	0	0.020563	0	4.32794	0	1	1	0.020563	-0.49466	4.31743	-0.11457	0.908783	1	0.020563	0	4.32805	0
chr14:71023232-71026116|chr14:71045283-71046963	PCNX1	0	0	0	0	0	0	0	0	1	0	0	0	0	0	0	0	0	0	0	0	0	0	0	0	0.329015	0	0	0	0	0	0	0	0.020563	0	4.32794	0	1	1	0.020563	-0.49466	4.31743	-0.11457	0.908783	1	0.020563	0	4.32805	0
chr14:74508095-74508603|chr14:74508729-74508829	LTBP2	0	0	0	0	0	0	0	0	1	0	0	0	0	0	0	0	0	0	0	0	0	0	0	0	0.329015	0	0	0	0	0	0	0	0.020563	0	4.32794	0	1	1	0.020563	-0.49466	4.31743	-0.11457	0.908783	1	0.020563	0	4.32805	0
chr14:23562589-23563195	CUFF.17140.2	0	0	0	0	0	0	0	0	1	0	0	0	0	0	0	0	0	0	0	0	0	0	0	0	0.329015	0	0	0	0	0	0	0	0.020563	0	4.32794	0	1	1	0.020563	-0.49466	4.31743	-0.11457	0.908783	1	0.020563	0	4.32805	0
chr14:71023232-71026116|chr14:71045283-71046939	CUFF.18270.9	0	0	0	0	0	0	0	0	1	0	0	0	0	0	0	0	0	0	0	0	0	0	0	0	0.329015	0	0	0	0	0	0	0	0.020563	0	4.32794	0	1	1	0.020563	-0.49466	4.31743	-0.11457	0.908783	1	0.020563	0	4.32805	0
None|chr19:10116989-10117083	EIF3G	0	0	0	0	0	0	0	0	1	0	0	0	0	0	0	0	0	0	0	0	0	0	0	0	0.329015	0	0	0	0	0	0	0	0.020563	0	4.32794	0	1	1	0.020563	-0.49466	4.31743	-0.11457	0.908783	1	0.020563	0	4.32805	0
chr19:52389303-52394790	ZNF528-AS1	0	0	0	0	0	0	0	0	1	0	0	0	0	0	0	0	0	0	0	0	0	0	0	0	0.329015	0	0	0	0	0	0	0	0.020563	0	4.32794	0	1	1	0.020563	-0.49466	4.31743	-0.11457	0.908783	1	0.020563	0	4.32805	0
chr19:9621398-9652952	CUFF.28994.2	0	0	0	0	0	0	0	0	1	0	0	0	0	0	0	0	0	0	0	0	0	0	0	0	0.329015	0	0	0	0	0	0	0	0.020563	0	4.32794	0	1	1	0.020563	-0.49466	4.31743	-0.11457	0.908783	1	0.020563	0	4.32805	0
chr18:58252054-58315981|chr18:58333892-58341677	NEDD4L	0	0	0	0	0	0	0	0	1	0	0	0	0	0	0	0	0	0	0	0	0	0	0	0	0.329015	0	0	0	0	0	0	0	0.020563	0	4.32794	0	1	1	0.020563	-0.49466	4.31743	-0.11457	0.908783	1	0.020563	0	4.32805	0
chr6:30067664-30068278	PPP1R11	0	0	0	0	0	0	0	0	1	0	0	0	0	0	0	0	0	0	0	0	0	0	0	0	0.329015	0	0	0	0	0	0	0	0.020563	0	4.32794	0	1	1	0.020563	-0.49466	4.31743	-0.11457	0.908783	1	0.020563	0	4.32805	0
chr6:69962870-70023626|chr6:70034298-70035903	COL19A1	0	0	0	0	0	0	0	0	1	0	0	0	0	0	0	0	0	0	0	0	0	0	0	0	0.329015	0	0	0	0	0	0	0	0.020563	0	4.32794	0	1	1	0.020563	-0.49466	4.31743	-0.11457	0.908783	1	0.020563	0	4.32805	0
chr6:73428811-73440208|chr6:73440445-73445527	CGAS	0	0	0	0	0	0	0	0	1	0	0	0	0	0	0	0	0	0	0	0	0	0	0	0	0.329015	0	0	0	0	0	0	0	0.020563	0	4.32794	0	1	1	0.020563	-0.49466	4.31743	-0.11457	0.908783	1	0.020563	0	4.32805	0
chr6:107490712-107503656|chr6:107533610-107587079	SOBP	0	0	0	0	0	0	0	0	1	0	0	0	0	0	0	0	0	0	0	0	0	0	0	0	0.329015	0	0	0	0	0	0	0	0.020563	0	4.32794	0	1	1	0.020563	-0.49466	4.31743	-0.11457	0.908783	1	0.020563	0	4.32805	0
chr6:156779471-156829226|chr6:156829421-156871613	ARID1B	0	0	0	0	0	0	0	0	1	0	0	0	0	0	0	0	0	0	0	0	0	0	0	0	0.329015	0	0	0	0	0	0	0	0.020563	0	4.32794	0	1	1	0.020563	-0.49466	4.31743	-0.11457	0.908783	1	0.020563	0	4.32805	0
chr7:2360902-2362644|chr7:2362764-2363069	EIF3B	0	0	0	0	0	0	0	0	1	0	0	0	0	0	0	0	0	0	0	0	0	0	0	0	0.329015	0	0	0	0	0	0	0	0.020563	0	4.32794	0	1	1	0.020563	-0.49466	4.31743	-0.11457	0.908783	1	0.020563	0	4.32805	0
chr7:10974945-10982371|chr7:11013906-11022867	PHF14	0	0	0	0	0	0	0	0	1	0	0	0	0	0	0	0	0	0	0	0	0	0	0	0	0.329015	0	0	0	0	0	0	0	0.020563	0	4.32794	0	1	1	0.020563	-0.49466	4.31743	-0.11457	0.908783	1	0.020563	0	4.32805	0
chr7:22194033-22219865|chr7:22230919-22266963	RAPGEF5	0	0	0	0	0	0	0	0	1	0	0	0	0	0	0	0	0	0	0	0	0	0	0	0	0.329015	0	0	0	0	0	0	0	0.020563	0	4.32794	0	1	1	0.020563	-0.49466	4.31743	-0.11457	0.908783	1	0.020563	0	4.32805	0
chr7:26197732-26197830	HNRNPA2B1	0	0	0	0	0	0	0	0	1	0	0	0	0	0	0	0	0	0	0	0	0	0	0	0	0.329015	0	0	0	0	0	0	0	0.020563	0	4.32794	0	1	1	0.020563	-0.49466	4.31743	-0.11457	0.908783	1	0.020563	0	4.32805	0
chr7:39951852-39987598|chr7:39988258-39997493	CDK13	0	0	0	0	0	0	0	0	1	0	0	0	0	0	0	0	0	0	0	0	0	0	0	0	0.329015	0	0	0	0	0	0	0	0.020563	0	4.32794	0	1	1	0.020563	-0.49466	4.31743	-0.11457	0.908783	1	0.020563	0	4.32805	0
chr7:64522500-64543706|chr7:64544432-64562924	ZNF680	0	0	0	0	0	0	0	0	1	0	0	0	0	0	0	0	0	0	0	0	0	0	0	0	0.329015	0	0	0	0	0	0	0	0.020563	0	4.32794	0	1	1	0.020563	-0.49466	4.31743	-0.11457	0.908783	1	0.020563	0	4.32805	0
chr7:80745307-80748897	SEMA3C	0	0	0	0	0	0	0	0	1	0	0	0	0	0	0	0	0	0	0	0	0	0	0	0	0.329015	0	0	0	0	0	0	0	0.020563	0	4.32794	0	1	1	0.020563	-0.49466	4.31743	-0.11457	0.908783	1	0.020563	0	4.32805	0
chr7:100089746-100090398	COPS6	0	0	0	0	0	0	0	0	1	0	0	0	0	0	0	0	0	0	0	0	0	0	0	0	0.329015	0	0	0	0	0	0	0	0.020563	0	4.32794	0	1	1	0.020563	-0.49466	4.31743	-0.11457	0.908783	1	0.020563	0	4.32805	0
chr7:111487341-111521312|chr7:111521449-111561850	IMMP2L	0	0	0	0	0	0	0	0	1	0	0	0	0	0	0	0	0	0	0	0	0	0	0	0	0.329015	0	0	0	0	0	0	0	0.020563	0	4.32794	0	1	1	0.020563	-0.49466	4.31743	-0.11457	0.908783	1	0.020563	0	4.32805	0
chr7:127589594-127590065	ARF5	0	0	0	0	0	0	0	0	1	0	0	0	0	0	0	0	0	0	0	0	0	0	0	0	0.329015	0	0	0	0	0	0	0	0.020563	0	4.32794	0	1	1	0.020563	-0.49466	4.31743	-0.11457	0.908783	1	0.020563	0	4.32805	0
chr7:64574848-64599658|chr7:64599782-64603558	CUFF.55321.5	0	0	0	0	0	0	0	0	1	0	0	0	0	0	0	0	0	0	0	0	0	0	0	0	0.329015	0	0	0	0	0	0	0	0.020563	0	4.32794	0	1	1	0.020563	-0.49466	4.31743	-0.11457	0.908783	1	0.020563	0	4.32805	0
chr7:100089752-100090398	CUFF.56419.1	0	0	0	0	0	0	0	0	1	0	0	0	0	0	0	0	0	0	0	0	0	0	0	0	0.329015	0	0	0	0	0	0	0	0.020563	0	4.32794	0	1	1	0.020563	-0.49466	4.31743	-0.11457	0.908783	1	0.020563	0	4.32805	0
chr22:21958693-21959131|chr22:21959232-21959586	TOP3B	0	0	0	0	0	0	0	0	1	0	0	0	0	0	0	0	0	0	0	0	0	0	0	0	0.329015	0	0	0	0	0	0	0	0.020563	0	4.32794	0	1	1	0.020563	-0.49466	4.31743	-0.11457	0.908783	1	0.020563	0	4.32805	0
chr22:40409018-40409249	SGSM3	0	0	0	0	0	0	0	0	1	0	0	0	0	0	0	0	0	0	0	0	0	0	0	0	0.329015	0	0	0	0	0	0	0	0.020563	0	4.32794	0	1	1	0.020563	-0.49466	4.31743	-0.11457	0.908783	1	0.020563	0	4.32805	0
chr20:8788722-8789517|chr20:8790261-8802055	PLCB1	0	0	0	0	0	0	0	0	1	0	0	0	0	0	0	0	0	0	0	0	0	0	0	0	0.329015	0	0	0	0	0	0	0	0.020563	0	4.32794	0	1	1	0.020563	-0.49466	4.31743	-0.11457	0.908783	1	0.020563	0	4.32805	0
chr20:21357792-21365420|chr20:21368590-21381993	XRN2	0	0	0	0	0	0	0	0	1	0	0	0	0	0	0	0	0	0	0	0	0	0	0	0	0.329015	0	0	0	0	0	0	0	0.020563	0	4.32794	0	1	1	0.020563	-0.49466	4.31743	-0.11457	0.908783	1	0.020563	0	4.32805	0
chr20:56472415-56473300|chr20:56484189-56513314	RTF2	0	0	0	0	0	0	0	0	1	0	0	0	0	0	0	0	0	0	0	0	0	0	0	0	0.329015	0	0	0	0	0	0	0	0.020563	0	4.32794	0	1	1	0.020563	-0.49466	4.31743	-0.11457	0.908783	1	0.020563	0	4.32805	0
chr21:46116403-46116650|chr21:46116814-46117399	COL6A2	0	0	0	0	0	0	0	0	1	0	0	0	0	0	0	0	0	0	0	0	0	0	0	0	0.329015	0	0	0	0	0	0	0	0.020563	0	4.32794	0	1	1	0.020563	-0.49466	4.31743	-0.11457	0.908783	1	0.020563	0	4.32805	0
[truncated: 6 more columns]

## Sheet: back-spliced_Daoy, cutoff=2
Mean read cutoff ≥ 2		Raw Counts (Aligner: TopHat + TopHatFusion, Ref.genome: Homo_sapiens.GRCh38.dna.primary_assembly.fa (Ensembl), Gene quantif. method: featureCounts, Gene ref: Homo_sapiens.GRCh38.95 (Ensembl))																Normalized Counts (Software: DESeq2)
count values sorted by basemean value		CircExplorer2 "Characterization pipeline"																Size factors from linear RNA analysis of c samples (0.8255667,1.4166294,0.8980667,0.8646860,0.8424697,0.7804396,0.9882378,0.9421907,3.0393784,0.4734388,0.6847585,1.7005178,1.2430758,0.7181908,1.0698809,1.2053668)															...	Comparisons (Software: DESeq2, Method: Wald test)
		Control_SAG				SAG				Control_SHH				SHH				Control_SAG				SAG				Control_SHH				SHH				SAG_vs_Control_SAG						SHH_vs_Control_SHH						SAG_vs_SHH
id	symbol	m1	m2	m3	m4	m5	m6	m7	m8	m9	m10	m11	m12	m13	m14	m15	m16	m1	m2	m3	m4	m5	m6	m7	m8	m9	m10	m11	m12	m13	m14	m15	m16	baseMean	log2FoldChange	lfcSE	stat	pvalue	padj	baseMean	log2FoldChange	lfcSE	stat	pvalue	padj	baseMean	log2FoldChange	lfcSE	stat
chr7:26195855-26196584	HNRNPA2B1	15	10	8	4	3	4	9	0	49	0	0	16	0	9	13	13	18.1693	7.05901	8.90802	4.62596	3.56096	5.12532	9.10712	0	16.1217	0	0	9.4089	0	12.5315	12.1509	10.7851	7.34711	-1.1161	1.22424	-0.91167	0.361944	1	7.34711	0.365426	1.2041	0.303485	0.76152	1	7.34711	-0.98394	1.22505	-0.80319
chr22:45328063-45330602	FAM118A	4	4	0	5	6	5	4	0	5	0	0	5	3	0	7	2	4.84516	2.8236	0	5.78245	7.12192	6.40665	4.04761	0	1.64507	0	0	2.94028	2.41337	0	6.54278	1.65925	2.88926	0.385533	1.19921	0.32149	0.747839	1	2.88926	0.952269	1.2951	0.735288	0.462164	1	2.88926	0.683429	1.20976	0.564929
chr2:165874832-165876164|chr2:165933057-165941026	TTC21B	6	4	1	1	4	3	5	1	7	0	4	5	3	0	0	2	7.26773	2.8236	1.1135	1.15649	4.74795	3.84399	5.05951	1.06136	2.3031	0	5.84148	2.94028	2.41337	0	0	1.65925	2.63948	0.262335	1.11239	0.235831	0.813564	1	2.63948	-1.3561	1.23975	-1.09385	0.274022	1	2.63948	1.73356	1.23122	1.408
Note that TTC21B has a back-spliced junction (circRNA), while the other two are intronic RNAs (ciRNAs)
common hits with c-ciruclar adjusted Daoy		Raw Counts (Aligner: TopHat + TopHatFusion, Ref.genome: Homo_sapiens.GRCh38.dna.primary_assembly.fa (Ensembl), Gene quantif. method: featureCounts, Gene ref: Homo_sapiens.GRCh38.95 (Ensembl))																Normalized Counts (Software: DESeq2)
		CircExplorer2 "Characterization pipeline"																Size factors from linear RNA analysis of c samples (1.0352680, 0.8051660, 1.9859310, 1.2765644, 1.0157969, 1.1489961, 0.7859442, 2.0135520,0.8971293, 1.3348059, 0.5272232, 0.8205544, 1.0808324, 1.2098543, 0.4504518, 0.9466854)															...	Comparisons (Software: DESeq2, Method: Wald test)
		Control_SAG				SAG				Control_SHH				SHH				Control_SAG				SAG				Control_SHH				SHH				SAG_vs_Control_SAG						SHH_vs_Control_SHH						SAG_vs_SHH
id	symbol	m1	m2	m3	m4	m5	m6	m7	m8	m9	m10	m11	m12	m13	m14	m15	m16	m1	m2	m3	m4	m5	m6	m7	m8	m9	m10	m11	m12	m13	m14	m15	m16	baseMean	log2FoldChange	lfcSE	stat	pvalue	padj	baseMean	log2FoldChange	lfcSE	stat	pvalue	padj	baseMean	log2FoldChange	lfcSE	stat
chr7:26195855-26196584	HNRNPA2B1	0	0	0	0	0	0	0	1	0	0	0	0	0	0	0	0	0	0	0	0	0	0	0	0.496635	0	0	0	0	0	0	0	0	0.0310397	0.758215	3.9468	0.192109	0.847657	1	0.0310397	0	3.94812	0	1	1	0.0310397	0.277737	3.94687	0.0703688
chr22:45328063-45330602	FAM118A	5	1	9	7	2	0	0	3	0	0	0	0	2	1	3	4	4.82967	1.24198	4.53188	5.48347	1.9689	0	0	1.4899	0	0	0	0	1.85043	0.826546	6.65998	4.22527	2.06925	-2.13754	1.28709	-1.66076	0.0967624	1	2.06925	3.86557	1.51692	2.54831	0.0108246	1	2.06925	-1.76837	1.32053	-1.33913
chr2:165874832-165876164|chr2:165933057-165941026	TTC21B	0	0	0	0	0	0	0	0	0	0	0	0	0	0	0	1	0	0	0	0	0	0	0	0	0	0	0	0	0	0	0	1.05632	0.0660198	0	4.32794	0	1	1	0.0660198	0.69479	4.32804	0.160532	0.872462	1	0.0660198	-1.1533	4.32804	-0.266471
Note that the circular TTC21B with the same back-spliced junction has much lower read counts than the linear
common hits with c-ciruclar adjusted HEPM		Raw Counts (Aligner: TopHat + TopHatFusion, Ref.genome: Homo_sapiens.GRCh38.dna.primary_assembly.fa (Ensembl), Gene quantif. method: featureCounts, Gene ref: Homo_sapiens.GRCh38.95 (Ensembl))												Normalized Counts (Software: DESeq2)
		CircExplorer2 "Characterization pipeline"												Size factors from linear RNA analysis of c samples (0.9548410,0.8219561,0.9377441,1.0386171,0.8531320,0.7212180,0.7962476,2.9349483,2.0079484,0.7936157,0.7036059,0.8397566)												Comparisons (Software: DESeq2, Method: Wald test)
		Control				SHH				SAG				Control				SHH				SAG				SHH_vs_Control						SAG_vs_Control						SAG_vs_SHH
id	symbol	h1_m	h2_m	h3_m	h4_m	h5_m	h6_m	h7_m	h8_m	h9_m	h10_m	h11_m	h12_m	h1_m	h2_m	h3_m	h4_m	h5_m	h6_m	h7_m	h8_m	h9_m	h10_m	h11_m	h12_m	baseMean	log2FoldChange	lfcSE	stat	pvalue	padj	baseMean	log2FoldChange	lfcSE	stat	pvalue	padj	baseMean	log2FoldChange	lfcSE	stat	pvalue	padj	id	RNA.type	symbol	ensembl	index
chr22:45328063-45330602	FAM118A	0	2	2	0	0	4	0	0	1	0	0	0	0	1.05765	1.04171	0	0	3.62493	0	0	1.14429	0	0	0	0.572382	0.689983	3.04052	0.226929	0.820479	NA	0.572382	-0.300372	3.121	-0.0962423	0.923328	NA	0.572382	-0.990355	3.10598	-0.318855	0.749837	1	chr22:45328063-45330602	ciRNA	FAM118A	ENST00000216214.7	5
Bold: selected linear back-spliced RNA
[truncated: 7 more columns]

## Sheet: counts_lin_back-spliced_HEPM
		Raw Counts (Aligner: TopHat + TopHatFusion, Ref.genome: Homo_sapiens.GRCh38.dna.primary_assembly.fa (Ensembl), Gene quantif. method: featureCounts, Gene ref: Homo_sapiens.GRCh38.95 (Ensembl))												Normalized Counts (Software: DESeq2)
		CircExplorer2 "Characterization pipeline"												Size factors from linear RNA analysis of c samples (0.9548410,0.8219561,0.9377441,1.0386171,0.8531320,0.7212180,0.7962476,2.9349483,2.0079484,0.7936157,0.7036059,0.8397566)												Comparisons (Software: DESeq2, Method: Wald test)
		Control				SHH				SAG				Control				SHH				SAG				SHH_vs_Control						SAG_vs_Control						SAG_vs_SHH
id	symbol	h1_m	h2_m	h3_m	h4_m	h5_m	h6_m	h7_m	h8_m	h9_m	h10_m	h11_m	h12_m	h1_m	h2_m	h3_m	h4_m	h5_m	h6_m	h7_m	h8_m	h9_m	h10_m	h11_m	h12_m	baseMean	log2FoldChange	lfcSE	stat	pvalue	padj	baseMean	log2FoldChange	lfcSE	stat	pvalue	padj	baseMean	log2FoldChange	lfcSE	stat	pvalue	padj	id	RNA.type	symbol	ensembl	index
chr7:94416503-94417723|chr7:94417831-94418498	COL1A2	16	0	15	17	4	14	10	62	29	17	2	5	16.7567	0	15.9958	16.3679	4.68861	19.4116	12.5589	21.1247	14.4426	21.4209	2.8425	5.95411	12.6304	0.238811	0.859596	0.277818	0.781152	1	12.6304	-0.131149	0.867243	-0.151225	0.879799	1	12.6304	-0.36996	0.862211	-0.429083	0.667863	1	chr7:94416503-94417723|chr7:94417831-94418498	circRNA	COL1A2	ENST00000297268.10	32
chr7:94406303-94407846|chr7:94424443-94425116	COL1A2	0	0	41	0	0	0	0	0	0	0	0	0	0	0	43.7219	0	0	0	0	0	0	0	0	0	3.6435	-6.02391	3.68503	-1.6347	NA	NA	3.6435	-5.8712	3.68503	-1.59325	NA	NA	3.6435	0	3.81698	0	NA	NA	chr7:94406303-94407846|chr7:94424443-94425116	circRNA	COL1A2	ENST00000297268.10	13,14,15,16,17,18,19,20,21,22,23,24,25,26,27,28,29,30,31,32,33,34,35,36,37,38,39,40,41
chr2:33293282-33300450|chr2:33300573-33301521	LTBP1	3	3	0	6	0	6	1	44	0	1	0	0	3.14188	3.64983	0	5.77691	0	8.31926	1.25589	14.9917	0	1.26006	0	0	3.19963	0.99743	1.50329	0.663496	0.507013	1	3.19963	-3.3118	1.77617	-1.86457	0.0622415	1	3.19963	-4.30923	1.75001	-2.4624	0.013801	1	chr2:33293282-33300450|chr2:33300573-33301521	circRNA	LTBP1	ENST00000404816.6	21
chr17:50196199-50196313|chr17:50196670-50197009	COL1A1	4	0	0	3	0	5	3	9	0	7	0	0	4.18918	0	0	2.88846	0	6.93272	3.76767	3.06649	0	8.82039	0	0	2.47208	0.940297	2.07455	0.453255	0.650365	1	2.47208	0.277563	2.09935	0.132214	0.894815	1	2.47208	-0.662734	2.06167	-0.321455	0.747865	1	chr17:50196199-50196313|chr17:50196670-50197009	circRNA	COL1A1	ENST00000225964.9	14,13,12
chr5:128335577-128335987|chr5:128336113-128337996	FBN2	0	0	1	0	0	2	0	53	6	3	0	0	0	0	1.06639	0	0	2.77309	0	18.0582	2.98812	3.78017	0	0	2.38883	4.03717	2.42707	1.6634	0.0962332	1	2.38883	2.41102	2.47285	0.974994	0.329563	1	2.38883	-1.62616	2.27492	-0.714821	0.47472	1	chr5:128335577-128335987|chr5:128336113-128337996	circRNA	FBN2	ENST00000262464.8	28
chr2:188998718-188999284|chr2:188999383-188999469	COL3A1	0	4	1	0	0	2	5	23	0	3	0	0	0	4.86644	1.06639	0	0	2.77309	6.27945	7.83659	0	3.78017	0	0	2.21684	1.56043	1.89893	0.821738	0.411226	1	2.21684	-0.696252	2.02349	-0.344085	0.730782	1	2.21684	-2.25668	1.95834	-1.15234	0.24918	1	chr2:188998718-188999284|chr2:188999383-188999469	circRNA	COL3A1	ENST00000304636.7	30
chr5:179716294-179719667|chr5:179719781-179720403	CANX	1	1	2	4	0	0	2	8	2	2	0	2	1.04729	1.21661	2.13278	3.85127	0	0	2.51178	2.72577	0.996042	2.52011	0	2.38164	1.61528	-0.513618	1.33882	-0.383635	0.701249	1	1.61528	-0.514672	1.34901	-0.381517	0.70282	1	1.61528	-0.00105334	1.37704	-0.000764926	0.99939	1	chr5:179716294-179719667|chr5:179719781-179720403	circRNA	CANX	ENST00000504734.5	9
chr17:50186922-50187014|chr17:50187122-50187483	COL1A1	4	0	2	2	0	3	0	9	0	2	0	0	4.18918	0	2.13278	1.92564	0	4.15963	0	3.06649	0	2.52011	0	0	1.49949	-0.161099	1.5207	-0.105937	0.915632	1	1.49949	-1.89782	1.69978	-1.11651	0.264204	1	1.49949	-1.73672	1.70273	-1.01996	0.307747	1	chr17:50186922-50187014|chr17:50187122-50187483	circRNA	COL1A1	ENST00000225964.9	47
chr9:110942168-110972072|chr9:110973558-111037840	LPAR1	3	1	6	0	0	0	1	4	3	0	0	2	3.14188	1.21661	6.39833	0	0	0	1.25589	1.36289	1.49406	0	0	2.38164	1.43761	-1.83373	1.54696	-1.18538	0.235869	1	1.43761	-1.37614	1.50508	-0.914334	0.360541	1	1.43761	0.457584	1.64535	0.278107	0.780931	1	chr9:110942168-110972072|chr9:110973558-111037840	circRNA	LPAR1	ENST00000374431.7	3,2
chr5:128274683-128276037|chr5:128276160-128277879	FBN2	4	0	0	3	0	1	0	13	1	3	0	0	4.18918	0	0	2.88846	0	1.38654	0	4.42938	0.498021	3.78017	0	0	1.43098	-0.137324	1.63046	-0.084224	0.932878	1	1.43098	-0.791803	1.6933	-0.467609	0.640064	1	1.43098	-0.654479	1.69521	-0.386076	0.69944	1	chr5:128274683-128276037|chr5:128276160-128277879	circRNA	FBN2	ENST00000262464.8	59
chr7:94417831-94418498|chr7:94420286-94420390	COL1A2	1	0	3	2	0	1	3	6	2	2	0	0	1.04729	0	3.19917	1.92564	0	1.38654	3.76767	2.04433	0.996042	2.52011	0	0	1.40723	0.213082	1.40816	0.15132	0.879723	1	1.40723	-0.800413	1.51532	-0.528214	0.597351	1	1.40723	-1.0135	1.49056	-0.679943	0.496541	1	chr7:94417831-94418498|chr7:94420286-94420390	circRNA	COL1A2	ENST00000297268.10	33,34,35
chr14:100835549-100836166	MEG3	1	2	1	4	1	0	2	7	2	1	0	0	1.04729	2.43322	1.06639	3.85127	1.17215	0	2.51178	2.38505	0.996042	1.26006	0	0	1.3936	-0.386785	1.32361	-0.292219	0.770119	1	1.3936	-1.73389	1.49791	-1.15754	0.247052	1	1.3936	-1.3471	1.51402	-0.889751	0.3736	1	chr14:100835549-100836166	ciRNA	MEG3	ENST00000650023.1	5	long non coding RNA
chr7:94416503-94417723|chr7:94420286-94420390	COL1A2	5	0	2	3	0	2	0	7	0	1	0	0	5.23647	0	2.13278	2.88846	0	2.77309	0	2.38505	0	1.26006	0	0	1.38966	-0.926423	1.5036	-0.616136	0.537805	1	1.38966	-3.0327	1.69317	-1.79114	0.0732704	1	1.38966	-2.10628	1.73936	-1.21095	0.225914	1	chr7:94416503-94417723|chr7:94420286-94420390	circRNA	COL1A2	ENST00000297268.10	32,33,34,35
chr7:26195855-26196584	HNRNPA2B1	0	0	0	4	0	4	0	12	5	0	0	0	0	0	0	3.85127	0	5.54617	0	4.08866	2.4901	0	0	0	1.33135	1.31123	2.87714	0.455739	0.648578	1	1.33135	-0.497701	2.97594	-0.167242	0.86718	1	1.33135	-1.80893	2.91649	-0.620242	0.535099	1	chr7:26195855-26196584	ciRNA	HNRNPA2B1	ENST00000618183.4	6
chr22:45328063-45330602	FAM118A	0	1	0	1	0	2	1	1	2	1	5	0	0	1.21661	0	0.962819	0	2.77309	1.25589	0.340722	0.996042	1.26006	7.10625	0	1.32596	0.897378	1.77557	0.505403	0.613276	1	1.32596	2.07605	1.7011	1.22042	0.222306	1	1.32596	1.17867	1.54508	0.762858	0.445548	1	chr22:45328063-45330602	ciRNA	FAM118A	ENST00000216214.7	5
chr17:50190924-50191382|chr17:50191490-50191787	COL1A1	3	0	4	0	0	3	0	10	0	0	0	0	3.14188	0	4.26556	0	0	4.15963	0	3.40722	0	0	0	0	1.24786	0.0451525	2.53729	0.0177955	0.985802	1	1.24786	-3.31171	2.68328	-1.2342	0.217127	1	1.24786	-3.35687	2.67911	-1.25298	0.210213	1	chr17:50190924-50191382|chr17:50191490-50191787	circRNA	COL1A1	ENST00000225964.9	32
chr19:48919286-48921153|None	NUCB1	0	0	5	3	2	0	0	1	0	0	1	2	0	0	5.33195	2.88846	2.3443	0	0	0.340722	0	0	1.42125	2.38164	1.22569	-1.65579	1.83763	-0.901045	0.367564	1	1.22569	-1.22576	1.80111	-0.680555	0.496153	1	1.22569	0.430032	1.92952	0.22287	0.823637	1	chr19:48919286-48921153|None	circRNA	NUCB1	ENST00000469291.1	3
chr17:50189275-50189376|chr17:50189732-50189858	COL1A1	0	0	0	2	0	0	2	22	2	0	0	1	0	0	0	1.92564	0	0	2.51178	7.49587	0.996042	0	0	1.19082	1.17668	2.35811	1.98428	1.18839	0.234679	1	1.17668	0.23451	2.14082	0.109542	0.912773	1	1.17668	-2.1236	1.9392	-1.09509	0.273478	1	chr17:50189275-50189376|chr17:50189732-50189858	circRNA	COL1A1	ENST00000225964.9	39,38
chr7:94405252-94405672|chr7:94408236-94408335	COL1A2	2	0	4	3	0	0	0	5	6	0	0	0	2.09459	0	4.26556	2.88846	0	0	0	1.70361	2.98812	0	0	0	1.16169	-1.99241	1.94762	-1.023	0.306308	1	1.16169	-1.38269	1.8988	-0.72819	0.466497	1	1.16169	0.609721	2.04139	0.29868	0.765184	1	chr7:94405252-94405672|chr7:94408236-94408335	circRNA	COL1A2	ENST00000297268.10	11,12,13,14
chr5:128335295-128335454|chr5:128335577-128335987	FBN2	0	0	0	0	0	0	5	0	0	0	0	6	0	0	0	0	0	0	6.27945	0	0	0	0	7.14493	1.1187	2.97987	3.72474	0.800022	0.423698	1	1.1187	3.17596	3.72107	0.853507	0.393378	1	1.1187	0.196091	3.6265	0.0540717	0.956878	1	chr5:128335295-128335454|chr5:128335577-128335987	circRNA	FBN2	ENST00000262464.8	29
chr5:151671505-151673183	CUFF.62174.10	0	6	0	0	0	0	0	0	12	0	0	0	0	7.29966	0	0	0	0	0	0	5.97625	0	0	0	1.10633	-3.43241	3.7197	-0.922765	0.35613	1	1.10633	-0.235483	3.62801	-0.064907	0.948248	1	1.10633	3.19693	3.72768	0.85762	0.391103	1	chr5:151671505-151673183	ciRNA	CUFF.62174.10	CUFF.62174.10	4
chr3:13629048-13629163|chr3:13629292-13629819	FBLN2	2	0	3	1	0	0	0	6	2	3	0	0	2.09459	0	3.19917	0.962819	0	0	0	2.04433	0.996042	3.78017	0	0	1.08976	-1.24307	1.98354	-0.626692	0.530861	1	1.08976	-0.402191	1.91002	-0.210569	0.833224	1	1.08976	0.84088	2.01094	0.418152	0.675836	1	chr3:13629048-13629163|chr3:13629292-13629819	circRNA	FBLN2	ENST00000404922.7	13
chr5:128464921-128519272|chr5:128530693-128536401	FBN2	0	0	1	0	4	1	0	3	5	0	0	2	0	0	1.06639	0	4.68861	1.38654	0	1.02216	2.4901	0	0	2.38164	1.08629	2.43409	2.00688	1.21287	0.22518	1	1.08629	1.99462	2.03874	0.978358	0.327898	1	1.08629	-0.439473	1.84783	-0.237832	0.812012	1	chr5:128464921-128519272|chr5:128530693-128536401	circRNA	FBN2	ENST00000619499.4	7,6,5,4,3
None|chrX:154400626-154403262	RPL10	0	0	0	4	0	0	1	4	2	4	0	0	0	0	0	3.85127	0	0	1.25589	1.36289	0.996042	5.04022	0	0	1.04219	-0.477182	2.24578	-0.212479	0.831733	1	1.04219	0.603211	2.1661	0.278478	0.780646	1	1.04219	1.08039	2.20241	0.490549	0.623745	1	None|chrX:154400626-154403262	circRNA	RPL10	ENST00000427682.5	1,2
chr12:124912180-124913320	UBC	0	1	0	1	1	2	0	0	0	1	1	3	0	1.21661	0	0.962819	1.17215	2.77309	0	0	0	1.26006	1.42125	3.57246	1.03154	0.773217	2.14681	0.360171	0.718719	1	1.03154	1.51664	2.09949	0.722384	0.470058	1	1.03154	0.74342	1.99045	0.373494	0.708781	1	chr12:124912180-124913320	ciRNA	UBC	ENST00000538617.5	3
chr15:48526255-48534079|chr15:48534205-48537610	FBN1	1	0	0	2	1	0	0	17	3	0	0	0	1.04729	0	0	1.92564	1.17215	0	0	5.79227	1.49406	0	0	0	0.952618	1.29058	2.37548	0.543292	0.586929	1	0.952618	-0.571214	2.49919	-0.228559	0.819211	1	0.952618	-1.86179	2.40749	-0.773333	0.439325	1	chr15:48526255-48534079|chr15:48534205-48537610	circRNA	FBN1	ENST00000316623.9	8
chr15:25085322-25087466|chr15:25090010-25091589	SNHG14	0	0	2	3	2	1	1	0	0	0	0	1	0	0	2.13278	2.88846	2.3443	1.38654	1.25589	0	0	0	0	1.19082	0.933233	-0.0854951	2.23727	-0.038214	0.969517	1	0.933233	-1.98053	2.3549	-0.841028	0.400332	1	0.933233	-1.89504	2.35464	-0.804809	0.42093	1	chr15:25085322-25087466|chr15:25090010-25091589	circRNA	SNHG14	ENST00000549804.6	15,16
chr5:151669784-151671659	CUFF.41937.10	0	0	0	10	0	0	0	0	0	1	0	0	0	0	0	9.62819	0	0	0	0	0	1.26006	0	0	0.907354	-3.84617	3.70938	-1.03688	0.299793	1	0.907354	-2.88697	3.70082	-0.780089	0.435338	1	0.907354	0.959201	3.80867	0.251847	0.80116	1	chr5:151669784-151671659	ciRNA	CUFF.41937.10	CUFF.41937.10	4
chr17:50195100-50195231|chr17:50195330-50195433	COL1A1	0	0	0	1	0	3	0	10	0	1	0	0	0	0	0	0.962819	0	4.15963	0	3.40722	0	1.26006	0	0	0.81581	2.55764	2.89404	0.883763	0.376824	1	0.81581	-3.06656e-05	3.01223	-1.01804e-05	0.999992	1	0.81581	-2.55767	2.88318	-0.887103	0.375023	1	chr17:50195100-50195231|chr17:50195330-50195433	circRNA	COL1A1	ENST00000225964.9	19
chr17:50189732-50189858|chr17:50190108-50190326	COL1A1	0	0	0	0	0	0	0	21	0	2	0	0	0	0	0	0	0	0	0	7.15515	0	2.52011	0	0	0.806272	3.23395	3.50818	0.921833	0.356616	1	0.806272	1.6807	3.58809	0.468412	0.63949	1	0.806272	-1.55325	3.48192	-0.44609	0.655532	1	chr17:50189732-50189858|chr17:50190108-50190326	circRNA	COL1A1	ENST00000225964.9	37,36
chr17:50194041-50194129|chr17:50194447-50194572	COL1A1	0	0	0	5	0	0	0	13	0	0	0	0	0	0	0	4.81409	0	0	0	4.42938	0	0	0	0	0.770289	-0.0596838	3.57221	-0.0167078	0.98667	1	0.770289	-2.6989	3.65269	-0.738881	0.459979	1	0.770289	-2.63922	3.65258	-0.722563	0.469948	1	chr17:50194041-50194129|chr17:50194447-50194572	circRNA	COL1A1	ENST00000225964.9	24,23
chr8:61653660-61680967|chr8:61684188-61714268	ASPH	0	3	3	1	0	0	0	0	0	0	1	0	0	3.64983	3.19917	0.962819	0	0	0	0	0	0	1.42125	0	0.769422	-3.53456	2.99396	-1.18056	0.237776	1	0.769422	-2.58374	2.98342	-0.866032	0.386473	1	0.769422	0.950823	3.10723	0.306004	0.759602	1	chr8:61653660-61680967|chr8:61684188-61714268	circRNA	ASPH	ENST00000519234.5	4,3,2
chr2:189004364-189005349|chr2:189006259-189006344	COL3A1	0	0	0	5	0	0	0	0	1	3	0	0	0	0	0	4.81409	0	0	0	0	0.498021	3.78017	0	0	0.75769	-2.85336	3.39792	-0.839735	0.401057	1	0.75769	-0.193423	3.32192	-0.0582263	0.953568	1	0.75769	2.65993	3.40827	0.780435	0.435135	1	chr2:189004364-189005349|chr2:189006259-189006344	circRNA	COL3A1	ENST00000304636.7	41,42
chr12:103946941-103947310|chr12:103947430-103947632	HSP90B1	3	0	0	0	0	2	0	7	1	0	0	0	3.14188	0	0	0	0	2.77309	0	2.38505	0.498021	0	0	0	0.73317	0.728297	3.11053	0.234139	0.814877	1	0.73317	-1.40194	3.20374	-0.437593	0.661681	1	0.73317	-2.13023	3.15664	-0.674842	0.499776	1	chr12:103946941-103947310|chr12:103947430-103947632	circRNA	HSP90B1	ENST00000299767.9	17
chr5:128408799-128446480|chr5:128446606-128464723	FBN2	0	0	0	0	3	0	2	0	0	1	1	0	0	0	0	0	3.51645	0	2.51178	0	0	1.26006	1.42125	0	0.725795	2.91844	3.1947	0.913526	0.360966	1	0.725795	1.66598	3.27189	0.50918	0.610626	1	0.725795	-1.25246	3.16604	-0.395591	0.692407	1	chr5:128408799-128446480|chr5:128446606-128464723	circRNA	FBN2	ENST00000262464.8	7
chr10:31387266-31461036|chr10:31461237-31495775	ZEB1	0	0	0	0	0	0	0	3	0	2	1	3	0	0	0	0	0	0	0	1.02216	0	2.52011	1.42125	3.57246	0.711332	1.05708	3.26684	0.323579	0.746257	1	0.711332	3.24051	3.17822	1.0196	0.307918	1	0.711332	2.18343	3.15206	0.6927	0.488498	1	chr10:31387266-31461036|chr10:31461237-31495775	circRNA	ZEB1	ENST00000488625.6	6
chr17:50196199-50196313|chr17:50196528-50196616	COL1A1	2	0	0	0	0	0	4	4	0	0	0	0	2.09459	0	0	0	0	0	5.02356	1.36289	0	0	0	0	0.706753	1.5644	3.44824	0.453681	0.650059	1	0.706753	-1.52961	3.54898	-0.431001	0.666468	1	0.706753	-3.09401	3.45385	-0.895814	0.370352	1	chr17:50196199-50196313|chr17:50196528-50196616	circRNA	COL1A1	ENST00000225964.9	14,13
chr17:50190596-50190816|chr17:50190924-50191382	COL1A1	0	0	0	2	0	0	3	8	0	0	0	0	0	0	0	1.92564	0	0	3.76767	2.72577	0	0	0	0	0.70159	1.67322	3.45145	0.484787	0.627827	1	0.70159	-1.4606	3.55338	-0.411044	0.68104	1	0.70159	-3.13382	3.4539	-0.907327	0.364234	1	chr17:50190596-50190816|chr17:50190924-50191382	circRNA	COL1A1	ENST00000225964.9	33
chr12:103938418-103947373	HSP90B1	2	0	0	0	0	0	0	12	1	1	0	0	2.09459	0	0	0	0	0	0	4.08866	0.498021	1.26006	0	0	0.661777	1.01453	3.33752	0.303978	0.761145	1	0.661777	-0.194983	3.4	-0.0573478	0.954268	1	0.661777	-1.20951	3.32369	-0.363907	0.715927	1	chr12:103938418-103947373	ciRNA	HSP90B1	ENST00000614327.1	7
chr1:32042719-32045330	KHDRBS1	0	0	0	3	0	0	0	13	1	0	0	0	0	0	0	2.88846	0	0	0	4.42938	0.498021	0	0	0	0.651321	0.670868	3.61771	0.18544	0.852884	1	0.651321	-1.29445	3.6913	-0.350675	0.725832	1	0.651321	-1.96532	3.64988	-0.53846	0.590259	1	chr1:32042719-32045330	ciRNA	KHDRBS1	ENST00000484270.2	9
chr12:91145734-91146061	DCN	0	0	0	1	0	1	0	15	0	0	0	0	0	0	0	0.962819	0	1.38654	0	5.11082	0	0	0	0	0.621682	2.35885	3.64311	0.647483	0.517319	1	0.621682	-0.796545	3.74041	-0.212956	0.831361	1	0.621682	-3.1554	3.64316	-0.866115	0.386427	1	chr12:91145734-91146061	ciRNA	DCN	ENST00000548218.1	1
chr21:46114073-46115871|chr21:46116814-46117399	COL6A2	0	0	0	0	0	0	0	0	0	1	0	5	0	0	0	0	0	0	0	0	0	1.26006	0	5.95411	0.60118	0	3.81693	0	1	1	0.60118	3.18919	3.72069	0.857151	0.391362	1	0.60118	3.41712	3.72074	0.918398	0.358411	1	chr21:46114073-46115871|chr21:46116814-46117399	circRNA	COL6A2	ENST00000300527.8	6,7,8,9,10
chr2:33309556-33315143|chr2:33315269-33342837	LTBP1	0	0	0	0	2	0	0	9	0	0	1	0	0	0	0	0	2.3443	0	0	3.06649	0	0	1.42125	0	0.569337	2.80976	3.71869	0.755577	0.449903	1	0.569337	0.731156	3.79707	0.192558	0.847305	1	0.569337	-2.0786	3.71021	-0.560238	0.575317	1	chr2:33309556-33315143|chr2:33315269-33342837	circRNA	LTBP1	ENST00000404816.6	24
chr7:94416503-94417723|chr7:94418552-94419497	COL1A2	2	0	0	0	0	2	1	0	0	0	0	0	2.09459	0	0	0	0	2.77309	1.25589	0	0	0	0	0	0.510297	0.865906	3.74601	0.231154	0.817195	1	0.510297	-1.52986	3.81188	-0.40134	0.68817	1	0.510297	-2.39576	3.75121	-0.638664	0.523041	1	chr7:94416503-94417723|chr7:94418552-94419497	circRNA	COL1A2	ENST00000297268.10	32,33
chr2:188998718-188999284|chr2:188999577-188999841	CUFF.51079.15	0	0	1	0	2	0	0	4	0	1	0	0	0	0	1.06639	0	2.3443	0	0	1.36289	0	1.26006	0	0	0.502803	1.53819	3.49706	0.439854	0.660043	1	0.502803	0.00747294	3.55556	0.00210176	0.998323	1	0.502803	-1.53072	3.48804	-0.438849	0.660771	1	chr2:188998718-188999284|chr2:188999577-188999841	circRNA	CUFF.51079.15	CUFF.51079.15	10
chr17:47047264-47049055|chr17:47051400-47054517	CUFF.29253.1	1	0	0	0	0	0	2	2	1	1	0	0	1.04729	0	0	0	0	0	2.51178	0.681443	0.498021	1.26006	0	0	0.499883	1.29478	3.25747	0.397479	0.691014	1	0.499883	0.538077	3.29483	0.163309	0.870275	1	0.499883	-0.756701	3.23728	-0.233746	0.815182	1	chr17:47047264-47049055|chr17:47051400-47054517	circRNA	CUFF.29253.1	CUFF.29253.1	2,3
chr7:26192577-26193250|chr7:26193373-26193574	HNRNPA2B1	0	0	0	0	3	0	0	0	0	1	0	1	0	0	0	0	3.51645	0	0	0	0	1.26006	0	1.19082	0.497278	2.14123	3.76059	0.569389	0.569092	1	0.497278	1.65046	3.79396	0.435024	0.663545	1	0.497278	-0.490771	3.73732	-0.131316	0.895525	1	chr7:26192577-26193250|chr7:26193373-26193574	circRNA	HNRNPA2B1	ENST00000608362.2	9
chr19:40611984-40612072|chr19:40612192-40613064	LTBP4	0	0	0	1	1	1	1	2	1	0	0	0	0	0	0	0.962819	1.17215	1.38654	1.25589	0.681443	0.498021	0	0	0	0.496406	1.77662	2.98729	0.594727	0.552026	1	0.496406	-0.120239	3.07296	-0.039128	0.968788	1	0.496406	-1.89686	2.9799	-0.636552	0.524417	1	chr19:40611984-40612072|chr19:40612192-40613064	circRNA	LTBP4	ENST00000204005.13	18
chr17:50195478-50195566|chr17:50196199-50196313	COL1A1	0	0	0	0	0	0	0	17	0	0	0	0	0	0	0	0	0	0	0	5.79227	0	0	0	0	0.482689	2.93301	3.72625	0.787121	0.431211	1	0.482689	0	3.81693	0	1	1	0.482689	-3.00823	3.72631	-0.807295	0.419497	1	chr17:50195478-50195566|chr17:50196199-50196313	circRNA	COL1A1	ENST00000225964.9	17,16,15
chr7:94417831-94418498|chr7:94419551-94420232	COL1A2	0	0	0	6	0	0	0	0	0	0	0	0	0	0	0	5.77691	0	0	0	0	0	0	0	0	0.481409	-3.11252	3.72996	-0.834466	0.404019	1	0.481409	-2.95981	3.72996	-0.793524	0.427473	1	0.481409	0	3.81698	0	1	1	chr7:94417831-94418498|chr7:94419551-94420232	circRNA	COL1A2	ENST00000297268.10	33,34
chr2:33293282-33300450|chr2:33301644-33309433	LTBP1	0	0	2	0	1	0	0	4	2	0	0	0	0	0	2.13278	0	1.17215	0	0	1.36289	0.996042	0	0	0	0.471988	0.285333	3.55315	0.0803041	0.935995	1	0.471988	-0.445167	3.57452	-0.124539	0.900889	1	0.471988	-0.7305	3.54537	-0.206044	0.836757	1	chr2:33293282-33300450|chr2:33301644-33309433	circRNA	LTBP1	ENST00000404816.6	21,22
chr15:42513447-42515236|chr15:42515354-42528261	SNAP23	0	0	0	1	0	2	0	5	0	0	0	0	0	0	0	0.962819	0	2.77309	0	1.70361	0	0	0	0	0.453293	1.79247	3.74218	0.478992	0.631944	1	0.453293	-0.796541	3.81693	-0.208686	0.834693	1	0.453293	-2.58901	3.74223	-0.691837	0.48904	1	chr15:42513447-42515236|chr15:42515354-42528261	circRNA	SNAP23	ENST00000561526.5	6
chr7:94413136-94413689|chr7:94414275-94415225	COL1A2	0	0	0	3	0	0	0	0	0	2	0	0	0	0	0	2.88846	0	0	0	0	0	2.52011	0	0	0.450714	-2.12013	3.78054	-0.5608	0.574934	1	0.450714	-0.207551	3.7561	-0.0552572	0.955934	1	0.450714	1.91258	3.79278	0.504268	0.614073	1	chr7:94413136-94413689|chr7:94414275-94415225	circRNA	COL1A2	ENST00000297268.10	27,28,29
chr17:50196528-50196616|chr17:50197063-50197179	COL1A1	0	1	0	0	0	0	0	0	8	0	0	0	0	1.21661	0	0	0	0	0	0	3.98417	0	0	0	0.433398	-0.949252	3.81693	-0.248695	0.803597	1	0.433398	1.68227	3.75096	0.44849	0.653799	1	0.433398	2.63152	3.75102	0.701549	0.482961	1	chr17:50196528-50196616|chr17:50197063-50197179	circRNA	COL1A1	ENST00000225964.9	12,11
chr7:94427061-94427187|chr7:94427295-94427626	COL1A2	3	0	0	2	0	0	0	0	0	0	0	0	3.14188	0	0	1.92564	0	0	0	0	0	0	0	0	0.422293	-2.92001	3.7373	-0.781316	0.434617	1	0.422293	-2.7673	3.7373	-0.740454	0.459024	1	0.422293	0	3.81698	0	1	1	chr7:94427061-94427187|chr7:94427295-94427626	circRNA	COL1A2	ENST00000297268.10	48
chr17:45510293-45513184|chr17:45515525-45517177	CUFF.29197.2	0	0	0	0	0	0	2	3	3	0	0	0	0	0	0	0	0	0	2.51178	1.02216	1.49406	0	0	0	0.419001	2.17307	3.72607	0.583207	0.559754	1	0.419001	1.32245	3.76671	0.351089	0.725522	1	0.419001	-0.850622	3.70786	-0.22941	0.81855	1	chr17:45510293-45513184|chr17:45515525-45517177	circRNA	CUFF.29197.2	CUFF.29197.2	3,2
chr1:112918044-112921989|chr1:112922133-112929091	SLC16A1	0	4	0	0	0	0	0	0	0	0	0	0	0	4.86644	0	0	0	0	0	0	0	0	0	0	0.405537	-2.8432	3.74051	-0.760111	0.447188	1	0.405537	-2.69049	3.74051	-0.719285	0.471966	1	0.405537	0	3.81698	0	1	1	chr1:112918044-112921989|chr1:112922133-112929091	circRNA	SLC16A1	ENST00000369626.7	3
chr17:50195330-50195433|chr17:50196199-50196313	COL1A1	0	0	0	0	0	0	1	3	0	2	0	0	0	0	0	0	0	0	1.25589	1.02216	0	2.52011	0	0	0.399847	1.59959	3.70577	0.431649	0.665997	1	0.399847	1.68312	3.70874	0.453826	0.649954	1	0.399847	0.0835326	3.6809	0.0226935	0.981895	1	chr17:50195330-50195433|chr17:50196199-50196313	circRNA	COL1A1	ENST00000225964.9	18,17,16,15
chr9:99003587-99004897|chr9:99005050-99015416	COL15A1	1	0	0	0	0	0	2	2	1	0	0	0	1.04729	0	0	0	0	0	2.51178	0.681443	0.498021	0	0	0	0.394878	1.29512	3.36418	0.384973	0.700257	1	0.394878	-0.121772	3.4131	-0.0356777	0.971539	1	0.394878	-1.41689	3.35771	-0.421982	0.673038	1	chr9:99003587-99004897|chr9:99005050-99015416	circRNA	COL15A1	ENST00000375001.7	9
None|chr5:70225795-70258881	AC138866.1	2	1	0	0	0	1	0	0	0	0	0	0	2.09459	1.21661	0	0	0	1.38654	0	0	0	0	0	0	0.391479	-1.3772	3.64134	-0.378213	0.705273	1	0.391479	-2.14321	3.65878	-0.585773	0.558028	1	0.391479	-0.766013	3.69105	-0.207532	0.835594	1	None|chr5:70225795-70258881	circRNA	AC138866.1	ENST00000514522.2	4,3,2
chr21:46122531-46122874|chr21:46124713-46124884	COL6A2	0	0	0	1	0	0	0	7	0	1	0	0	0	0	0	0.962819	0	0	0	2.38505	0	1.26006	0	0	0.383994	1.01826	3.63873	0.27984	0.7796	1	0.383994	0.00859489	3.66404	0.00234574	0.998128	1	0.383994	-1.00967	3.63006	-0.278141	0.780904	1	chr21:46122531-46122874|chr21:46124713-46124884	circRNA	COL6A2	ENST00000300527.8	21,22
chr5:21461866-21491320|chr5:21497196-21501691	GUSBP1	1	0	0	0	3	0	0	0	0	0	0	0	1.04729	0	0	0	3.51645	0	0	0	0	0	0	0	0.380312	1.41992	3.76059	0.37758	0.705743	1	0.380312	-0.796538	3.81693	-0.208686	0.834694	1	0.380312	-2.21646	3.76064	-0.589384	0.555604	1	chr5:21461866-21491320|chr5:21497196-21501691	circRNA	GUSBP1	ENST00000508260.5	5,6,7
chr7:94418552-94419497|chr7:94420444-94420540	COL1A2	0	0	0	4	0	0	0	2	0	0	0	0	0	0	0	3.85127	0	0	0	0.681443	0	0	0	0	0.377726	-1.52787	3.73728	-0.40882	0.682672	1	0.377726	-2.37877	3.7554	-0.633427	0.526455	1	0.377726	-0.850894	3.79916	-0.223969	0.822782	1	chr7:94418552-94419497|chr7:94420444-94420540	circRNA	COL1A2	ENST00000297268.10	34,35,36
chr12:57750671-57751296	CDK4	0	0	1	0	0	0	0	10	0	0	0	0	0	0	1.06639	0	0	0	0	3.40722	0	0	0	0	0.3728	1.47856	3.75738	0.393508	0.693944	1	0.3728	-0.796539	3.81693	-0.208686	0.834694	1	0.3728	-2.2751	3.75743	-0.605492	0.544852	1	chr12:57750671-57751296	ciRNA	CDK4	ENST00000312990.10	3
chr6:4117451-4119185|chr6:4119275-4125249	ECI2	3	0	0	0	0	0	0	0	0	1	0	0	3.14188	0	0	0	0	0	0	0	0	1.26006	0	0	0.366828	-2.22874	3.77321	-0.590675	0.554738	1	0.366828	-1.26954	3.76479	-0.337214	0.735956	1	0.366828	0.959198	3.80867	0.251846	0.80116	1	chr6:4117451-4119185|chr6:4119275-4125249	circRNA	ECI2	ENST00000380118.7	8
chr13:41590765-41605167|chr13:41605276-41611575	VWA8	1	0	0	0	0	0	0	0	1	0	2	0	1.04729	0	0	0	0	0	0	0	0.498021	0	2.8425	0	0.365651	-0.949249	3.60215	-0.263523	0.792148	1	0.365651	1.33598	3.55255	0.376062	0.706871	1	0.365651	2.28523	3.5526	0.643255	0.520058	1	chr13:41590765-41605167|chr13:41605276-41611575	circRNA	VWA8	ENST00000379310.7	40
chr11:72228847-72229089	INPPL1	0	0	4	0	0	0	0	0	0	0	0	0	0	0	4.26556	0	0	0	0	0	0	0	0	0	0.355463	-2.66702	3.74853	-0.711484	0.476785	1	0.355463	-2.51431	3.74853	-0.670744	0.502383	1	0.355463	0	3.81698	0	1	1	chr11:72228847-72229089	ciRNA	INPPL1	ENST00000298229.6	4
chr17:50190924-50191382|chr17:50191886-50191979	COL1A1	0	0	0	0	0	0	0	0	0	0	3	0	0	0	0	0	0	0	0	0	0	0	4.26375	0	0.355313	0	3.81693	0	1	1	0.355313	2.40236	3.75103	0.640454	0.521878	1	0.355313	2.63028	3.75108	0.701207	0.483174	1	chr17:50190924-50191382|chr17:50191886-50191979	circRNA	COL1A1	ENST00000225964.9	32,31
chr19:40617020-40617099|chr19:40617225-40619346	LTBP4	0	0	1	1	0	0	0	5	1	0	0	0	0	0	1.06639	0.962819	0	0	0	1.70361	0.498021	0	0	0	0.35257	0.0283805	3.26985	0.00867944	0.993075	1	0.35257	-0.819683	3.29314	-0.248906	0.803433	1	0.35257	-0.848063	3.2668	-0.259601	0.795172	1	chr19:40617020-40617099|chr19:40617225-40619346	circRNA	LTBP4	ENST00000204005.13	24
chr21:46114073-46115871|chr21:46116403-46116650	CUFF.26824.9	0	0	0	0	0	3	0	0	0	0	0	0	0	0	0	0	0	4.15963	0	0	0	0	0	0	0.346636	2.36322	3.74907	0.630349	0.528466	1	0.346636	0	3.81693	0	1	1	0.346636	-2.43844	3.74913	-0.650401	0.515433	1	chr21:46114073-46115871|chr21:46116403-46116650	circRNA	CUFF.26824.9	CUFF.26824.9	5,6
chr5:179836770-179837826	CUFF.70069.13	0	0	0	0	0	0	0	12	0	0	0	0	0	0	0	0	0	0	0	4.08866	0	0	0	0	0.340722	2.45023	3.745	0.654267	0.51294	1	0.340722	0	3.81693	0	1	1	0.340722	-2.52545	3.74506	-0.674341	0.500095	1	chr5:179836770-179837826	ciRNA	CUFF.70069.13	CUFF.70069.13	8
chrX:133754176-133953049|chrX:133953211-133985274	GPC3	0	0	0	0	0	0	0	4	0	1	1	0	0	0	0	0	0	0	0	1.36289	0	1.26006	1.42125	0	0.337016	1.26257	3.50133	0.360598	0.7184	1	0.337016	1.67829	3.50092	0.479385	0.631665	1	0.337016	0.415713	3.47505	0.119628	0.904778	1	chrX:133754176-133953049|chrX:133953211-133985274	circRNA	GPC3	ENST00000370818.7	2
chr13:93227616-93545262|chr13:93545421-93830153	GPC6	0	0	1	0	1	0	0	1	0	1	0	0	0	0	1.06639	0	1.17215	0	0	0.340722	0	1.26006	0	0	0.319943	0.380772	3.1548	0.120696	0.903932	1	0.319943	0.00257848	3.17185	0.000812927	0.999351	1	0.319943	-0.378194	3.14482	-0.120259	0.904278	1	chr13:93227616-93545262|chr13:93545421-93830153	circRNA	GPC6	ENST00000377047.8	2
chr1:160211716-160213109|chr1:160213265-160213421	PEA15	0	1	0	2	0	0	0	2	0	0	0	0	0	1.21661	0	1.92564	0	0	0	0.681443	0	0	0	0	0.318641	-1.21875	3.38652	-0.359882	0.718935	1	0.318641	-2.07494	3.40683	-0.609053	0.542489	1	0.318641	-0.856196	3.43515	-0.249245	0.803171	1	chr1:160211716-160213109|chr1:160213265-160213421	circRNA	PEA15	ENST00000360472.8	3
chr21:43685789-43686803|chr21:43686935-43687515	RRP1B	0	0	0	1	0	0	0	1	0	2	0	0	0	0	0	0.962819	0	0	0	0.340722	0	2.52011	0	0	0.318638	-0.317158	3.44955	-0.0919418	0.926744	1	0.318638	0.953749	3.4366	0.277527	0.781376	1	0.318638	1.27091	3.42292	0.371294	0.710419	1	chr21:43685789-43686803|chr21:43686935-43687515	circRNA	RRP1B	ENST00000340648.5	12
chr17:50188795-50188902|chr17:50189275-50189376	COL1A1	0	0	0	0	0	2	0	3	0	0	0	0	0	0	0	0	0	2.77309	0	1.02216	0	0	0	0	0.316271	2.26224	3.63569	0.622232	0.533789	1	0.316271	0	3.7006	0	1	1	0.316271	-2.33745	3.63574	-0.64291	0.520282	1	chr17:50188795-50188902|chr17:50189275-50189376	circRNA	COL1A1	ENST00000225964.9	41,40
chr7:94408380-94408769|chr7:94421952-94422956	COL1A2	0	0	0	0	0	0	0	0	0	3	0	0	0	0	0	0	0	0	0	0	0	3.78017	0	0	0.315014	0	3.81693	0	1	1	0.315014	2.24341	3.75935	0.596753	0.550672	1	0.315014	2.47133	3.75941	0.657372	0.510942	1	chr7:94408380-94408769|chr7:94421952-94422956	circRNA	COL1A2	ENST00000297268.10	16,17,18,19,20,21,22,23,24,25,26,27,28,29,30,31,32,33,34,35,36,37,38,39
chr15:48432988-48434593|chr15:48434713-48436960	FBN1	0	0	0	0	0	0	1	0	0	2	0	0	0	0	0	0	0	0	1.25589	0	0	2.52011	0	0	0.314667	0.691549	3.72869	0.185467	0.852863	1	0.314667	1.68336	3.72106	0.452388	0.65099	1	0.314667	0.991812	3.70398	0.26777	0.788877	1	chr15:48432988-48434593|chr15:48434713-48436960	circRNA	FBN1	ENST00000316623.9	54
chr9:128261259-128261453|chr9:128261561-128261667	GOLGA2	1	0	0	0	0	0	0	1	0	0	0	2	1.04729	0	0	0	0	0	0	0.340722	0	0	0	2.38164	0.314138	-0.317096	3.4342	-0.0923346	0.926432	1	0.314138	0.907634	3.42287	0.265168	0.79088	1	0.314138	1.22473	3.40912	0.359251	0.719408	1	chr9:128261259-128261453|chr9:128261561-128261667	circRNA	GOLGA2	ENST00000421699.6	15
chr2:188999577-188999841|chr2:189001450-189001535	COL3A1	0	0	0	0	0	0	3	0	0	0	0	0	0	0	0	0	0	0	3.76767	0	0	0	0	0	0.313973	2.23212	3.75567	0.594335	0.552288	1	0.313973	0	3.81693	0	1	1	0.313973	-2.30734	3.75572	-0.614352	0.538983	1	chr2:188999577-188999841|chr2:189001450-189001535	circRNA	COL3A1	ENST00000304636.7	32,33
chr17:19649124-19651546|chr17:19671956-19675557	ALDH3A2	0	0	0	0	0	0	3	0	0	0	0	0	0	0	0	0	0	0	3.76767	0	0	0	0	0	0.313973	2.23212	3.75567	0.594335	0.552288	1	0.313973	0	3.81693	0	1	1	0.313973	-2.30734	3.75572	-0.614352	0.538983	1	chr17:19649124-19651546|chr17:19671956-19675557	circRNA	ALDH3A2	ENST00000472059.5	2,3,4,5,6,7,8,9,10
chr17:19649124-19651546|chr17:19671956-19673150	CUFF.17669.3	0	0	0	0	0	0	3	0	0	0	0	0	0	0	0	0	0	0	3.76767	0	0	0	0	0	0.313973	2.23212	3.75567	0.594335	0.552288	1	0.313973	0	3.81693	0	1	1	0.313973	-2.30734	3.75572	-0.614352	0.538983	1	chr17:19649124-19651546|chr17:19671956-19673150	circRNA	CUFF.17669.3	CUFF.17669.3	3,4,5,6,7,8,9,10
chr5:160010858-160035139|chr5:160036803-160043132	TTC1	0	0	0	0	0	0	1	0	0	1	0	1	0	0	0	0	0	0	1.25589	0	0	1.26006	0	1.19082	0.308897	0.684349	3.41043	0.200664	0.840962	1	0.308897	1.64164	3.40346	0.482343	0.629562	1	0.308897	0.957287	3.38468	0.28283	0.777307	1	chr5:160010858-160035139|chr5:160036803-160043132	circRNA	TTC1	ENST00000522793.5	3,4
chr5:128301510-128302972|chr5:128303089-128304956	FBN2	0	0	0	0	0	0	2	0	0	0	0	1	0	0	0	0	0	0	2.51178	0	0	0	0	1.19082	0.30855	1.65236	3.69864	0.446748	0.655057	1	0.30855	0.730456	3.71949	0.196386	0.844308	1	0.30855	-0.921903	3.69011	-0.249831	0.802718	1	chr5:128301510-128302972|chr5:128303089-128304956	circRNA	FBN2	ENST00000262464.8	46
chr5:179705804-179708249	CANX	0	0	0	1	0	0	1	4	0	0	0	0	0	0	0	0.962819	0	0	1.25589	1.36289	0	0	0	0	0.298466	1.07288	3.32125	0.323034	0.746669	1	0.298466	-0.796534	3.36187	-0.236932	0.81271	1	0.298466	-1.86941	3.32129	-0.562857	0.573532	1	chr5:179705804-179708249	ciRNA	CANX	ENST00000502673.5	2
chr15:48496225-48497265|chr15:48497391-48498984	FBN1	0	0	2	0	0	0	0	4	0	0	0	0	0	0	2.13278	0	0	0	0	1.36289	0	0	0	0	0.291305	-0.214967	3.64912	-0.0589091	0.953024	1	0.291305	-1.5479	3.67358	-0.421361	0.673491	1	0.291305	-1.33294	3.65572	-0.364617	0.715397	1	chr15:48496225-48497265|chr15:48497391-48498984	circRNA	FBN1	ENST00000316623.9	19
chr13:110213826-110213925|chr13:110214015-110242674	COL4A1	0	0	0	0	0	0	0	0	7	0	0	0	0	0	0	0	0	0	0	0	3.48615	0	0	0	0.290512	0	3.81693	0	1	1	0.290512	2.2189	3.76072	0.590021	0.555177	1	0.290512	2.44683	3.76077	0.650618	0.515293	1	chr13:110213826-110213925|chr13:110214015-110242674	circRNA	COL4A1	ENST00000375820.9	3
chr5:128319001-128328695|chr5:128328821-128330572	FBN2	2	0	0	0	0	1	0	0	0	0	0	0	2.09459	0	0	0	0	1.38654	0	0	0	0	0	0	0.290094	-0.764495	3.64746	-0.209597	0.833982	1	0.290094	-1.52972	3.66487	-0.417399	0.676386	1	0.290094	-0.765221	3.65278	-0.20949	0.834066	1	chr5:128319001-128328695|chr5:128328821-128330572	circRNA	FBN2	ENST00000262464.8	34
chr2:191400468-191400748|chr2:191400835-191402631	MYO1B	0	0	0	2	1	0	0	1	0	0	0	0	0	0	0	1.92564	1.17215	0	0	0.340722	0	0	0	0	0.286543	-0.282818	3.34351	-0.0845872	0.93259	1	0.286543	-1.46134	3.36872	-0.433798	0.664435	1	0.286543	-1.17852	3.34605	-0.352213	0.724678	1	chr2:191400468-191400748|chr2:191400835-191402631	circRNA	MYO1B	ENST00000392318.7	23
chr10:15548568-15558073|chr10:15558202-15572210	ITGA8	1	0	0	0	1	0	0	0	0	0	0	1	1.04729	0	0	0	1.17215	0	0	0	0	0	0	1.19082	0.284189	-0.0385941	3.34988	-0.011521	0.990808	1	0.284189	0.0051849	3.35953	0.00154334	0.998769	1	0.284189	0.043779	3.34048	0.0131056	0.989544	1	chr10:15548568-15558073|chr10:15558202-15572210	circRNA	ITGA8	ENST00000378076.3	26
chr11:70419856-70420399|chr11:70420510-70422939	CTTN	1	0	0	1	0	1	0	0	0	0	0	0	1.04729	0	0	0.962819	0	1.38654	0	0	0	0	0	0	0.283055	-0.734742	3.34482	-0.219666	0.826131	1	0.283055	-1.49264	3.36388	-0.443724	0.657242	1	0.283055	-0.757895	3.34829	-0.226353	0.820927	1	chr11:70419856-70420399|chr11:70420510-70422939	circRNA	CTTN	ENST00000346329.7	10
chr15:48537808-48596282|chr15:48600234-48610727	FBN1	0	0	0	0	0	0	2	1	1	0	0	0	0	0	0	0	0	0	2.51178	0.340722	0.498021	0	0	0	0.27921	1.83456	3.32887	0.551107	0.581561	1	0.27921	0.599747	3.3654	0.17821	0.858558	1	0.27921	-1.23481	3.32231	-0.371673	0.710136	1	chr15:48537808-48596282|chr15:48600234-48610727	circRNA	FBN1	ENST00000316623.9	6,5
chr15:48441846-48444540|chr15:48445504-48446705	FBN1	0	0	0	0	2	0	0	0	2	0	0	0	0	0	0	0	2.3443	0	0	0	0.996042	0	0	0	0.278362	1.60489	3.66745	0.437603	0.661674	1	0.278362	1.02588	3.68171	0.278643	0.780519	1	0.278362	-0.579004	3.65345	-0.158482	0.874077	1	chr15:48441846-48444540|chr15:48445504-48446705	circRNA	FBN1	ENST00000316623.9	49,48
chr5:168486543-168488601|chr5:168494650-168495314	RARS	0	0	0	0	0	0	0	1	0	0	2	0	0	0	0	0	0	0	0	0.340722	0	0	2.8425	0	0.265268	0.403428	3.65263	0.110449	0.912053	1	0.265268	1.68804	3.63988	0.463764	0.642817	1	0.265268	1.28462	3.62705	0.354176	0.723207	1	chr5:168486543-168488601|chr5:168494650-168495314	circRNA	RARS	ENST00000520013.5	2,3,4
chr7:94408823-94409321|chr7:94409420-94409563	COL1A2	0	0	2	0	0	0	0	0	2	0	0	0	0	0	2.13278	0	0	0	0	0	0.996042	0	0	0	0.260735	-1.70055	3.6466	-0.466338	0.640974	1	0.260735	-0.446145	3.63244	-0.122822	0.902248	1	0.260735	1.2544	3.63906	0.344705	0.730316	1	chr7:94408823-94409321|chr7:94409420-94409563	circRNA	COL1A2	ENST00000297268.10	17
chr19:57774815-57776542|chr19:57776669-57778750	ZNF586	0	2	0	0	0	0	0	2	0	0	0	0	0	2.43322	0	0	0	0	0	0.681443	0	0	0	0	0.259555	-0.774649	3.63283	-0.213236	0.831143	1	0.259555	-1.62758	3.65159	-0.445719	0.6558	1	0.259555	-0.852933	3.6449	-0.234007	0.814979	1	chr19:57774815-57776542|chr19:57776669-57778750	circRNA	ZNF586	ENST00000391702.3	3
chr13:106544160-106557047|chr13:106557131-106559431	ARGLU1	0	0	0	0	0	0	0	9	0	0	0	0	0	0	0	0	0	0	0	3.06649	0	0	0	0	0.255541	2.05608	3.76547	0.546035	0.585042	1	0.255541	0	3.81693	0	1	1	0.255541	-2.13129	3.76553	-0.566	0.571394	1	chr13:106544160-106557047|chr13:106557131-106559431	circRNA	ARGLU1	ENST00000400198.7	3
chr5:128464921-128519272|chr5:128519368-128527871	FBN2	0	0	0	0	0	0	0	2	0	0	0	2	0	0	0	0	0	0	0	0.681443	0	0	0	2.38164	0.255257	0.777561	3.65636	0.21266	0.831592	1	0.255257	1.63256	3.65162	0.447079	0.654818	1	0.255257	0.855	3.63293	0.235348	0.813939	1	chr5:128464921-128519272|chr5:128519368-128527871	circRNA	FBN2	ENST00000619499.4	7,6,5
chr5:10434207-10436794	2019-03-06	0	0	0	2	0	0	0	3	0	0	0	0	0	0	0	1.92564	0	0	0	1.02216	0	0	0	0	0.24565	-0.337987	3.6307	-0.0930912	0.925831	1	0.24565	-1.46023	3.65296	-0.399739	0.689349	1	0.24565	-1.12225	3.63303	-0.308901	0.757397	1	chr5:10434207-10436794	ciRNA	2019-03-06	ENST00000606497.1	1
chr17:17819615-17820404	SREBF1	0	0	0	2	0	0	0	3	0	0	0	0	0	0	0	1.92564	0	0	0	1.02216	0	0	0	0	0.24565	-0.337987	3.6307	-0.0930912	0.925831	1	0.24565	-1.46023	3.65296	-0.399739	0.689349	1	0.24565	-1.12225	3.63303	-0.308901	0.757397	1	chr17:17819615-17820404	ciRNA	SREBF1	ENST00000583732.1	2
chr2:168456618-168547595|chr2:168561322-168630984	CERS6	0	0	0	3	0	0	0	0	0	0	0	0	0	0	0	2.88846	0	0	0	0	0	0	0	0	0.240705	-2.12012	3.78054	-0.560797	0.574936	1	0.240705	-1.9674	3.78054	-0.520403	0.602783	1	0.240705	0	3.81698	0	1	1	chr2:168456618-168547595|chr2:168561322-168630984	circRNA	CERS6	ENST00000305747.10	2,3
chr5:70197390-70201867|None	AC138866.2	0	0	0	0	0	0	2	1	0	0	0	0	0	0	0	0	0	0	2.51178	0.340722	0	0	0	0	0.237709	1.83833	3.59806	0.510922	0.609406	1	0.237709	0	3.6378	0	1	1	0.237709	-1.91354	3.59811	-0.531817	0.594853	1	chr5:70197390-70201867|None	circRNA	AC138866.2	ENST00000508650.2	3,2,1
chr5:128357395-128361722|chr5:128364725-128366376	FBN2	2	0	0	0	0	0	0	2	0	0	0	0	2.09459	0	0	0	0	0	0	0.681443	0	0	0	0	0.231336	-0.676893	3.64724	-0.185591	0.852766	1	0.231336	-1.52972	3.66591	-0.417282	0.676472	1	0.231336	-0.852825	3.65256	-0.233487	0.815383	1	chr5:128357395-128361722|chr5:128364725-128366376	circRNA	FBN2	ENST00000262464.8	19,18
chr7:94420444-94420540|chr7:94421062-94421898	COL1A2	0	0	1	0	0	0	0	5	0	0	0	0	0	0	1.06639	0	0	0	0	1.70361	0	0	0	0	0.230833	0.711979	3.62392	0.196466	0.844245	1	0.230833	-0.796533	3.65032	-0.218209	0.827266	1	0.230833	-1.50851	3.62397	-0.416259	0.67722	1	chr7:94420444-94420540|chr7:94421062-94421898	circRNA	COL1A2	ENST00000297268.10	37,38
chr4:82424883-82426036	HNRNPDL	0	0	1	0	0	0	0	2	2	0	0	0	0	0	1.06639	0	0	0	0	0.681443	0.996042	0	0	0	0.228656	0.0605594	3.38398	0.0178959	0.985722	1	0.228656	0.309152	3.38901	0.0912219	0.927316	1	0.228656	0.248593	3.36858	0.0737976	0.941171	1	chr4:82424883-82426036	ciRNA	HNRNPDL	ENST00000295470.9	7
chr20:63520894-63521283|chr20:63521589-63521667	PPDPF	0	0	0	1	0	1	0	1	0	0	0	0	0	0	0	0.962819	0	1.38654	0	0.340722	0	0	0	0	0.224174	0.381932	3.33548	0.114506	0.908837	1	0.224174	-0.79653	3.36076	-0.237009	0.81265	1	0.224174	-1.17846	3.33552	-0.353307	0.723858	1	chr20:63520894-63521283|chr20:63521589-63521667	circRNA	PPDPF	ENST00000370179.7	2,3
chr1:91797471-91861470|chr1:91861644-91885877	TGFBR3	0	0	0	0	0	1	1	0	0	0	0	0	0	0	0	0	0	1.38654	1.25589	0	0	0	0	0	0.220203	1.65026	3.65761	0.451185	0.651856	1	0.220203	0	3.68729	0	1	1	0.220203	-1.72546	3.65766	-0.47174	0.637112	1	chr1:91797471-91861470|chr1:91861644-91885877	circRNA	TGFBR3	ENST00000212355.8	2
chr4:150436864-150467672|chr4:150491035-150588047	LRBA	0	1	0	0	0	0	0	0	0	0	1	0	0	1.21661	0	0	0	0	0	0	0	0	1.42125	0	0.219822	-0.94924	3.65584	-0.25965	0.795134	1	0.219822	0.00844054	3.64717	0.00231427	0.998153	1	0.219822	0.95768	3.64722	0.262578	0.792876	1	chr4:150436864-150467672|chr4:150491035-150588047	circRNA	LRBA	ENST00000510413.5	44,43,42,41
chr19:40611394-40611858|chr19:40611984-40612072	LTBP4	0	0	0	0	0	0	0	4	0	1	0	0	0	0	0	0	0	0	0	1.36289	0	1.26006	0	0	0.218578	1.25762	3.65959	0.34365	0.73111	1	0.218578	0.730036	3.67536	0.19863	0.842553	1	0.218578	-0.527581	3.65097	-0.144504	0.885102	1	chr19:40611394-40611858|chr19:40611984-40612072	circRNA	LTBP4	ENST00000204005.13	17
chr1:23693913-23694659|chr1:23694791-23695797	RPL11	1	0	0	0	0	0	0	3	1	0	0	0	1.04729	0	0	0	0	0	0	1.02216	0.498021	0	0	0	0.213957	0.331891	3.39308	0.0978142	0.92208	1	0.213957	-0.121757	3.41081	-0.0356975	0.971524	1	0.213957	-0.453649	3.38666	-0.133952	0.893441	1	chr1:23693913-23694659|chr1:23694791-23695797	circRNA	RPL11	ENST00000374550.8	4
chr2:237357391-237357816|chr2:237358583-237359034	COL6A3	0	1	0	1	0	0	0	1	0	0	0	0	0	1.21661	0	0.962819	0	0	0	0.340722	0	0	0	0	0.210013	-1.015	3.3844	-0.299906	0.764249	1	0.210013	-1.49463	3.39831	-0.439817	0.660069	1	0.210013	-0.479632	3.38793	-0.141571	0.887419	1	chr2:237357391-237357816|chr2:237358583-237359034	circRNA	COL6A3	ENST00000353578.8	21,20
chr6:83223933-83227334|chr6:83228931-83237716	ME1	0	0	0	0	0	0	0	0	0	2	0	0	0	0	0	0	0	0	0	0	0	2.52011	0	0	0.210009	0	3.81693	0	1	1	0.210009	1.68466	3.79272	0.444182	0.656911	1	0.210009	1.91258	3.79278	0.504268	0.614073	1	chr6:83223933-83227334|chr6:83228931-83237716	circRNA	ME1	ENST00000369705.3	11,10
chr7:94398396-94399048|chr7:94404600-94404692	COL1A2	0	0	0	0	0	0	0	0	0	2	0	0	0	0	0	0	0	0	0	0	0	2.52011	0	0	0.210009	0	3.81693	0	1	1	0.210009	1.68466	3.79272	0.444182	0.656911	1	0.210009	1.91258	3.79278	0.504268	0.614073	1	chr7:94398396-94399048|chr7:94404600-94404692	circRNA	COL1A2	ENST00000297268.10	4,5,6,7
chr20:17658884-17659778	RRBP1	0	0	0	0	0	0	2	0	0	0	0	0	0	0	0	0	0	0	2.51178	0	0	0	0	0	0.209315	1.65673	3.78823	0.437336	0.661868	1	0.209315	0	3.81693	0	1	1	0.209315	-1.73194	3.78829	-0.457182	0.64754	1	chr20:17658884-17659778	ciRNA	RRBP1	ENST00000610403.4	1
chr5:128518508-128519272|chr5:128530693-128536401	CUFF.62089.43	0	0	0	0	0	0	0	0	5	0	0	0	0	0	0	0	0	0	0	0	2.4901	0	0	0	0.207509	0	3.81693	0	1	1	0.207509	1.77317	3.788	0.468102	0.639711	1	0.207509	2.00109	3.78806	0.528264	0.597316	1	chr5:128518508-128519272|chr5:128530693-128536401	circRNA	CUFF.62089.43	CUFF.62089.43	4,3
chr21:46116403-46116650|chr21:46116814-46117399	COL6A2	1	0	0	0	0	1	0	0	0	0	0	0	1.04729	0	0	0	0	1.38654	0	0	0	0	0	0	0.20282	-0.0300366	3.71494	-0.00808536	0.993549	1	0.20282	-0.796528	3.73203	-0.21343	0.830991	1	0.20282	-0.766491	3.71499	-0.206324	0.836538	1	chr21:46116403-46116650|chr21:46116814-46117399	circRNA	COL6A2	ENST00000300527.8	9,10
chr3:100816768-100817435|chr3:100820303-100821053	ABI3BP	0	2	0	0	0	0	0	0	0	0	0	0	0	2.43322	0	0	0	0	0	0	0	0	0	0	0.202768	-1.78466	3.80518	-0.469007	0.639065	1	0.202768	-1.63195	3.80518	-0.428874	0.668015	1	0.202768	0	3.81698	0	1	1	chr3:100816768-100817435|chr3:100820303-100821053	circRNA	ABI3BP	ENST00000471714.5	42,41,40
chr5:128514757-128519272|chr5:128530693-128536401	CUFF.37040.26	0	0	0	0	0	0	0	0	0	0	0	2	0	0	0	0	0	0	0	0	0	0	0	2.38164	0.19847	0	3.81693	0	1	1	0.19847	1.63443	3.79449	0.430738	0.666659	1	0.19847	1.86235	3.79455	0.490797	0.62357	1	chr5:128514757-128519272|chr5:128530693-128536401	circRNA	CUFF.37040.26	CUFF.37040.26	4,3
chr17:40392737-40395448|chr17:40396465-40398557	TOP2A	0	0	0	0	0	0	0	0	0	0	0	2	0	0	0	0	0	0	0	0	0	0	0	2.38164	0.19847	0	3.81693	0	1	1	0.19847	1.63443	3.79449	0.430738	0.666659	1	0.19847	1.86235	3.79455	0.490797	0.62357	1	chr17:40392737-40395448|chr17:40396465-40398557	circRNA	TOP2A	ENST00000423485.5	29,28
chr4:77035020-77039742	2019-09-11	0	0	0	1	0	1	0	0	0	0	0	0	0	0	0	0.962819	0	1.38654	0	0	0	0	0	0	0.19578	-0.0292545	3.75491	-0.00779099	0.993784	1	0.19578	-0.796528	3.7718	-0.21118	0.832747	1	0.19578	-0.767273	3.75496	-0.204336	0.838091	1	chr4:77035020-77039742	ciRNA	2019-09-11	ENST00000515671.1	1
chr12:124912055-124913423	UBC	0	0	0	1	0	1	0	0	0	0	0	0	0	0	0	0.962819	0	1.38654	0	0	0	0	0	0	0.19578	-0.0292545	3.75491	-0.00779099	0.993784	1	0.19578	-0.796528	3.7718	-0.21118	0.832747	1	0.19578	-0.767273	3.75496	-0.204336	0.838091	1	chr12:124912055-124913423	ciRNA	UBC	ENST00000546120.2	2
chr20:33994131-34031521|chr20:34031604-34072065	RALY	0	0	0	1	0	1	0	0	0	0	0	0	0	0	0	0.962819	0	1.38654	0	0	0	0	0	0	0.19578	-0.0292545	3.75491	-0.00779099	0.993784	1	0.19578	-0.796528	3.7718	-0.21118	0.832747	1	0.19578	-0.767273	3.75496	-0.204336	0.838091	1	chr20:33994131-34031521|chr20:34031604-34072065	circRNA	RALY	ENST00000375114.7	2
chrX:153352141-153357190	ZNF275	0	0	0	0	2	0	0	0	0	0	0	0	0	0	0	0	2.3443	0	0	0	0	0	0	0	0.195359	1.60695	3.78971	0.424031	0.671543	1	0.195359	0	3.81693	0	1	1	0.195359	-1.68216	3.78976	-0.44387	0.657137	1	chrX:153352141-153357190	ciRNA	ZNF275	ENST00000438239.1	1
chr9:113328955-113330983	WDR31	0	0	0	0	2	0	0	0	0	0	0	0	0	0	0	0	2.3443	0	0	0	0	0	0	0	0.195359	1.60695	3.78971	0.424031	0.671543	1	0.195359	0	3.81693	0	1	1	0.195359	-1.68216	3.78976	-0.44387	0.657137	1	chr9:113328955-113330983	ciRNA	WDR31	ENST00000341761.8	4
chr15:48474650-48481654|chr15:48483943-48485373	FBN1	0	0	1	0	0	0	0	0	0	1	0	0	0	0	1.06639	0	0	0	0	0	0	1.26006	0	0	0.19387	-0.94924	3.76994	-0.251792	0.801202	1	0.19387	0.00953318	3.76152	0.0025344	0.997978	1	0.19387	0.958773	3.76157	0.254886	0.798811	1	chr15:48474650-48481654|chr15:48483943-48485373	circRNA	FBN1	ENST00000316623.9	32,31
chr21:45987654-45989083|chr21:45989652-45989751	COL6A1	1	0	0	0	0	0	1	0	0	0	0	0	1.04729	0	0	0	0	0	1.25589	0	0	0	0	0	0.191932	-0.0288199	3.7777	-0.00762897	0.993913	1	0.191932	-0.796528	3.79449	-0.209917	0.833732	1	0.191932	-0.767708	3.77775	-0.203218	0.838964	1	chr21:45987654-45989083|chr21:45989652-45989751	circRNA	COL6A1	ENST00000361866.7	9,10
chr7:94406303-94407846|chr7:94408823-94409321	COL1A2	0	0	0	0	0	0	0	3	0	1	0	0	0	0	0	0	0	0	0	1.02216	0	1.26006	0	0	0.190185	1.04355	3.7958	0.274922	0.783376	1	0.190185	0.731271	3.80861	0.192005	0.847739	1	0.190185	-0.312279	3.78749	-0.08245	0.934289	1	chr7:94406303-94407846|chr7:94408823-94409321	circRNA	COL1A2	ENST00000297268.10	13,14,15,16
chr5:96754161-96754657|chr5:96754741-96757443	CAST	0	0	0	2	0	0	0	1	0	0	0	0	0	0	0	1.92564	0	0	0	0.340722	0	0	0	0	0.188863	-0.981554	3.80254	-0.258131	0.796306	1	0.188863	-1.45971	3.81478	-0.382647	0.701981	1	0.188863	-0.478161	3.80475	-0.125675	0.899989	1	chr5:96754161-96754657|chr5:96754741-96757443	circRNA	CAST	ENST00000338252.7	21
chr7:110663721-110886592|chr7:110963565-111487237	IMMP2L	1	1	0	0	0	0	0	0	0	0	0	0	1.04729	1.21661	0	0	0	0	0	0	0	0	0	0	0.188659	-1.70576	3.79933	-0.448965	0.653457	1	0.188659	-1.55305	3.79933	-0.408771	0.682708	1	0.188659	0	3.80601	0	1	1	chr7:110663721-110886592|chr7:110963565-111487237	circRNA	IMMP2L	ENST00000405709.6	5,4
chr13:98142777-98213219|chr13:98213413-98343761	FARP1	0	1	0	0	0	0	0	3	0	0	0	0	0	1.21661	0	0	0	0	0	1.02216	0	0	0	0	0.186565	0.322228	3.7958	0.0848906	0.932348	1	0.186565	-0.79653	3.81693	-0.208684	0.834695	1	0.186565	-1.11876	3.79585	-0.294732	0.768199	1	chr13:98142777-98213219|chr13:98213413-98343761	circRNA	FARP1	ENST00000595437.5	2
chr1:32652061-32668319|chr1:32668398-32668738	RBBP4	1	0	0	0	0	0	0	2	1	0	0	0	1.04729	0	0	0	0	0	0	0.681443	0.498021	0	0	0	0.185563	0.058012	3.53628	0.0164048	0.986911	1	0.185563	-0.122253	3.54949	-0.0344424	0.972524	1	0.185563	-0.180265	3.53015	-0.0510645	0.959274	1	chr1:32652061-32668319|chr1:32668398-32668738	circRNA	RBBP4	ENST00000524393.5	3
chr7:10974945-10982371|chr7:10990847-11013746	PHF14	1	0	0	0	1	0	0	0	0	0	0	0	1.04729	0	0	0	1.17215	0	0	0	0	0	0	0	0.184954	-0.0283981	3.80024	-0.00747271	0.994038	1	0.184954	-0.796528	3.81693	-0.208683	0.834696	1	0.184954	-0.76813	3.8003	-0.202124	0.83982	1	chr7:10974945-10982371|chr7:10990847-11013746	circRNA	PHF14	ENST00000403050.7	3,4
chr11:62881056-62881182	SLC3A2	0	0	0	1	0	0	1	0	0	0	0	0	0	0	0	0.962819	0	0	1.25589	0	0	0	0	0	0.184892	-0.0283981	3.80024	-0.00747271	0.994038	1	0.184892	-0.796528	3.81693	-0.208683	0.834696	1	0.184892	-0.76813	3.8003	-0.202124	0.83982	1	chr11:62881056-62881182	ciRNA	SLC3A2	ENST00000541372.1	1
chr7:144311936-144343186|chr7:144350824-144355337	AC074386.1	0	1	0	1	0	0	0	0	0	0	0	0	0	1.21661	0	0.962819	0	0	0	0	0	0	0	0	0.181619	-1.64641	3.81388	-0.431688	0.665968	1	0.181619	-1.49369	3.81388	-0.391647	0.695319	1	0.181619	0	3.81698	0	1	1	chr7:144311936-144343186|chr7:144350824-144355337	circRNA	AC074386.1	ENST00000463561.5	3,2
chr5:128446606-128464723|chr5:128464921-128519272	FBN2	0	0	0	0	0	0	0	2	3	0	0	0	0	0	0	0	0	0	0	0.681443	1.49406	0	0	0	0.181292	0.775685	3.79911	0.204176	0.838216	1	0.181292	1.32179	3.79913	0.347919	0.727901	1	0.181292	0.546101	3.78127	0.144423	0.885167	1	chr5:128446606-128464723|chr5:128464921-128519272	circRNA	FBN2	ENST00000262464.8	6
chrX:3854927-3866921|chrX:3902071-3903440	BX890604.2	0	0	2	0	0	0	0	0	0	0	0	0	0	0	2.13278	0	0	0	0	0	0	0	0	0	0.177732	-1.70092	3.81064	-0.44636	0.655337	1	0.177732	-1.54821	3.81064	-0.406285	0.684533	1	0.177732	0	3.81698	0	1	1	chrX:3854927-3866921|chrX:3902071-3903440	circRNA	BX890604.2	ENST00000648217.1	5,4,3,2
chr2:241755609-241755848	D2HGDH	0	0	2	0	0	0	0	0	0	0	0	0	0	0	2.13278	0	0	0	0	0	0	0	0	0	0.177732	-1.70092	3.81064	-0.44636	0.655337	1	0.177732	-1.54821	3.81064	-0.406285	0.684533	1	0.177732	0	3.81698	0	1	1	chr2:241755609-241755848	ciRNA	D2HGDH	ENST00000445308.1	1
chr12:103942307-103943212|chr12:103946696-103946785	CUFF.11107.13	0	0	2	0	0	0	0	0	0	0	0	0	0	0	2.13278	0	0	0	0	0	0	0	0	0	0.177732	-1.70092	3.81064	-0.44636	0.655337	1	0.177732	-1.54821	3.81064	-0.406285	0.684533	1	0.177732	0	3.81698	0	1	1	chr12:103942307-103943212|chr12:103946696-103946785	circRNA	CUFF.11107.13	CUFF.11107.13	2,3
chr11:10042981-10193901|chr11:10193987-10294014	SBF2	0	0	2	0	0	0	0	0	0	0	0	0	0	0	2.13278	0	0	0	0	0	0	0	0	0	0.177732	-1.70092	3.81064	-0.44636	0.655337	1	0.177732	-1.54821	3.81064	-0.406285	0.684533	1	0.177732	0	3.81698	0	1	1	chr11:10042981-10193901|chr11:10193987-10294014	circRNA	SBF2	ENST00000256190.12	2
chr6:163415335-163455278|chr6:163455421-163478779	QKI	0	0	2	0	0	0	0	0	0	0	0	0	0	0	2.13278	0	0	0	0	0	0	0	0	0	0.177732	-1.70092	3.81064	-0.44636	0.655337	1	0.177732	-1.54821	3.81064	-0.406285	0.684533	1	0.177732	0	3.81698	0	1	1	chr6:163415335-163455278|chr6:163455421-163478779	circRNA	QKI	ENST00000361758.8	2
chr7:94399084-94400195|chr7:94414275-94415225	COL1A2	0	0	2	0	0	0	0	0	0	0	0	0	0	0	2.13278	0	0	0	0	0	0	0	0	0	0.177732	-1.70092	3.81064	-0.44636	0.655337	1	0.177732	-1.54821	3.81064	-0.406285	0.684533	1	0.177732	0	3.81698	0	1	1	chr7:94399084-94400195|chr7:94414275-94415225	circRNA	COL1A2	ENST00000297268.10	5,6,7,8,9,10,11,12,13,14,15,16,17,18,19,20,21,22,23,24,25,26,27,28,29
chr19:12943988-12944211	CALR	2	0	0	0	0	0	0	0	0	0	0	0	2.09459	0	0	0	0	0	0	0	0	0	0	0	0.174549	-1.68256	3.81188	-0.441398	0.658925	1	0.174549	-1.52984	3.81188	-0.401336	0.688173	1	0.174549	0	3.81698	0	1	1	chr19:12943988-12944211	ciRNA	CALR	ENST00000586967.1	1
chr5:128263656-128271998|chr5:128272118-128273839	FBN2	0	0	1	0	0	0	0	0	2	0	0	0	0	0	1.06639	0	0	0	0	0	0.996042	0	0	0	0.171869	-0.949242	3.81693	-0.248693	0.803599	1	0.171869	0.302984	3.80349	0.0796595	0.936508	1	0.171869	1.25223	3.80355	0.329226	0.741985	1	chr5:128263656-128271998|chr5:128272118-128273839	circRNA	FBN2	ENST00000262464.8	62
chr17:50194041-50194129|chr17:50195976-50196154	COL1A1	0	0	0	0	0	0	0	6	0	0	0	0	0	0	0	0	0	0	0	2.04433	0	0	0	0	0.170361	1.57631	3.79063	0.415844	0.677524	1	0.170361	0	3.81693	0	1	1	0.170361	-1.65152	3.79069	-0.435678	0.66307	1	chr17:50194041-50194129|chr17:50195976-50196154	circRNA	COL1A1	ENST00000225964.9	24,23,22,21,20,19,18,17,16
chr9:134766498-134766999|chr9:134767354-134768409	CUFF.72193.2	0	0	0	0	0	0	0	1	1	0	0	1	0	0	0	0	0	0	0	0.340722	0.498021	0	0	1.19082	0.16913	0.403366	3.67224	0.109842	0.912535	1	0.16913	1.25901	3.66733	0.343303	0.73137	1	0.16913	0.855641	3.65461	0.234127	0.814887	1	chr9:134766498-134766999|chr9:134767354-134768409	circRNA	CUFF.72193.2	CUFF.72193.2	23
chr5:156344677-156508600|chr5:156508702-156589230	SGCD	1	0	0	1	0	0	0	0	0	0	0	0	1.04729	0	0	0.962819	0	0	0	0	0	0	0	0	0.167509	-1.64455	3.81396	-0.431192	0.666329	1	0.167509	-1.49184	3.81396	-0.391152	0.695685	1	0.167509	0	3.81698	0	1	1	chr5:156344677-156508600|chr5:156508702-156589230	circRNA	SGCD	ENST00000517913.5	6
chr2:95891860-95893532|chr2:95903081-95904760	ANKRD36C	0	0	0	0	0	0	0	0	4	0	0	0	0	0	0	0	0	0	0	0	1.99208	0	0	0	0.166007	0	3.81693	0	1	1	0.166007	1.55172	3.79625	0.40875	0.682723	1	0.166007	1.77964	3.79631	0.468781	0.639226	1	chr2:95891860-95893532|chr2:95903081-95904760	circRNA	ANKRD36C	ENST00000531153.5	12,11,10,9,8,7,6
chr15:44717704-44718757	B2M	0	0	0	0	0	0	0	2	0	1	0	0	0	0	0	0	0	0	0	0.681443	0	1.26006	0	0	0.161792	0.775689	3.79911	0.204177	0.838215	1	0.161792	0.731273	3.80861	0.192005	0.847738	1	0.161792	-0.0444164	3.79081	-0.0117169	0.990652	1	chr15:44717704-44718757	ciRNA	B2M	ENST00000561424.5	4
chr15:96337535-96342880	CUFF.28548.2	0	0	0	0	0	0	1	2	0	0	0	0	0	0	0	0	0	0	1.25589	0.681443	0	0	0	0	0.161444	1.38262	3.79233	0.364583	0.715423	1	0.161444	0	3.81693	0	1	1	0.161444	-1.45783	3.79239	-0.384408	0.700676	1	chr15:96337535-96342880	ciRNA	CUFF.28548.2	CUFF.28548.2	4
chr2:33222151-33243661|chr2:33243784-33252676	LTBP1	0	0	0	2	0	0	0	0	0	0	0	0	0	0	0	1.92564	0	0	0	0	0	0	0	0	0.16047	-1.61242	3.81478	-0.422678	0.67253	1	0.16047	-1.45971	3.81478	-0.382647	0.701982	1	0.16047	0	3.81698	0	1	1	chr2:33222151-33243661|chr2:33243784-33252676	circRNA	LTBP1	ENST00000404816.6	10
chr2:232819985-232832856|chr2:232839971-232844045	GIGYF2	0	0	0	2	0	0	0	0	0	0	0	0	0	0	0	1.92564	0	0	0	0	0	0	0	0	0.16047	-1.61242	3.81478	-0.422678	0.67253	1	0.16047	-1.45971	3.81478	-0.382647	0.701982	1	0.16047	0	3.81698	0	1	1	chr2:232819985-232832856|chr2:232839971-232844045	circRNA	GIGYF2	ENST00000629305.2	23,24
chr1:20780540-20807151	CUFF.1563.1	0	0	0	2	0	0	0	0	0	0	0	0	0	0	0	1.92564	0	0	0	0	0	0	0	0	0.16047	-1.61242	3.81478	-0.422678	0.67253	1	0.16047	-1.45971	3.81478	-0.382647	0.701982	1	0.16047	0	3.81698	0	1	1	chr1:20780540-20807151	ciRNA	CUFF.1563.1	CUFF.1563.1	34
chr15:60349197-60351192|chr15:60351819-60352382	ANXA2	0	0	0	2	0	0	0	0	0	0	0	0	0	0	0	1.92564	0	0	0	0	0	0	0	0	0.16047	-1.61242	3.81478	-0.422678	0.67253	1	0.16047	-1.45971	3.81478	-0.382647	0.701982	1	0.16047	0	3.81698	0	1	1	chr15:60349197-60351192|chr15:60351819-60352382	circRNA	ANXA2	ENST00000396024.7	12,11
chr15:72208842-72218978	PKM	0	0	0	2	0	0	0	0	0	0	0	0	0	0	0	1.92564	0	0	0	0	0	0	0	0	0.16047	-1.61242	3.81478	-0.422678	0.67253	1	0.16047	-1.45971	3.81478	-0.382647	0.701982	1	0.16047	0	3.81698	0	1	1	chr15:72208842-72218978	ciRNA	PKM	ENST00000568883.5	2
chr15:60349197-60351192|chr15:60351819-60352378	CUFF.16236.7	0	0	0	2	0	0	0	0	0	0	0	0	0	0	0	1.92564	0	0	0	0	0	0	0	0	0.16047	-1.61242	3.81478	-0.422678	0.67253	1	0.16047	-1.45971	3.81478	-0.382647	0.701982	1	0.16047	0	3.81698	0	1	1	chr15:60349197-60351192|chr15:60351819-60352378	circRNA	CUFF.16236.7	CUFF.16236.7	2
chr18:57706587-57731626|chr18:57731832-57801931	ATP8B1	0	0	0	2	0	0	0	0	0	0	0	0	0	0	0	1.92564	0	0	0	0	0	0	0	0	0.16047	-1.61242	3.81478	-0.422678	0.67253	1	0.16047	-1.45971	3.81478	-0.382647	0.701982	1	0.16047	0	3.81698	0	1	1	chr18:57706587-57731626|chr18:57731832-57801931	circRNA	ATP8B1	ENST00000642462.1	2
chr2:33110751-33134792|chr2:33134960-33186855	LTBP1	0	0	0	0	0	0	0	0	1	0	1	0	0	0	0	0	0	0	0	0	0.498021	0	1.42125	0	0.159939	0	3.81693	0	1	1	0.159939	1.25889	3.79998	0.331289	0.740426	1	0.159939	1.48681	3.80004	0.391262	0.695604	1	chr2:33110751-33134792|chr2:33134960-33186855	circRNA	LTBP1	ENST00000404816.6	5
chr1:3739335-3739835	TP73-AS1	1	0	0	0	0	0	0	1	1	0	0	0	1.04729	0	0	0	0	0	0	0.340722	0.498021	0	0	0	0.15717	-0.318369	3.8047	-0.0836778	0.933313	1	0.15717	-0.12304	3.81124	-0.0322834	0.974246	1	0.15717	0.195329	3.79905	0.0514153	0.958995	1	chr1:3739335-3739835	ciRNA	TP73-AS1	ENST00000649123.1	4
chr4:150079448-150102477|chr4:150102812-150193137	DCLK2	0	0	0	0	0	1	0	0	1	0	0	0	0	0	0	0	0	1.38654	0	0	0.498021	0	0	0	0.157047	0.692922	3.80024	0.182336	0.855319	1	0.157047	0.598285	3.81124	0.156979	0.875261	1	0.157047	-0.0946363	3.79458	-0.0249399	0.980103	1	chr4:150079448-150102477|chr4:150102812-150193137	circRNA	DCLK2	ENST00000296550.11	2
chr1:180196890-180197332	QSOX1	0	0	0	0	0	1	0	0	1	0	0	0	0	0	0	0	0	1.38654	0	0	0.498021	0	0	0	0.157047	0.692922	3.80024	0.182336	0.855319	1	0.157047	0.598285	3.81124	0.156979	0.875261	1	0.157047	-0.0946363	3.79458	-0.0249399	0.980103	1	chr1:180196890-180197332	ciRNA	QSOX1	ENST00000443059.1	1
None|chr2:233229-234159	SH3YL1	0	0	0	0	0	0	0	4	1	0	0	0	0	0	0	0	0	0	0	1.36289	0.498021	0	0	0	0.155076	1.25393	3.79356	0.330543	0.74099	1	0.155076	0.598281	3.81124	0.156978	0.875262	1	0.155076	-0.655653	3.78789	-0.173092	0.862579	1	None|chr2:233229-234159	circRNA	SH3YL1	ENST00000488979.6	6
chr15:60364523-60382341|chr15:60386086-60390212	ANXA2	0	0	0	0	1	0	0	2	0	0	0	0	0	0	0	0	1.17215	0	0	0.681443	0	0	0	0	0.154466	1.38262	3.79233	0.364583	0.715423	1	0.154466	0	3.81693	0	1	1	0.154466	-1.45783	3.79239	-0.384408	0.700676	1	chr15:60364523-60382341|chr15:60386086-60390212	circRNA	ANXA2	ENST00000396024.7	4,3
chr1:68098753-68137779|chr1:68137933-68144568	WLS	0	0	0	0	0	0	0	1	3	0	0	0	0	0	0	0	0	0	0	0.340722	1.49406	0	0	0	0.152899	0.402953	3.8047	0.105909	0.915654	1	0.152899	1.32179	3.79913	0.347919	0.727901	1	0.152899	0.918836	3.78689	0.242636	0.808287	1	chr1:68098753-68137779|chr1:68137933-68144568	circRNA	WLS	ENST00000354777.6	11
chr15:48428471-48430670|chr15:48430802-48432865	FBN1	0	0	0	0	0	0	0	1	0	0	1	0	0	0	0	0	0	0	0	0.340722	0	0	1.42125	0	0.146831	0.402957	3.8047	0.10591	0.915653	1	0.146831	0.731276	3.80861	0.192006	0.847738	1	0.146831	0.328319	3.79641	0.0864813	0.931084	1	chr15:48428471-48430670|chr15:48430802-48432865	circRNA	FBN1	ENST00000316623.9	56
chr9:8528779-8633316|chr9:8636844-8733779	PTPRD	0	0	0	0	0	0	0	0	1	1	0	0	0	0	0	0	0	0	0	0	0.498021	1.26006	0	0	0.146506	0	3.81693	0	1	1	0.146506	1.25889	3.79998	0.331289	0.740426	1	0.146506	1.48681	3.80004	0.391262	0.695604	1	chr9:8528779-8633316|chr9:8636844-8733779	circRNA	PTPRD	ENST00000381196.8	11,10
chr5:128408799-128446480|chr5:128530693-128536401	FBN2	0	0	1	0	0	0	0	2	0	0	0	0	0	0	1.06639	0	0	0	0	0.681443	0	0	0	0	0.145653	0.0543673	3.7991	0.0143105	0.988582	1	0.145653	-0.796529	3.81693	-0.208683	0.834696	1	0.145653	-0.850896	3.79916	-0.223969	0.822781	1	chr5:128408799-128446480|chr5:128530693-128536401	circRNA	FBN2	ENST00000619499.4	9,8,7,6,5,4,3
chr8:120196946-120197810|chr8:120197930-120199401	COL14A1	0	0	1	0	0	0	0	2	0	0	0	0	0	0	1.06639	0	0	0	0	0.681443	0	0	0	0	0.145653	0.0543673	3.7991	0.0143105	0.988582	1	0.145653	-0.796529	3.81693	-0.208683	0.834696	1	0.145653	-0.850896	3.79916	-0.223969	0.822781	1	chr8:120196946-120197810|chr8:120197930-120199401	circRNA	COL14A1	ENST00000498051.6	10
chr2:231460293-231460477|chr2:231460564-231460668	NCL	0	0	0	0	0	1	0	1	0	0	0	0	0	0	0	0	0	1.38654	0	0.340722	0	0	0	0	0.143939	1.10544	3.79511	0.291279	0.770838	1	0.143939	0	3.81693	0	1	1	0.143939	-1.18064	3.79517	-0.311091	0.755732	1	chr2:231460293-231460477|chr2:231460564-231460668	circRNA	NCL	ENST00000322723.8	5
chr11:32097206-32105005	AL078612.1	0	0	0	0	0	1	0	1	0	0	0	0	0	0	0	0	0	1.38654	0	0.340722	0	0	0	0	0.143939	1.10544	3.79511	0.291279	0.770838	1	0.143939	0	3.81693	0	1	1	0.143939	-1.18064	3.79517	-0.311091	0.755732	1	chr11:32097206-32105005	ciRNA	AL078612.1	ENST00000533009.1	1
chr11:65869976-65870120|chr11:65870237-65870535	EFEMP2	0	0	0	0	0	1	0	1	0	0	0	0	0	0	0	0	0	1.38654	0	0.340722	0	0	0	0	0.143939	1.10544	3.79511	0.291279	0.770838	1	0.143939	0	3.81693	0	1	1	0.143939	-1.18064	3.79517	-0.311091	0.755732	1	chr11:65869976-65870120|chr11:65870237-65870535	circRNA	EFEMP2	ENST00000531972.5	6
chr15:51908876-51911039	TMOD3	0	0	0	0	0	1	0	1	0	0	0	0	0	0	0	0	0	1.38654	0	0.340722	0	0	0	0	0.143939	1.10544	3.79511	0.291279	0.770838	1	0.143939	0	3.81693	0	1	1	0.143939	-1.18064	3.79517	-0.311091	0.755732	1	chr15:51908876-51911039	ciRNA	TMOD3	ENST00000561438.5	5
chr2:189079107-189079977|chr2:189084037-189085159	COL5A2	0	1	0	0	0	0	0	0	1	0	0	0	0	1.21661	0	0	0	0	0	0	0.498021	0	0	0	0.142886	-0.949239	3.81693	-0.248692	0.803599	1	0.142886	-0.123035	3.81124	-0.0322822	0.974247	1	0.142886	0.826204	3.81129	0.216778	0.828382	1	chr2:189079107-189079977|chr2:189084037-189085159	circRNA	COL5A2	ENST00000374866.8	14,13,12
chr5:128377877-128378770|chr5:128378890-128392017	FBN2	0	0	0	0	0	0	0	5	0	0	0	0	0	0	0	0	0	0	0	1.70361	0	0	0	0	0.141967	1.42775	3.79193	0.376524	0.706528	1	0.141967	0	3.81693	0	1	1	0.141967	-1.50296	3.79198	-0.396351	0.691846	1	chr5:128377877-128378770|chr5:128378890-128392017	circRNA	FBN2	ENST00000262464.8	12
chr9:99003587-99004897|chr9:99015566-99015975	COL15A1	0	0	0	0	0	0	0	5	0	0	0	0	0	0	0	0	0	0	0	1.70361	0	0	0	0	0.141967	1.42775	3.79193	0.376524	0.706528	1	0.141967	0	3.81693	0	1	1	0.141967	-1.50296	3.79198	-0.396351	0.691846	1	chr9:99003587-99004897|chr9:99015566-99015975	circRNA	COL15A1	ENST00000375001.7	9,10
chr21:46116677-46116769|chr21:46117936-46118613	CUFF.54318.5	0	0	0	0	0	0	0	5	0	0	0	0	0	0	0	0	0	0	0	1.70361	0	0	0	0	0.141967	1.42775	3.79193	0.376524	0.706528	1	0.141967	0	3.81693	0	1	1	0.141967	-1.50296	3.79198	-0.396351	0.691846	1	chr21:46116677-46116769|chr21:46117936-46118613	circRNA	CUFF.54318.5	CUFF.54318.5	10,11,12
chr21:46116677-46116769|chr21:46117936-46118614	CUFF.54318.2	0	0	0	0	0	0	0	5	0	0	0	0	0	0	0	0	0	0	0	1.70361	0	0	0	0	0.141967	1.42775	3.79193	0.376524	0.706528	1	0.141967	0	3.81693	0	1	1	0.141967	-1.50296	3.79198	-0.396351	0.691846	1	chr21:46116677-46116769|chr21:46117936-46118614	circRNA	CUFF.54318.2	CUFF.54318.2	9,10,11
chr10:15616559-15644029|chr10:15688038-15718765	CUFF.8547.18	0	0	0	0	0	0	0	2	2	0	0	0	0	0	0	0	0	0	0	0.681443	0.996042	0	0	0	0.13979	0.775687	3.79911	0.204176	0.838216	1	0.13979	1.02431	3.80349	0.269307	0.787694	1	0.13979	0.248618	3.78566	0.0656736	0.947638	1	chr10:15616559-15644029|chr10:15688038-15718765	circRNA	CUFF.8547.18	CUFF.8547.18	12,11,10,9,8,7,6,5,4,3
chr3:120396996-120399882|chr3:120399959-120402807	FSTL1	0	0	0	0	1	0	0	0	1	0	0	0	0	0	0	0	1.17215	0	0	0	0.498021	0	0	0	0.139181	0.692922	3.80024	0.182336	0.855319	1	0.139181	0.598285	3.81124	0.156979	0.875261	1	0.139181	-0.0946366	3.79458	-0.0249399	0.980103	1	chr3:120396996-120399882|chr3:120399959-120402807	circRNA	FSTL1	ENST00000295633.7	10
chr1:56512152-56523822|chr1:56524554-56536954	PLPP3	0	0	0	0	1	0	0	0	1	0	0	0	0	0	0	0	1.17215	0	0	0	0.498021	0	0	0	0.139181	0.692922	3.80024	0.182336	0.855319	1	0.139181	0.598285	3.81124	0.156979	0.875261	1	0.139181	-0.0946366	3.79458	-0.0249399	0.980103	1	chr1:56512152-56523822|chr1:56524554-56536954	circRNA	PLPP3	ENST00000371250.3	4,3
chr5:95752350-95755395|chr5:95763620-95768045	RHOBTB3	0	0	0	0	0	0	0	1	0	1	0	0	0	0	0	0	0	0	0	0.340722	0	1.26006	0	0	0.133398	0.402957	3.8047	0.10591	0.915653	1	0.133398	0.731276	3.80861	0.192006	0.847738	1	0.133398	0.328319	3.79641	0.0864813	0.931084	1	chr5:95752350-95755395|chr5:95763620-95768045	circRNA	RHOBTB3	ENST00000379982.7	6,7
chr7:94410527-94410888|chr7:94411154-94412067	COL1A2	0	0	0	0	0	0	0	1	0	1	0	0	0	0	0	0	0	0	0	0.340722	0	1.26006	0	0	0.133398	0.402957	3.8047	0.10591	0.915653	1	0.133398	0.731276	3.80861	0.192006	0.847738	1	0.133398	0.328319	3.79641	0.0864813	0.931084	1	chr7:94410527-94410888|chr7:94411154-94412067	circRNA	COL1A2	ENST00000297268.10	22,23
chr2:95914180-95914274|chr2:95916052-95916142	ANKRD36C	0	1	0	0	0	0	0	1	0	0	0	0	0	1.21661	0	0	0	0	0	0.340722	0	0	0	0	0.129778	-0.318364	3.8047	-0.0836766	0.933314	1	0.129778	-0.796526	3.81693	-0.208682	0.834696	1	0.129778	-0.478162	3.80475	-0.125675	0.899989	1	chr2:95914180-95914274|chr2:95916052-95916142	circRNA	ANKRD36C	ENST00000456556.5	39,38
chr17:19383612-19383797	MFAP4	0	1	0	0	0	0	0	1	0	0	0	0	0	1.21661	0	0	0	0	0	0.340722	0	0	0	0	0.129778	-0.318364	3.8047	-0.0836766	0.933314	1	0.129778	-0.796526	3.81693	-0.208682	0.834696	1	0.129778	-0.478162	3.80475	-0.125675	0.899989	1	chr17:19383612-19383797	ciRNA	MFAP4	ENST00000574313.2	1
chr11:6616074-6616314	AC091564.7	0	0	0	0	0	0	0	0	3	0	0	0	0	0	0	0	0	0	0	0	1.49406	0	0	0	0.124505	0	3.81693	0	1	1	0.124505	1.32179	3.79913	0.34792	0.7279	1	0.124505	1.54971	3.79918	0.407907	0.683342	1	chr11:6616074-6616314	ciRNA	AC091564.7	ENST00000532191.2	1
chr6:101686353-101799647|chr6:101818483-101859286	GRIK2	0	0	0	0	0	0	0	0	3	0	0	0	0	0	0	0	0	0	0	0	1.49406	0	0	0	0.124505	0	3.81693	0	1	1	0.124505	1.32179	3.79913	0.34792	0.7279	1	0.124505	1.54971	3.79918	0.407907	0.683342	1	chr6:101686353-101799647|chr6:101818483-101859286	circRNA	GRIK2	ENST00000421544.6	10,11,12
chr7:94420444-94420540|chr7:94423118-94424335	COL1A2	0	0	0	0	0	0	0	0	3	0	0	0	0	0	0	0	0	0	0	0	1.49406	0	0	0	0.124505	0	3.81693	0	1	1	0.124505	1.32179	3.79913	0.34792	0.7279	1	0.124505	1.54971	3.79918	0.407907	0.683342	1	chr7:94420444-94420540|chr7:94423118-94424335	circRNA	COL1A2	ENST00000297268.10	37,38,39,40
chr7:134744363-134843883|chr7:134843971-134867692	CALD1	0	0	0	0	0	0	0	0	3	0	0	0	0	0	0	0	0	0	0	0	1.49406	0	0	0	0.124505	0	3.81693	0	1	1	0.124505	1.32179	3.79913	0.34792	0.7279	1	0.124505	1.54971	3.79918	0.407907	0.683342	1	chr7:134744363-134843883|chr7:134843971-134867692	circRNA	CALD1	ENST00000417172.5	2
chr5:128303089-128304956|chr5:128305636-128305822	FBN2	0	0	0	1	0	0	0	0	1	0	0	0	0	0	0	0.962819	0	0	0	0	0.498021	0	0	0	0.121737	-0.949239	3.81693	-0.248692	0.803599	1	0.121737	-0.123035	3.81124	-0.0322822	0.974247	1	0.121737	0.826204	3.81129	0.216778	0.828382	1	chr5:128303089-128304956|chr5:128305636-128305822	circRNA	FBN2	ENST00000262464.8	45,44
chrX:3860996-3863501|chrX:3893351-3899215	BX890604.2	0	0	0	0	0	0	0	0	0	0	1	0	0	0	0	0	0	0	0	0	0	0	1.42125	0	0.118438	0	3.81693	0	1	1	0.118438	0.73128	3.80861	0.192007	0.847737	1	0.118438	0.959193	3.80867	0.251845	0.801161	1	chrX:3860996-3863501|chrX:3893351-3899215	circRNA	BX890604.2	ENST00000650538.1	5,4
chrX:3865142-3866949|chrX:3902071-3903440	BX890604.2	0	0	0	0	0	0	0	0	0	0	1	0	0	0	0	0	0	0	0	0	0	0	1.42125	0	0.118438	0	3.81693	0	1	1	0.118438	0.73128	3.80861	0.192007	0.847737	1	0.118438	0.959193	3.80867	0.251845	0.801161	1	chrX:3865142-3866949|chrX:3902071-3903440	circRNA	BX890604.2	ENST00000650456.1	5,4,3,2
chr4:79907467-79977620|chr4:79978174-79983877	ANTXR2	0	0	0	0	0	0	0	0	0	0	1	0	0	0	0	0	0	0	0	0	0	0	1.42125	0	0.118438	0	3.81693	0	1	1	0.118438	0.73128	3.80861	0.192007	0.847737	1	0.118438	0.959193	3.80867	0.251845	0.801161	1	chr4:79907467-79977620|chr4:79978174-79983877	circRNA	ANTXR2	ENST00000403729.6	16,15
chr3:15206597-15212103|chr3:15230535-15232518	CAPN7	0	0	0	0	0	0	0	0	0	0	1	0	0	0	0	0	0	0	0	0	0	0	1.42125	0	0.118438	0	3.81693	0	1	1	0.118438	0.73128	3.80861	0.192007	0.847737	1	0.118438	0.959193	3.80867	0.251845	0.801161	1	chr3:15206597-15212103|chr3:15230535-15232518	circRNA	CAPN7	ENST00000253693.6	2,3,4,5,6,7,8,9
chr3:33058269-33065462|chr3:33072713-33097010	GLB1	0	0	0	0	0	0	0	0	0	0	1	0	0	0	0	0	0	0	0	0	0	0	1.42125	0	0.118438	0	3.81693	0	1	1	0.118438	0.73128	3.80861	0.192007	0.847737	1	0.118438	0.959193	3.80867	0.251845	0.801161	1	chr3:33058269-33065462|chr3:33072713-33097010	circRNA	GLB1	ENST00000307363.9	5,4,3,2
chr3:33053549-33065462|chr3:33072713-33097010	GLB1	0	0	0	0	0	0	0	0	0	0	1	0	0	0	0	0	0	0	0	0	0	0	1.42125	0	0.118438	0	3.81693	0	1	1	0.118438	0.73128	3.80861	0.192007	0.847737	1	0.118438	0.959193	3.80867	0.251845	0.801161	1	chr3:33053549-33065462|chr3:33072713-33097010	circRNA	GLB1	ENST00000307377.12	3,2
chr3:169975716-169976945|chr3:169988359-169992593	SEC62	0	0	0	0	0	0	0	0	0	0	1	0	0	0	0	0	0	0	0	0	0	0	1.42125	0	0.118438	0	3.81693	0	1	1	0.118438	0.73128	3.80861	0.192007	0.847737	1	0.118438	0.959193	3.80867	0.251845	0.801161	1	chr3:169975716-169976945|chr3:169988359-169992593	circRNA	SEC62	ENST00000337002.8	3,4,5,6,7
chr3:169975716-169976945|None	SEC62	0	0	0	0	0	0	0	0	0	0	1	0	0	0	0	0	0	0	0	0	0	0	1.42125	0	0.118438	0	3.81693	0	1	1	0.118438	0.73128	3.80861	0.192007	0.847737	1	0.118438	0.959193	3.80867	0.251845	0.801161	1	chr3:169975716-169976945|None	circRNA	SEC62	ENST00000469515.6	3,4,5,6,7
chr2:97193053-97194725|chr2:97208006-97209680	ANKRD36	0	0	0	0	0	0	0	0	0	0	1	0	0	0	0	0	0	0	0	0	0	0	1.42125	0	0.118438	0	3.81693	0	1	1	0.118438	0.73128	3.80861	0.192007	0.847737	1	0.118438	0.959193	3.80867	0.251845	0.801161	1	chr2:97193053-97194725|chr2:97208006-97209680	circRNA	ANKRD36	ENST00000461153.7	39,40,41,42,43,44,45,46,47,48,49,50,51,52,53,54
chr12:108678394-108701123|chr12:108701323-108731428	CORO1C	0	0	0	0	0	0	0	0	0	0	1	0	0	0	0	0	0	0	0	0	0	0	1.42125	0	0.118438	0	3.81693	0	1	1	0.118438	0.73128	3.80861	0.192007	0.847737	1	0.118438	0.959193	3.80867	0.251845	0.801161	1	chr12:108678394-108701123|chr12:108701323-108731428	circRNA	CORO1C	ENST00000261401.7	2
chr11:72007435-72007925	NUMA1	0	0	0	0	0	0	0	0	0	0	1	0	0	0	0	0	0	0	0	0	0	0	1.42125	0	0.118438	0	3.81693	0	1	1	0.118438	0.73128	3.80861	0.192007	0.847737	1	0.118438	0.959193	3.80867	0.251845	0.801161	1	chr11:72007435-72007925	ciRNA	NUMA1	ENST00000541262.5	1
chr10:115096839-115120184|chr10:115129535-115160039	ATRNL1	0	0	0	0	0	0	0	0	0	0	1	0	0	0	0	0	0	0	0	0	0	0	1.42125	0	0.118438	0	3.81693	0	1	1	0.118438	0.73128	3.80861	0.192007	0.847737	1	0.118438	0.959193	3.80867	0.251845	0.801161	1	chr10:115096839-115120184|chr10:115129535-115160039	circRNA	ATRNL1	ENST00000616894.1	3,4,5,6,7
chr10:115094043-115120184|chr10:115129535-115160039	ATRNL1	0	0	0	0	0	0	0	0	0	0	1	0	0	0	0	0	0	0	0	0	0	0	1.42125	0	0.118438	0	3.81693	0	1	1	0.118438	0.73128	3.80861	0.192007	0.847737	1	0.118438	0.959193	3.80867	0.251845	0.801161	1	chr10:115094043-115120184|chr10:115129535-115160039	circRNA	ATRNL1	ENST00000609571.5	2,3,4,5
chr19:1026724-1031070|chr19:1036562-1037624	CNN2	0	0	0	0	0	0	0	0	0	0	1	0	0	0	0	0	0	0	0	0	0	0	1.42125	0	0.118438	0	3.81693	0	1	1	0.118438	0.73128	3.80861	0.192007	0.847737	1	0.118438	0.959193	3.80867	0.251845	0.801161	1	chr19:1026724-1031070|chr19:1036562-1037624	circRNA	CNN2	ENST00000562958.6	2,3,4,5,6
chr19:1026724-1031070|chr19:1036562-1036878	CUFF.18893.2	0	0	0	0	0	0	0	0	0	0	1	0	0	0	0	0	0	0	0	0	0	0	1.42125	0	0.118438	0	3.81693	0	1	1	0.118438	0.73128	3.80861	0.192007	0.847737	1	0.118438	0.959193	3.80867	0.251845	0.801161	1	chr19:1026724-1031070|chr19:1036562-1036878	circRNA	CUFF.18893.2	CUFF.18893.2	2,3,4,5,6
chr19:46861209-46918487|chr19:46922356-46937263	CUFF.20837.1	0	0	0	0	0	0	0	0	0	0	1	0	0	0	0	0	0	0	0	0	0	0	1.42125	0	0.118438	0	3.81693	0	1	1	0.118438	0.73128	3.80861	0.192007	0.847737	1	0.118438	0.959193	3.80867	0.251845	0.801161	1	chr19:46861209-46918487|chr19:46922356-46937263	circRNA	CUFF.20837.1	CUFF.20837.1	2
chr18:54274090-54277702|chr18:54287411-54291832	CUFF.18631.6	0	0	0	0	0	0	0	0	0	0	1	0	0	0	0	0	0	0	0	0	0	0	1.42125	0	0.118438	0	3.81693	0	1	1	0.118438	0.73128	3.80861	0.192007	0.847737	1	0.118438	0.959193	3.80867	0.251845	0.801161	1	chr18:54274090-54277702|chr18:54287411-54291832	circRNA	CUFF.18631.6	CUFF.18631.6	3,4,5,6,7
chr7:16689906-16694833|chr7:16697061-16698047	BZW2	0	0	0	0	0	0	0	0	0	0	1	0	0	0	0	0	0	0	0	0	0	0	1.42125	0	0.118438	0	3.81693	0	1	1	0.118438	0.73128	3.80861	0.192007	0.847737	1	0.118438	0.959193	3.80867	0.251845	0.801161	1	chr7:16689906-16694833|chr7:16697061-16698047	circRNA	BZW2	ENST00000415365.5	8,9
chr7:43973323-43986600|chr7:43988247-44013592	POLR2J4	0	0	0	0	0	0	0	0	0	0	1	0	0	0	0	0	0	0	0	0	0	0	1.42125	0	0.118438	0	3.81693	0	1	1	0.118438	0.73128	3.80861	0.192007	0.847737	1	0.118438	0.959193	3.80867	0.251845	0.801161	1	chr7:43973323-43986600|chr7:43988247-44013592	circRNA	POLR2J4	ENST00000427076.5	7,6,5
chr5:71197781-71202252|None	GUSBP9	1	0	0	0	0	0	0	1	0	0	0	0	1.04729	0	0	0	0	0	0	0.340722	0	0	0	0	0.115668	-0.318364	3.8047	-0.0836766	0.933314	1	0.115668	-0.796526	3.81693	-0.208682	0.834696	1	0.115668	-0.478162	3.80475	-0.125675	0.899989	1	chr5:71197781-71202252|None	circRNA	GUSBP9	ENST00000510138.2	3,2,1
chr2:226836087-226864603|chr2:226914351-226995430	RHBDD1	1	0	0	0	0	0	0	1	0	0	0	0	1.04729	0	0	0	0	0	0	0.340722	0	0	0	0	0.115668	-0.318364	3.8047	-0.0836766	0.933314	1	0.115668	-0.796526	3.81693	-0.208682	0.834696	1	0.115668	-0.478162	3.80475	-0.125675	0.899989	1	chr2:226836087-226864603|chr2:226914351-226995430	circRNA	RHBDD1	ENST00000341329.7	2,3,4,5,6
chr5:53560760-53603451|chr5:53604895-53646232	NDUFS4	0	0	0	0	0	1	0	0	0	0	0	0	0	0	0	0	0	1.38654	0	0	0	0	0	0	0.115545	0.692927	3.80024	0.182338	0.855318	1	0.115545	0	3.81693	0	1	1	0.115545	-0.768128	3.8003	-0.202123	0.83982	1	chr5:53560760-53603451|chr5:53604895-53646232	circRNA	NDUFS4	ENST00000506974.5	2,3
chr5:128395274-128408673|chr5:128519368-128527871	FBN2	0	0	0	0	0	1	0	0	0	0	0	0	0	0	0	0	0	1.38654	0	0	0	0	0	0	0.115545	0.692927	3.80024	0.182338	0.855318	1	0.115545	0	3.81693	0	1	1	0.115545	-0.768128	3.8003	-0.202123	0.83982	1	chr5:128395274-128408673|chr5:128519368-128527871	circRNA	FBN2	ENST00000619499.4	10,9,8,7,6,5
chr5:128446606-128464723|chr5:128530693-128536401	FBN2	0	0	0	0	0	1	0	0	0	0	0	0	0	0	0	0	0	1.38654	0	0	0	0	0	0	0.115545	0.692927	3.80024	0.182338	0.855318	1	0.115545	0	3.81693	0	1	1	0.115545	-0.768128	3.8003	-0.202123	0.83982	1	chr5:128446606-128464723|chr5:128530693-128536401	circRNA	FBN2	ENST00000619499.4	8,7,6,5,4,3
chr5:178222934-178224447	PHYKPL	0	0	0	0	0	1	0	0	0	0	0	0	0	0	0	0	0	1.38654	0	0	0	0	0	0	0.115545	0.692927	3.80024	0.182338	0.855318	1	0.115545	0	3.81693	0	1	1	0.115545	-0.768128	3.8003	-0.202123	0.83982	1	chr5:178222934-178224447	ciRNA	PHYKPL	ENST00000308158.9	6
chr5:128514757-128519272|chr5:128530693-128534826	CUFF.34693.31	0	0	0	0	0	1	0	0	0	0	0	0	0	0	0	0	0	1.38654	0	0	0	0	0	0	0.115545	0.692927	3.80024	0.182338	0.855318	1	0.115545	0	3.81693	0	1	1	0.115545	-0.768128	3.8003	-0.202123	0.83982	1	chr5:128514757-128519272|chr5:128530693-128534826	circRNA	CUFF.34693.31	CUFF.34693.31	3,2
chr3:184164931-184165112	DVL3	0	0	0	0	0	1	0	0	0	0	0	0	0	0	0	0	0	1.38654	0	0	0	0	0	0	0.115545	0.692927	3.80024	0.182338	0.855318	1	0.115545	0	3.81693	0	1	1	0.115545	-0.768128	3.8003	-0.202123	0.83982	1	chr3:184164931-184165112	ciRNA	DVL3	ENST00000649964.1	5
chr2:99337589-99360235|chr2:99371730-99376346	EIF5B	0	0	0	0	0	1	0	0	0	0	0	0	0	0	0	0	0	1.38654	0	0	0	0	0	0	0.115545	0.692927	3.80024	0.182338	0.855318	1	0.115545	0	3.81693	0	1	1	0.115545	-0.768128	3.8003	-0.202123	0.83982	1	chr2:99337589-99360235|chr2:99371730-99376346	circRNA	EIF5B	ENST00000617677.1	2,3,4,5,6,7,8,9,10
chr1:68098753-68137779	WLS	0	0	0	0	0	1	0	0	0	0	0	0	0	0	0	0	0	1.38654	0	0	0	0	0	0	0.115545	0.692927	3.80024	0.182338	0.855318	1	0.115545	0	3.81693	0	1	1	0.115545	-0.768128	3.8003	-0.202123	0.83982	1	chr1:68098753-68137779	ciRNA	WLS	ENST00000354777.6	11
chr1:151055126-151055676	CDC42SE1	0	0	0	0	0	1	0	0	0	0	0	0	0	0	0	0	0	1.38654	0	0	0	0	0	0	0.115545	0.692927	3.80024	0.182338	0.855318	1	0.115545	0	3.81693	0	1	1	0.115545	-0.768128	3.8003	-0.202123	0.83982	1	chr1:151055126-151055676	ciRNA	CDC42SE1	ENST00000439374.6	5
chr1:205978928-205985539	RAB7B	0	0	0	0	0	1	0	0	0	0	0	0	0	0	0	0	0	1.38654	0	0	0	0	0	0	0.115545	0.692927	3.80024	0.182338	0.855318	1	0.115545	0	3.81693	0	1	1	0.115545	-0.768128	3.8003	-0.202123	0.83982	1	chr1:205978928-205985539	ciRNA	RAB7B	ENST00000617070.4	5
chr9:128178904-128179243	CIZ1	0	0	0	0	0	1	0	0	0	0	0	0	0	0	0	0	0	1.38654	0	0	0	0	0	0	0.115545	0.692927	3.80024	0.182338	0.855318	1	0.115545	0	3.81693	0	1	1	0.115545	-0.768128	3.8003	-0.202123	0.83982	1	chr9:128178904-128179243	ciRNA	CIZ1	ENST00000476239.5	3
chr8:37875322-37877108|chr8:37877551-37899070	RAB11FIP1	0	0	0	0	0	1	0	0	0	0	0	0	0	0	0	0	0	1.38654	0	0	0	0	0	0	0.115545	0.692927	3.80024	0.182338	0.855318	1	0.115545	0	3.81693	0	1	1	0.115545	-0.768128	3.8003	-0.202123	0.83982	1	chr8:37875322-37877108|chr8:37877551-37899070	circRNA	RAB11FIP1	ENST00000287263.8	2
chr12:120696541-120700463	MLEC	0	0	0	0	0	1	0	0	0	0	0	0	0	0	0	0	0	1.38654	0	0	0	0	0	0	0.115545	0.692927	3.80024	0.182338	0.855318	1	0.115545	0	3.81693	0	1	1	0.115545	-0.768128	3.8003	-0.202123	0.83982	1	chr12:120696541-120700463	ciRNA	MLEC	ENST00000535413.1	1
chr11:11965965-11966953	DKK3	0	0	0	0	0	1	0	0	0	0	0	0	0	0	0	0	0	1.38654	0	0	0	0	0	0	0.115545	0.692927	3.80024	0.182338	0.855318	1	0.115545	0	3.81693	0	1	1	0.115545	-0.768128	3.8003	-0.202123	0.83982	1	chr11:11965965-11966953	ciRNA	DKK3	ENST00000396505.6	6
chr11:65499338-65499688	MALAT1	0	0	0	0	0	1	0	0	0	0	0	0	0	0	0	0	0	1.38654	0	0	0	0	0	0	0.115545	0.692927	3.80024	0.182338	0.855318	1	0.115545	0	3.81693	0	1	1	0.115545	-0.768128	3.8003	-0.202123	0.83982	1	chr11:65499338-65499688	ciRNA	MALAT1	ENST00000617791.1	1
chr11:94768560-94799389|chr11:94800311-94821529	AMOTL1	0	0	0	0	0	1	0	0	0	0	0	0	0	0	0	0	0	1.38654	0	0	0	0	0	0	0.115545	0.692927	3.80024	0.182338	0.855318	1	0.115545	0	3.81693	0	1	1	0.115545	-0.768128	3.8003	-0.202123	0.83982	1	chr11:94768560-94799389|chr11:94800311-94821529	circRNA	AMOTL1	ENST00000317829.12	2
chr17:21533006-21541072	AC233702.7	0	0	0	0	0	1	0	0	0	0	0	0	0	0	0	0	0	1.38654	0	0	0	0	0	0	0.115545	0.692927	3.80024	0.182338	0.855318	1	0.115545	0	3.81693	0	1	1	0.115545	-0.768128	3.8003	-0.202123	0.83982	1	chr17:21533006-21541072	ciRNA	AC233702.7	ENST00000579239.1	1
chr17:36986731-36988518|chr17:36988720-36989246	AATF	0	0	0	0	0	1	0	0	0	0	0	0	0	0	0	0	0	1.38654	0	0	0	0	0	0	0.115545	0.692927	3.80024	0.182338	0.855318	1	0.115545	0	3.81693	0	1	1	0.115545	-0.768128	3.8003	-0.202123	0.83982	1	chr17:36986731-36988518|chr17:36988720-36989246	circRNA	AATF	ENST00000619387.4	6
chr17:39989793-39997793	PSMD3	0	0	0	0	0	1	0	0	0	0	0	0	0	0	0	0	0	1.38654	0	0	0	0	0	0	0.115545	0.692927	3.80024	0.182338	0.855318	1	0.115545	0	3.81693	0	1	1	0.115545	-0.768128	3.8003	-0.202123	0.83982	1	chr17:39989793-39997793	ciRNA	PSMD3	ENST00000540504.2	3
chr17:50195665-50195922|chr17:50196528-50196616	COL1A1	0	0	0	0	0	1	0	0	0	0	0	0	0	0	0	0	0	1.38654	0	0	0	0	0	0	0.115545	0.692927	3.80024	0.182338	0.855318	1	0.115545	0	3.81693	0	1	1	0.115545	-0.768128	3.8003	-0.202123	0.83982	1	chr17:50195665-50195922|chr17:50196528-50196616	circRNA	COL1A1	ENST00000225964.9	16,15,14,13
chr15:38253217-38299372|chr15:38299547-38322240	SPRED1	0	0	0	0	0	1	0	0	0	0	0	0	0	0	0	0	0	1.38654	0	0	0	0	0	0	0.115545	0.692927	3.80024	0.182338	0.855318	1	0.115545	0	3.81693	0	1	1	0.115545	-0.768128	3.8003	-0.202123	0.83982	1	chr15:38253217-38299372|chr15:38299547-38322240	circRNA	SPRED1	ENST00000299084.8	2
chr15:44405402-44413333	AC025043.1	0	0	0	0	0	1	0	0	0	0	0	0	0	0	0	0	0	1.38654	0	0	0	0	0	0	0.115545	0.692927	3.80024	0.182338	0.855318	1	0.115545	0	3.81693	0	1	1	0.115545	-0.768128	3.8003	-0.202123	0.83982	1	chr15:44405402-44413333	ciRNA	AC025043.1	ENST00000558047.1	3
chr14:22836730-22841921	CUFF.11288.3	0	0	0	0	0	1	0	0	0	0	0	0	0	0	0	0	0	1.38654	0	0	0	0	0	0	0.115545	0.692927	3.80024	0.182338	0.855318	1	0.115545	0	3.81693	0	1	1	0.115545	-0.768128	3.8003	-0.202123	0.83982	1	chr14:22836730-22841921	ciRNA	CUFF.11288.3	CUFF.11288.3	1
chr7:137228075-137251229|chr7:137254974-137343438	PTN	0	0	0	0	0	1	0	0	0	0	0	0	0	0	0	0	0	1.38654	0	0	0	0	0	0	0.115545	0.692927	3.80024	0.182338	0.855318	1	0.115545	0	3.81693	0	1	1	0.115545	-0.768128	3.8003	-0.202123	0.83982	1	chr7:137228075-137251229|chr7:137254974-137343438	circRNA	PTN	ENST00000348225.6	4,3,2
chr7:26190460-26191055	CUFF.36641.6	0	0	0	0	0	1	0	0	0	0	0	0	0	0	0	0	0	1.38654	0	0	0	0	0	0	0.115545	0.692927	3.80024	0.182338	0.855318	1	0.115545	0	3.81693	0	1	1	0.115545	-0.768128	3.8003	-0.202123	0.83982	1	chr7:26190460-26191055	ciRNA	CUFF.36641.6	CUFF.36641.6	8
chr7:137228072-137251229|chr7:137254974-137284689	CUFF.37388.1	0	0	0	0	0	1	0	0	0	0	0	0	0	0	0	0	0	1.38654	0	0	0	0	0	0	0.115545	0.692927	3.80024	0.182338	0.855318	1	0.115545	0	3.81693	0	1	1	0.115545	-0.768128	3.8003	-0.202123	0.83982	1	chr7:137228072-137251229|chr7:137254974-137284689	circRNA	CUFF.37388.1	CUFF.37388.1	4,3,2
chr22:24270983-24302194|chr22:24302384-24313312	SPECC1L	0	0	0	0	0	1	0	0	0	0	0	0	0	0	0	0	0	1.38654	0	0	0	0	0	0	0.115545	0.692927	3.80024	0.182338	0.855318	1	0.115545	0	3.81693	0	1	1	0.115545	-0.768128	3.8003	-0.202123	0.83982	1	chr22:24270983-24302194|chr22:24302384-24313312	circRNA	SPECC1L	ENST00000437398.5	2
chr22:45574653-45576976|chr22:45577108-45600306	FBLN1	0	0	0	0	0	1	0	0	0	0	0	0	0	0	0	0	0	1.38654	0	0	0	0	0	0	0.115545	0.692927	3.80024	0.182338	0.855318	1	0.115545	0	3.81693	0	1	1	0.115545	-0.768128	3.8003	-0.202123	0.83982	1	chr22:45574653-45576976|chr22:45577108-45600306	circRNA	FBLN1	ENST00000327858.10	16
chr5:128318271-128318878|chr5:128328821-128330572	FBN2	0	0	0	0	0	0	0	4	0	0	0	0	0	0	0	0	0	0	0	1.36289	0	0	0	0	0.113574	1.25394	3.79356	0.330544	0.740989	1	0.113574	0	3.81693	0	1	1	0.113574	-1.32915	3.79362	-0.350363	0.726066	1	chr5:128318271-128318878|chr5:128328821-128330572	circRNA	FBN2	ENST00000262464.8	35,34
chr8:56966352-56978049|chr8:56978145-56980034	IMPAD1	0	0	0	0	0	0	0	4	0	0	0	0	0	0	0	0	0	0	0	1.36289	0	0	0	0	0.113574	1.25394	3.79356	0.330544	0.740989	1	0.113574	0	3.81693	0	1	1	0.113574	-1.32915	3.79362	-0.350363	0.726066	1	chr8:56966352-56978049|chr8:56978145-56980034	circRNA	IMPAD1	ENST00000262644.8	3
chr17:50189010-50189167|chr17:50189538-50189678	COL1A1	0	0	0	0	0	0	0	4	0	0	0	0	0	0	0	0	0	0	0	1.36289	0	0	0	0	0.113574	1.25394	3.79356	0.330544	0.740989	1	0.113574	0	3.81693	0	1	1	0.113574	-1.32915	3.79362	-0.350363	0.726066	1	chr17:50189010-50189167|chr17:50189538-50189678	circRNA	COL1A1	ENST00000225964.9	40,39
chr17:78871006-78873818|chr17:78873919-78874028	TIMP2	0	0	0	0	0	0	0	4	0	0	0	0	0	0	0	0	0	0	0	1.36289	0	0	0	0	0.113574	1.25394	3.79356	0.330544	0.740989	1	0.113574	0	3.81693	0	1	1	0.113574	-1.32915	3.79362	-0.350363	0.726066	1	chr17:78871006-78873818|chr17:78873919-78874028	circRNA	TIMP2	ENST00000585421.5	2
chr16:59349-59418|chr16:59494-59731	RHBDF1	0	0	0	0	0	0	0	4	0	0	0	0	0	0	0	0	0	0	0	1.36289	0	0	0	0	0.113574	1.25394	3.79356	0.330544	0.740989	1	0.113574	0	3.81693	0	1	1	0.113574	-1.32915	3.79362	-0.350363	0.726066	1	chr16:59349-59418|chr16:59494-59731	circRNA	RHBDF1	ENST00000262316.10	15
chr15:74901256-74901949	FAM219B	0	0	0	0	0	0	0	4	0	0	0	0	0	0	0	0	0	0	0	1.36289	0	0	0	0	0.113574	1.25394	3.79356	0.330544	0.740989	1	0.113574	0	3.81693	0	1	1	0.113574	-1.32915	3.79362	-0.350363	0.726066	1	chr15:74901256-74901949	ciRNA	FAM219B	ENST00000566132.5	4
chr19:35543273-35545936	TMEM147-AS1	0	0	0	0	0	0	0	4	0	0	0	0	0	0	0	0	0	0	0	1.36289	0	0	0	0	0.113574	1.25394	3.79356	0.330544	0.740989	1	0.113574	0	3.81693	0	1	1	0.113574	-1.32915	3.79362	-0.350363	0.726066	1	chr19:35543273-35545936	ciRNA	TMEM147-AS1	ENST00000589137.5	1
chr19:55662382-55674648	AC008735.2	0	0	0	0	0	0	0	4	0	0	0	0	0	0	0	0	0	0	0	1.36289	0	0	0	0	0.113574	1.25394	3.79356	0.330544	0.740989	1	0.113574	0	3.81693	0	1	1	0.113574	-1.32915	3.79362	-0.350363	0.726066	1	chr19:55662382-55674648	ciRNA	AC008735.2	ENST00000589456.1	1
chr10:122245073-122248642	TACC2	0	0	0	0	0	0	0	1	2	0	0	0	0	0	0	0	0	0	0	0.340722	0.996042	0	0	0	0.111397	0.402955	3.8047	0.10591	0.915654	1	0.111397	1.02431	3.80349	0.269307	0.787693	1	0.111397	0.621353	3.79127	0.16389	0.869818	1	chr10:122245073-122248642	ciRNA	TACC2	ENST00000635597.1	3
chr1:156309303-156310557|chr1:156310641-156317535	CCT3	0	0	0	1	0	0	0	1	0	0	0	0	0	0	0	0.962819	0	0	0	0.340722	0	0	0	0	0.108628	-0.318364	3.8047	-0.0836766	0.933314	1	0.108628	-0.796526	3.81693	-0.208682	0.834696	1	0.108628	-0.478162	3.80475	-0.125675	0.899989	1	chr1:156309303-156310557|chr1:156310641-156317535	circRNA	CCT3	ENST00000368261.7	5
chr17:50192693-50192796|chr17:50193047-50193942	COL1A1	0	0	0	1	0	0	0	1	0	0	0	0	0	0	0	0.962819	0	0	0	0.340722	0	0	0	0	0.108628	-0.318364	3.8047	-0.0836766	0.933314	1	0.108628	-0.796526	3.81693	-0.208682	0.834696	1	0.108628	-0.478162	3.80475	-0.125675	0.899989	1	chr17:50192693-50192796|chr17:50193047-50193942	circRNA	COL1A1	ENST00000225964.9	27,26
chr15:66500148-66502690	RPL4	0	0	0	1	0	0	0	1	0	0	0	0	0	0	0	0.962819	0	0	0	0.340722	0	0	0	0	0.108628	-0.318364	3.8047	-0.0836766	0.933314	1	0.108628	-0.796526	3.81693	-0.208682	0.834696	1	0.108628	-0.478162	3.80475	-0.125675	0.899989	1	chr15:66500148-66502690	ciRNA	RPL4	ENST00000569696.5	4
chr18:6462816-6462932	RPL6P27	0	0	0	1	0	0	0	1	0	0	0	0	0	0	0	0.962819	0	0	0	0.340722	0	0	0	0	0.108628	-0.318364	3.8047	-0.0836766	0.933314	1	0.108628	-0.796526	3.81693	-0.208682	0.834696	1	0.108628	-0.478162	3.80475	-0.125675	0.899989	1	chr18:6462816-6462932	ciRNA	RPL6P27	ENST00000583065.1	1
chrM:3612-5437	CUFF.41123.1	0	0	0	0	0	0	0	0	0	1	0	0	0	0	0	0	0	0	0	0	0	1.26006	0	0	0.105005	0	3.81693	0	1	1	0.105005	0.73128	3.80861	0.192007	0.847737	1	0.105005	0.959193	3.80867	0.251845	0.801161	1	chrM:3612-5437	ciRNA	CUFF.41123.1	CUFF.41123.1	1
chr5:128318271-128318878|chr5:128319001-128328695	FBN2	0	0	0	0	0	0	0	0	0	1	0	0	0	0	0	0	0	0	0	0	0	1.26006	0	0	0.105005	0	3.81693	0	1	1	0.105005	0.73128	3.80861	0.192007	0.847737	1	0.105005	0.959193	3.80867	0.251845	0.801161	1	chr5:128318271-128318878|chr5:128319001-128328695	circRNA	FBN2	ENST00000262464.8	35
chr5:179766741-179768849	MAML1	0	0	0	0	0	0	0	0	0	1	0	0	0	0	0	0	0	0	0	0	0	1.26006	0	0	0.105005	0	3.81693	0	1	1	0.105005	0.73128	3.80861	0.192007	0.847737	1	0.105005	0.959193	3.80867	0.251845	0.801161	1	chr5:179766741-179768849	ciRNA	MAML1	ENST00000292599.3	2
chr3:11364734-11426803|chr3:11426926-11554810	ATG7	0	0	0	0	0	0	0	0	0	1	0	0	0	0	0	0	0	0	0	0	0	1.26006	0	0	0.105005	0	3.81693	0	1	1	0.105005	0.73128	3.80861	0.192007	0.847737	1	0.105005	0.959193	3.80867	0.251845	0.801161	1	chr3:11364734-11426803|chr3:11426926-11554810	circRNA	ATG7	ENST00000354956.9	17
chr3:50366331-50367795	Z84492.1	0	0	0	0	0	0	0	0	0	1	0	0	0	0	0	0	0	0	0	0	0	1.26006	0	0	0.105005	0	3.81693	0	1	1	0.105005	0.73128	3.80861	0.192007	0.847737	1	0.105005	0.959193	3.80867	0.251845	0.801161	1	chr3:50366331-50367795	ciRNA	Z84492.1	ENST00000606589.1	3
chr3:62003497-62078162|chr3:62078258-62132601	PTPRG	0	0	0	0	0	0	0	0	0	1	0	0	0	0	0	0	0	0	0	0	0	1.26006	0	0	0.105005	0	3.81693	0	1	1	0.105005	0.73128	3.80861	0.192007	0.847737	1	0.105005	0.959193	3.80867	0.251845	0.801161	1	chr3:62003497-62078162|chr3:62078258-62132601	circRNA	PTPRG	ENST00000295874.14	5
chr3:71001059-71015548|chr3:71015653-71041327	FOXP1	0	0	0	0	0	0	0	0	0	1	0	0	0	0	0	0	0	0	0	0	0	1.26006	0	0	0.105005	0	3.81693	0	1	1	0.105005	0.73128	3.80861	0.192007	0.847737	1	0.105005	0.959193	3.80867	0.251845	0.801161	1	chr3:71001059-71015548|chr3:71015653-71041327	circRNA	FOXP1	ENST00000318789.9	12
chr3:156673361-156677656|chr3:156678614-156694019	TIPARP	0	0	0	0	0	0	0	0	0	1	0	0	0	0	0	0	0	0	0	0	0	1.26006	0	0	0.105005	0	3.81693	0	1	1	0.105005	0.73128	3.80861	0.192007	0.847737	1	0.105005	0.959193	3.80867	0.251845	0.801161	1	chr3:156673361-156677656|chr3:156678614-156694019	circRNA	TIPARP	ENST00000486483.5	2
chr2:33252844-33257442|chr2:33301644-33309433	LTBP1	0	0	0	0	0	0	0	0	0	1	0	0	0	0	0	0	0	0	0	0	0	1.26006	0	0	0.105005	0	3.81693	0	1	1	0.105005	0.73128	3.80861	0.192007	0.847737	1	0.105005	0.959193	3.80867	0.251845	0.801161	1	chr2:33252844-33257442|chr2:33301644-33309433	circRNA	LTBP1	ENST00000402934.5	8,9,10,11,12,13,14,15,16,17,18
chr2:61481281-61482379|chr2:61490776-61492034	CUFF.22442.3	0	0	0	0	0	0	0	0	0	1	0	0	0	0	0	0	0	0	0	0	0	1.26006	0	0	0.105005	0	3.81693	0	1	1	0.105005	0.73128	3.80861	0.192007	0.847737	1	0.105005	0.959193	3.80867	0.251845	0.801161	1	chr2:61481281-61482379|chr2:61490776-61492034	circRNA	CUFF.22442.3	CUFF.22442.3	8,7,6,5,4
chr2:63045443-63046036	AC007098.1	0	0	0	0	0	0	0	0	0	1	0	0	0	0	0	0	0	0	0	0	0	1.26006	0	0	0.105005	0	3.81693	0	1	1	0.105005	0.73128	3.80861	0.192007	0.847737	1	0.105005	0.959193	3.80867	0.251845	0.801161	1	chr2:63045443-63046036	ciRNA	AC007098.1	ENST00000429952.5	3
chr2:233354674-233388256|chr2:233390483-233434379	DGKD	0	0	0	0	0	0	0	0	0	1	0	0	0	0	0	0	0	0	0	0	0	1.26006	0	0	0.105005	0	3.81693	0	1	1	0.105005	0.73128	3.80861	0.192007	0.847737	1	0.105005	0.959193	3.80867	0.251845	0.801161	1	chr2:233354674-233388256|chr2:233390483-233434379	circRNA	DGKD	ENST00000264057.6	2,3
chr1:145994800-145994928|chr1:145995476-145996016	CUFF.2669.3	0	0	0	0	0	0	0	0	0	1	0	0	0	0	0	0	0	0	0	0	0	1.26006	0	0	0.105005	0	3.81693	0	1	1	0.105005	0.73128	3.80861	0.192007	0.847737	1	0.105005	0.959193	3.80867	0.251845	0.801161	1	chr1:145994800-145994928|chr1:145995476-145996016	circRNA	CUFF.2669.3	CUFF.2669.3	3,2
chr12:53061469-53061814	TNS2	0	0	0	0	0	0	0	0	0	1	0	0	0	0	0	0	0	0	0	0	0	1.26006	0	0	0.105005	0	3.81693	0	1	1	0.105005	0.73128	3.80861	0.192007	0.847737	1	0.105005	0.959193	3.80867	0.251845	0.801161	1	chr12:53061469-53061814	ciRNA	TNS2	ENST00000379902.7	21
chr12:108662158-108678271|chr12:108678394-108701123	CORO1C	0	0	0	0	0	0	0	0	0	1	0	0	0	0	0	0	0	0	0	0	0	1.26006	0	0	0.105005	0	3.81693	0	1	1	0.105005	0.73128	3.80861	0.192007	0.847737	1	0.105005	0.959193	3.80867	0.251845	0.801161	1	chr12:108662158-108678271|chr12:108678394-108701123	circRNA	CORO1C	ENST00000261401.7	3
chr12:122279145-122288488|chr12:122316855-122319231	CLIP1	0	0	0	0	0	0	0	0	0	1	0	0	0	0	0	0	0	0	0	0	0	1.26006	0	0	0.105005	0	3.81693	0	1	1	0.105005	0.73128	3.80861	0.192007	0.847737	1	0.105005	0.959193	3.80867	0.251845	0.801161	1	chr12:122279145-122288488|chr12:122316855-122319231	circRNA	CLIP1	ENST00000361654.8	19,18,17
chr11:93742066-93747296	C11orf54	0	0	0	0	0	0	0	0	0	1	0	0	0	0	0	0	0	0	0	0	0	1.26006	0	0	0.105005	0	3.81693	0	1	1	0.105005	0.73128	3.80861	0.192007	0.847737	1	0.105005	0.959193	3.80867	0.251845	0.801161	1	chr11:93742066-93747296	ciRNA	C11orf54	ENST00000533585.5	2
chr11:120337275-120406117|chr11:120407823-120420752	ARHGEF12	0	0	0	0	0	0	0	0	0	1	0	0	0	0	0	0	0	0	0	0	0	1.26006	0	0	0.105005	0	3.81693	0	1	1	0.105005	0.73128	3.80861	0.192007	0.847737	1	0.105005	0.959193	3.80867	0.251845	0.801161	1	chr11:120337275-120406117|chr11:120407823-120420752	circRNA	ARHGEF12	ENST00000356641.7	2,3
chr11:122202909-122292283|chr11:122292403-122309249	MIR100HG	0	0	0	0	0	0	0	0	0	1	0	0	0	0	0	0	0	0	0	0	0	1.26006	0	0	0.105005	0	3.81693	0	1	1	0.105005	0.73128	3.80861	0.192007	0.847737	1	0.105005	0.959193	3.80867	0.251845	0.801161	1	chr11:122202909-122292283|chr11:122292403-122309249	circRNA	MIR100HG	ENST00000648734.1	2
chr11:61313969-61314046|chr11:61314202-61314307	CUFF.7307.9	0	0	0	0	0	0	0	0	0	1	0	0	0	0	0	0	0	0	0	0	0	1.26006	0	0	0.105005	0	3.81693	0	1	1	0.105005	0.73128	3.80861	0.192007	0.847737	1	0.105005	0.959193	3.80867	0.251845	0.801161	1	chr11:61313969-61314046|chr11:61314202-61314307	circRNA	CUFF.7307.9	CUFF.7307.9	5
chr10:17230710-17233586|chr10:17233682-17233769	VIM	0	0	0	0	0	0	0	0	0	1	0	0	0	0	0	0	0	0	0	0	0	1.26006	0	0	0.105005	0	3.81693	0	1	1	0.105005	0.73128	3.80861	0.192007	0.847737	1	0.105005	0.959193	3.80867	0.251845	0.801161	1	chr10:17230710-17233586|chr10:17233682-17233769	circRNA	VIM	ENST00000544301.6	4
chr10:103617314-103622469|chr10:103661114-103668607	SH3PXD2A	0	0	0	0	0	0	0	0	0	1	0	0	0	0	0	0	0	0	0	0	0	1.26006	0	0	0.105005	0	3.81693	0	1	1	0.105005	0.73128	3.80861	0.192007	0.847737	1	0.105005	0.959193	3.80867	0.251845	0.801161	1	chr10:103617314-103622469|chr10:103661114-103668607	circRNA	SH3PXD2A	ENST00000369774.8	10,9,8
chr17:42683542-42699103	AC100793.3	0	0	0	0	0	0	0	0	0	1	0	0	0	0	0	0	0	0	0	0	0	1.26006	0	0	0.105005	0	3.81693	0	1	1	0.105005	0.73128	3.80861	0.192007	0.847737	1	0.105005	0.959193	3.80867	0.251845	0.801161	1	chr17:42683542-42699103	ciRNA	AC100793.3	ENST00000592440.1	1
chr17:47142436-47143882|chr17:47143982-47151805	CDC27	0	0	0	0	0	0	0	0	0	1	0	0	0	0	0	0	0	0	0	0	0	1.26006	0	0	0.105005	0	3.81693	0	1	1	0.105005	0.73128	3.80861	0.192007	0.847737	1	0.105005	0.959193	3.80867	0.251845	0.801161	1	chr17:47142436-47143882|chr17:47143982-47151805	circRNA	CDC27	ENST00000066544.7	10
chr17:50189912-50190000|chr17:50191490-50191787	COL1A1	0	0	0	0	0	0	0	0	0	1	0	0	0	0	0	0	0	0	0	0	0	1.26006	0	0	0.105005	0	3.81693	0	1	1	0.105005	0.73128	3.80861	0.192007	0.847737	1	0.105005	0.959193	3.80867	0.251845	0.801161	1	chr17:50189912-50190000|chr17:50191490-50191787	circRNA	COL1A1	ENST00000225964.9	36,35,34,33,32
chr17:50197785-50197948|chr17:50198205-50198432	COL1A1	0	0	0	0	0	0	0	0	0	1	0	0	0	0	0	0	0	0	0	0	0	1.26006	0	0	0.105005	0	3.81693	0	1	1	0.105005	0.73128	3.80861	0.192007	0.847737	1	0.105005	0.959193	3.80867	0.251845	0.801161	1	chr17:50197785-50197948|chr17:50198205-50198432	circRNA	COL1A1	ENST00000225964.9	8,7
chr17:75228384-75228997	NUP85	0	0	0	0	0	0	0	0	0	1	0	0	0	0	0	0	0	0	0	0	0	1.26006	0	0	0.105005	0	3.81693	0	1	1	0.105005	0.73128	3.80861	0.192007	0.847737	1	0.105005	0.959193	3.80867	0.251845	0.801161	1	chr17:75228384-75228997	ciRNA	NUP85	ENST00000581335.1	1
chr15:63504830-63532646|chr15:63563008-63570432	USP3	0	0	0	0	0	0	0	0	0	1	0	0	0	0	0	0	0	0	0	0	0	1.26006	0	0	0.105005	0	3.81693	0	1	1	0.105005	0.73128	3.80861	0.192007	0.847737	1	0.105005	0.959193	3.80867	0.251845	0.801161	1	chr15:63504830-63532646|chr15:63563008-63570432	circRNA	USP3	ENST00000559192.5	2,3,4,5,6,7,8,9
chr15:75362748-75363209	MAN2C1	0	0	0	0	0	0	0	0	0	1	0	0	0	0	0	0	0	0	0	0	0	1.26006	0	0	0.105005	0	3.81693	0	1	1	0.105005	0.73128	3.80861	0.192007	0.847737	1	0.105005	0.959193	3.80867	0.251845	0.801161	1	chr15:75362748-75363209	ciRNA	MAN2C1	ENST00000570257.6	4
chr14:24103255-24103841	PCK2	0	0	0	0	0	0	0	0	0	1	0	0	0	0	0	0	0	0	0	0	0	1.26006	0	0	0.105005	0	3.81693	0	1	1	0.105005	0.73128	3.80861	0.192007	0.847737	1	0.105005	0.959193	3.80867	0.251845	0.801161	1	chr14:24103255-24103841	ciRNA	PCK2	ENST00000559250.5	9
chr14:60115461-60115718|chr14:60125823-60133969	PCNX4	0	0	0	0	0	0	0	0	0	1	0	0	0	0	0	0	0	0	0	0	0	1.26006	0	0	0.105005	0	3.81693	0	1	1	0.105005	0.73128	3.80861	0.192007	0.847737	1	0.105005	0.959193	3.80867	0.251845	0.801161	1	chr14:60115461-60115718|chr14:60125823-60133969	circRNA	PCNX4	ENST00000317623.8	4,5,6,7,8,9
chr19:2271954-2272734	OAZ1	0	0	0	0	0	0	0	0	0	1	0	0	0	0	0	0	0	0	0	0	0	1.26006	0	0	0.105005	0	3.81693	0	1	1	0.105005	0.73128	3.80861	0.192007	0.847737	1	0.105005	0.959193	3.80867	0.251845	0.801161	1	chr19:2271954-2272734	ciRNA	OAZ1	ENST00000590943.6	2
chr19:18993740-18994365	SUGP2	0	0	0	0	0	0	0	0	0	1	0	0	0	0	0	0	0	0	0	0	0	1.26006	0	0	0.105005	0	3.81693	0	1	1	0.105005	0.73128	3.80861	0.192007	0.847737	1	0.105005	0.959193	3.80867	0.251845	0.801161	1	chr19:18993740-18994365	ciRNA	SUGP2	ENST00000593795.5	4
chr18:8069994-8076454|chr18:8088851-8113485	PTPRM	0	0	0	0	0	0	0	0	0	1	0	0	0	0	0	0	0	0	0	0	0	1.26006	0	0	0.105005	0	3.81693	0	1	1	0.105005	0.73128	3.80861	0.192007	0.847737	1	0.105005	0.959193	3.80867	0.251845	0.801161	1	chr18:8069994-8076454|chr18:8088851-8113485	circRNA	PTPRM	ENST00000580170.5	9,10,11
chr6:7107768-7176654|chr6:7189322-7210803	RREB1	0	0	0	0	0	0	0	0	0	1	0	0	0	0	0	0	0	0	0	0	0	1.26006	0	0	0.105005	0	3.81693	0	1	1	0.105005	0.73128	3.80861	0.192007	0.847737	1	0.105005	0.959193	3.80867	0.251845	0.801161	1	chr6:7107768-7176654|chr6:7189322-7210803	circRNA	RREB1	ENST00000379933.7	2,3,4,5,6
chr6:7108702-7176654|chr6:7189322-7210803	RREB1	0	0	0	0	0	0	0	0	0	1	0	0	0	0	0	0	0	0	0	0	0	1.26006	0	0	0.105005	0	3.81693	0	1	1	0.105005	0.73128	3.80861	0.192007	0.847737	1	0.105005	0.959193	3.80867	0.251845	0.801161	1	chr6:7108702-7176654|chr6:7189322-7210803	circRNA	RREB1	ENST00000475946.5	2,3,4,5
chr6:37929999-38061592|chr6:38082457-38116571	ZFAND3	0	0	0	0	0	0	0	0	0	1	0	0	0	0	0	0	0	0	0	0	0	1.26006	0	0	0.105005	0	3.81693	0	1	1	0.105005	0.73128	3.80861	0.192007	0.847737	1	0.105005	0.959193	3.80867	0.251845	0.801161	1	chr6:37929999-38061592|chr6:38082457-38116571	circRNA	ZFAND3	ENST00000287218.8	3,4
chr6:43774392-43777468|chr6:43778918-43781955	VEGFA	0	0	0	0	0	0	0	0	0	1	0	0	0	0	0	0	0	0	0	0	0	1.26006	0	0	0.105005	0	3.81693	0	1	1	0.105005	0.73128	3.80861	0.192007	0.847737	1	0.105005	0.959193	3.80867	0.251845	0.801161	1	chr6:43774392-43777468|chr6:43778918-43781955	circRNA	VEGFA	ENST00000372067.7	3,4,5
None|chr7:44109184-44109287	AEBP1	0	0	0	0	0	0	0	0	0	1	0	0	0	0	0	0	0	0	0	0	0	1.26006	0	0	0.105005	0	3.81693	0	1	1	0.105005	0.73128	3.80861	0.192007	0.847737	1	0.105005	0.959193	3.80867	0.251845	0.801161	1	None|chr7:44109184-44109287	circRNA	AEBP1	ENST00000453052.1	1,2
chr7:94413947-94414221|chr7:94416503-94417723	COL1A2	0	0	0	0	0	0	0	0	0	1	0	0	0	0	0	0	0	0	0	0	0	1.26006	0	0	0.105005	0	3.81693	0	1	1	0.105005	0.73128	3.80861	0.192007	0.847737	1	0.105005	0.959193	3.80867	0.251845	0.801161	1	chr7:94413947-94414221|chr7:94416503-94417723	circRNA	COL1A2	ENST00000297268.10	29,30,31
chr7:105481177-105482311|chr7:105482440-105491539	PUS7	0	0	0	0	0	0	0	0	0	1	0	0	0	0	0	0	0	0	0	0	0	1.26006	0	0	0.105005	0	3.81693	0	1	1	0.105005	0.73128	3.80861	0.192007	0.847737	1	0.105005	0.959193	3.80867	0.251845	0.801161	1	chr7:105481177-105482311|chr7:105482440-105491539	circRNA	PUS7	ENST00000481939.5	8
chr7:149547776-149549192	ZNF767P	0	0	0	0	0	0	0	0	0	1	0	0	0	0	0	0	0	0	0	0	0	1.26006	0	0	0.105005	0	3.81693	0	1	1	0.105005	0.73128	3.80861	0.192007	0.847737	1	0.105005	0.959193	3.80867	0.251845	0.801161	1	chr7:149547776-149549192	ciRNA	ZNF767P	ENST00000472212.5	8
chr21:25881771-25891721|chr21:25891868-25897572	APP	0	0	0	0	0	0	0	0	0	1	0	0	0	0	0	0	0	0	0	0	0	1.26006	0	0	0.105005	0	3.81693	0	1	1	0.105005	0.73128	3.80861	0.192007	0.847737	1	0.105005	0.959193	3.80867	0.251845	0.801161	1	chr21:25881771-25891721|chr21:25891868-25897572	circRNA	APP	ENST00000346798.7	17
chr21:34102908-34103496	MRPS6	0	0	0	0	0	0	0	0	0	1	0	0	0	0	0	0	0	0	0	0	0	1.26006	0	0	0.105005	0	3.81693	0	1	1	0.105005	0.73128	3.80861	0.192007	0.847737	1	0.105005	0.959193	3.80867	0.251845	0.801161	1	chr21:34102908-34103496	ciRNA	MRPS6	ENST00000488492.5	2
chr21:46545961-46546914	DIP2A	0	0	0	0	0	0	0	0	0	1	0	0	0	0	0	0	0	0	0	0	0	1.26006	0	0	0.105005	0	3.81693	0	1	1	0.105005	0.73128	3.80861	0.192007	0.847737	1	0.105005	0.959193	3.80867	0.251845	0.801161	1	chr21:46545961-46546914	ciRNA	DIP2A	ENST00000400274.5	20
chr21:45989137-45989608|chr21:45990284-45990377	CUFF.26181.5	0	0	0	0	0	0	0	0	0	1	0	0	0	0	0	0	0	0	0	0	0	1.26006	0	0	0.105005	0	3.81693	0	1	1	0.105005	0.73128	3.80861	0.192007	0.847737	1	0.105005	0.959193	3.80867	0.251845	0.801161	1	chr21:45989137-45989608|chr21:45990284-45990377	circRNA	CUFF.26181.5	CUFF.26181.5	8,9,10
chrX:48902384-48902731	PQBP1	0	0	0	0	0	0	1	0	0	0	0	0	0	0	0	0	0	0	1.25589	0	0	0	0	0	0.104658	0.692927	3.80024	0.182338	0.855318	1	0.104658	0	3.81693	0	1	1	0.104658	-0.768128	3.8003	-0.202123	0.83982	1	chrX:48902384-48902731	ciRNA	PQBP1	ENST00000472742.5	5
chrX:134544797-134545951	MIR503HG	0	0	0	0	0	0	1	0	0	0	0	0	0	0	0	0	0	0	1.25589	0	0	0	0	0	0.104658	0.692927	3.80024	0.182338	0.855318	1	0.104658	0	3.81693	0	1	1	0.104658	-0.768128	3.8003	-0.202123	0.83982	1	chrX:134544797-134545951	ciRNA	MIR503HG	ENST00000441492.1	2
chr3:47877523-47914816|chr3:47928350-47977864	CUFF.29710.6	0	0	0	0	0	0	1	0	0	0	0	0	0	0	0	0	0	0	1.25589	0	0	0	0	0	0.104658	0.692927	3.80024	0.182338	0.855318	1	0.104658	0	3.81693	0	1	1	0.104658	-0.768128	3.8003	-0.202123	0.83982	1	chr3:47877523-47914816|chr3:47928350-47977864	circRNA	CUFF.29710.6	CUFF.29710.6	7,6,5,4
chr3:51960642-51960865	PCBP4	0	0	0	0	0	0	1	0	0	0	0	0	0	0	0	0	0	0	1.25589	0	0	0	0	0	0.104658	0.692927	3.80024	0.182338	0.855318	1	0.104658	0	3.81693	0	1	1	0.104658	-0.768128	3.8003	-0.202123	0.83982	1	chr3:51960642-51960865	ciRNA	PCBP4	ENST00000355852.6	4
chr3:52198848-52199220	ALAS1	0	0	0	0	0	0	1	0	0	0	0	0	0	0	0	0	0	0	1.25589	0	0	0	0	0	0.104658	0.692927	3.80024	0.182338	0.855318	1	0.104658	0	3.81693	0	1	1	0.104658	-0.768128	3.8003	-0.202123	0.83982	1	chr3:52198848-52199220	ciRNA	ALAS1	ENST00000394965.6	2
chr3:128806449-128807542	RAB7A	0	0	0	0	0	0	1	0	0	0	0	0	0	0	0	0	0	0	1.25589	0	0	0	0	0	0.104658	0.692927	3.80024	0.182338	0.855318	1	0.104658	0	3.81693	0	1	1	0.104658	-0.768128	3.8003	-0.202123	0.83982	1	chr3:128806449-128807542	ciRNA	RAB7A	ENST00000482525.5	4
chr3:174859450-175096789|chr3:175324325-175447228	NAALADL2	0	0	0	0	0	0	1	0	0	0	0	0	0	0	0	0	0	0	1.25589	0	0	0	0	0	0.104658	0.692927	3.80024	0.182338	0.855318	1	0.104658	0	3.81693	0	1	1	0.104658	-0.768128	3.8003	-0.202123	0.83982	1	chr3:174859450-175096789|chr3:175324325-175447228	circRNA	NAALADL2	ENST00000454872.5	2,3,4,5
chr3:47877523-47914816|chr3:47928350-47998637	CUFF.29710.2	0	0	0	0	0	0	1	0	0	0	0	0	0	0	0	0	0	0	1.25589	0	0	0	0	0	0.104658	0.692927	3.80024	0.182338	0.855318	1	0.104658	0	3.81693	0	1	1	0.104658	-0.768128	3.8003	-0.202123	0.83982	1	chr3:47877523-47914816|chr3:47928350-47998637	circRNA	CUFF.29710.2	CUFF.29710.2	6,5,4,3
chr2:62874532-62942717|chr2:62955660-62979187	EHBP1	0	0	0	0	0	0	1	0	0	0	0	0	0	0	0	0	0	0	1.25589	0	0	0	0	0	0.104658	0.692927	3.80024	0.182338	0.855318	1	0.104658	0	3.81693	0	1	1	0.104658	-0.768128	3.8003	-0.202123	0.83982	1	chr2:62874532-62942717|chr2:62955660-62979187	circRNA	EHBP1	ENST00000405015.7	11,12,13,14
chr2:99360549-99361147|chr2:99379428-99382158	EIF5B	0	0	0	0	0	0	1	0	0	0	0	0	0	0	0	0	0	0	1.25589	0	0	0	0	0	0.104658	0.692927	3.80024	0.182338	0.855318	1	0.104658	0	3.81693	0	1	1	0.104658	-0.768128	3.8003	-0.202123	0.83982	1	chr2:99360549-99361147|chr2:99379428-99382158	circRNA	EIF5B	ENST00000617677.1	4,5,6,7,8,9,10,11,12,13
chr2:202377550-202464808|chr2:202520201-202530793	BMPR2	0	0	0	0	0	0	1	0	0	0	0	0	0	0	0	0	0	0	1.25589	0	0	0	0	0	0.104658	0.692927	3.80024	0.182338	0.855318	1	0.104658	0	3.81693	0	1	1	0.104658	-0.768128	3.8003	-0.202123	0.83982	1	chr2:202377550-202464808|chr2:202520201-202530793	circRNA	BMPR2	ENST00000374580.8	2,3,4,5,6,7
chr2:204546171-204686180|chr2:204686282-204965151	PARD3B	0	0	0	0	0	0	1	0	0	0	0	0	0	0	0	0	0	0	1.25589	0	0	0	0	0	0.104658	0.692927	3.80024	0.182338	0.855318	1	0.104658	0	3.81693	0	1	1	0.104658	-0.768128	3.8003	-0.202123	0.83982	1	chr2:204546171-204686180|chr2:204686282-204965151	circRNA	PARD3B	ENST00000415947.1	2
chr2:62874532-62942717|chr2:62955660-62979190	CUFF.23875.5	0	0	0	0	0	0	1	0	0	0	0	0	0	0	0	0	0	0	1.25589	0	0	0	0	0	0.104658	0.692927	3.80024	0.182338	0.855318	1	0.104658	0	3.81693	0	1	1	0.104658	-0.768128	3.8003	-0.202123	0.83982	1	chr2:62874532-62942717|chr2:62955660-62979190	circRNA	CUFF.23875.5	CUFF.23875.5	11,12,13,14
chr1:31662387-31662586	COL16A1	0	0	0	0	0	0	1	0	0	0	0	0	0	0	0	0	0	0	1.25589	0	0	0	0	0	0.104658	0.692927	3.80024	0.182338	0.855318	1	0.104658	0	3.81693	0	1	1	0.104658	-0.768128	3.8003	-0.202123	0.83982	1	chr1:31662387-31662586	ciRNA	COL16A1	ENST00000373672.7	57
chr1:31911826-31915894|chr1:31919658-31937986	PTP4A2	0	0	0	0	0	0	1	0	0	0	0	0	0	0	0	0	0	0	1.25589	0	0	0	0	0	0.104658	0.692927	3.80024	0.182338	0.855318	1	0.104658	0	3.81693	0	1	1	0.104658	-0.768128	3.8003	-0.202123	0.83982	1	chr1:31911826-31915894|chr1:31919658-31937986	circRNA	PTP4A2	ENST00000647444.1	3,2
chr1:182385842-182388703	GLUL	0	0	0	0	0	0	1	0	0	0	0	0	0	0	0	0	0	0	1.25589	0	0	0	0	0	0.104658	0.692927	3.80024	0.182338	0.855318	1	0.104658	0	3.81693	0	1	1	0.104658	-0.768128	3.8003	-0.202123	0.83982	1	chr1:182385842-182388703	ciRNA	GLUL	ENST00000463851.6	2
chr9:99025966-99034548|chr9:99036396-99038667	CUFF.42534.5	0	0	0	0	0	0	1	0	0	0	0	0	0	0	0	0	0	0	1.25589	0	0	0	0	0	0.104658	0.692927	3.80024	0.182338	0.855318	1	0.104658	0	3.81693	0	1	1	0.104658	-0.768128	3.8003	-0.202123	0.83982	1	chr9:99025966-99034548|chr9:99036396-99038667	circRNA	CUFF.42534.5	CUFF.42534.5	11,12,13,14
chr11:65551564-65551971	LTBP3	0	0	0	0	0	0	1	0	0	0	0	0	0	0	0	0	0	0	1.25589	0	0	0	0	0	0.104658	0.692927	3.80024	0.182338	0.855318	1	0.104658	0	3.81693	0	1	1	0.104658	-0.768128	3.8003	-0.202123	0.83982	1	chr11:65551564-65551971	ciRNA	LTBP3	ENST00000322147.8	8
chr11:85660597-85662388	CREBZF	0	0	0	0	0	0	1	0	0	0	0	0	0	0	0	0	0	0	1.25589	0	0	0	0	0	0.104658	0.692927	3.80024	0.182338	0.855318	1	0.104658	0	3.81693	0	1	1	0.104658	-0.768128	3.8003	-0.202123	0.83982	1	chr11:85660597-85662388	ciRNA	CREBZF	ENST00000528561.5	2
chr17:776988-778621	GLOD4	0	0	0	0	0	0	1	0	0	0	0	0	0	0	0	0	0	0	1.25589	0	0	0	0	0	0.104658	0.692927	3.80024	0.182338	0.855318	1	0.104658	0	3.81693	0	1	1	0.104658	-0.768128	3.8003	-0.202123	0.83982	1	chr17:776988-778621	ciRNA	GLOD4	ENST00000301328.9	3
chr17:7903991-7904441	CHD3	0	0	0	0	0	0	1	0	0	0	0	0	0	0	0	0	0	0	1.25589	0	0	0	0	0	0.104658	0.692927	3.80024	0.182338	0.855318	1	0.104658	0	3.81693	0	1	1	0.104658	-0.768128	3.8003	-0.202123	0.83982	1	chr17:7903991-7904441	ciRNA	CHD3	ENST00000380358.8	24
chr17:34980622-34983001|chr17:34986131-34989465	LIG3	0	0	0	0	0	0	1	0	0	0	0	0	0	0	0	0	0	0	1.25589	0	0	0	0	0	0.104658	0.692927	3.80024	0.182338	0.855318	1	0.104658	0	3.81693	0	1	1	0.104658	-0.768128	3.8003	-0.202123	0.83982	1	chr17:34980622-34983001|chr17:34986131-34989465	circRNA	LIG3	ENST00000378526.8	2,3
chr16:86477199-86477831	CUFF.16901.1	0	0	0	0	0	0	1	0	0	0	0	0	0	0	0	0	0	0	1.25589	0	0	0	0	0	0.104658	0.692927	3.80024	0.182338	0.855318	1	0.104658	0	3.81693	0	1	1	0.104658	-0.768128	3.8003	-0.202123	0.83982	1	chr16:86477199-86477831	ciRNA	CUFF.16901.1	CUFF.16901.1	5
chr15:37036959-37083770|chr15:37083885-37093580	MEIS2	0	0	0	0	0	0	1	0	0	0	0	0	0	0	0	0	0	0	1.25589	0	0	0	0	0	0.104658	0.692927	3.80024	0.182338	0.855318	1	0.104658	0	3.81693	0	1	1	0.104658	-0.768128	3.8003	-0.202123	0.83982	1	chr15:37036959-37083770|chr15:37083885-37093580	circRNA	MEIS2	ENST00000561208.5	7
chr14:65455718-65561336|chr14:65629606-65669242	FUT8	0	0	0	0	0	0	1	0	0	0	0	0	0	0	0	0	0	0	1.25589	0	0	0	0	0	0.104658	0.692927	3.80024	0.182338	0.855318	1	0.104658	0	3.81693	0	1	1	0.104658	-0.768128	3.8003	-0.202123	0.83982	1	chr14:65455718-65561336|chr14:65629606-65669242	circRNA	FUT8	ENST00000360689.9	3,4,5,6
chr7:47305003-47344754|chr7:47346356-47368364	TNS3	0	0	0	0	0	0	1	0	0	0	0	0	0	0	0	0	0	0	1.25589	0	0	0	0	0	0.104658	0.692927	3.80024	0.182338	0.855318	1	0.104658	0	3.81693	0	1	1	0.104658	-0.768128	3.8003	-0.202123	0.83982	1	chr7:47305003-47344754|chr7:47346356-47368364	circRNA	TNS3	ENST00000311160.13	20,19,18
chr7:94426051-94426422|chr7:94428477-94429187	COL1A2	0	0	0	0	0	0	1	0	0	0	0	0	0	0	0	0	0	0	1.25589	0	0	0	0	0	0.104658	0.692927	3.80024	0.182338	0.855318	1	0.104658	0	3.81693	0	1	1	0.104658	-0.768128	3.8003	-0.202123	0.83982	1	chr7:94426051-94426422|chr7:94428477-94429187	circRNA	COL1A2	ENST00000481570.5	5,6,7
chr20:35725155-35729311|chr20:35732135-35734185	RBM39	0	0	0	0	0	0	1	0	0	0	0	0	0	0	0	0	0	0	1.25589	0	0	0	0	0	0.104658	0.692927	3.80024	0.182338	0.855318	1	0.104658	0	3.81693	0	1	1	0.104658	-0.768128	3.8003	-0.202123	0.83982	1	chr20:35725155-35729311|chr20:35732135-35734185	circRNA	RBM39	ENST00000639702.1	7,6,5
chr20:35725155-35729311|chr20:35732135-35738967	RBM39	0	0	0	0	0	0	1	0	0	0	0	0	0	0	0	0	0	0	1.25589	0	0	0	0	0	0.104658	0.692927	3.80024	0.182338	0.855318	1	0.104658	0	3.81693	0	1	1	0.104658	-0.768128	3.8003	-0.202123	0.83982	1	chr20:35725155-35729311|chr20:35732135-35738967	circRNA	RBM39	ENST00000481037.5	4,3,2
chr20:43459317-43459770	CUFF.26793.5	0	0	0	0	0	0	1	0	0	0	0	0	0	0	0	0	0	0	1.25589	0	0	0	0	0	0.104658	0.692927	3.80024	0.182338	0.855318	1	0.104658	0	3.81693	0	1	1	0.104658	-0.768128	3.8003	-0.202123	0.83982	1	chr20:43459317-43459770	ciRNA	CUFF.26793.5	CUFF.26793.5	1
chr21:46117936-46118613|chr21:46119850-46120514	COL6A2	0	0	0	0	0	0	1	0	0	0	0	0	0	0	0	0	0	0	1.25589	0	0	0	0	0	0.104658	0.692927	3.80024	0.182338	0.855318	1	0.104658	0	3.81693	0	1	1	0.104658	-0.768128	3.8003	-0.202123	0.83982	1	chr21:46117936-46118613|chr21:46119850-46120514	circRNA	COL6A2	ENST00000300527.8	13,14,15
chrX:71297461-71297835	NONO	0	1	0	0	0	0	0	0	0	0	0	0	0	1.21661	0	0	0	0	0	0	0	0	0	0	0.101384	-0.949234	3.81693	-0.24869	0.8036	1	0.101384	-0.796521	3.81693	-0.208681	0.834697	1	0.101384	0	3.81698	0	1	1	chrX:71297461-71297835	ciRNA	NONO	ENST00000535149.5	6
chr4:150415590-150435588|chr4:150491035-150588047	LRBA	0	1	0	0	0	0	0	0	0	0	0	0	0	1.21661	0	0	0	0	0	0	0	0	0	0	0.101384	-0.949234	3.81693	-0.24869	0.8036	1	0.101384	-0.796521	3.81693	-0.208681	0.834697	1	0.101384	0	3.81698	0	1	1	chr4:150415590-150435588|chr4:150491035-150588047	circRNA	LRBA	ENST00000510413.5	46,45,44,43,42,41
chr3:57267792-57268397|chr3:57268487-57269540	APPL1	0	1	0	0	0	0	0	0	0	0	0	0	0	1.21661	0	0	0	0	0	0	0	0	0	0	0.101384	-0.949234	3.81693	-0.24869	0.8036	1	0.101384	-0.796521	3.81693	-0.208681	0.834697	1	0.101384	0	3.81698	0	1	1	chr3:57267792-57268397|chr3:57268487-57269540	circRNA	APPL1	ENST00000650354.1	21
chr2:188997753-188998265|chr2:188999895-189001396	CUFF.26622.4	0	1	0	0	0	0	0	0	0	0	0	0	0	1.21661	0	0	0	0	0	0	0	0	0	0	0.101384	-0.949234	3.81693	-0.24869	0.8036	1	0.101384	-0.796521	3.81693	-0.208681	0.834697	1	0.101384	0	3.81698	0	1	1	chr2:188997753-188998265|chr2:188999895-189001396	circRNA	CUFF.26622.4	CUFF.26622.4	28,29,30,31
chr1:81761852-81836884|chr1:81837057-81907016	ADGRL2	0	1	0	0	0	0	0	0	0	0	0	0	0	1.21661	0	0	0	0	0	0	0	0	0	0	0.101384	-0.949234	3.81693	-0.24869	0.8036	1	0.101384	-0.796521	3.81693	-0.208681	0.834697	1	0.101384	0	3.81698	0	1	1	chr1:81761852-81836884|chr1:81837057-81907016	circRNA	ADGRL2	ENST00000370721.5	5
chr1:240123345-240177920|chr1:240188262-240206798	FMN2	0	1	0	0	0	0	0	0	0	0	0	0	0	1.21661	0	0	0	0	0	0	0	0	0	0	0.101384	-0.949234	3.81693	-0.24869	0.8036	1	0.101384	-0.796521	3.81693	-0.208681	0.834697	1	0.101384	0	3.81698	0	1	1	chr1:240123345-240177920|chr1:240188262-240206798	circRNA	FMN2	ENST00000319653.13	3,4
chr1:240211235-240257944|chr1:240392562-240438060	FMN2	0	1	0	0	0	0	0	0	0	0	0	0	0	1.21661	0	0	0	0	0	0	0	0	0	0	0.101384	-0.949234	3.81693	-0.24869	0.8036	1	0.101384	-0.796521	3.81693	-0.208681	0.834697	1	0.101384	0	3.81698	0	1	1	chr1:240211235-240257944|chr1:240392562-240438060	circRNA	FMN2	ENST00000319653.13	7,8,9,10,11,12,13,14,15
chr1:240334229-240355815|chr1:240392562-240438060	FMN2	0	1	0	0	0	0	0	0	0	0	0	0	0	1.21661	0	0	0	0	0	0	0	0	0	0	0.101384	-0.949234	3.81693	-0.24869	0.8036	1	0.101384	-0.796521	3.81693	-0.208681	0.834697	1	0.101384	0	3.81698	0	1	1	chr1:240334229-240355815|chr1:240392562-240438060	circRNA	FMN2	ENST00000319653.13	14,15
chr1:240234450-240257944|chr1:240392562-240434206	CUFF.4548.3	0	1	0	0	0	0	0	0	0	0	0	0	0	1.21661	0	0	0	0	0	0	0	0	0	0	0.101384	-0.949234	3.81693	-0.24869	0.8036	1	0.101384	-0.796521	3.81693	-0.208681	0.834697	1	0.101384	0	3.81698	0	1	1	chr1:240234450-240257944|chr1:240392562-240434206	circRNA	CUFF.4548.3	CUFF.4548.3	8,9,10,11,12,13,14,15
chr13:101598299-101692584|chr13:101692701-101706755	ITGBL1	0	1	0	0	0	0	0	0	0	0	0	0	0	1.21661	0	0	0	0	0	0	0	0	0	0	0.101384	-0.949234	3.81693	-0.24869	0.8036	1	0.101384	-0.796521	3.81693	-0.208681	0.834697	1	0.101384	0	3.81698	0	1	1	chr13:101598299-101692584|chr13:101692701-101706755	circRNA	ITGBL1	ENST00000618057.4	7
chr12:56116799-56117188	RPL41	0	1	0	0	0	0	0	0	0	0	0	0	0	1.21661	0	0	0	0	0	0	0	0	0	0	0.101384	-0.949234	3.81693	-0.24869	0.8036	1	0.101384	-0.796521	3.81693	-0.208681	0.834697	1	0.101384	0	3.81698	0	1	1	chr12:56116799-56117188	ciRNA	RPL41	ENST00000546591.5	1
chr12:57183909-57184084|chr12:57184214-57184325	LRP1	0	1	0	0	0	0	0	0	0	0	0	0	0	1.21661	0	0	0	0	0	0	0	0	0	0	0.101384	-0.949234	3.81693	-0.24869	0.8036	1	0.101384	-0.796521	3.81693	-0.208681	0.834697	1	0.101384	0	3.81698	0	1	1	chr12:57183909-57184084|chr12:57184214-57184325	circRNA	LRP1	ENST00000243077.7	37
chr12:76030594-76030910	AC011611.3	0	1	0	0	0	0	0	0	0	0	0	0	0	1.21661	0	0	0	0	0	0	0	0	0	0	0.101384	-0.949234	3.81693	-0.24869	0.8036	1	0.101384	-0.796521	3.81693	-0.208681	0.834697	1	0.101384	0	3.81698	0	1	1	chr12:76030594-76030910	ciRNA	AC011611.3	ENST00000552367.1	1
chr11:35474744-35492044|chr11:35494272-35525512	PAMR1	0	1	0	0	0	0	0	0	0	0	0	0	0	1.21661	0	0	0	0	0	0	0	0	0	0	0.101384	-0.949234	3.81693	-0.24869	0.8036	1	0.101384	-0.796521	3.81693	-0.208681	0.834697	1	0.101384	0	3.81698	0	1	1	chr11:35474744-35492044|chr11:35494272-35525512	circRNA	PAMR1	ENST00000622144.4	3,2
chr11:85959060-85974707|chr11:86031611-86068650	CUFF.8478.7	0	1	0	0	0	0	0	0	0	0	0	0	0	1.21661	0	0	0	0	0	0	0	0	0	0	0.101384	-0.949234	3.81693	-0.24869	0.8036	1	0.101384	-0.796521	3.81693	-0.208681	0.834697	1	0.101384	0	3.81698	0	1	1	chr11:85959060-85974707|chr11:86031611-86068650	circRNA	CUFF.8478.7	CUFF.8478.7	18,17,16,15,14,13,12,11,10,9,8,7,6,5,4,3,2
chr11:85959060-85974707|chr11:86031611-86069719	PICALM	0	1	0	0	0	0	0	0	0	0	0	0	0	1.21661	0	0	0	0	0	0	0	0	0	0	0.101384	-0.949234	3.81693	-0.24869	0.8036	1	0.101384	-0.796521	3.81693	-0.208681	0.834697	1	0.101384	0	3.81698	0	1	1	chr11:85959060-85974707|chr11:86031611-86069719	circRNA	PICALM	ENST00000528398.5	18,17,16,15,14,13,12,11,10,9,8,7,6,5,4,3,2
chr11:85960777-85974707|chr11:86031611-86068650	CUFF.8478.6	0	1	0	0	0	0	0	0	0	0	0	0	0	1.21661	0	0	0	0	0	0	0	0	0	0	0.101384	-0.949234	3.81693	-0.24869	0.8036	1	0.101384	-0.796521	3.81693	-0.208681	0.834697	1	0.101384	0	3.81698	0	1	1	chr11:85960777-85974707|chr11:86031611-86068650	circRNA	CUFF.8478.6	CUFF.8478.6	18,17,16,15,14,13,12,11,10,9,8,7,6,5,4,3,2
chr10:15616559-15644029|chr10:15647051-15655353	ITGA8	0	1	0	0	0	0	0	0	0	0	0	0	0	1.21661	0	0	0	0	0	0	0	0	0	0	0.101384	-0.949234	3.81693	-0.24869	0.8036	1	0.101384	-0.796521	3.81693	-0.208681	0.834697	1	0.101384	0	3.81698	0	1	1	chr10:15616559-15644029|chr10:15647051-15655353	circRNA	ITGA8	ENST00000378076.3	13,12
chr10:119207969-119326515|chr10:119326611-119380814	GRK5	0	1	0	0	0	0	0	0	0	0	0	0	0	1.21661	0	0	0	0	0	0	0	0	0	0	0.101384	-0.949234	3.81693	-0.24869	0.8036	1	0.101384	-0.796521	3.81693	-0.208681	0.834697	1	0.101384	0	3.81698	0	1	1	chr10:119207969-119326515|chr10:119326611-119380814	circRNA	GRK5	ENST00000392870.2	2
chr10:127052815-127061667|chr10:127257429-127339005	DOCK1	0	1	0	0	0	0	0	0	0	0	0	0	0	1.21661	0	0	0	0	0	0	0	0	0	0	0.101384	-0.949234	3.81693	-0.24869	0.8036	1	0.101384	-0.796521	3.81693	-0.208681	0.834697	1	0.101384	0	3.81698	0	1	1	chr10:127052815-127061667|chr10:127257429-127339005	circRNA	DOCK1	ENST00000280333.9	23,24,25,26,27,28,29
chr17:65689218-65743067|chr17:65750724-65851803	CEP112	0	1	0	0	0	0	0	0	0	0	0	0	0	1.21661	0	0	0	0	0	0	0	0	0	0	0.101384	-0.949234	3.81693	-0.24869	0.8036	1	0.101384	-0.796521	3.81693	-0.208681	0.834697	1	0.101384	0	3.81698	0	1	1	chr17:65689218-65743067|chr17:65750724-65851803	circRNA	CEP112	ENST00000535342.6	23,22
chr16:8855326-8858349|chr16:8859335-8868048	CUFF.15555.1	0	1	0	0	0	0	0	0	0	0	0	0	0	1.21661	0	0	0	0	0	0	0	0	0	0	0.101384	-0.949234	3.81693	-0.24869	0.8036	1	0.101384	-0.796521	3.81693	-0.208681	0.834697	1	0.101384	0	3.81698	0	1	1	chr16:8855326-8858349|chr16:8859335-8868048	circRNA	CUFF.15555.1	CUFF.15555.1	2
chr16:30359841-30364899	TBC1D10B	0	1	0	0	0	0	0	0	0	0	0	0	0	1.21661	0	0	0	0	0	0	0	0	0	0	0.101384	-0.949234	3.81693	-0.24869	0.8036	1	0.101384	-0.796521	3.81693	-0.208681	0.834697	1	0.101384	0	3.81698	0	1	1	chr16:30359841-30364899	ciRNA	TBC1D10B	ENST00000409939.7	4
chr14:24146817-24147452	RNF31	0	1	0	0	0	0	0	0	0	0	0	0	0	1.21661	0	0	0	0	0	0	0	0	0	0	0.101384	-0.949234	3.81693	-0.24869	0.8036	1	0.101384	-0.796521	3.81693	-0.208681	0.834697	1	0.101384	0	3.81698	0	1	1	chr14:24146817-24147452	ciRNA	RNF31	ENST00000560875.1	1
chr14:91891337-91894949|chr14:91895072-91936946	FBLN5	0	1	0	0	0	0	0	0	0	0	0	0	0	1.21661	0	0	0	0	0	0	0	0	0	0	0.101384	-0.949234	3.81693	-0.24869	0.8036	1	0.101384	-0.796521	3.81693	-0.208681	0.834697	1	0.101384	0	3.81698	0	1	1	chr14:91891337-91894949|chr14:91895072-91936946	circRNA	FBLN5	ENST00000267620.14	6
chr7:94406303-94407846|chr7:94415270-94416404	COL1A2	0	1	0	0	0	0	0	0	0	0	0	0	0	1.21661	0	0	0	0	0	0	0	0	0	0	0.101384	-0.949234	3.81693	-0.24869	0.8036	1	0.101384	-0.796521	3.81693	-0.208681	0.834697	1	0.101384	0	3.81698	0	1	1	chr7:94406303-94407846|chr7:94415270-94416404	circRNA	COL1A2	ENST00000297268.10	13,14,15,16,17,18,19,20,21,22,23,24,25,26,27,28,29,30
chr7:134843971-134867692|chr7:134867804-134928753	CALD1	0	1	0	0	0	0	0	0	0	0	0	0	0	1.21661	0	0	0	0	0	0	0	0	0	0	0.101384	-0.949234	3.81693	-0.24869	0.8036	1	0.101384	-0.796521	3.81693	-0.208681	0.834697	1	0.101384	0	3.81698	0	1	1	chr7:134843971-134867692|chr7:134867804-134928753	circRNA	CALD1	ENST00000417172.5	3
chr22:19039121-19041057	DGCR2	0	1	0	0	0	0	0	0	0	0	0	0	0	1.21661	0	0	0	0	0	0	0	0	0	0	0.101384	-0.949234	3.81693	-0.24869	0.8036	1	0.101384	-0.796521	3.81693	-0.208681	0.834697	1	0.101384	0	3.81698	0	1	1	chr22:19039121-19041057	ciRNA	DGCR2	ENST00000537045.5	8
chr20:21303473-21326278|chr20:21368590-21381993	CUFF.26957.3	0	1	0	0	0	0	0	0	0	0	0	0	0	1.21661	0	0	0	0	0	0	0	0	0	0	0.101384	-0.949234	3.81693	-0.24869	0.8036	1	0.101384	-0.796521	3.81693	-0.208681	0.834697	1	0.101384	0	3.81698	0	1	1	chr20:21303473-21326278|chr20:21368590-21381993	circRNA	CUFF.26957.3	CUFF.26957.3	2,3,4,5,6,7,8,9,10,11,12,13,14,15,16,17,18,19,20,21,22,23,24,25,26,27
chr5:41731770-41739389|chr5:41739491-41749526	OXCT1	0	0	0	0	0	0	0	0	0	0	0	1	0	0	0	0	0	0	0	0	0	0	0	1.19082	0.0992351	0	3.81693	0	1	1	0.0992351	0.73128	3.80861	0.192007	0.847737	1	0.0992351	0.959193	3.80867	0.251845	0.801161	1	chr5:41731770-41739389|chr5:41739491-41749526	circRNA	OXCT1	ENST00000196371.9	16
chr5:172914838-172924004|chr5:172924109-172926508	ERGIC1	0	0	0	0	0	0	0	0	0	0	0	1	0	0	0	0	0	0	0	0	0	0	0	1.19082	0.0992351	0	3.81693	0	1	1	0.0992351	0.73128	3.80861	0.192007	0.847737	1	0.0992351	0.959193	3.80867	0.251845	0.801161	1	chr5:172914838-172924004|chr5:172924109-172926508	circRNA	ERGIC1	ENST00000393784.7	6
chr3:25627296-25628846|chr3:25630939-25632445	TOP2B	0	0	0	0	0	0	0	0	0	0	0	1	0	0	0	0	0	0	0	0	0	0	0	1.19082	0.0992351	0	3.81693	0	1	1	0.0992351	0.73128	3.80861	0.192007	0.847737	1	0.0992351	0.959193	3.80867	0.251845	0.801161	1	chr3:25627296-25628846|chr3:25630939-25632445	circRNA	TOP2B	ENST00000264331.8	15,14,13,12,11
chr3:67400851-67495797|chr3:67609596-67654502	SUCLG2	0	0	0	0	0	0	0	0	0	0	0	1	0	0	0	0	0	0	0	0	0	0	0	1.19082	0.0992351	0	3.81693	0	1	1	0.0992351	0.73128	3.80861	0.192007	0.847737	1	0.0992351	0.959193	3.80867	0.251845	0.801161	1	chr3:67400851-67495797|chr3:67609596-67654502	circRNA	SUCLG2	ENST00000493112.5	9,8,7,6,5,4,3,2
chr3:172112590-172133470|chr3:172133546-172186711	FNDC3B	0	0	0	0	0	0	0	0	0	0	0	1	0	0	0	0	0	0	0	0	0	0	0	1.19082	0.0992351	0	3.81693	0	1	1	0.0992351	0.73128	3.80861	0.192007	0.847737	1	0.0992351	0.959193	3.80867	0.251845	0.801161	1	chr3:172112590-172133470|chr3:172133546-172186711	circRNA	FNDC3B	ENST00000421757.5	3
chr3:195699207-195701379	MUC20-OT1	0	0	0	0	0	0	0	0	0	0	0	1	0	0	0	0	0	0	0	0	0	0	0	1.19082	0.0992351	0	3.81693	0	1	1	0.0992351	0.73128	3.80861	0.192007	0.847737	1	0.0992351	0.959193	3.80867	0.251845	0.801161	1	chr3:195699207-195701379	ciRNA	MUC20-OT1	ENST00000451982.6	5
chr3:197161738-197194424|chr3:197194589-197282678	DLG1	0	0	0	0	0	0	0	0	0	0	0	1	0	0	0	0	0	0	0	0	0	0	0	1.19082	0.0992351	0	3.81693	0	1	1	0.0992351	0.73128	3.80861	0.192007	0.847737	1	0.0992351	0.959193	3.80867	0.251845	0.801161	1	chr3:197161738-197194424|chr3:197194589-197282678	circRNA	DLG1	ENST00000346964.6	5
chr3:67409034-67495797|chr3:67609596-67654502	CUFF.30378.5	0	0	0	0	0	0	0	0	0	0	0	1	0	0	0	0	0	0	0	0	0	0	0	1.19082	0.0992351	0	3.81693	0	1	1	0.0992351	0.73128	3.80861	0.192007	0.847737	1	0.0992351	0.959193	3.80867	0.251845	0.801161	1	chr3:67409034-67495797|chr3:67609596-67654502	circRNA	CUFF.30378.5	CUFF.30378.5	8,7,6,5,4,3,2
chr2:196146055-196156438|chr2:196163427-196171332	STK17B	0	0	0	0	0	0	0	0	0	0	0	1	0	0	0	0	0	0	0	0	0	0	0	1.19082	0.0992351	0	3.81693	0	1	1	0.0992351	0.73128	3.80861	0.192007	0.847737	1	0.0992351	0.959193	3.80867	0.251845	0.801161	1	chr2:196146055-196156438|chr2:196163427-196171332	circRNA	STK17B	ENST00000263955.8	3,2
chr1:23019947-23030468|chr1:23050520-23053760	KDM1A	0	0	0	0	0	0	0	0	0	0	0	1	0	0	0	0	0	0	0	0	0	0	0	1.19082	0.0992351	0	3.81693	0	1	1	0.0992351	0.73128	3.80861	0.192007	0.847737	1	0.0992351	0.959193	3.80867	0.251845	0.801161	1	chr1:23019947-23030468|chr1:23050520-23053760	circRNA	KDM1A	ENST00000400181.8	2,3,4
chr1:39565219-39570479	AL365277.1	0	0	0	0	0	0	0	0	0	0	0	1	0	0	0	0	0	0	0	0	0	0	0	1.19082	0.0992351	0	3.81693	0	1	1	0.0992351	0.73128	3.80861	0.192007	0.847737	1	0.0992351	0.959193	3.80867	0.251845	0.801161	1	chr1:39565219-39570479	ciRNA	AL365277.1	ENST00000415255.1	1
chr9:35685139-35685268|chr9:35685551-35685646	TPM2	0	0	0	0	0	0	0	0	0	0	0	1	0	0	0	0	0	0	0	0	0	0	0	1.19082	0.0992351	0	3.81693	0	1	1	0.0992351	0.73128	3.80861	0.192007	0.847737	1	0.0992351	0.959193	3.80867	0.251845	0.801161	1	chr9:35685139-35685268|chr9:35685551-35685646	circRNA	TPM2	ENST00000378292.8	5,4
chr9:35684807-35685268|chr9:35685551-35685646	CUFF.42130.2	0	0	0	0	0	0	0	0	0	0	0	1	0	0	0	0	0	0	0	0	0	0	0	1.19082	0.0992351	0	3.81693	0	1	1	0.0992351	0.73128	3.80861	0.192007	0.847737	1	0.0992351	0.959193	3.80867	0.251845	0.801161	1	chr9:35684807-35685268|chr9:35685551-35685646	circRNA	CUFF.42130.2	CUFF.42130.2	3
chr8:22414902-22415768	SLC39A14	0	0	0	0	0	0	0	0	0	0	0	1	0	0	0	0	0	0	0	0	0	0	0	1.19082	0.0992351	0	3.81693	0	1	1	0.0992351	0.73128	3.80861	0.192007	0.847737	1	0.0992351	0.959193	3.80867	0.251845	0.801161	1	chr8:22414902-22415768	ciRNA	SLC39A14	ENST00000359741.9	5
chr13:49552285-49555514|chr13:49555673-49559917	RCBTB1	0	0	0	0	0	0	0	0	0	0	0	1	0	0	0	0	0	0	0	0	0	0	0	1.19082	0.0992351	0	3.81693	0	1	1	0.0992351	0.73128	3.80861	0.192007	0.847737	1	0.0992351	0.959193	3.80867	0.251845	0.801161	1	chr13:49552285-49555514|chr13:49555673-49559917	circRNA	RCBTB1	ENST00000258646.3	4
chr12:55725626-55725812|chr12:55725896-55726120	CD63	0	0	0	0	0	0	0	0	0	0	0	1	0	0	0	0	0	0	0	0	0	0	0	1.19082	0.0992351	0	3.81693	0	1	1	0.0992351	0.73128	3.80861	0.192007	0.847737	1	0.0992351	0.959193	3.80867	0.251845	0.801161	1	chr12:55725626-55725812|chr12:55725896-55726120	circRNA	CD63	ENST00000548898.5	5
chr10:51467836-51804584|chr10:51907570-52054483	PRKG1	0	0	0	0	0	0	0	0	0	0	0	1	0	0	0	0	0	0	0	0	0	0	0	1.19082	0.0992351	0	3.81693	0	1	1	0.0992351	0.73128	3.80861	0.192007	0.847737	1	0.0992351	0.959193	3.80867	0.251845	0.801161	1	chr10:51467836-51804584|chr10:51907570-52054483	circRNA	PRKG1	ENST00000401604.7	4,5
chr10:68749685-68753851|chr10:68773099-68786135	CUFF.5403.1	0	0	0	0	0	0	0	0	0	0	0	1	0	0	0	0	0	0	0	0	0	0	0	1.19082	0.0992351	0	3.81693	0	1	1	0.0992351	0.73128	3.80861	0.192007	0.847737	1	0.0992351	0.959193	3.80867	0.251845	0.801161	1	chr10:68749685-68753851|chr10:68773099-68786135	circRNA	CUFF.5403.1	CUFF.5403.1	9,10,11,12,13,14,15
chr10:127037816-127042624|chr10:127061776-127106230	DOCK1	0	0	0	0	0	0	0	0	0	0	0	1	0	0	0	0	0	0	0	0	0	0	0	1.19082	0.0992351	0	3.81693	0	1	1	0.0992351	0.73128	3.80861	0.192007	0.847737	1	0.0992351	0.959193	3.80867	0.251845	0.801161	1	chr10:127037816-127042624|chr10:127061776-127106230	circRNA	DOCK1	ENST00000280333.9	20,21,22,23
chr16:65005041-65053803|chr16:65053928-65121879	CDH11	0	0	0	0	0	0	0	0	0	0	0	1	0	0	0	0	0	0	0	0	0	0	0	1.19082	0.0992351	0	3.81693	0	1	1	0.0992351	0.73128	3.80861	0.192007	0.847737	1	0.0992351	0.959193	3.80867	0.251845	0.801161	1	chr16:65005041-65053803|chr16:65053928-65121879	circRNA	CDH11	ENST00000394156.7	2
chr15:92883543-92885514|chr15:92901299-92924320	AC013394.1	0	0	0	0	0	0	0	0	0	0	0	1	0	0	0	0	0	0	0	0	0	0	0	1.19082	0.0992351	0	3.81693	0	1	1	0.0992351	0.73128	3.80861	0.192007	0.847737	1	0.0992351	0.959193	3.80867	0.251845	0.801161	1	chr15:92883543-92885514|chr15:92901299-92924320	circRNA	AC013394.1	ENST00000629685.2	2,3,4,5
chr15:92883186-92885514|chr15:92901299-92924320	CUFF.15316.1	0	0	0	0	0	0	0	0	0	0	0	1	0	0	0	0	0	0	0	0	0	0	0	1.19082	0.0992351	0	3.81693	0	1	1	0.0992351	0.73128	3.80861	0.192007	0.847737	1	0.0992351	0.959193	3.80867	0.251845	0.801161	1	chr15:92883186-92885514|chr15:92901299-92924320	circRNA	CUFF.15316.1	CUFF.15316.1	2,3,4,5,6
chr19:16076172-16081912|chr19:16086540-16088026	TPM4	0	0	0	0	0	0	0	0	0	0	0	1	0	0	0	0	0	0	0	0	0	0	0	1.19082	0.0992351	0	3.81693	0	1	1	0.0992351	0.73128	3.80861	0.192007	0.847737	1	0.0992351	0.959193	3.80867	0.251845	0.801161	1	chr19:16076172-16081912|chr19:16086540-16088026	circRNA	TPM4	ENST00000344824.10	3,4
chr2:36356623-36396613|chr2:36396787-36441257	CRIM1	0	0	0	0	0	0	0	2	1	0	0	0	0	0	0	0	0	0	0	0.681443	0.498021	0	0	0	0.0982886	0.77569	3.79911	0.204177	0.838215	1	0.0982886	0.598285	3.81124	0.156979	0.875261	1	0.0982886	-0.177405	3.79344	-0.0467663	0.9627	1	chr2:36356623-36396613|chr2:36396787-36441257	circRNA	CRIM1	ENST00000280527.6	2
chr5:128351005-128357275|chr5:128395274-128408673	FBN2	0	0	0	0	1	0	0	0	0	0	0	0	0	0	0	0	1.17215	0	0	0	0	0	0	0	0.0976793	0.692927	3.80024	0.182338	0.855318	1	0.0976793	0	3.81693	0	1	1	0.0976793	-0.768128	3.8003	-0.202123	0.83982	1	chr5:128351005-128357275|chr5:128395274-128408673	circRNA	FBN2	ENST00000262464.8	20,19,18,17,16,15,14,13,12,11,10,9
chr5:151669784-151671572|chr5:151673216-151674611	SPARC	0	0	0	0	1	0	0	0	0	0	0	0	0	0	0	0	1.17215	0	0	0	0	0	0	0	0.0976793	0.692927	3.80024	0.182338	0.855318	1	0.0976793	0	3.81693	0	1	1	0.0976793	-0.768128	3.8003	-0.202123	0.83982	1	chr5:151669784-151671572|chr5:151673216-151674611	circRNA	SPARC	ENST00000231061.8	5,4
chr5:158823317-158840028|chr5:158840110-159073395	EBF1	0	0	0	0	1	0	0	0	0	0	0	0	0	0	0	0	1.17215	0	0	0	0	0	0	0	0.0976793	0.692927	3.80024	0.182338	0.855318	1	0.0976793	0	3.81693	0	1	1	0.0976793	-0.768128	3.8003	-0.202123	0.83982	1	chr5:158823317-158840028|chr5:158840110-159073395	circRNA	EBF1	ENST00000519890.5	3
chr2:33309556-33315143|chr2:33342963-33347366	LTBP1	0	0	0	0	1	0	0	0	0	0	0	0	0	0	0	0	1.17215	0	0	0	0	0	0	0	0.0976793	0.692927	3.80024	0.182338	0.855318	1	0.0976793	0	3.81693	0	1	1	0.0976793	-0.768128	3.8003	-0.202123	0.83982	1	chr2:33309556-33315143|chr2:33342963-33347366	circRNA	LTBP1	ENST00000404816.6	24,25
chr1:90918154-90937484|chr1:90941309-90982309	ZNF644	0	0	0	0	1	0	0	0	0	0	0	0	0	0	0	0	1.17215	0	0	0	0	0	0	0	0.0976793	0.692927	3.80024	0.182338	0.855318	1	0.0976793	0	3.81693	0	1	1	0.0976793	-0.768128	3.8003	-0.202123	0.83982	1	chr1:90918154-90937484|chr1:90941309-90982309	circRNA	ZNF644	ENST00000370440.5	4,3
chr1:226366052-226367479|chr1:226370517-226374225	PARP1	0	0	0	0	1	0	0	0	0	0	0	0	0	0	0	0	1.17215	0	0	0	0	0	0	0	0.0976793	0.692927	3.80024	0.182338	0.855318	1	0.0976793	0	3.81693	0	1	1	0.0976793	-0.768128	3.8003	-0.202123	0.83982	1	chr1:226366052-226367479|chr1:226370517-226374225	circRNA	PARP1	ENST00000366794.9	17,16,15
chr9:124257721-124301935|chr9:124302054-124312508	NEK6	0	0	0	0	1	0	0	0	0	0	0	0	0	0	0	0	1.17215	0	0	0	0	0	0	0	0.0976793	0.692927	3.80024	0.182338	0.855318	1	0.0976793	0	3.81693	0	1	1	0.0976793	-0.768128	3.8003	-0.202123	0.83982	1	chr9:124257721-124301935|chr9:124302054-124312508	circRNA	NEK6	ENST00000540326.5	2
chr13:110308123-110357471|chr13:110357552-110424733	COL4A2	0	0	0	0	1	0	0	0	0	0	0	0	0	0	0	0	1.17215	0	0	0	0	0	0	0	0.0976793	0.692927	3.80024	0.182338	0.855318	1	0.0976793	0	3.81693	0	1	1	0.0976793	-0.768128	3.8003	-0.202123	0.83982	1	chr13:110308123-110357471|chr13:110357552-110424733	circRNA	COL4A2	ENST00000400163.7	4
chr12:91153189-91157074|chr12:91157188-91158295	DCN	0	0	0	0	1	0	0	0	0	0	0	0	0	0	0	0	1.17215	0	0	0	0	0	0	0	0.0976793	0.692927	3.80024	0.182338	0.855318	1	0.0976793	0	3.81693	0	1	1	0.0976793	-0.768128	3.8003	-0.202123	0.83982	1	chr12:91153189-91157074|chr12:91157188-91158295	circRNA	DCN	ENST00000052754.9	5
chr11:36274772-36276136|chr11:36280837-36289361	COMMD9	0	0	0	0	1	0	0	0	0	0	0	0	0	0	0	0	1.17215	0	0	0	0	0	0	0	0.0976793	0.692927	3.80024	0.182338	0.855318	1	0.0976793	0	3.81693	0	1	1	0.0976793	-0.768128	3.8003	-0.202123	0.83982	1	chr11:36274772-36276136|chr11:36280837-36289361	circRNA	COMMD9	ENST00000532705.1	4,3,2
chr11:62491831-62517009	AHNAK	0	0	0	0	1	0	0	0	0	0	0	0	0	0	0	0	1.17215	0	0	0	0	0	0	0	0.0976793	0.692927	3.80024	0.182338	0.855318	1	0.0976793	0	3.81693	0	1	1	0.0976793	-0.768128	3.8003	-0.202123	0.83982	1	chr11:62491831-62517009	ciRNA	AHNAK	ENST00000525875.1	1
chr11:95189961-95191403|chr11:95193522-95230782	SESN3	0	0	0	0	1	0	0	0	0	0	0	0	0	0	0	0	1.17215	0	0	0	0	0	0	0	0.0976793	0.692927	3.80024	0.182338	0.855318	1	0.0976793	0	3.81693	0	1	1	0.0976793	-0.768128	3.8003	-0.202123	0.83982	1	chr11:95189961-95191403|chr11:95193522-95230782	circRNA	SESN3	ENST00000536441.6	3,2
chr10:15575594-15586583|chr10:15586664-15592224	ITGA8	0	0	0	0	1	0	0	0	0	0	0	0	0	0	0	0	1.17215	0	0	0	0	0	0	0	0.0976793	0.692927	3.80024	0.182338	0.855318	1	0.0976793	0	3.81693	0	1	1	0.0976793	-0.768128	3.8003	-0.202123	0.83982	1	chr10:15575594-15586583|chr10:15586664-15592224	circRNA	ITGA8	ENST00000378076.3	23
chr10:74151343-74200763|chr10:74224591-74314666	ADK	0	0	0	0	1	0	0	0	0	0	0	0	0	0	0	0	1.17215	0	0	0	0	0	0	0	0.0976793	0.692927	3.80024	0.182338	0.855318	1	0.0976793	0	3.81693	0	1	1	0.0976793	-0.768128	3.8003	-0.202123	0.83982	1	chr10:74151343-74200763|chr10:74224591-74314666	circRNA	ADK	ENST00000539909.5	2,3
chr15:98649675-98707561|chr15:98708107-98891324	IGF1R	0	0	0	0	1	0	0	0	0	0	0	0	0	0	0	0	1.17215	0	0	0	0	0	0	0	0.0976793	0.692927	3.80024	0.182338	0.855318	1	0.0976793	0	3.81693	0	1	1	0.0976793	-0.768128	3.8003	-0.202123	0.83982	1	chr15:98649675-98707561|chr15:98708107-98891324	circRNA	IGF1R	ENST00000649865.1	2
chr14:100913521-100935771	AL117190.1	0	0	0	0	1	0	0	0	0	0	0	0	0	0	0	0	1.17215	0	0	0	0	0	0	0	0.0976793	0.692927	3.80024	0.182338	0.855318	1	0.0976793	0	3.81693	0	1	1	0.0976793	-0.768128	3.8003	-0.202123	0.83982	1	chr14:100913521-100935771	ciRNA	AL117190.1	ENST00000637474.1	11
chr7:6813037-6814763|chr7:6823360-6824088	CCZ1B	0	0	0	0	1	0	0	0	0	0	0	0	0	0	0	0	1.17215	0	0	0	0	0	0	0	0.0976793	0.692927	3.80024	0.182338	0.855318	1	0.0976793	0	3.81693	0	1	1	0.0976793	-0.768128	3.8003	-0.202123	0.83982	1	chr7:6813037-6814763|chr7:6823360-6824088	circRNA	CCZ1B	ENST00000411858.1	6,5,4
chr5:83963360-84060299|chr5:84066606-84106648	EDIL3	0	0	1	0	0	0	0	0	0	0	0	0	0	0	1.06639	0	0	0	0	0	0	0	0	0	0.0888658	-0.949234	3.81693	-0.24869	0.8036	1	0.0888658	-0.796521	3.81693	-0.208681	0.834697	1	0.0888658	0	3.81698	0	1	1	chr5:83963360-84060299|chr5:84066606-84106648	circRNA	EDIL3	ENST00000296591.9	9,8,7
chr3:97244287-97405149	EPHA6	0	0	1	0	0	0	0	0	0	0	0	0	0	0	1.06639	0	0	0	0	0	0	0	0	0	0.0888658	-0.949234	3.81693	-0.24869	0.8036	1	0.0888658	-0.796521	3.81693	-0.208681	0.834697	1	0.0888658	0	3.81698	0	1	1	chr3:97244287-97405149	ciRNA	EPHA6	ENST00000389672.9	5
chr3:130965045-130967144|chr3:130967240-130967329	ATP2C1	0	0	1	0	0	0	0	0	0	0	0	0	0	0	1.06639	0	0	0	0	0	0	0	0	0	0.0888658	-0.949234	3.81693	-0.24869	0.8036	1	0.0888658	-0.796521	3.81693	-0.208681	0.834697	1	0.0888658	0	3.81698	0	1	1	chr3:130965045-130967144|chr3:130967240-130967329	circRNA	ATP2C1	ENST00000505330.5	14
chr3:146077924-146079115|chr3:146079257-146081737	PLOD2	0	0	1	0	0	0	0	0	0	0	0	0	0	0	1.06639	0	0	0	0	0	0	0	0	0	0.0888658	-0.949234	3.81693	-0.24869	0.8036	1	0.0888658	-0.796521	3.81693	-0.208681	0.834697	1	0.0888658	0	3.81698	0	1	1	chr3:146077924-146079115|chr3:146079257-146081737	circRNA	PLOD2	ENST00000461497.5	3
chr2:45652448-45840379|chr2:45843063-45976428	PRKCE	0	0	1	0	0	0	0	0	0	0	0	0	0	0	1.06639	0	0	0	0	0	0	0	0	0	0.0888658	-0.949234	3.81693	-0.24869	0.8036	1	0.0888658	-0.796521	3.81693	-0.208681	0.834697	1	0.0888658	0	3.81698	0	1	1	chr2:45652448-45840379|chr2:45843063-45976428	circRNA	PRKCE	ENST00000480453.5	2,3
chr2:72379870-72465159|chr2:72741469-72825797	EXOC6B	0	0	1	0	0	0	0	0	0	0	0	0	0	0	1.06639	0	0	0	0	0	0	0	0	0	0.0888658	-0.949234	3.81693	-0.24869	0.8036	1	0.0888658	-0.796521	3.81693	-0.208681	0.834697	1	0.0888658	0	3.81698	0	1	1	chr2:72379870-72465159|chr2:72741469-72825797	circRNA	EXOC6B	ENST00000272427.10	18,17,16,15,14,13,12,11,10,9,8,7,6,5,4,3,2
chr2:74458671-74459642	WBP1	0	0	1	0	0	0	0	0	0	0	0	0	0	0	1.06639	0	0	0	0	0	0	0	0	0	0.0888658	-0.949234	3.81693	-0.24869	0.8036	1	0.0888658	-0.796521	3.81693	-0.208681	0.834697	1	0.0888658	0	3.81698	0	1	1	chr2:74458671-74459642	ciRNA	WBP1	ENST00000233615.6	1
chr2:191245257-191276886|chr2:191277030-191296110	MYO1B	0	0	1	0	0	0	0	0	0	0	0	0	0	0	1.06639	0	0	0	0	0	0	0	0	0	0.0888658	-0.949234	3.81693	-0.24869	0.8036	1	0.0888658	-0.796521	3.81693	-0.208681	0.834697	1	0.0888658	0	3.81698	0	1	1	chr2:191245257-191276886|chr2:191277030-191296110	circRNA	MYO1B	ENST00000418908.5	2
chr2:199328910-199348700|chr2:199433514-199455868	SATB2	0	0	1	0	0	0	0	0	0	0	0	0	0	0	1.06639	0	0	0	0	0	0	0	0	0	0.0888658	-0.949234	3.81693	-0.24869	0.8036	1	0.0888658	-0.796521	3.81693	-0.208681	0.834697	1	0.0888658	0	3.81698	0	1	1	chr2:199328910-199348700|chr2:199433514-199455868	circRNA	SATB2	ENST00000614512.4	5,4
chr2:199381820-199433337|chr2:199433514-199455868	SATB2	0	0	1	0	0	0	0	0	0	0	0	0	0	0	1.06639	0	0	0	0	0	0	0	0	0	0.0888658	-0.949234	3.81693	-0.24869	0.8036	1	0.0888658	-0.796521	3.81693	-0.208681	0.834697	1	0.0888658	0	3.81698	0	1	1	chr2:199381820-199433337|chr2:199433514-199455868	circRNA	SATB2	ENST00000417098.5	3
chr2:215365630-215367862|chr2:215373411-215375213	CUFF.45978.4	0	0	1	0	0	0	0	0	0	0	0	0	0	0	1.06639	0	0	0	0	0	0	0	0	0	0.0888658	-0.949234	3.81693	-0.24869	0.8036	1	0.0888658	-0.796521	3.81693	-0.208681	0.834697	1	0.0888658	0	3.81698	0	1	1	chr2:215365630-215367862|chr2:215373411-215375213	circRNA	CUFF.45978.4	CUFF.45978.4	36,35,34,33
chr2:237369177-237371731|chr2:237377344-237378635	COL6A3	0	0	1	0	0	0	0	0	0	0	0	0	0	0	1.06639	0	0	0	0	0	0	0	0	0	0.0888658	-0.949234	3.81693	-0.24869	0.8036	1	0.0888658	-0.796521	3.81693	-0.208681	0.834697	1	0.0888658	0	3.81698	0	1	1	chr2:237369177-237371731|chr2:237377344-237378635	circRNA	COL6A3	ENST00000353578.8	8,7,6
chr2:237369177-237371731|chr2:237377344-237396726	CUFF.31323.8	0	0	1	0	0	0	0	0	0	0	0	0	0	0	1.06639	0	0	0	0	0	0	0	0	0	0.0888658	-0.949234	3.81693	-0.24869	0.8036	1	0.0888658	-0.796521	3.81693	-0.208681	0.834697	1	0.0888658	0	3.81698	0	1	1	chr2:237369177-237371731|chr2:237377344-237396726	circRNA	CUFF.31323.8	CUFF.31323.8	5,4,3
chr1:71069362-71070826	ZRANB2	0	0	1	0	0	0	0	0	0	0	0	0	0	0	1.06639	0	0	0	0	0	0	0	0	0	0.0888658	-0.949234	3.81693	-0.24869	0.8036	1	0.0888658	-0.796521	3.81693	-0.208681	0.834697	1	0.0888658	0	3.81698	0	1	1	chr1:71069362-71070826	ciRNA	ZRANB2	ENST00000370920.7	7
chr1:156738764-156740930	MRPL24	0	0	1	0	0	0	0	0	0	0	0	0	0	0	1.06639	0	0	0	0	0	0	0	0	0	0.0888658	-0.949234	3.81693	-0.24869	0.8036	1	0.0888658	-0.796521	3.81693	-0.208681	0.834697	1	0.0888658	0	3.81698	0	1	1	chr1:156738764-156740930	ciRNA	MRPL24	ENST00000412846.5	1
chr1:180314722-180397515|chr1:180397605-180413365	ACBD6	0	0	1	0	0	0	0	0	0	0	0	0	0	0	1.06639	0	0	0	0	0	0	0	0	0	0.0888658	-0.949234	3.81693	-0.24869	0.8036	1	0.0888658	-0.796521	3.81693	-0.208681	0.834697	1	0.0888658	0	3.81698	0	1	1	chr1:180314722-180397515|chr1:180397605-180413365	circRNA	ACBD6	ENST00000642319.1	6
chr12:14801428-14801877	WBP11	0	0	1	0	0	0	0	0	0	0	0	0	0	0	1.06639	0	0	0	0	0	0	0	0	0	0.0888658	-0.949234	3.81693	-0.24869	0.8036	1	0.0888658	-0.796521	3.81693	-0.208681	0.834697	1	0.0888658	0	3.81698	0	1	1	chr12:14801428-14801877	ciRNA	WBP11	ENST00000535328.1	2
chr12:53320692-53321200	AAAS	0	0	1	0	0	0	0	0	0	0	0	0	0	0	1.06639	0	0	0	0	0	0	0	0	0	0.0888658	-0.949234	3.81693	-0.24869	0.8036	1	0.0888658	-0.796521	3.81693	-0.208681	0.834697	1	0.0888658	0	3.81698	0	1	1	chr12:53320692-53321200	ciRNA	AAAS	ENST00000549450.5	1
chr11:12675561-12764178|chr11:12764434-12862249	TEAD1	0	0	1	0	0	0	0	0	0	0	0	0	0	0	1.06639	0	0	0	0	0	0	0	0	0	0.0888658	-0.949234	3.81693	-0.24869	0.8036	1	0.0888658	-0.796521	3.81693	-0.208681	0.834697	1	0.0888658	0	3.81698	0	1	1	chr11:12675561-12764178|chr11:12764434-12862249	circRNA	TEAD1	ENST00000527636.5	3
chr11:61416162-61416363	CPSF7	0	0	1	0	0	0	0	0	0	0	0	0	0	0	1.06639	0	0	0	0	0	0	0	0	0	0.0888658	-0.949234	3.81693	-0.24869	0.8036	1	0.0888658	-0.796521	3.81693	-0.208681	0.834697	1	0.0888658	0	3.81698	0	1	1	chr11:61416162-61416363	ciRNA	CPSF7	ENST00000477890.6	6
chr10:71822007-71825836	PSAP	0	0	1	0	0	0	0	0	0	0	0	0	0	0	1.06639	0	0	0	0	0	0	0	0	0	0.0888658	-0.949234	3.81693	-0.24869	0.8036	1	0.0888658	-0.796521	3.81693	-0.208681	0.834697	1	0.0888658	0	3.81698	0	1	1	chr10:71822007-71825836	ciRNA	PSAP	ENST00000394936.7	7
chr10:74314745-74394140|chr10:74398579-74589281	ADK	0	0	1	0	0	0	0	0	0	0	0	0	0	0	1.06639	0	0	0	0	0	0	0	0	0	0.0888658	-0.949234	3.81693	-0.24869	0.8036	1	0.0888658	-0.796521	3.81693	-0.208681	0.834697	1	0.0888658	0	3.81698	0	1	1	chr10:74314745-74394140|chr10:74398579-74589281	circRNA	ADK	ENST00000539909.5	5,6
chr17:42834577-42834771|chr17:42837697-42838092	PSME3	0	0	1	0	0	0	0	0	0	0	0	0	0	0	1.06639	0	0	0	0	0	0	0	0	0	0.0888658	-0.949234	3.81693	-0.24869	0.8036	1	0.0888658	-0.796521	3.81693	-0.208681	0.834697	1	0.0888658	0	3.81698	0	1	1	chr17:42834577-42834771|chr17:42837697-42838092	circRNA	PSME3	ENST00000545225.5	6,7
chr17:77498765-77500406	2019-09-09	0	0	1	0	0	0	0	0	0	0	0	0	0	0	1.06639	0	0	0	0	0	0	0	0	0	0.0888658	-0.949234	3.81693	-0.24869	0.8036	1	0.0888658	-0.796521	3.81693	-0.208681	0.834697	1	0.0888658	0	3.81698	0	1	1	chr17:77498765-77500406	ciRNA	2019-09-09	ENST00000590294.5	11
chr17:42403301-42404504	CUFF.19167.1	0	0	1	0	0	0	0	0	0	0	0	0	0	0	1.06639	0	0	0	0	0	0	0	0	0	0.0888658	-0.949234	3.81693	-0.24869	0.8036	1	0.0888658	-0.796521	3.81693	-0.208681	0.834697	1	0.0888658	0	3.81698	0	1	1	chr17:42403301-42404504	ciRNA	CUFF.19167.1	CUFF.19167.1	1
chr16:14648592-14649803|chr16:14655210-14661891	BFAR	0	0	1	0	0	0	0	0	0	0	0	0	0	0	1.06639	0	0	0	0	0	0	0	0	0	0.0888658	-0.949234	3.81693	-0.24869	0.8036	1	0.0888658	-0.796521	3.81693	-0.208681	0.834697	1	0.0888658	0	3.81698	0	1	1	chr16:14648592-14649803|chr16:14655210-14661891	circRNA	BFAR	ENST00000261658.6	4,5
chr15:48437917-48441720|chr15:48441846-48444540	FBN1	0	0	1	0	0	0	0	0	0	0	0	0	0	0	1.06639	0	0	0	0	0	0	0	0	0	0.0888658	-0.949234	3.81693	-0.24869	0.8036	1	0.0888658	-0.796521	3.81693	-0.208681	0.834697	1	0.0888658	0	3.81698	0	1	1	chr15:48437917-48441720|chr15:48441846-48444540	circRNA	FBN1	ENST00000316623.9	50
chr14:74816690-74816930|chr14:74817107-74817193	YLPM1	0	0	1	0	0	0	0	0	0	0	0	0	0	0	1.06639	0	0	0	0	0	0	0	0	0	0.0888658	-0.949234	3.81693	-0.24869	0.8036	1	0.0888658	-0.796521	3.81693	-0.208681	0.834697	1	0.0888658	0	3.81698	0	1	1	chr14:74816690-74816930|chr14:74817107-74817193	circRNA	YLPM1	ENST00000552421.5	13
chr19:36010683-36010893	ALKBH6	0	0	1	0	0	0	0	0	0	0	0	0	0	0	1.06639	0	0	0	0	0	0	0	0	0	0.0888658	-0.949234	3.81693	-0.24869	0.8036	1	0.0888658	-0.796521	3.81693	-0.208681	0.834697	1	0.0888658	0	3.81698	0	1	1	chr19:36010683-36010893	ciRNA	ALKBH6	ENST00000490483.5	4
chr7:66286709-66352504|chr7:66356871-66359894	TPST1	0	0	1	0	0	0	0	0	0	0	0	0	0	0	1.06639	0	0	0	0	0	0	0	0	0	0.0888658	-0.949234	3.81693	-0.24869	0.8036	1	0.0888658	-0.796521	3.81693	-0.208681	0.834697	1	0.0888658	0	3.81698	0	1	1	chr7:66286709-66352504|chr7:66356871-66359894	circRNA	TPST1	ENST00000304842.5	4,5
chrX:13603436-13606378|chrX:13606513-13608323	EGFL6	1	0	0	0	0	0	0	0	0	0	0	0	1.04729	0	0	0	0	0	0	0	0	0	0	0	0.0872746	-0.949234	3.81693	-0.24869	0.8036	1	0.0872746	-0.796521	3.81693	-0.208681	0.834697	1	0.0872746	0	3.81698	0	1	1	chrX:13603436-13606378|chrX:13606513-13608323	circRNA	EGFL6	ENST00000361306.5	6
chrX:154351041-154351580|chrX:154351696-154351883	FLNA	1	0	0	0	0	0	0	0	0	0	0	0	1.04729	0	0	0	0	0	0	0	0	0	0	0	0.0872746	-0.949234	3.81693	-0.24869	0.8036	1	0.0872746	-0.796521	3.81693	-0.208681	0.834697	1	0.0872746	0	3.81698	0	1	1	chrX:154351041-154351580|chrX:154351696-154351883	circRNA	FLNA	ENST00000420627.5	42
chr5:343964-353729|chr5:353911-376609	AHRR	1	0	0	0	0	0	0	0	0	0	0	0	1.04729	0	0	0	0	0	0	0	0	0	0	0	0.0872746	-0.949234	3.81693	-0.24869	0.8036	1	0.0872746	-0.796521	3.81693	-0.208681	0.834697	1	0.0872746	0	3.81698	0	1	1	chr5:343964-353729|chr5:353911-376609	circRNA	AHRR	ENST00000505113.5	3
chr5:128301510-128302972|chr5:128305636-128305822	FBN2	1	0	0	0	0	0	0	0	0	0	0	0	1.04729	0	0	0	0	0	0	0	0	0	0	0	0.0872746	-0.949234	3.81693	-0.24869	0.8036	1	0.0872746	-0.796521	3.81693	-0.208681	0.834697	1	0.0872746	0	3.81698	0	1	1	chr5:128301510-128302972|chr5:128305636-128305822	circRNA	FBN2	ENST00000262464.8	46,45,44
chr5:139623461-139626755	UBE2D2	1	0	0	0	0	0	0	0	0	0	0	0	1.04729	0	0	0	0	0	0	0	0	0	0	0	0.0872746	-0.949234	3.81693	-0.24869	0.8036	1	0.0872746	-0.796521	3.81693	-0.208681	0.834697	1	0.0872746	0	3.81698	0	1	1	chr5:139623461-139626755	ciRNA	UBE2D2	ENST00000511725.5	6
chr5:150114038-150114749	PDGFRB	1	0	0	0	0	0	0	0	0	0	0	0	1.04729	0	0	0	0	0	0	0	0	0	0	0	0.0872746	-0.949234	3.81693	-0.24869	0.8036	1	0.0872746	-0.796521	3.81693	-0.208681	0.834697	1	0.0872746	0	3.81698	0	1	1	chr5:150114038-150114749	ciRNA	PDGFRB	ENST00000520851.1	1
chr4:7855574-7868621|chr4:7872080-7939655	AFAP1	1	0	0	0	0	0	0	0	0	0	0	0	1.04729	0	0	0	0	0	0	0	0	0	0	0	0.0872746	-0.949234	3.81693	-0.24869	0.8036	1	0.0872746	-0.796521	3.81693	-0.208681	0.834697	1	0.0872746	0	3.81698	0	1	1	chr4:7855574-7868621|chr4:7872080-7939655	circRNA	AFAP1	ENST00000358461.6	3,2
chr4:20268881-20467751|chr4:20569004-20589643	SLIT2	1	0	0	0	0	0	0	0	0	0	0	0	1.04729	0	0	0	0	0	0	0	0	0	0	0	0.0872746	-0.949234	3.81693	-0.24869	0.8036	1	0.0872746	-0.796521	3.81693	-0.208681	0.834697	1	0.0872746	0	3.81698	0	1	1	chr4:20268881-20467751|chr4:20569004-20589643	circRNA	SLIT2	ENST00000503837.5	5,6,7,8,9,10,11,12,13,14,15,16,17,18,19,20,21,22,23,24,25,26,27,28,29
chr4:20268881-20467751|chr4:20569004-20573233	SLIT2	1	0	0	0	0	0	0	0	0	0	0	0	1.04729	0	0	0	0	0	0	0	0	0	0	0	0.0872746	-0.949234	3.81693	-0.24869	0.8036	1	0.0872746	-0.796521	3.81693	-0.208681	0.834697	1	0.0872746	0	3.81698	0	1	1	chr4:20268881-20467751|chr4:20569004-20573233	circRNA	SLIT2	ENST00000273739.9	5,6,7,8,9,10,11,12,13,14,15,16,17,18,19,20,21,22,23,24,25,26,27,28,29,30
chr4:82880922-82881857|chr4:82881937-82891087	SEC31A	1	0	0	0	0	0	0	0	0	0	0	0	1.04729	0	0	0	0	0	0	0	0	0	0	0	0.0872746	-0.949234	3.81693	-0.24869	0.8036	1	0.0872746	-0.796521	3.81693	-0.208681	0.834697	1	0.0872746	0	3.81698	0	1	1	chr4:82880922-82881857|chr4:82881937-82891087	circRNA	SEC31A	ENST00000509142.5	2
chr3:11565019-11601832|chr3:11602022-11702970	VGLL4	1	0	0	0	0	0	0	0	0	0	0	0	1.04729	0	0	0	0	0	0	0	0	0	0	0	0.0872746	-0.949234	3.81693	-0.24869	0.8036	1	0.0872746	-0.796521	3.81693	-0.208681	0.834697	1	0.0872746	0	3.81698	0	1	1	chr3:11565019-11601832|chr3:11602022-11702970	circRNA	VGLL4	ENST00000273038.7	3
chr3:48980346-48983894	AC137630.2	1	0	0	0	0	0	0	0	0	0	0	0	1.04729	0	0	0	0	0	0	0	0	0	0	0	0.0872746	-0.949234	3.81693	-0.24869	0.8036	1	0.0872746	-0.796521	3.81693	-0.208681	0.834697	1	0.0872746	0	3.81698	0	1	1	chr3:48980346-48983894	ciRNA	AC137630.2	ENST00000415982.1	1
chr3:71015653-71041327|chr3:71053773-71112535	FOXP1	1	0	0	0	0	0	0	0	0	0	0	0	1.04729	0	0	0	0	0	0	0	0	0	0	0	0.0872746	-0.949234	3.81693	-0.24869	0.8036	1	0.0872746	-0.796521	3.81693	-0.208681	0.834697	1	0.0872746	0	3.81698	0	1	1	chr3:71015653-71041327|chr3:71053773-71112535	circRNA	FOXP1	ENST00000649596.1	11,10,9,8
chr3:71015653-71041327|chr3:71053773-71064823	FOXP1	1	0	0	0	0	0	0	0	0	0	0	0	1.04729	0	0	0	0	0	0	0	0	0	0	0	0.0872746	-0.949234	3.81693	-0.24869	0.8036	1	0.0872746	-0.796521	3.81693	-0.208681	0.834697	1	0.0872746	0	3.81698	0	1	1	chr3:71015653-71041327|chr3:71053773-71064823	circRNA	FOXP1	ENST00000485326.7	5,4,3,2
chr3:119843353-119863418|chr3:119905852-119912703	GSK3B	1	0	0	0	0	0	0	0	0	0	0	0	1.04729	0	0	0	0	0	0	0	0	0	0	0	0.0872746	-0.949234	3.81693	-0.24869	0.8036	1	0.0872746	-0.796521	3.81693	-0.208681	0.834697	1	0.0872746	0	3.81698	0	1	1	chr3:119843353-119863418|chr3:119905852-119912703	circRNA	GSK3B	ENST00000316626.5	10,9,8,7
chr3:112601002-112605636	CUFF.33376.3	1	0	0	0	0	0	0	0	0	0	0	0	1.04729	0	0	0	0	0	0	0	0	0	0	0	0.0872746	-0.949234	3.81693	-0.24869	0.8036	1	0.0872746	-0.796521	3.81693	-0.208681	0.834697	1	0.0872746	0	3.81698	0	1	1	chr3:112601002-112605636	ciRNA	CUFF.33376.3	CUFF.33376.3	4
chr1:53529952-53594107|chr1:53600278-53733903	GLIS1	1	0	0	0	0	0	0	0	0	0	0	0	1.04729	0	0	0	0	0	0	0	0	0	0	0	0.0872746	-0.949234	3.81693	-0.24869	0.8036	1	0.0872746	-0.796521	3.81693	-0.208681	0.834697	1	0.0872746	0	3.81698	0	1	1	chr1:53529952-53594107|chr1:53600278-53733903	circRNA	GLIS1	ENST00000312233.4	3,2
chr1:154275260-154275392	HAX1	1	0	0	0	0	0	0	0	0	0	0	0	1.04729	0	0	0	0	0	0	0	0	0	0	0	0.0872746	-0.949234	3.81693	-0.24869	0.8036	1	0.0872746	-0.796521	3.81693	-0.208681	0.834697	1	0.0872746	0	3.81698	0	1	1	chr1:154275260-154275392	ciRNA	HAX1	ENST00000328703.11	5
chr1:201899428-201900337	LMOD1	1	0	0	0	0	0	0	0	0	0	0	0	1.04729	0	0	0	0	0	0	0	0	0	0	0	0.0872746	-0.949234	3.81693	-0.24869	0.8036	1	0.0872746	-0.796521	3.81693	-0.208681	0.834697	1	0.0872746	0	3.81698	0	1	1	chr1:201899428-201900337	ciRNA	LMOD1	ENST00000616739.1	2
chr1:215086678-215124632|chr1:215124750-215169198	KCNK2	1	0	0	0	0	0	0	0	0	0	0	0	1.04729	0	0	0	0	0	0	0	0	0	0	0	0.0872746	-0.949234	3.81693	-0.24869	0.8036	1	0.0872746	-0.796521	3.81693	-0.208681	0.834697	1	0.0872746	0	3.81698	0	1	1	chr1:215086678-215124632|chr1:215124750-215169198	circRNA	KCNK2	ENST00000467031.5	3
chr1:226161689-226164788|chr1:226164929-226165858	ACBD3	1	0	0	0	0	0	0	0	0	0	0	0	1.04729	0	0	0	0	0	0	0	0	0	0	0	0.0872746	-0.949234	3.81693	-0.24869	0.8036	1	0.0872746	-0.796521	3.81693	-0.208681	0.834697	1	0.0872746	0	3.81698	0	1	1	chr1:226161689-226164788|chr1:226164929-226165858	circRNA	ACBD3	ENST00000366812.5	3
chr8:92892074-92916928|chr8:92917010-92954405	TRIQK	1	0	0	0	0	0	0	0	0	0	0	0	1.04729	0	0	0	0	0	0	0	0	0	0	0	0.0872746	-0.949234	3.81693	-0.24869	0.8036	1	0.0872746	-0.796521	3.81693	-0.208681	0.834697	1	0.0872746	0	3.81698	0	1	1	chr8:92892074-92916928|chr8:92917010-92954405	circRNA	TRIQK	ENST00000521988.5	3
chr13:60093732-60112009|chr13:60112186-60132956	DIAPH3	1	0	0	0	0	0	0	0	0	0	0	0	1.04729	0	0	0	0	0	0	0	0	0	0	0	0.0872746	-0.949234	3.81693	-0.24869	0.8036	1	0.0872746	-0.796521	3.81693	-0.208681	0.834697	1	0.0872746	0	3.81698	0	1	1	chr13:60093732-60112009|chr13:60112186-60132956	circRNA	DIAPH3	ENST00000400324.8	3
chr13:93545421-93830153|chr13:94027894-94286348	GPC6	1	0	0	0	0	0	0	0	0	0	0	0	1.04729	0	0	0	0	0	0	0	0	0	0	0	0.0872746	-0.949234	3.81693	-0.24869	0.8036	1	0.0872746	-0.796521	3.81693	-0.208681	0.834697	1	0.0872746	0	3.81698	0	1	1	chr13:93545421-93830153|chr13:94027894-94286348	circRNA	GPC6	ENST00000377047.8	3,4
chr11:65869976-65870120|chr11:65870658-65871156	EFEMP2	1	0	0	0	0	0	0	0	0	0	0	0	1.04729	0	0	0	0	0	0	0	0	0	0	0	0.0872746	-0.949234	3.81693	-0.24869	0.8036	1	0.0872746	-0.796521	3.81693	-0.208681	0.834697	1	0.0872746	0	3.81698	0	1	1	chr11:65869976-65870120|chr11:65870658-65871156	circRNA	EFEMP2	ENST00000527969.1	2
chr10:17235389-17235845	VIM	1	0	0	0	0	0	0	0	0	0	0	0	1.04729	0	0	0	0	0	0	0	0	0	0	0	0.0872746	-0.949234	3.81693	-0.24869	0.8036	1	0.0872746	-0.796521	3.81693	-0.208681	0.834697	1	0.0872746	0	3.81698	0	1	1	chr10:17235389-17235845	ciRNA	VIM	ENST00000544301.6	7
chr10:72408037-72423233|chr10:72423371-72475099	MICU1	1	0	0	0	0	0	0	0	0	0	0	0	1.04729	0	0	0	0	0	0	0	0	0	0	0	0.0872746	-0.949234	3.81693	-0.24869	0.8036	1	0.0872746	-0.796521	3.81693	-0.208681	0.834697	1	0.0872746	0	3.81698	0	1	1	chr10:72408037-72423233|chr10:72423371-72475099	circRNA	MICU1	ENST00000398761.8	9
chr10:73799053-73800119	ZSWIM8	1	0	0	0	0	0	0	0	0	0	0	0	1.04729	0	0	0	0	0	0	0	0	0	0	0	0.0872746	-0.949234	3.81693	-0.24869	0.8036	1	0.0872746	-0.796521	3.81693	-0.208681	0.834697	1	0.0872746	0	3.81698	0	1	1	chr10:73799053-73800119	ciRNA	ZSWIM8	ENST00000604524.5	21
chr17:48931717-48933204	SNF8	1	0	0	0	0	0	0	0	0	0	0	0	1.04729	0	0	0	0	0	0	0	0	0	0	0	0.0872746	-0.949234	3.81693	-0.24869	0.8036	1	0.0872746	-0.796521	3.81693	-0.208681	0.834697	1	0.0872746	0	3.81698	0	1	1	chr17:48931717-48933204	ciRNA	SNF8	ENST00000502492.5	6
chr15:48537808-48596282|chr15:48596378-48600138	FBN1	1	0	0	0	0	0	0	0	0	0	0	0	1.04729	0	0	0	0	0	0	0	0	0	0	0	0.0872746	-0.949234	3.81693	-0.24869	0.8036	1	0.0872746	-0.796521	3.81693	-0.208681	0.834697	1	0.0872746	0	3.81698	0	1	1	chr15:48537808-48596282|chr15:48596378-48600138	circRNA	FBN1	ENST00000316623.9	6
chr15:77158696-77178789|chr15:77182040-77252366	PEAK1	1	0	0	0	0	0	0	0	0	0	0	0	1.04729	0	0	0	0	0	0	0	0	0	0	0	0.0872746	-0.949234	3.81693	-0.24869	0.8036	1	0.0872746	-0.796521	3.81693	-0.208681	0.834697	1	0.0872746	0	3.81698	0	1	1	chr15:77158696-77178789|chr15:77182040-77252366	circRNA	PEAK1	ENST00000560626.6	4
chr19:55661189-55662501	U2AF2	1	0	0	0	0	0	0	0	0	0	0	0	1.04729	0	0	0	0	0	0	0	0	0	0	0	0.0872746	-0.949234	3.81693	-0.24869	0.8036	1	0.0872746	-0.796521	3.81693	-0.208681	0.834697	1	0.0872746	0	3.81698	0	1	1	chr19:55661189-55662501	ciRNA	U2AF2	ENST00000450554.6	5
chr18:25092081-25195159|chr18:25227697-25322007	ZNF521	1	0	0	0	0	0	0	0	0	0	0	0	1.04729	0	0	0	0	0	0	0	0	0	0	0	0.0872746	-0.949234	3.81693	-0.24869	0.8036	1	0.0872746	-0.796521	3.81693	-0.208681	0.834697	1	0.0872746	0	3.81698	0	1	1	chr18:25092081-25195159|chr18:25227697-25322007	circRNA	ZNF521	ENST00000399425.6	6,5,4
chr7:66205522-66240324|chr7:66286709-66352504	TPST1	1	0	0	0	0	0	0	0	0	0	0	0	1.04729	0	0	0	0	0	0	0	0	0	0	0	0.0872746	-0.949234	3.81693	-0.24869	0.8036	1	0.0872746	-0.796521	3.81693	-0.208681	0.834697	1	0.0872746	0	3.81698	0	1	1	chr7:66205522-66240324|chr7:66286709-66352504	circRNA	TPST1	ENST00000304842.5	2,3
chr7:112822373-112832560|chr7:112832675-112895568	BMT2	1	0	0	0	0	0	0	0	0	0	0	0	1.04729	0	0	0	0	0	0	0	0	0	0	0	0.0872746	-0.949234	3.81693	-0.24869	0.8036	1	0.0872746	-0.796521	3.81693	-0.208681	0.834697	1	0.0872746	0	3.81698	0	1	1	chr7:112822373-112832560|chr7:112832675-112895568	circRNA	BMT2	ENST00000297145.8	4
chr22:38488115-38492055	DDX17	1	0	0	0	0	0	0	0	0	0	0	0	1.04729	0	0	0	0	0	0	0	0	0	0	0	0.0872746	-0.949234	3.81693	-0.24869	0.8036	1	0.0872746	-0.796521	3.81693	-0.208681	0.834697	1	0.0872746	0	3.81698	0	1	1	chr22:38488115-38492055	ciRNA	DDX17	ENST00000396821.7	11
chr5:128518511-128519272|chr5:128530693-128536401	CUFF.72632.49	0	0	0	0	0	0	0	3	0	0	0	0	0	0	0	0	0	0	0	1.02216	0	0	0	0	0.0851804	1.04356	3.7958	0.274924	0.783375	1	0.0851804	0	3.81693	0	1	1	0.0851804	-1.11876	3.79585	-0.294732	0.768199	1	chr5:128518511-128519272|chr5:128530693-128536401	circRNA	CUFF.72632.49	CUFF.72632.49	4,3
chr3:158098320-158099859|chr3:158100311-158102677	SHOX2	0	0	0	0	0	0	0	3	0	0	0	0	0	0	0	0	0	0	0	1.02216	0	0	0	0	0.0851804	1.04356	3.7958	0.274924	0.783375	1	0.0851804	0	3.81693	0	1	1	0.0851804	-1.11876	3.79585	-0.294732	0.768199	1	chr3:158098320-158099859|chr3:158100311-158102677	circRNA	SHOX2	ENST00000441443.6	4,3
chr3:44922967-44926080	CUFF.56124.3	0	0	0	0	0	0	0	3	0	0	0	0	0	0	0	0	0	0	0	1.02216	0	0	0	0	0.0851804	1.04356	3.7958	0.274924	0.783375	1	0.0851804	0	3.81693	0	1	1	0.0851804	-1.11876	3.79585	-0.294732	0.768199	1	chr3:44922967-44926080	ciRNA	CUFF.56124.3	CUFF.56124.3	5
chr3:158098284-158099859|chr3:158100311-158102677	CUFF.58995.2	0	0	0	0	0	0	0	3	0	0	0	0	0	0	0	0	0	0	0	1.02216	0	0	0	0	0.0851804	1.04356	3.7958	0.274924	0.783375	1	0.0851804	0	3.81693	0	1	1	0.0851804	-1.11876	3.79585	-0.294732	0.768199	1	chr3:158098284-158099859|chr3:158100311-158102677	circRNA	CUFF.58995.2	CUFF.58995.2	4
chr2:20202301-20203961	SDC1	0	0	0	0	0	0	0	3	0	0	0	0	0	0	0	0	0	0	0	1.02216	0	0	0	0	0.0851804	1.04356	3.7958	0.274924	0.783375	1	0.0851804	0	3.81693	0	1	1	0.0851804	-1.11876	3.79585	-0.294732	0.768199	1	chr2:20202301-20203961	ciRNA	SDC1	ENST00000403076.5	3
chr11:47425246-47425866|chr11:47425946-47426116	PSMC3	0	0	0	0	0	0	0	3	0	0	0	0	0	0	0	0	0	0	0	1.02216	0	0	0	0	0.0851804	1.04356	3.7958	0.274924	0.783375	1	0.0851804	0	3.81693	0	1	1	0.0851804	-1.11876	3.79585	-0.294732	0.768199	1	chr11:47425246-47425866|chr11:47425946-47426116	circRNA	PSMC3	ENST00000530651.5	2
chr17:4164373-4164665	AC087292.1	0	0	0	0	0	0	0	3	0	0	0	0	0	0	0	0	0	0	0	1.02216	0	0	0	0	0.0851804	1.04356	3.7958	0.274924	0.783375	1	0.0851804	0	3.81693	0	1	1	0.0851804	-1.11876	3.79585	-0.294732	0.768199	1	chr17:4164373-4164665	ciRNA	AC087292.1	ENST00000573371.1	1
chr19:49908745-49908973	NUP62	0	0	0	0	0	0	0	3	0	0	0	0	0	0	0	0	0	0	0	1.02216	0	0	0	0	0.0851804	1.04356	3.7958	0.274924	0.783375	1	0.0851804	0	3.81693	0	1	1	0.0851804	-1.11876	3.79585	-0.294732	0.768199	1	chr19:49908745-49908973	ciRNA	NUP62	ENST00000597723.5	3
chr22:45718493-45729424|chr22:45740538-45806958	ATXN10	0	0	0	0	0	0	0	3	0	0	0	0	0	0	0	0	0	0	0	1.02216	0	0	0	0	0.0851804	1.04356	3.7958	0.274924	0.783375	1	0.0851804	0	3.81693	0	1	1	0.0851804	-1.11876	3.79585	-0.294732	0.768199	1	chr22:45718493-45729424|chr22:45740538-45806958	circRNA	ATXN10	ENST00000381061.8	6,7,8
chr5:128357395-128361722|chr5:128361848-128364599	FBN2	0	0	0	0	0	0	0	0	2	0	0	0	0	0	0	0	0	0	0	0	0.996042	0	0	0	0.0830035	0	3.81693	0	1	1	0.0830035	1.02431	3.80349	0.269308	0.787692	1	0.0830035	1.25223	3.80355	0.329226	0.741985	1	chr5:128357395-128361722|chr5:128361848-128364599	circRNA	FBN2	ENST00000262464.8	19
chr2:228850648-229155817|chr2:229155964-229244851	PID1	0	0	0	0	0	0	0	0	2	0	0	0	0	0	0	0	0	0	0	0	0.996042	0	0	0	0.0830035	0	3.81693	0	1	1	0.0830035	1.02431	3.80349	0.269308	0.787692	1	0.0830035	1.25223	3.80355	0.329226	0.741985	1	chr2:228850648-229155817|chr2:229155964-229244851	circRNA	PID1	ENST00000482518.6	2
chr1:114724002-114725220|chr1:114725333-114726210	CSDE1	0	0	0	0	0	0	0	0	2	0	0	0	0	0	0	0	0	0	0	0	0.996042	0	0	0	0.0830035	0	3.81693	0	1	1	0.0830035	1.02431	3.80349	0.269308	0.787692	1	0.0830035	1.25223	3.80355	0.329226	0.741985	1	chr1:114724002-114725220|chr1:114725333-114726210	circRNA	CSDE1	ENST00000339438.10	14
chr9:18622369-18635942|chr9:18795524-18817108	ADAMTSL1	0	0	0	0	0	0	0	0	2	0	0	0	0	0	0	0	0	0	0	0	0.996042	0	0	0	0.0830035	0	3.81693	0	1	1	0.0830035	1.02431	3.80349	0.269308	0.787692	1	0.0830035	1.25223	3.80355	0.329226	0.741985	1	chr9:18622369-18635942|chr9:18795524-18817108	circRNA	ADAMTSL1	ENST00000380548.8	6,7,8,9,10,11,12,13,14,15,16,17,18,19,20
chr10:68965494-68967017|chr10:68967203-68968975	DDX21	0	0	0	0	0	0	0	0	2	0	0	0	0	0	0	0	0	0	0	0	0.996042	0	0	0	0.0830035	0	3.81693	0	1	1	0.0830035	1.02431	3.80349	0.269308	0.787692	1	0.0830035	1.25223	3.80355	0.329226	0.741985	1	chr10:68965494-68967017|chr10:68967203-68968975	circRNA	DDX21	ENST00000354185.8	6
chr17:50189275-50189376|chr17:50196199-50196313	COL1A1	0	0	0	0	0	0	0	0	2	0	0	0	0	0	0	0	0	0	0	0	0.996042	0	0	0	0.0830035	0	3.81693	0	1	1	0.0830035	1.02431	3.80349	0.269308	0.787692	1	0.0830035	1.25223	3.80355	0.329226	0.741985	1	chr17:50189275-50189376|chr17:50196199-50196313	circRNA	COL1A1	ENST00000225964.9	39,38,37,36,35,34,33,32,31,30,29,28,27,26,25,24,23,22,21,20,19,18,17,16,15
chr20:54476012-54554932|chr20:54555040-54588482	DOK5	0	0	0	0	0	0	0	0	2	0	0	0	0	0	0	0	0	0	0	0	0.996042	0	0	0	0.0830035	0	3.81693	0	1	1	0.0830035	1.02431	3.80349	0.269308	0.787692	1	0.0830035	1.25223	3.80355	0.329226	0.741985	1	chr20:54476012-54554932|chr20:54555040-54588482	circRNA	DOK5	ENST00000262593.9	2
chr5:146498686-146503374	TCERG1	0	0	0	1	0	0	0	0	0	0	0	0	0	0	0	0.962819	0	0	0	0	0	0	0	0	0.0802349	-0.949234	3.81693	-0.24869	0.8036	1	0.0802349	-0.796521	3.81693	-0.208681	0.834697	1	0.0802349	0	3.81698	0	1	1	chr5:146498686-146503374	ciRNA	TCERG1	ENST00000296702.9	16
chr3:32454542-32482743	CMTM7	0	0	0	1	0	0	0	0	0	0	0	0	0	0	0	0.962819	0	0	0	0	0	0	0	0	0.0802349	-0.949234	3.81693	-0.24869	0.8036	1	0.0802349	-0.796521	3.81693	-0.208681	0.834697	1	0.0802349	0	3.81698	0	1	1	chr3:32454542-32482743	ciRNA	CMTM7	ENST00000487007.1	3
chr3:48627072-48628414	SLC26A6	0	0	0	1	0	0	0	0	0	0	0	0	0	0	0	0.962819	0	0	0	0	0	0	0	0	0.0802349	-0.949234	3.81693	-0.24869	0.8036	1	0.0802349	-0.796521	3.81693	-0.208681	0.834697	1	0.0802349	0	3.81698	0	1	1	chr3:48627072-48628414	ciRNA	SLC26A6	ENST00000307364.10	16
chr3:48979633-48980352|chr3:48981728-48982895	ARIH2	0	0	0	1	0	0	0	0	0	0	0	0	0	0	0	0.962819	0	0	0	0	0	0	0	0	0.0802349	-0.949234	3.81693	-0.24869	0.8036	1	0.0802349	-0.796521	3.81693	-0.208681	0.834697	1	0.0802349	0	3.81698	0	1	1	chr3:48979633-48980352|chr3:48981728-48982895	circRNA	ARIH2	ENST00000356401.8	13,14
chr3:49005046-49005776	P4HTM	0	0	0	1	0	0	0	0	0	0	0	0	0	0	0	0.962819	0	0	0	0	0	0	0	0	0.0802349	-0.949234	3.81693	-0.24869	0.8036	1	0.0802349	-0.796521	3.81693	-0.208681	0.834697	1	0.0802349	0	3.81698	0	1	1	chr3:49005046-49005776	ciRNA	P4HTM	ENST00000383729.8	6
chr3:51960637-51960865	PCBP4	0	0	0	1	0	0	0	0	0	0	0	0	0	0	0	0.962819	0	0	0	0	0	0	0	0	0.0802349	-0.949234	3.81693	-0.24869	0.8036	1	0.0802349	-0.796521	3.81693	-0.208681	0.834697	1	0.0802349	0	3.81698	0	1	1	chr3:51960637-51960865	ciRNA	PCBP4	ENST00000471308.5	5
chr3:158123991-158203071|chr3:158203245-158298038	RSRC1	0	0	0	1	0	0	0	0	0	0	0	0	0	0	0	0.962819	0	0	0	0	0	0	0	0	0.0802349	-0.949234	3.81693	-0.24869	0.8036	1	0.0802349	-0.796521	3.81693	-0.208681	0.834697	1	0.0802349	0	3.81698	0	1	1	chr3:158123991-158203071|chr3:158203245-158298038	circRNA	RSRC1	ENST00000480820.5	4
chr2:189005457-189006205|chr2:189007607-189007884	COL3A1	0	0	0	1	0	0	0	0	0	0	0	0	0	0	0	0.962819	0	0	0	0	0	0	0	0	0.0802349	-0.949234	3.81693	-0.24869	0.8036	1	0.0802349	-0.796521	3.81693	-0.208681	0.834697	1	0.0802349	0	3.81698	0	1	1	chr2:189005457-189006205|chr2:189007607-189007884	circRNA	COL3A1	ENST00000304636.7	42,43,44,45
chr1:27307443-27308169	WDTC1	0	0	0	1	0	0	0	0	0	0	0	0	0	0	0	0.962819	0	0	0	0	0	0	0	0	0.0802349	-0.949234	3.81693	-0.24869	0.8036	1	0.0802349	-0.796521	3.81693	-0.208681	0.834697	1	0.0802349	0	3.81698	0	1	1	chr1:27307443-27308169	ciRNA	WDTC1	ENST00000447062.2	15
chr1:27668535-27669232	IFI6	0	0	0	1	0	0	0	0	0	0	0	0	0	0	0	0.962819	0	0	0	0	0	0	0	0	0.0802349	-0.949234	3.81693	-0.24869	0.8036	1	0.0802349	-0.796521	3.81693	-0.208681	0.834697	1	0.0802349	0	3.81698	0	1	1	chr1:27668535-27669232	ciRNA	IFI6	ENST00000362020.4	2
chr1:31684231-31684522|chr1:31684630-31684820	COL16A1	0	0	0	1	0	0	0	0	0	0	0	0	0	0	0	0.962819	0	0	0	0	0	0	0	0	0.0802349	-0.949234	3.81693	-0.24869	0.8036	1	0.0802349	-0.796521	3.81693	-0.208681	0.834697	1	0.0802349	0	3.81698	0	1	1	chr1:31684231-31684522|chr1:31684630-31684820	circRNA	COL16A1	ENST00000373672.7	31
chr1:180430262-180492268|chr1:180495525-180502044	ACBD6	0	0	0	1	0	0	0	0	0	0	0	0	0	0	0	0.962819	0	0	0	0	0	0	0	0	0.0802349	-0.949234	3.81693	-0.24869	0.8036	1	0.0802349	-0.796521	3.81693	-0.208681	0.834697	1	0.0802349	0	3.81698	0	1	1	chr1:180430262-180492268|chr1:180495525-180502044	circRNA	ACBD6	ENST00000642319.1	3,2
chr9:92289426-92293610	IARS	0	0	0	1	0	0	0	0	0	0	0	0	0	0	0	0.962819	0	0	0	0	0	0	0	0	0.0802349	-0.949234	3.81693	-0.24869	0.8036	1	0.0802349	-0.796521	3.81693	-0.208681	0.834697	1	0.0802349	0	3.81698	0	1	1	chr9:92289426-92293610	ciRNA	IARS	ENST00000627121.2	1
chr9:127508445-127568914	FAM129B	0	0	0	1	0	0	0	0	0	0	0	0	0	0	0	0.962819	0	0	0	0	0	0	0	0	0.0802349	-0.949234	3.81693	-0.24869	0.8036	1	0.0802349	-0.796521	3.81693	-0.208681	0.834697	1	0.0802349	0	3.81698	0	1	1	chr9:127508445-127568914	ciRNA	FAM129B	ENST00000484348.2	1
chr8:61584029-61618977|chr8:61684188-61714268	CUFF.47614.9	0	0	0	1	0	0	0	0	0	0	0	0	0	0	0	0.962819	0	0	0	0	0	0	0	0	0.0802349	-0.949234	3.81693	-0.24869	0.8036	1	0.0802349	-0.796521	3.81693	-0.208681	0.834697	1	0.0802349	0	3.81698	0	1	1	chr8:61584029-61618977|chr8:61684188-61714268	circRNA	CUFF.47614.9	CUFF.47614.9	13,12,11,10,9,8,7,6,5,4,3,2
chr12:29572218-29583406|chr12:29583574-29604177	TMTC1	0	0	0	1	0	0	0	0	0	0	0	0	0	0	0	0.962819	0	0	0	0	0	0	0	0	0.0802349	-0.949234	3.81693	-0.24869	0.8036	1	0.0802349	-0.796521	3.81693	-0.208681	0.834697	1	0.0802349	0	3.81698	0	1	1	chr12:29572218-29583406|chr12:29583574-29604177	circRNA	TMTC1	ENST00000256062.9	8
chr12:57091998-57092447	NAB2	0	0	0	1	0	0	0	0	0	0	0	0	0	0	0	0.962819	0	0	0	0	0	0	0	0	0.0802349	-0.949234	3.81693	-0.24869	0.8036	1	0.0802349	-0.796521	3.81693	-0.208681	0.834697	1	0.0802349	0	3.81698	0	1	1	chr12:57091998-57092447	ciRNA	NAB2	ENST00000300131.7	2
chr11:1761468-1762132	CTSD	0	0	0	1	0	0	0	0	0	0	0	0	0	0	0	0.962819	0	0	0	0	0	0	0	0	0.0802349	-0.949234	3.81693	-0.24869	0.8036	1	0.0802349	-0.796521	3.81693	-0.208681	0.834697	1	0.0802349	0	3.81698	0	1	1	chr11:1761468-1762132	ciRNA	CTSD	ENST00000367196.3	1
chr10:73747004-73751107|chr10:73751243-73759621	SEC24C	0	0	0	1	0	0	0	0	0	0	0	0	0	0	0	0.962819	0	0	0	0	0	0	0	0	0.0802349	-0.949234	3.81693	-0.24869	0.8036	1	0.0802349	-0.796521	3.81693	-0.208681	0.834697	1	0.0802349	0	3.81698	0	1	1	chr10:73747004-73751107|chr10:73751243-73759621	circRNA	SEC24C	ENST00000465076.5	3
chr17:50471135-50472427	ACSF2	0	0	0	1	0	0	0	0	0	0	0	0	0	0	0	0.962819	0	0	0	0	0	0	0	0	0.0802349	-0.949234	3.81693	-0.24869	0.8036	1	0.0802349	-0.796521	3.81693	-0.208681	0.834697	1	0.0802349	0	3.81698	0	1	1	chr17:50471135-50472427	ciRNA	ACSF2	ENST00000510410.5	9
chr17:81845647-81859289	P4HB	0	0	0	1	0	0	0	0	0	0	0	0	0	0	0	0.962819	0	0	0	0	0	0	0	0	0.0802349	-0.949234	3.81693	-0.24869	0.8036	1	0.0802349	-0.796521	3.81693	-0.208681	0.834697	1	0.0802349	0	3.81698	0	1	1	chr17:81845647-81859289	ciRNA	P4HB	ENST00000571617.1	2
chr17:81855279-81855452|chr17:81859289-81860336	P4HB	0	0	0	1	0	0	0	0	0	0	0	0	0	0	0	0.962819	0	0	0	0	0	0	0	0	0.0802349	-0.949234	3.81693	-0.24869	0.8036	1	0.0802349	-0.796521	3.81693	-0.208681	0.834697	1	0.0802349	0	3.81698	0	1	1	chr17:81855279-81855452|chr17:81859289-81860336	circRNA	P4HB	ENST00000574914.1	3,2
chr16:29808741-29810076	MAZ	0	0	0	1	0	0	0	0	0	0	0	0	0	0	0	0.962819	0	0	0	0	0	0	0	0	0.0802349	-0.949234	3.81693	-0.24869	0.8036	1	0.0802349	-0.796521	3.81693	-0.208681	0.834697	1	0.0802349	0	3.81698	0	1	1	chr16:29808741-29810076	ciRNA	MAZ	ENST00000545521.5	5
chr16:67142981-67147225	CUFF.18715.1	0	0	0	1	0	0	0	0	0	0	0	0	0	0	0	0.962819	0	0	0	0	0	0	0	0	0.0802349	-0.949234	3.81693	-0.24869	0.8036	1	0.0802349	-0.796521	3.81693	-0.208681	0.834697	1	0.0802349	0	3.81698	0	1	1	chr16:67142981-67147225	ciRNA	CUFF.18715.1	CUFF.18715.1	1
chr15:43796940-43797919	AC018512.1	0	0	0	1	0	0	0	0	0	0	0	0	0	0	0	0.962819	0	0	0	0	0	0	0	0	0.0802349	-0.949234	3.81693	-0.24869	0.8036	1	0.0802349	-0.796521	3.81693	-0.208681	0.834697	1	0.0802349	0	3.81698	0	1	1	chr15:43796940-43797919	ciRNA	AC018512.1	ENST00000417761.2	2
chr15:44731930-44736482	CUFF.15814.1	0	0	0	1	0	0	0	0	0	0	0	0	0	0	0	0.962819	0	0	0	0	0	0	0	0	0.0802349	-0.949234	3.81693	-0.24869	0.8036	1	0.0802349	-0.796521	3.81693	-0.208681	0.834697	1	0.0802349	0	3.81698	0	1	1	chr15:44731930-44736482	ciRNA	CUFF.15814.1	CUFF.15814.1	2
chr19:12943756-12943941	CALR	0	0	0	1	0	0	0	0	0	0	0	0	0	0	0	0.962819	0	0	0	0	0	0	0	0	0.0802349	-0.949234	3.81693	-0.24869	0.8036	1	0.0802349	-0.796521	3.81693	-0.208681	0.834697	1	0.0802349	0	3.81698	0	1	1	chr19:12943756-12943941	ciRNA	CALR	ENST00000586760.1	5
chr19:18852296-18852986	UPF1	0	0	0	1	0	0	0	0	0	0	0	0	0	0	0	0.962819	0	0	0	0	0	0	0	0	0.0802349	-0.949234	3.81693	-0.24869	0.8036	1	0.0802349	-0.796521	3.81693	-0.208681	0.834697	1	0.0802349	0	3.81698	0	1	1	chr19:18852296-18852986	ciRNA	UPF1	ENST00000262803.9	6
chr19:3978103-3979372	CUFF.23736.5	0	0	0	1	0	0	0	0	0	0	0	0	0	0	0	0.962819	0	0	0	0	0	0	0	0	0.0802349	-0.949234	3.81693	-0.24869	0.8036	1	0.0802349	-0.796521	3.81693	-0.208681	0.834697	1	0.0802349	0	3.81698	0	1	1	chr19:3978103-3979372	ciRNA	CUFF.23736.5	CUFF.23736.5	11
chr18:8253414-8296367|chr18:8296455-8314780	PTPRM	0	0	0	1	0	0	0	0	0	0	0	0	0	0	0	0.962819	0	0	0	0	0	0	0	0	0.0802349	-0.949234	3.81693	-0.24869	0.8036	1	0.0802349	-0.796521	3.81693	-0.208681	0.834697	1	0.0802349	0	3.81698	0	1	1	chr18:8253414-8296367|chr18:8296455-8314780	circRNA	PTPRM	ENST00000580170.5	20
chr18:25227697-25322007|chr18:25322187-25350906	ZNF521	0	0	0	1	0	0	0	0	0	0	0	0	0	0	0	0.962819	0	0	0	0	0	0	0	0	0.0802349	-0.949234	3.81693	-0.24869	0.8036	1	0.0802349	-0.796521	3.81693	-0.208681	0.834697	1	0.0802349	0	3.81698	0	1	1	chr18:25227697-25322007|chr18:25322187-25350906	circRNA	ZNF521	ENST00000361524.7	3
chr6:31395217-31398058	CUFF.41293.2	0	0	0	1	0	0	0	0	0	0	0	0	0	0	0	0.962819	0	0	0	0	0	0	0	0	0.0802349	-0.949234	3.81693	-0.24869	0.8036	1	0.0802349	-0.796521	3.81693	-0.208681	0.834697	1	0.0802349	0	3.81698	0	1	1	chr6:31395217-31398058	ciRNA	CUFF.41293.2	CUFF.41293.2	1
None|chr7:84371900-84489095	SEMA3A	0	0	0	1	0	0	0	0	0	0	0	0	0	0	0	0.962819	0	0	0	0	0	0	0	0	0.0802349	-0.949234	3.81693	-0.24869	0.8036	1	0.0802349	-0.796521	3.81693	-0.208681	0.834697	1	0.0802349	0	3.81698	0	1	1	None|chr7:84371900-84489095	circRNA	SEMA3A	ENST00000448879.5	5,4,3
chr7:84134951-84194474|chr7:84371900-84492459	CUFF.44791.4	0	0	0	1	0	0	0	0	0	0	0	0	0	0	0	0.962819	0	0	0	0	0	0	0	0	0.0802349	-0.949234	3.81693	-0.24869	0.8036	1	0.0802349	-0.796521	3.81693	-0.208681	0.834697	1	0.0802349	0	3.81698	0	1	1	chr7:84134951-84194474|chr7:84371900-84492459	circRNA	CUFF.44791.4	CUFF.44791.4	5,4,3,2
chr20:3027841-3035584|chr20:3035710-3035789	PTPRA	0	0	0	1	0	0	0	0	0	0	0	0	0	0	0	0.962819	0	0	0	0	0	0	0	0	0.0802349	-0.949234	3.81693	-0.24869	0.8036	1	0.0802349	-0.796521	3.81693	-0.208681	0.834697	1	0.0802349	0	3.81698	0	1	1	chr20:3027841-3035584|chr20:3035710-3035789	circRNA	PTPRA	ENST00000380393.7	25
chr20:44496355-44500257	SERINC3	0	0	0	1	0	0	0	0	0	0	0	0	0	0	0	0.962819	0	0	0	0	0	0	0	0	0.0802349	-0.949234	3.81693	-0.24869	0.8036	1	0.0802349	-0.796521	3.81693	-0.208681	0.834697	1	0.0802349	0	3.81698	0	1	1	chr20:44496355-44500257	ciRNA	SERINC3	ENST00000411544.5	4
chr20:45899878-45902266|chr20:45902604-45904799	PLTP	0	0	0	1	0	0	0	0	0	0	0	0	0	0	0	0.962819	0	0	0	0	0	0	0	0	0.0802349	-0.949234	3.81693	-0.24869	0.8036	1	0.0802349	-0.796521	3.81693	-0.208681	0.834697	1	0.0802349	0	3.81698	0	1	1	chr20:45899878-45902266|chr20:45902604-45904799	circRNA	PLTP	ENST00000354050.8	11,10
chr21:37182913-37185705|chr21:37187145-37188494	TTC3	0	0	0	1	0	0	0	0	0	0	0	0	0	0	0	0.962819	0	0	0	0	0	0	0	0	0.0802349	-0.949234	3.81693	-0.24869	0.8036	1	0.0802349	-0.796521	3.81693	-0.208681	0.834697	1	0.0802349	0	3.81698	0	1	1	chr21:37182913-37185705|chr21:37187145-37188494	circRNA	TTC3	ENST00000355666.5	37,38
chr4:186639783-186663298|chr4:186663613-186706562	FAT1	0	0	0	0	0	0	0	1	1	0	0	0	0	0	0	0	0	0	0	0.340722	0.498021	0	0	0	0.0698952	0.402958	3.8047	0.105911	0.915653	1	0.0698952	0.598287	3.81124	0.15698	0.875261	1	0.0698952	0.195329	3.79905	0.0514154	0.958995	1	chr4:186639783-186663298|chr4:186663613-186706562	circRNA	FAT1	ENST00000441802.6	3
chr2:237388184-237396726|chr2:237396847-237413952	COL6A3	0	0	0	0	0	0	0	1	1	0	0	0	0	0	0	0	0	0	0	0.340722	0.498021	0	0	0	0.0698952	0.402958	3.8047	0.105911	0.915653	1	0.0698952	0.598287	3.81124	0.15698	0.875261	1	0.0698952	0.195329	3.79905	0.0514154	0.958995	1	chr2:237388184-237396726|chr2:237396847-237413952	circRNA	COL6A3	ENST00000353578.8	2
chr15:48452684-48456636|chr15:48456762-48460245	FBN1	0	0	0	0	0	0	0	1	1	0	0	0	0	0	0	0	0	0	0	0.340722	0.498021	0	0	0	0.0698952	0.402958	3.8047	0.105911	0.915653	1	0.0698952	0.598287	3.81124	0.15698	0.875261	1	0.0698952	0.195329	3.79905	0.0514154	0.958995	1	chr15:48452684-48456636|chr15:48456762-48460245	circRNA	FBN1	ENST00000316623.9	44
chr14:69118278-69119193	DCAF5	0	0	0	0	0	0	0	1	1	0	0	0	0	0	0	0	0	0	0	0.340722	0.498021	0	0	0	0.0698952	0.402958	3.8047	0.105911	0.915653	1	0.0698952	0.598287	3.81124	0.15698	0.875261	1	0.0698952	0.195329	3.79905	0.0514154	0.958995	1	chr14:69118278-69119193	ciRNA	DCAF5	ENST00000341516.9	3
chr19:40614446-40616888|chr19:40617020-40617099	LTBP4	0	0	0	0	0	0	0	1	1	0	0	0	0	0	0	0	0	0	0	0.340722	0.498021	0	0	0	0.0698952	0.402958	3.8047	0.105911	0.915653	1	0.0698952	0.598287	3.81124	0.15698	0.875261	1	0.0698952	0.195329	3.79905	0.0514154	0.958995	1	chr19:40614446-40616888|chr19:40617020-40617099	circRNA	LTBP4	ENST00000204005.13	23
chr7:2360902-2362644|chr7:2362764-2363069	EIF3B	0	0	0	0	0	0	0	1	1	0	0	0	0	0	0	0	0	0	0	0.340722	0.498021	0	0	0	0.0698952	0.402958	3.8047	0.105911	0.915653	1	0.0698952	0.598287	3.81124	0.15698	0.875261	1	0.0698952	0.195329	3.79905	0.0514154	0.958995	1	chr7:2360902-2362644|chr7:2362764-2363069	circRNA	EIF3B	ENST00000431643.5	4
chr5:128361848-128364599|chr5:128364725-128366376	FBN2	0	0	0	0	0	0	0	2	0	0	0	0	0	0	0	0	0	0	0	0.681443	0	0	0	0	0.0567869	0.775695	3.79911	0.204178	0.838214	1	0.0567869	0	3.81693	0	1	1	0.0567869	-0.850897	3.79916	-0.22397	0.822781	1	chr5:128361848-128364599|chr5:128364725-128366376	circRNA	FBN2	ENST00000262464.8	18
chr5:128408799-128446480|chr5:128464921-128519272	FBN2	0	0	0	0	0	0	0	2	0	0	0	0	0	0	0	0	0	0	0	0.681443	0	0	0	0	0.0567869	0.775695	3.79911	0.204178	0.838214	1	0.0567869	0	3.81693	0	1	1	0.0567869	-0.850897	3.79916	-0.22397	0.822781	1	chr5:128408799-128446480|chr5:128464921-128519272	circRNA	FBN2	ENST00000262464.8	7,6
chr5:150113463-150114307	CUFF.67280.2	0	0	0	0	0	0	0	2	0	0	0	0	0	0	0	0	0	0	0	0.681443	0	0	0	0	0.0567869	0.775695	3.79911	0.204178	0.838214	1	0.0567869	0	3.81693	0	1	1	0.0567869	-0.850897	3.79916	-0.22397	0.822781	1	chr5:150113463-150114307	ciRNA	CUFF.67280.2	CUFF.67280.2	23
chr4:15686462-15687000	FAM200B	0	0	0	0	0	0	0	2	0	0	0	0	0	0	0	0	0	0	0	0.681443	0	0	0	0	0.0567869	0.775695	3.79911	0.204178	0.838214	1	0.0567869	0	3.81693	0	1	1	0.0567869	-0.850897	3.79916	-0.22397	0.822781	1	chr4:15686462-15687000	ciRNA	FAM200B	ENST00000510920.5	2
chr4:150415590-150582505	LRBA	0	0	0	0	0	0	0	2	0	0	0	0	0	0	0	0	0	0	0	0.681443	0	0	0	0	0.0567869	0.775695	3.79911	0.204178	0.838214	1	0.0567869	0	3.81693	0	1	1	0.0567869	-0.850897	3.79916	-0.22397	0.822781	1	chr4:150415590-150582505	ciRNA	LRBA	ENST00000648626.1	1
chr3:128726359-128795359|chr3:128798069-128806371	RAB7A	0	0	0	0	0	0	0	2	0	0	0	0	0	0	0	0	0	0	0	0.681443	0	0	0	0	0.0567869	0.775695	3.79911	0.204178	0.838214	1	0.0567869	0	3.81693	0	1	1	0.0567869	-0.850897	3.79916	-0.22397	0.822781	1	chr3:128726359-128795359|chr3:128798069-128806371	circRNA	RAB7A	ENST00000265062.7	2,3
chr1:71065137-71066775	ZRANB2	0	0	0	0	0	0	0	2	0	0	0	0	0	0	0	0	0	0	0	0.681443	0	0	0	0	0.0567869	0.775695	3.79911	0.204178	0.838214	1	0.0567869	0	3.81693	0	1	1	0.0567869	-0.850897	3.79916	-0.22397	0.822781	1	chr1:71065137-71066775	ciRNA	ZRANB2	ENST00000370920.7	9
chr1:91786227-91797286|chr1:91797471-91861470	TGFBR3	0	0	0	0	0	0	0	2	0	0	0	0	0	0	0	0	0	0	0	0.681443	0	0	0	0	0.0567869	0.775695	3.79911	0.204178	0.838214	1	0.0567869	0	3.81693	0	1	1	0.0567869	-0.850897	3.79916	-0.22397	0.822781	1	chr1:91786227-91797286|chr1:91797471-91861470	circRNA	TGFBR3	ENST00000533089.5	2
chr9:33963791-33971650|chr9:33973237-33986759	UBAP2	0	0	0	0	0	0	0	2	0	0	0	0	0	0	0	0	0	0	0	0.681443	0	0	0	0	0.0567869	0.775695	3.79911	0.204178	0.838214	1	0.0567869	0	3.81693	0	1	1	0.0567869	-0.850897	3.79916	-0.22397	0.822781	1	chr9:33963791-33971650|chr9:33973237-33986759	circRNA	UBAP2	ENST00000379238.5	8,7
chr9:121295186-121301962	CUFF.84033.6	0	0	0	0	0	0	0	2	0	0	0	0	0	0	0	0	0	0	0	0.681443	0	0	0	0	0.0567869	0.775695	3.79911	0.204178	0.838214	1	0.0567869	0	3.81693	0	1	1	0.0567869	-0.850897	3.79916	-0.22397	0.822781	1	chr9:121295186-121301962	ciRNA	CUFF.84033.6	CUFF.84033.6	4
chr13:110175357-110176423|chr13:110176513-110176625	COL4A1	0	0	0	0	0	0	0	2	0	0	0	0	0	0	0	0	0	0	0	0.681443	0	0	0	0	0.0567869	0.775695	3.79911	0.204178	0.838214	1	0.0567869	0	3.81693	0	1	1	0.0567869	-0.850897	3.79916	-0.22397	0.822781	1	chr13:110175357-110176423|chr13:110176513-110176625	circRNA	COL4A1	ENST00000375820.9	36
chr12:53046061-53054320	AC068888.1	0	0	0	0	0	0	0	2	0	0	0	0	0	0	0	0	0	0	0	0.681443	0	0	0	0	0.0567869	0.775695	3.79911	0.204178	0.838214	1	0.0567869	0	3.81693	0	1	1	0.0567869	-0.850897	3.79916	-0.22397	0.822781	1	chr12:53046061-53054320	ciRNA	AC068888.1	ENST00000550601.5	1
chr12:91157188-91158295|chr12:91164717-91178341	DCN	0	0	0	0	0	0	0	2	0	0	0	0	0	0	0	0	0	0	0	0.681443	0	0	0	0	0.0567869	0.775695	3.79911	0.204178	0.838214	1	0.0567869	0	3.81693	0	1	1	0.0567869	-0.850897	3.79916	-0.22397	0.822781	1	chr12:91157188-91158295|chr12:91164717-91178341	circRNA	DCN	ENST00000052754.9	4,3
chr12:49128645-49185591	CUFF.18343.1	0	0	0	0	0	0	0	2	0	0	0	0	0	0	0	0	0	0	0	0.681443	0	0	0	0	0.0567869	0.775695	3.79911	0.204178	0.838214	1	0.0567869	0	3.81693	0	1	1	0.0567869	-0.850897	3.79916	-0.22397	0.822781	1	chr12:49128645-49185591	ciRNA	CUFF.18343.1	CUFF.18343.1	2
chr12:91157270-91158295|chr12:91164717-91174923	CUFF.22988.4	0	0	0	0	0	0	0	2	0	0	0	0	0	0	0	0	0	0	0	0.681443	0	0	0	0	0.0567869	0.775695	3.79911	0.204178	0.838214	1	0.0567869	0	3.81693	0	1	1	0.0567869	-0.850897	3.79916	-0.22397	0.822781	1	chr12:91157270-91158295|chr12:91164717-91174923	circRNA	CUFF.22988.4	CUFF.22988.4	3,2
chr11:63997768-64001455	OTUB1	0	0	0	0	0	0	0	2	0	0	0	0	0	0	0	0	0	0	0	0.681443	0	0	0	0	0.0567869	0.775695	3.79911	0.204178	0.838214	1	0.0567869	0	3.81693	0	1	1	0.0567869	-0.850897	3.79916	-0.22397	0.822781	1	chr11:63997768-64001455	ciRNA	OTUB1	ENST00000535715.5	8
chr10:3776403-3779346	KLF6	0	0	0	0	0	0	0	2	0	0	0	0	0	0	0	0	0	0	0	0.681443	0	0	0	0	0.0567869	0.775695	3.79911	0.204178	0.838214	1	0.0567869	0	3.81693	0	1	1	0.0567869	-0.850897	3.79916	-0.22397	0.822781	1	chr10:3776403-3779346	ciRNA	KLF6	ENST00000461124.1	2
chr10:15643932-15644029|chr10:15688038-15718765	CUFF.10572.24	0	0	0	0	0	0	0	2	0	0	0	0	0	0	0	0	0	0	0	0.681443	0	0	0	0	0.0567869	0.775695	3.79911	0.204178	0.838214	1	0.0567869	0	3.81693	0	1	1	0.0567869	-0.850897	3.79916	-0.22397	0.822781	1	chr10:15643932-15644029|chr10:15688038-15718765	circRNA	CUFF.10572.24	CUFF.10572.24	12,11,10,9,8,7,6,5,4,3,2
chr17:4016466-4016632	ZZEF1	0	0	0	0	0	0	0	2	0	0	0	0	0	0	0	0	0	0	0	0.681443	0	0	0	0	0.0567869	0.775695	3.79911	0.204178	0.838214	1	0.0567869	0	3.81693	0	1	1	0.0567869	-0.850897	3.79916	-0.22397	0.822781	1	chr17:4016466-4016632	ciRNA	ZZEF1	ENST00000572831.1	2
chr17:35844728-35844857	TAF15	0	0	0	0	0	0	0	2	0	0	0	0	0	0	0	0	0	0	0	0.681443	0	0	0	0	0.0567869	0.775695	3.79911	0.204178	0.838214	1	0.0567869	0	3.81693	0	1	1	0.0567869	-0.850897	3.79916	-0.22397	0.822781	1	chr17:35844728-35844857	ciRNA	TAF15	ENST00000604694.1	3
chr17:50187983-50188095	COL1A1	0	0	0	0	0	0	0	2	0	0	0	0	0	0	0	0	0	0	0	0.681443	0	0	0	0	0.0567869	0.775695	3.79911	0.204178	0.838214	1	0.0567869	0	3.81693	0	1	1	0.0567869	-0.850897	3.79916	-0.22397	0.822781	1	chr17:50187983-50188095	ciRNA	COL1A1	ENST00000225964.9	44
chr17:50189010-50189167|chr17:50189732-50189858	COL1A1	0	0	0	0	0	0	0	2	0	0	0	0	0	0	0	0	0	0	0	0.681443	0	0	0	0	0.0567869	0.775695	3.79911	0.204178	0.838214	1	0.0567869	0	3.81693	0	1	1	0.0567869	-0.850897	3.79916	-0.22397	0.822781	1	chr17:50189010-50189167|chr17:50189732-50189858	circRNA	COL1A1	ENST00000225964.9	40,39,38
chr17:50189912-50190000|chr17:50190924-50191382	COL1A1	0	0	0	0	0	0	0	2	0	0	0	0	0	0	0	0	0	0	0	0.681443	0	0	0	0	0.0567869	0.775695	3.79911	0.204178	0.838214	1	0.0567869	0	3.81693	0	1	1	0.0567869	-0.850897	3.79916	-0.22397	0.822781	1	chr17:50189912-50190000|chr17:50190924-50191382	circRNA	COL1A1	ENST00000225964.9	36,35,34,33
chr17:50190108-50190326|chr17:50190924-50191382	COL1A1	0	0	0	0	0	0	0	2	0	0	0	0	0	0	0	0	0	0	0	0.681443	0	0	0	0	0.0567869	0.775695	3.79911	0.204178	0.838214	1	0.0567869	0	3.81693	0	1	1	0.0567869	-0.850897	3.79916	-0.22397	0.822781	1	chr17:50190108-50190326|chr17:50190924-50191382	circRNA	COL1A1	ENST00000225964.9	35,34,33
chr17:83079985-83084937|chr17:83085323-83093166	METRNL	0	0	0	0	0	0	0	2	0	0	0	0	0	0	0	0	0	0	0	0.681443	0	0	0	0	0.0567869	0.775695	3.79911	0.204178	0.838214	1	0.0567869	0	3.81693	0	1	1	0.0567869	-0.850897	3.79916	-0.22397	0.822781	1	chr17:83079985-83084937|chr17:83085323-83093166	circRNA	METRNL	ENST00000320095.11	2
chr17:45510293-45513184|chr17:45519518-45545604	CUFF.35030.4	0	0	0	0	0	0	0	2	0	0	0	0	0	0	0	0	0	0	0	0.681443	0	0	0	0	0.0567869	0.775695	3.79911	0.204178	0.838214	1	0.0567869	0	3.81693	0	1	1	0.0567869	-0.850897	3.79916	-0.22397	0.822781	1	chr17:45510293-45513184|chr17:45519518-45545604	circRNA	CUFF.35030.4	CUFF.35030.4	4,3,2
chr15:25080079-25081090|chr15:25081224-25082588	SNHG14	0	0	0	0	0	0	0	2	0	0	0	0	0	0	0	0	0	0	0	0.681443	0	0	0	0	0.0567869	0.775695	3.79911	0.204178	0.838214	1	0.0567869	0	3.81693	0	1	1	0.0567869	-0.850897	3.79916	-0.22397	0.822781	1	chr15:25080079-25081090|chr15:25081224-25082588	circRNA	SNHG14	ENST00000640631.1	16
chr15:48441846-48444540|chr15:48444660-48445375	FBN1	0	0	0	0	0	0	0	2	0	0	0	0	0	0	0	0	0	0	0	0.681443	0	0	0	0	0.0567869	0.775695	3.79911	0.204178	0.838214	1	0.0567869	0	3.81693	0	1	1	0.0567869	-0.850897	3.79916	-0.22397	0.822781	1	chr15:48441846-48444540|chr15:48444660-48445375	circRNA	FBN1	ENST00000316623.9	49
chr15:63064190-63065895	TPM1	0	0	0	0	0	0	0	2	0	0	0	0	0	0	0	0	0	0	0	0.681443	0	0	0	0	0.0567869	0.775695	3.79911	0.204178	0.838214	1	0.0567869	0	3.81693	0	1	1	0.0567869	-0.850897	3.79916	-0.22397	0.822781	1	chr15:63064190-63065895	ciRNA	TPM1	ENST00000288398.10	9
chr14:24195036-24209889	CUFF.24486.4	0	0	0	0	0	0	0	2	0	0	0	0	0	0	0	0	0	0	0	0.681443	0	0	0	0	0.0567869	0.775695	3.79911	0.204178	0.838214	1	0.0567869	0	3.81693	0	1	1	0.0567869	-0.850897	3.79916	-0.22397	0.822781	1	chr14:24195036-24209889	ciRNA	CUFF.24486.4	CUFF.24486.4	6
chr18:79729069-79736354|chr18:79736521-79753651	CTDP1	0	0	0	0	0	0	0	2	0	0	0	0	0	0	0	0	0	0	0	0.681443	0	0	0	0	0.0567869	0.775695	3.79911	0.204178	0.838214	1	0.0567869	0	3.81693	0	1	1	0.0567869	-0.850897	3.79916	-0.22397	0.822781	1	chr18:79729069-79736354|chr18:79736521-79753651	circRNA	CTDP1	ENST00000613122.4	12
chr7:94399084-94400195|chr7:94413136-94413689	COL1A2	0	0	0	0	0	0	0	2	0	0	0	0	0	0	0	0	0	0	0	0.681443	0	0	0	0	0.0567869	0.775695	3.79911	0.204178	0.838214	1	0.0567869	0	3.81693	0	1	1	0.0567869	-0.850897	3.79916	-0.22397	0.822781	1	chr7:94399084-94400195|chr7:94413136-94413689	circRNA	COL1A2	ENST00000297268.10	5,6,7,8,9,10,11,12,13,14,15,16,17,18,19,20,21,22,23,24,25,26
chrX:103964622-103965538	TMSB15B	0	0	0	0	0	0	0	0	1	0	0	0	0	0	0	0	0	0	0	0	0.498021	0	0	0	0.0415017	0	3.81693	0	1	1	0.0415017	0.598292	3.81124	0.156981	0.87526	1	0.0415017	0.826204	3.81129	0.216778	0.828381	1	chrX:103964622-103965538	ciRNA	TMSB15B	ENST00000419165.5	3
chr5:9380023-9437755|chr5:9437852-9545583	SEMA5A	0	0	0	0	0	0	0	0	1	0	0	0	0	0	0	0	0	0	0	0	0.498021	0	0	0	0.0415017	0	3.81693	0	1	1	0.0415017	0.598292	3.81124	0.156981	0.87526	1	0.0415017	0.826204	3.81129	0.216778	0.828381	1	chr5:9380023-9437755|chr5:9437852-9545583	circRNA	SEMA5A	ENST00000382496.9	2
chr5:128328821-128330572|chr5:128333034-128334718	FBN2	0	0	0	0	0	0	0	0	1	0	0	0	0	0	0	0	0	0	0	0	0.498021	0	0	0	0.0415017	0	3.81693	0	1	1	0.0415017	0.598292	3.81124	0.156981	0.87526	1	0.0415017	0.826204	3.81129	0.216778	0.828381	1	chr5:128328821-128330572|chr5:128333034-128334718	circRNA	FBN2	ENST00000262464.8	33,32
chr5:138783372-138810037|chr5:138827718-138886211	CTNNA1	0	0	0	0	0	0	0	0	1	0	0	0	0	0	0	0	0	0	0	0	0.498021	0	0	0	0.0415017	0	3.81693	0	1	1	0.0415017	0.598292	3.81124	0.156981	0.87526	1	0.0415017	0.826204	3.81129	0.216778	0.828381	1	chr5:138783372-138810037|chr5:138827718-138886211	circRNA	CTNNA1	ENST00000627109.2	4,5,6,7
chr4:79907467-79977620|chr4:79984863-80008520	ANTXR2	0	0	0	0	0	0	0	0	1	0	0	0	0	0	0	0	0	0	0	0	0.498021	0	0	0	0.0415017	0	3.81693	0	1	1	0.0415017	0.598292	3.81124	0.156981	0.87526	1	0.0415017	0.826204	3.81129	0.216778	0.828381	1	chr4:79907467-79977620|chr4:79984863-80008520	circRNA	ANTXR2	ENST00000403729.6	16,15,14,13
chr3:40532206-40538285	ZNF621	0	0	0	0	0	0	0	0	1	0	0	0	0	0	0	0	0	0	0	0	0.498021	0	0	0	0.0415017	0	3.81693	0	1	1	0.0415017	0.598292	3.81124	0.156981	0.87526	1	0.0415017	0.826204	3.81129	0.216778	0.828381	1	chr3:40532206-40538285	ciRNA	ZNF621	ENST00000310898.5	5
chr3:58333090-58365873|chr3:58369478-58382513	PXK	0	0	0	0	0	0	0	0	1	0	0	0	0	0	0	0	0	0	0	0	0.498021	0	0	0	0.0415017	0	3.81693	0	1	1	0.0415017	0.598292	3.81124	0.156981	0.87526	1	0.0415017	0.826204	3.81129	0.216778	0.828381	1	chr3:58333090-58365873|chr3:58369478-58382513	circRNA	PXK	ENST00000302779.9	2,3
chr3:71001059-71015548|chr3:71053773-71112535	FOXP1	0	0	0	0	0	0	0	0	1	0	0	0	0	0	0	0	0	0	0	0	0.498021	0	0	0	0.0415017	0	3.81693	0	1	1	0.0415017	0.598292	3.81124	0.156981	0.87526	1	0.0415017	0.826204	3.81129	0.216778	0.828381	1	chr3:71001059-71015548|chr3:71053773-71112535	circRNA	FOXP1	ENST00000649596.1	12,11,10,9,8
chr3:71001059-71015548|chr3:71053773-71064823	FOXP1	0	0	0	0	0	0	0	0	1	0	0	0	0	0	0	0	0	0	0	0	0.498021	0	0	0	0.0415017	0	3.81693	0	1	1	0.0415017	0.598292	3.81124	0.156981	0.87526	1	0.0415017	0.826204	3.81129	0.216778	0.828381	1	chr3:71001059-71015548|chr3:71053773-71064823	circRNA	FOXP1	ENST00000485326.7	6,5,4,3,2
chr3:73404395-73602353|chr3:73602461-73608597	PDZRN3	0	0	0	0	0	0	0	0	1	0	0	0	0	0	0	0	0	0	0	0	0.498021	0	0	0	0.0415017	0	3.81693	0	1	1	0.0415017	0.598292	3.81124	0.156981	0.87526	1	0.0415017	0.826204	3.81129	0.216778	0.828381	1	chr3:73404395-73602353|chr3:73602461-73608597	circRNA	PDZRN3	ENST00000263666.8	3
chr3:86947067-86968589|chr3:86969123-86978525	VGLL3	0	0	0	0	0	0	0	0	1	0	0	0	0	0	0	0	0	0	0	0	0.498021	0	0	0	0.0415017	0	3.81693	0	1	1	0.0415017	0.598292	3.81124	0.156981	0.87526	1	0.0415017	0.826204	3.81129	0.216778	0.828381	1	chr3:86947067-86968589|chr3:86969123-86978525	circRNA	VGLL3	ENST00000398399.6	3
chr3:100902686-100926301|chr3:100926481-100993305	ABI3BP	0	0	0	0	0	0	0	0	1	0	0	0	0	0	0	0	0	0	0	0	0.498021	0	0	0	0.0415017	0	3.81693	0	1	1	0.0415017	0.598292	3.81124	0.156981	0.87526	1	0.0415017	0.826204	3.81129	0.216778	0.828381	1	chr3:100902686-100926301|chr3:100926481-100993305	circRNA	ABI3BP	ENST00000471714.5	2
chr3:179576311-179576619	ACTL6A	0	0	0	0	0	0	0	0	1	0	0	0	0	0	0	0	0	0	0	0	0.498021	0	0	0	0.0415017	0	3.81693	0	1	1	0.0415017	0.598292	3.81124	0.156981	0.87526	1	0.0415017	0.826204	3.81129	0.216778	0.828381	1	chr3:179576311-179576619	ciRNA	ACTL6A	ENST00000429709.6	6
chr3:71001059-71015548|chr3:71053773-71065624	CUFF.47613.3	0	0	0	0	0	0	0	0	1	0	0	0	0	0	0	0	0	0	0	0	0.498021	0	0	0	0.0415017	0	3.81693	0	1	1	0.0415017	0.598292	3.81124	0.156981	0.87526	1	0.0415017	0.826204	3.81129	0.216778	0.828381	1	chr3:71001059-71015548|chr3:71053773-71065624	circRNA	CUFF.47613.3	CUFF.47613.3	6,5,4,3,2
chr3:70988077-71015548|chr3:71053773-71064823	CUFF.47613.20	0	0	0	0	0	0	0	0	1	0	0	0	0	0	0	0	0	0	0	0	0.498021	0	0	0	0.0415017	0	3.81693	0	1	1	0.0415017	0.598292	3.81124	0.156981	0.87526	1	0.0415017	0.826204	3.81129	0.216778	0.828381	1	chr3:70988077-71015548|chr3:71053773-71064823	circRNA	CUFF.47613.20	CUFF.47613.20	4,3,2
chr3:101677272-101685848	CUFF.47978.1	0	0	0	0	0	0	0	0	1	0	0	0	0	0	0	0	0	0	0	0	0.498021	0	0	0	0.0415017	0	3.81693	0	1	1	0.0415017	0.598292	3.81124	0.156981	0.87526	1	0.0415017	0.826204	3.81129	0.216778	0.828381	1	chr3:101677272-101685848	ciRNA	CUFF.47978.1	CUFF.47978.1	2
chr2:127763159-127764827	WDR33	0	0	0	0	0	0	0	0	1	0	0	0	0	0	0	0	0	0	0	0	0.498021	0	0	0	0.0415017	0	3.81693	0	1	1	0.0415017	0.598292	3.81124	0.156981	0.87526	1	0.0415017	0.826204	3.81129	0.216778	0.828381	1	chr2:127763159-127764827	ciRNA	WDR33	ENST00000322313.8	6
chr2:177216771-177216859	HNRNPA3	0	0	0	0	0	0	0	0	1	0	0	0	0	0	0	0	0	0	0	0	0.498021	0	0	0	0.0415017	0	3.81693	0	1	1	0.0415017	0.598292	3.81124	0.156981	0.87526	1	0.0415017	0.826204	3.81129	0.216778	0.828381	1	chr2:177216771-177216859	ciRNA	HNRNPA3	ENST00000392524.6	6
chr2:204686282-204965151|chr2:205125737-205158721	PARD3B	0	0	0	0	0	0	0	0	1	0	0	0	0	0	0	0	0	0	0	0	0.498021	0	0	0	0.0415017	0	3.81693	0	1	1	0.0415017	0.598292	3.81124	0.156981	0.87526	1	0.0415017	0.826204	3.81129	0.216778	0.828381	1	chr2:204686282-204965151|chr2:205125737-205158721	circRNA	PARD3B	ENST00000406610.6	3,4,5,6,7,8,9,10
chr2:237342161-237344349	COL6A3	0	0	0	0	0	0	0	0	1	0	0	0	0	0	0	0	0	0	0	0	0.498021	0	0	0	0.0415017	0	3.81693	0	1	1	0.0415017	0.598292	3.81124	0.156981	0.87526	1	0.0415017	0.826204	3.81129	0.216778	0.828381	1	chr2:237342161-237344349	ciRNA	COL6A3	ENST00000353578.8	35
chr2:237358583-237359034|chr2:237359250-237359361	COL6A3	0	0	0	0	0	0	0	0	1	0	0	0	0	0	0	0	0	0	0	0	0.498021	0	0	0	0.0415017	0	3.81693	0	1	1	0.0415017	0.598292	3.81124	0.156981	0.87526	1	0.0415017	0.826204	3.81129	0.216778	0.828381	1	chr2:237358583-237359034|chr2:237359250-237359361	circRNA	COL6A3	ENST00000353578.8	19,18
chr2:237342161-237344350	CUFF.46156.16	0	0	0	0	0	0	0	0	1	0	0	0	0	0	0	0	0	0	0	0	0.498021	0	0	0	0.0415017	0	3.81693	0	1	1	0.0415017	0.598292	3.81124	0.156981	0.87526	1	0.0415017	0.826204	3.81129	0.216778	0.828381	1	chr2:237342161-237344350	ciRNA	CUFF.46156.16	CUFF.46156.16	33
chr1:111691417-111695340|chr1:111703476-111704342	CUFF.3876.2	0	0	0	0	0	0	0	0	1	0	0	0	0	0	0	0	0	0	0	0	0.498021	0	0	0	0.0415017	0	3.81693	0	1	1	0.0415017	0.598292	3.81124	0.156981	0.87526	1	0.0415017	0.826204	3.81129	0.216778	0.828381	1	chr1:111691417-111695340|chr1:111703476-111704342	circRNA	CUFF.3876.2	CUFF.3876.2	3,4,5
chr1:155765350-155766656	GON4L	0	0	0	0	0	0	0	0	1	0	0	0	0	0	0	0	0	0	0	0	0.498021	0	0	0	0.0415017	0	3.81693	0	1	1	0.0415017	0.598292	3.81124	0.156981	0.87526	1	0.0415017	0.826204	3.81129	0.216778	0.828381	1	chr1:155765350-155766656	ciRNA	GON4L	ENST00000620426.4	21
chr1:200575691-200580253|chr1:200606798-200608829	KIF14	0	0	0	0	0	0	0	0	1	0	0	0	0	0	0	0	0	0	0	0	0.498021	0	0	0	0.0415017	0	3.81693	0	1	1	0.0415017	0.598292	3.81124	0.156981	0.87526	1	0.0415017	0.826204	3.81129	0.216778	0.828381	1	chr1:200575691-200580253|chr1:200606798-200608829	circRNA	KIF14	ENST00000614960.4	20,19,18,17,16,15,14,13,12,11,10,9,8,7,6,5
chr1:244856158-244856456|chr1:244856856-244857597	HNRNPU	0	0	0	0	0	0	0	0	1	0	0	0	0	0	0	0	0	0	0	0	0.498021	0	0	0	0.0415017	0	3.81693	0	1	1	0.0415017	0.598292	3.81124	0.156981	0.87526	1	0.0415017	0.826204	3.81129	0.216778	0.828381	1	chr1:244856158-244856456|chr1:244856856-244857597	circRNA	HNRNPU	ENST00000649899.1	10,9
chr9:16437524-16552529|chr9:16583085-16727796	BNC2	0	0	0	0	0	0	0	0	1	0	0	0	0	0	0	0	0	0	0	0	0.498021	0	0	0	0.0415017	0	3.81693	0	1	1	0.0415017	0.598292	3.81124	0.156981	0.87526	1	0.0415017	0.826204	3.81129	0.216778	0.828381	1	chr9:16437524-16552529|chr9:16583085-16727796	circRNA	BNC2	ENST00000380672.8	5,4
chr9:110875722-110941420|chr9:110942168-110972072	LPAR1	0	0	0	0	0	0	0	0	1	0	0	0	0	0	0	0	0	0	0	0	0.498021	0	0	0	0.0415017	0	3.81693	0	1	1	0.0415017	0.598292	3.81124	0.156981	0.87526	1	0.0415017	0.826204	3.81129	0.216778	0.828381	1	chr9:110875722-110941420|chr9:110942168-110972072	circRNA	LPAR1	ENST00000374431.7	4
chr8:85217502-85219235	C8orf59	0	0	0	0	0	0	0	0	1	0	0	0	0	0	0	0	0	0	0	0	0.498021	0	0	0	0.0415017	0	3.81693	0	1	1	0.0415017	0.598292	3.81124	0.156981	0.87526	1	0.0415017	0.826204	3.81129	0.216778	0.828381	1	chr8:85217502-85219235	ciRNA	C8orf59	ENST00000612977.4	2
chr13:29536202-29553760|chr13:29553860-29595415	SLC7A1	0	0	0	0	0	0	0	0	1	0	0	0	0	0	0	0	0	0	0	0	0.498021	0	0	0	0.0415017	0	3.81693	0	1	1	0.0415017	0.598292	3.81124	0.156981	0.87526	1	0.0415017	0.826204	3.81129	0.216778	0.828381	1	chr13:29536202-29553760|chr13:29553860-29595415	circRNA	SLC7A1	ENST00000380752.9	2
chr13:75713252-75727028|chr13:75761038-75795400	AL137782.1	0	0	0	0	0	0	0	0	1	0	0	0	0	0	0	0	0	0	0	0	0.498021	0	0	0	0.0415017	0	3.81693	0	1	1	0.0415017	0.598292	3.81124	0.156981	0.87526	1	0.0415017	0.826204	3.81129	0.216778	0.828381	1	chr13:75713252-75727028|chr13:75761038-75795400	circRNA	AL137782.1	ENST00000563635.5	10,11
chr13:110192284-110192829|chr13:110200889-110201437	COL4A1	0	0	0	0	0	0	0	0	1	0	0	0	0	0	0	0	0	0	0	0	0.498021	0	0	0	0.0415017	0	3.81693	0	1	1	0.0415017	0.598292	3.81124	0.156981	0.87526	1	0.0415017	0.826204	3.81129	0.216778	0.828381	1	chr13:110192284-110192829|chr13:110200889-110201437	circRNA	COL4A1	ENST00000375820.9	23,22,21,20
chr13:110183237-110187274	CUFF.19291.4	0	0	0	0	0	0	0	0	1	0	0	0	0	0	0	0	0	0	0	0	0.498021	0	0	0	0.0415017	0	3.81693	0	1	1	0.0415017	0.598292	3.81124	0.156981	0.87526	1	0.0415017	0.826204	3.81129	0.216778	0.828381	1	chr13:110183237-110187274	ciRNA	CUFF.19291.4	CUFF.19291.4	25
chr12:55971109-55971744	PMEL	0	0	0	0	0	0	0	0	1	0	0	0	0	0	0	0	0	0	0	0	0.498021	0	0	0	0.0415017	0	3.81693	0	1	1	0.0415017	0.598292	3.81124	0.156981	0.87526	1	0.0415017	0.826204	3.81129	0.216778	0.828381	1	chr12:55971109-55971744	ciRNA	PMEL	ENST00000549233.2	2
chr12:76047718-76048420	NAP1L1	0	0	0	0	0	0	0	0	1	0	0	0	0	0	0	0	0	0	0	0	0.498021	0	0	0	0.0415017	0	3.81693	0	1	1	0.0415017	0.598292	3.81124	0.156981	0.87526	1	0.0415017	0.826204	3.81129	0.216778	0.828381	1	chr12:76047718-76048420	ciRNA	NAP1L1	ENST00000552056.5	13
chr12:91164717-91178341|chr12:91178585-91182654	DCN	0	0	0	0	0	0	0	0	1	0	0	0	0	0	0	0	0	0	0	0	0.498021	0	0	0	0.0415017	0	3.81693	0	1	1	0.0415017	0.598292	3.81124	0.156981	0.87526	1	0.0415017	0.826204	3.81129	0.216778	0.828381	1	chr12:91164717-91178341|chr12:91178585-91182654	circRNA	DCN	ENST00000052754.9	2
chr12:98614340-98634295|chr12:98634413-98644522	IKBIP	0	0	0	0	0	0	0	0	1	0	0	0	0	0	0	0	0	0	0	0	0.498021	0	0	0	0.0415017	0	3.81693	0	1	1	0.0415017	0.598292	3.81124	0.156981	0.87526	1	0.0415017	0.826204	3.81129	0.216778	0.828381	1	chr12:98614340-98634295|chr12:98634413-98644522	circRNA	IKBIP	ENST00000342502.6	2
chr12:132030158-132031952|chr12:132032149-132037681	EP400	0	0	0	0	0	0	0	0	1	0	0	0	0	0	0	0	0	0	0	0	0.498021	0	0	0	0.0415017	0	3.81693	0	1	1	0.0415017	0.598292	3.81124	0.156981	0.87526	1	0.0415017	0.826204	3.81129	0.216778	0.828381	1	chr12:132030158-132031952|chr12:132032149-132037681	circRNA	EP400	ENST00000389561.6	30
chr11:71990717-71994718	RNF121	0	0	0	0	0	0	0	0	1	0	0	0	0	0	0	0	0	0	0	0	0.498021	0	0	0	0.0415017	0	3.81693	0	1	1	0.0415017	0.598292	3.81124	0.156981	0.87526	1	0.0415017	0.826204	3.81129	0.216778	0.828381	1	chr11:71990717-71994718	ciRNA	RNF121	ENST00000361756.7	6
chr11:93706897-93721311	CEP295	0	0	0	0	0	0	0	0	1	0	0	0	0	0	0	0	0	0	0	0	0.498021	0	0	0	0.0415017	0	3.81693	0	1	1	0.0415017	0.598292	3.81124	0.156981	0.87526	1	0.0415017	0.826204	3.81129	0.216778	0.828381	1	chr11:93706897-93721311	ciRNA	CEP295	ENST00000325212.10	18
chr11:62566912-62567432	CUFF.12195.3	0	0	0	0	0	0	0	0	1	0	0	0	0	0	0	0	0	0	0	0	0.498021	0	0	0	0.0415017	0	3.81693	0	1	1	0.0415017	0.598292	3.81124	0.156981	0.87526	1	0.0415017	0.826204	3.81129	0.216778	0.828381	1	chr11:62566912-62567432	ciRNA	CUFF.12195.3	CUFF.12195.3	11
chr17:48050781-48051116	NFE2L1	0	0	0	0	0	0	0	0	1	0	0	0	0	0	0	0	0	0	0	0	0.498021	0	0	0	0.0415017	0	3.81693	0	1	1	0.0415017	0.598292	3.81124	0.156981	0.87526	1	0.0415017	0.826204	3.81129	0.216778	0.828381	1	chr17:48050781-48051116	ciRNA	NFE2L1	ENST00000584137.5	2
chr17:50375883-50385117	LRRC59	0	0	0	0	0	0	0	0	1	0	0	0	0	0	0	0	0	0	0	0	0.498021	0	0	0	0.0415017	0	3.81693	0	1	1	0.0415017	0.598292	3.81124	0.156981	0.87526	1	0.0415017	0.826204	3.81129	0.216778	0.828381	1	chr17:50375883-50385117	ciRNA	LRRC59	ENST00000503118.2	1
chr16:489000-496823	RAB11FIP3	0	0	0	0	0	0	0	0	1	0	0	0	0	0	0	0	0	0	0	0	0.498021	0	0	0	0.0415017	0	3.81693	0	1	1	0.0415017	0.598292	3.81124	0.156981	0.87526	1	0.0415017	0.826204	3.81129	0.216778	0.828381	1	chr16:489000-496823	ciRNA	RAB11FIP3	ENST00000262305.8	5
chr16:3662967-3663423	TRAP1	0	0	0	0	0	0	0	0	1	0	0	0	0	0	0	0	0	0	0	0	0.498021	0	0	0	0.0415017	0	3.81693	0	1	1	0.0415017	0.598292	3.81124	0.156981	0.87526	1	0.0415017	0.826204	3.81129	0.216778	0.828381	1	chr16:3662967-3663423	ciRNA	TRAP1	ENST00000246957.9	14
chr16:53250066-53254437|chr16:53268126-53273625	CHD9	0	0	0	0	0	0	0	0	1	0	0	0	0	0	0	0	0	0	0	0	0.498021	0	0	0	0.0415017	0	3.81693	0	1	1	0.0415017	0.598292	3.81124	0.156981	0.87526	1	0.0415017	0.826204	3.81129	0.216778	0.828381	1	chr16:53250066-53254437|chr16:53268126-53273625	circRNA	CHD9	ENST00000447540.5	18,19,20,21,22
chr16:89694232-89694664	CDK10	0	0	0	0	0	0	0	0	1	0	0	0	0	0	0	0	0	0	0	0	0.498021	0	0	0	0.0415017	0	3.81693	0	1	1	0.0415017	0.598292	3.81124	0.156981	0.87526	1	0.0415017	0.826204	3.81129	0.216778	0.828381	1	chr16:89694232-89694664	ciRNA	CDK10	ENST00000331006.12	8
chr15:48425491-48425738|chr15:48425864-48427566	FBN1	0	0	0	0	0	0	0	0	1	0	0	0	0	0	0	0	0	0	0	0	0.498021	0	0	0	0.0415017	0	3.81693	0	1	1	0.0415017	0.598292	3.81124	0.156981	0.87526	1	0.0415017	0.826204	3.81129	0.216778	0.828381	1	chr15:48425491-48425738|chr15:48425864-48427566	circRNA	FBN1	ENST00000316623.9	59
chr15:74900200-74900483	MPI	0	0	0	0	0	0	0	0	1	0	0	0	0	0	0	0	0	0	0	0	0.498021	0	0	0	0.0415017	0	3.81693	0	1	1	0.0415017	0.598292	3.81124	0.156981	0.87526	1	0.0415017	0.826204	3.81129	0.216778	0.828381	1	chr15:74900200-74900483	ciRNA	MPI	ENST00000564692.1	1
chr19:40028110-40034949	CUFF.34415.1	0	0	0	0	0	0	0	0	1	0	0	0	0	0	0	0	0	0	0	0	0.498021	0	0	0	0.0415017	0	3.81693	0	1	1	0.0415017	0.598292	3.81124	0.156981	0.87526	1	0.0415017	0.826204	3.81129	0.216778	0.828381	1	chr19:40028110-40034949	ciRNA	CUFF.34415.1	CUFF.34415.1	1
chr6:31269985-31355126	CUFF.57091.7	0	0	0	0	0	0	0	0	1	0	0	0	0	0	0	0	0	0	0	0	0.498021	0	0	0	0.0415017	0	3.81693	0	1	1	0.0415017	0.598292	3.81124	0.156981	0.87526	1	0.0415017	0.826204	3.81129	0.216778	0.828381	1	chr6:31269985-31355126	ciRNA	CUFF.57091.7	CUFF.57091.7	4
chr7:39951852-39987598|chr7:39988258-39997493	CDK13	0	0	0	0	0	0	0	0	1	0	0	0	0	0	0	0	0	0	0	0	0.498021	0	0	0	0.0415017	0	3.81693	0	1	1	0.0415017	0.598292	3.81124	0.156981	0.87526	1	0.0415017	0.826204	3.81129	0.216778	0.828381	1	chr7:39951852-39987598|chr7:39988258-39997493	circRNA	CDK13	ENST00000181839.9	2
chr7:134958290-134959973|chr7:134960628-134965305	CALD1	0	0	0	0	0	0	0	0	1	0	0	0	0	0	0	0	0	0	0	0	0.498021	0	0	0	0.0415017	0	3.81693	0	1	1	0.0415017	0.598292	3.81124	0.156981	0.87526	1	0.0415017	0.826204	3.81129	0.216778	0.828381	1	chr7:134958290-134959973|chr7:134960628-134965305	circRNA	CALD1	ENST00000417172.5	11,12
chr7:152149152-152150899|chr7:152151007-152151441	KMT2C	0	0	0	0	0	0	0	0	1	0	0	0	0	0	0	0	0	0	0	0	0.498021	0	0	0	0.0415017	0	3.81693	0	1	1	0.0415017	0.598292	3.81124	0.156981	0.87526	1	0.0415017	0.826204	3.81129	0.216778	0.828381	1	chr7:152149152-152150899|chr7:152151007-152151441	circRNA	KMT2C	ENST00000360104.7	15
chr22:20111259-20111788	AC006547.2	0	0	0	0	0	0	0	0	1	0	0	0	0	0	0	0	0	0	0	0	0.498021	0	0	0	0.0415017	0	3.81693	0	1	1	0.0415017	0.598292	3.81124	0.156981	0.87526	1	0.0415017	0.826204	3.81129	0.216778	0.828381	1	chr22:20111259-20111788	ciRNA	AC006547.2	ENST00000412713.1	1
chr22:28306643-28629551|chr22:28629830-28679621	TTC28	0	0	0	0	0	0	0	0	1	0	0	0	0	0	0	0	0	0	0	0	0.498021	0	0	0	0.0415017	0	3.81693	0	1	1	0.0415017	0.598292	3.81124	0.156981	0.87526	1	0.0415017	0.826204	3.81129	0.216778	0.828381	1	chr22:28306643-28629551|chr22:28629830-28679621	circRNA	TTC28	ENST00000397906.6	2
chrX:3822580-3825087|chrX:3893351-3899215	BX890604.2	0	0	0	0	0	0	0	1	0	0	0	0	0	0	0	0	0	0	0	0.340722	0	0	0	0	0.0283935	0.402963	3.8047	0.105912	0.915652	1	0.0283935	0	3.81693	0	1	1	0.0283935	-0.478162	3.80475	-0.125675	0.899989	1	chrX:3822580-3825087|chrX:3893351-3899215	circRNA	BX890604.2	ENST00000648217.1	9,8,7,6,5,4
chrX:3854927-3866921|chrX:3867806-3893115	BX890604.2	0	0	0	0	0	0	0	1	0	0	0	0	0	0	0	0	0	0	0	0.340722	0	0	0	0	0.0283935	0.402963	3.8047	0.105912	0.915652	1	0.0283935	0	3.81693	0	1	1	0.0283935	-0.478162	3.80475	-0.125675	0.899989	1	chrX:3854927-3866921|chrX:3867806-3893115	circRNA	BX890604.2	ENST00000648217.1	5
chrX:53197044-53197770	KDM5C	0	0	0	0	0	0	0	1	0	0	0	0	0	0	0	0	0	0	0	0.340722	0	0	0	0	0.0283935	0.402963	3.8047	0.105912	0.915652	1	0.0283935	0	3.81693	0	1	1	0.0283935	-0.478162	3.80475	-0.125675	0.899989	1	chrX:53197044-53197770	ciRNA	KDM5C	ENST00000452825.7	16
chrX:120431462-120439075	LAMP2	0	0	0	0	0	0	0	1	0	0	0	0	0	0	0	0	0	0	0	0.340722	0	0	0	0	0.0283935	0.402963	3.8047	0.105912	0.915652	1	0.0283935	0	3.81693	0	1	1	0.0283935	-0.478162	3.80475	-0.125675	0.899989	1	chrX:120431462-120439075	ciRNA	LAMP2	ENST00000486593.5	6
chr5:34813660-34814582	RAI14	0	0	0	0	0	0	0	1	0	0	0	0	0	0	0	0	0	0	0	0.340722	0	0	0	0	0.0283935	0.402963	3.8047	0.105912	0.915652	1	0.0283935	0	3.81693	0	1	1	0.0283935	-0.478162	3.80475	-0.125675	0.899989	1	chr5:34813660-34814582	ciRNA	RAI14	ENST00000265109.7	11
chr5:45462007-45645184|chr5:45645608-45695668	HCN1	0	0	0	0	0	0	0	1	0	0	0	0	0	0	0	0	0	0	0	0.340722	0	0	0	0	0.0283935	0.402963	3.8047	0.105912	0.915652	1	0.0283935	0	3.81693	0	1	1	0.0283935	-0.478162	3.80475	-0.125675	0.899989	1	chr5:45462007-45645184|chr5:45645608-45695668	circRNA	HCN1	ENST00000303230.5	2
chr5:96979978-96985079|chr5:97015095-97022299	LNPEP	0	0	0	0	0	0	0	1	0	0	0	0	0	0	0	0	0	0	0	0.340722	0	0	0	0	0.0283935	0.402963	3.8047	0.105912	0.915652	1	0.0283935	0	3.81693	0	1	1	0.0283935	-0.478162	3.80475	-0.125675	0.899989	1	chr5:96979978-96985079|chr5:97015095-97022299	circRNA	LNPEP	ENST00000231368.9	3,4,5,6,7,8,9,10,11,12,13
chr5:128369334-128374627|chr5:128374750-128376730	FBN2	0	0	0	0	0	0	0	1	0	0	0	0	0	0	0	0	0	0	0	0.340722	0	0	0	0	0.0283935	0.402963	3.8047	0.105912	0.915652	1	0.0283935	0	3.81693	0	1	1	0.0283935	-0.478162	3.80475	-0.125675	0.899989	1	chr5:128369334-128374627|chr5:128374750-128376730	circRNA	FBN2	ENST00000262464.8	15
chr5:156329579-156344488|chr5:156595051-156647463	SGCD	0	0	0	0	0	0	0	1	0	0	0	0	0	0	0	0	0	0	0	0.340722	0	0	0	0	0.0283935	0.402963	3.8047	0.105912	0.915652	1	0.0283935	0	3.81693	0	1	1	0.0283935	-0.478162	3.80475	-0.125675	0.899989	1	chr5:156329579-156344488|chr5:156595051-156647463	circRNA	SGCD	ENST00000517913.5	5,6,7,8
chr5:82276280-82276397|chr5:82276482-82277692	CUFF.66092.1	0	0	0	0	0	0	0	1	0	0	0	0	0	0	0	0	0	0	0	0.340722	0	0	0	0	0.0283935	0.402963	3.8047	0.105912	0.915652	1	0.0283935	0	3.81693	0	1	1	0.0283935	-0.478162	3.80475	-0.125675	0.899989	1	chr5:82276280-82276397|chr5:82276482-82277692	circRNA	CUFF.66092.1	CUFF.66092.1	3
chr4:1728787-1730886	TACC3	0	0	0	0	0	0	0	1	0	0	0	0	0	0	0	0	0	0	0	0.340722	0	0	0	0	0.0283935	0.402963	3.8047	0.105912	0.915652	1	0.0283935	0	3.81693	0	1	1	0.0283935	-0.478162	3.80475	-0.125675	0.899989	1	chr4:1728787-1730886	ciRNA	TACC3	ENST00000484651.5	4
chr4:15687148-15688550	FAM200B	0	0	0	0	0	0	0	1	0	0	0	0	0	0	0	0	0	0	0	0.340722	0	0	0	0	0.0283935	0.402963	3.8047	0.105912	0.915652	1	0.0283935	0	3.81693	0	1	1	0.0283935	-0.478162	3.80475	-0.125675	0.899989	1	chr4:15687148-15688550	ciRNA	FAM200B	ENST00000504823.5	3
chr4:122827352-122876320|chr4:122876424-122892210	FGF2	0	0	0	0	0	0	0	1	0	0	0	0	0	0	0	0	0	0	0	0.340722	0	0	0	0	0.0283935	0.402963	3.8047	0.105912	0.915652	1	0.0283935	0	3.81693	0	1	1	0.0283935	-0.478162	3.80475	-0.125675	0.899989	1	chr4:122827352-122876320|chr4:122876424-122892210	circRNA	FGF2	ENST00000264498.7	2
chr4:182688351-182714086|chr4:182714233-182728964	TENM3	0	0	0	0	0	0	0	1	0	0	0	0	0	0	0	0	0	0	0	0.340722	0	0	0	0	0.0283935	0.402963	3.8047	0.105912	0.915652	1	0.0283935	0	3.81693	0	1	1	0.0283935	-0.478162	3.80475	-0.125675	0.899989	1	chr4:182688351-182714086|chr4:182714233-182728964	circRNA	TENM3	ENST00000511685.5	13
chr4:186590403-186595140	CUFF.65541.3	0	0	0	0	0	0	0	1	0	0	0	0	0	0	0	0	0	0	0	0.340722	0	0	0	0	0.0283935	0.402963	3.8047	0.105912	0.915652	1	0.0283935	0	3.81693	0	1	1	0.0283935	-0.478162	3.80475	-0.125675	0.899989	1	chr4:186590403-186595140	ciRNA	CUFF.65541.3	CUFF.65541.3	22
chr3:49101899-49103376	QARS	0	0	0	0	0	0	0	1	0	0	0	0	0	0	0	0	0	0	0	0.340722	0	0	0	0	0.0283935	0.402963	3.8047	0.105912	0.915652	1	0.0283935	0	3.81693	0	1	1	0.0283935	-0.478162	3.80475	-0.125675	0.899989	1	chr3:49101899-49103376	ciRNA	QARS	ENST00000634602.1	5
chr3:55469617-55469850	WNT5A	0	0	0	0	0	0	0	1	0	0	0	0	0	0	0	0	0	0	0	0.340722	0	0	0	0	0.0283935	0.402963	3.8047	0.105912	0.915652	1	0.0283935	0	3.81693	0	1	1	0.0283935	-0.478162	3.80475	-0.125675	0.899989	1	chr3:55469617-55469850	ciRNA	WNT5A	ENST00000493406.1	1
None|chr3:116444955-117009229	LSAMP	0	0	0	0	0	0	0	1	0	0	0	0	0	0	0	0	0	0	0	0.340722	0	0	0	0	0.0283935	0.402963	3.8047	0.105912	0.915652	1	0.0283935	0	3.81693	0	1	1	0.0283935	-0.478162	3.80475	-0.125675	0.899989	1	None|chr3:116444955-117009229	circRNA	LSAMP	ENST00000474851.1	5,4,3
chr3:172133546-172226870|chr3:172247776-172251259	FNDC3B	0	0	0	0	0	0	0	1	0	0	0	0	0	0	0	0	0	0	0	0.340722	0	0	0	0	0.0283935	0.402963	3.8047	0.105912	0.915652	1	0.0283935	0	3.81693	0	1	1	0.0283935	-0.478162	3.80475	-0.125675	0.899989	1	chr3:172133546-172226870|chr3:172247776-172251259	circRNA	FNDC3B	ENST00000415807.6	4,5
chr3:180608810-180609629	TTC14	0	0	0	0	0	0	0	1	0	0	0	0	0	0	0	0	0	0	0	0.340722	0	0	0	0	0.0283935	0.402963	3.8047	0.105912	0.915652	1	0.0283935	0	3.81693	0	1	1	0.0283935	-0.478162	3.80475	-0.125675	0.899989	1	chr3:180608810-180609629	ciRNA	TTC14	ENST00000296015.8	11
chr3:186784696-186784961	EIF4A2	0	0	0	0	0	0	0	1	0	0	0	0	0	0	0	0	0	0	0	0.340722	0	0	0	0	0.0283935	0.402963	3.8047	0.105912	0.915652	1	0.0283935	0	3.81693	0	1	1	0.0283935	-0.478162	3.80475	-0.125675	0.899989	1	chr3:186784696-186784961	ciRNA	EIF4A2	ENST00000445596.5	3
[truncated: 102 more rows]

## Sheet: back-spliced_HEPM, cutoff=2 
Mean read cutoff ≥ 2		Raw Counts (Aligner: TopHat + TopHatFusion, Ref.genome: Homo_sapiens.GRCh38.dna.primary_assembly.fa (Ensembl), Gene quantif. method: featureCounts, Gene ref: Homo_sapiens.GRCh38.95 (Ensembl))												Normalized Counts (Software: DESeq2)
[truncated: 31 more rows]
[truncated: 7 more columns]
