# Supplementary material for: Circular RNAs in Hedgehog Signaling Activation and Hedgehog-Mediated Medulloblastoma Tumors
Source: Cancers (Basel). 2021 Oct 13;13(20):5138. doi: 10.3390/cancers13205138 (PMC8533754; doi:10.3390/cancers13205138)
Supplement: Supplementary file 1 [file cancers-13-05138-s001.zip › Supplementary files/S4_circular_HEPM.xlsx]

## Sheet: circular counts
rows sorted by baseMean value		Raw Counts (Aligner: TopHat + TopHatFusion, Ref.genome: Homo_sapiens.GRCh38.dna.primary_assembly.fa (Ensembl), Gene quantif. method: featureCounts, Gene ref: Homo_sapiens.GRCh38.95 (Ensembl))												Normalized Counts (Software: DESeq2)
		CircExplorer2 "Characterization pipeline"												Size factors from linear RNA analysis of c samples (0.7456283,1.8909869,1.9199132,1.5602044,1.7624061,1.1034681,0.9322472,0.7640664,0.8739032,0.8228006,0.5310881,0.4993465)												Comparisons (Software: DESeq2, Method: Wald test)
		Control				SHH				SAG				Control				SHH				SAG				SHH_vs_Control						SAG_vs_Control						SAG_vs_SHH
id	symbol	h1_c	h2_c	h3_c	h4_c	h5_c	h6_c	h7_c	h8_c	h9_c	h10_c	h11_c	h12_c	h1_c	h2_c	h3_c	h4_c	h5_c	h6_c	h7_c	h8_c	h9_c	h10_c	h11_c	h12_c	baseMean	log2FoldChange	lfcSE	stat	pvalue	padj	baseMean	log2FoldChange	lfcSE	stat	pvalue	padj	baseMean	log2FoldChange	lfcSE	stat	pvalue	padj	RNA type	ensembl	exon index
chr9:110942168-110972072|chr9:110973558-111037840	LPAR1	1342	1870	2831	2396	1320	742	849	583	738	979	267	321	1799.82	988.902	1474.55	1535.7	748.976	672.425	910.703	763.023	844.487	1189.84	502.741	642.84	1006.17	-0.905323	0.274663	-3.29612	0.000980301	0.0858172	1006.17	-0.863651	0.275338	-3.13669	0.00170865	0.0770075	1006.17	0.0416719	0.276019	0.150975	0.879996	1	circRNA	ENST00000374431.7	3,2
chr11:33256752-33286412|chr11:33287511-33328509	HIPK3	134	594	928	613	566	269	279	235	300	247	146	183	179.714	314.122	483.355	392.897	321.152	243.777	299.277	307.565	343.287	300.194	274.907	366.479	318.894	-0.231529	0.255898	-0.90477	0.365587	0.724418	318.894	-0.0989492	0.257482	-0.384296	0.700759	0.906586	318.894	0.132579	0.258579	0.512723	0.608145	1	circRNA	ENST00000525975.5	2
chr20:32358832-32366383|chr20:32369123-32428127	ASXL1	269	355	577	524	307	109	192	125	157	205	39	62	360.77	187.733	300.534	335.853	174.194	98.7795	205.954	163.598	179.654	249.149	73.4341	124.162	204.485	-0.881087	0.320306	-2.75077	0.00594552	0.189266	204.485	-0.905674	0.323425	-2.80025	0.00510624	0.138322	204.485	-0.0245863	0.326169	-0.0753792	0.939913	1	circRNA	ENST00000375687.9	2,3,4
chr20:32358832-32366383|chr20:32369123-32372163	ASXL1	269	355	577	524	307	109	192	125	157	205	39	62	360.77	187.733	300.534	335.853	174.194	98.7795	205.954	163.598	179.654	249.149	73.4341	124.162	204.485	-0.881087	0.320306	-2.75077	0.00594552	0.189266	204.485	-0.905674	0.323425	-2.80025	0.00510624	0.138322	204.485	-0.0245863	0.326169	-0.0753792	0.939913	1	circRNA	ENST00000542461.5	2,3
chr20:32358832-32366383|chr20:32369123-32371777	ASXL1	269	355	577	524	307	109	192	125	157	205	39	62	360.77	187.733	300.534	335.853	174.194	98.7795	205.954	163.598	179.654	249.149	73.4341	124.162	204.485	-0.881087	0.320306	-2.75077	0.00594552	0.189266	204.485	-0.905674	0.323425	-2.80025	0.00510624	0.138322	204.485	-0.0245863	0.326169	-0.0753792	0.939913	1	circRNA	ENST00000644587.1	2,3
chr12:108649020-108652271|chr12:108654410-108657303	CORO1C	269	355	449	527	224	122	203	104	122	155	53	64	360.77	187.733	233.865	337.776	127.099	110.561	217.753	136.114	139.604	188.381	99.7951	128.168	188.968	-0.919708	0.277804	-3.31063	0.000930848	0.0858172	188.968	-0.998138	0.282071	-3.53861	0.000402246	0.046951	188.968	-0.0784297	0.285547	-0.274665	0.783574	1	circRNA	ENST00000552030.5	5,4,3
chr8:61653660-61680967|chr8:61684188-61714268	CUFF.53865.2	206	326	466	443	215	162	190	114	174	151	66	58	276.277	172.397	242.719	283.937	121.992	146.81	203.809	149.202	199.107	183.52	124.273	116.152	185.016	-0.650529	0.246787	-2.636	0.00838898	0.214942	185.016	-0.630598	0.25063	-2.51605	0.0118678	0.191042	185.016	0.0199314	0.253813	0.0785281	0.937408	1	circRNA	CUFF.53865.2	5,4,3,2
chr5:95752350-95755395|chr5:95763620-95768045	RHOBTB3	168	216	433	350	224	117	151	111	114	230	63	70	225.313	114.226	225.531	224.33	127.099	106.029	161.974	145.275	130.449	279.533	118.624	140.183	166.547	-0.546564	0.295219	-1.85138	0.0641143	0.395027	166.547	-0.228932	0.297091	-0.77058	0.440956	0.776129	166.547	0.317632	0.299956	1.05893	0.289632	1	circRNA	ENST00000379982.7	6,7
chr8:38428435-38429681|chr8:38429948-38457355	FGFR1	220	336	403	350	205	97	138	106	108	91	45	53	295.053	177.685	209.905	224.33	116.318	87.9047	148.029	138.731	123.583	110.598	84.7317	106.139	151.917	-0.883336	0.230648	-3.82981	0.000128245	0.0336802	151.917	-1.0773	0.237978	-4.52689	5.98579e-06	0.00251523	151.917	-0.193967	0.242821	-0.798805	0.424404	1	circRNA	ENST00000649678.1	4
chr4:150436864-150467672|chr4:150491035-150588047	LRBA	242	286	413	307	130	103	107	89	105	140	48	66	324.558	151.244	215.114	196.769	73.7628	93.3421	114.776	116.482	120.151	170.151	90.3805	132.173	149.909	-1.15649	0.268974	-4.29963	1.71087e-05	0.0119818	149.909	-0.776489	0.271257	-2.86256	0.00420234	0.130109	149.909	0.380001	0.277173	1.37099	0.170378	1	circRNA	ENST00000510413.5	44,43,42,41
chr4:143540495-143543508|chr4:143543972-143544736	SMARCA5	108	218	332	287	177	121	99	76	93	110	61	66	144.844	115.284	172.924	183.95	100.431	109.654	106.195	99.4678	106.419	133.69	114.859	132.173	126.658	-0.571023	0.20957	-2.72474	0.00643526	0.20139	126.658	-0.34476	0.213889	-1.61187	0.106991	0.445558	126.658	0.226263	0.219085	1.03276	0.301715	1	circRNA	ENST00000283131.3	15,16
chr2:40177855-40428472|chr2:40430304-40451903	SLC8A1	48	214	242	261	222	130	122	92	106	91	68	54	64.3752	113.168	126.047	167.286	125.964	117.81	130.867	120.408	121.295	110.598	128.039	108.141	119.5	0.0568552	0.246327	0.230812	0.817461	0.944286	119.5	-0.0244057	0.25204	-0.0968328	0.922859	0.987927	119.5	-0.0812609	0.253552	-0.32049	0.748597	1	circRNA	ENST00000406785.6	2
chr4:186663613-186706562|chr4:186709845-186723663	FAT1	18	206	246	171	269	107	140	77	150	44	74	73	24.1407	108.938	128.131	109.601	152.632	96.967	150.175	100.777	171.644	53.4759	139.337	146.191	115.167	0.420196	0.387601	1.08409	0.278323	0.676802	115.167	0.443766	0.390634	1.13601	0.255951	0.649757	115.167	0.0235698	0.390404	0.0603729	0.951859	1	circRNA	ENST00000441802.6	2
chr12:129531205-129699809|chr12:129700698-129903260	TMEM132D	91	205	297	227	158	116	96	74	95	83	56	57	122.045	108.409	154.694	145.494	89.6502	105.123	102.977	96.8502	108.708	100.875	105.444	114.149	112.868	-0.434203	0.200557	-2.16499	0.0303885	0.324092	112.868	-0.312598	0.206556	-1.51338	0.130183	0.477337	112.868	0.121605	0.21162	0.574641	0.565534	1	circRNA	ENST00000422113.6	2
chr2:199349173-199368604|chr2:199433514-199455868	CUFF.35271.8	94	229	376	243	164	91	82	79	84	96	39	48	126.068	121.101	195.842	155.749	93.0546	82.4673	87.9595	103.394	96.1205	116.675	73.4341	96.1256	112.333	-0.71547	0.227748	-3.14149	0.00168088	0.100901	112.333	-0.643472	0.234048	-2.74931	0.00597203	0.144928	112.333	0.0719978	0.239999	0.299993	0.764183	1	circRNA	CUFF.35271.8	7,6,5,4,3
chr19:18538436-18539370|chr19:18539720-18541678	FKBP8	187	237	289	286	165	91	108	61	69	78	26	12	250.795	125.331	150.528	183.309	93.622	82.4673	115.849	79.836	78.9561	94.7982	48.9561	24.0314	110.707	-0.925043	0.310825	-2.97609	0.00291948	0.133344	110.707	-1.48464	0.322439	-4.6044	4.13652e-06	0.00217271	110.707	-0.559594	0.327263	-1.70992	0.0872804	1	circRNA	ENST00000597960.7	4,3
chr9:16583085-16727796|chr9:16738485-16870645	CUFF.54969.2	126	196	192	246	178	116	98	66	82	105	39	50	168.985	103.65	100.005	157.672	100.998	105.123	105.122	86.3799	93.8319	127.613	73.4341	100.131	110.245	-0.400711	0.243276	-1.64715	0.0995278	0.47404	110.245	-0.404351	0.249542	-1.62038	0.105152	0.445411	110.245	-0.00364025	0.253576	-0.0143556	0.988546	1	circRNA	CUFF.54969.2	4,3,2
chr6:4734844-4891712|chr6:4892379-4935514	CDYL	61	261	217	201	179	128	87	82	111	105	36	56	81.8102	138.023	113.026	128.829	101.566	115.998	93.3229	107.321	127.016	127.613	67.7854	112.147	109.538	-0.155053	0.238033	-0.651395	0.514792	0.822451	109.538	-0.0866247	0.243375	-0.35593	0.721893	0.913673	109.538	0.0684286	0.246285	0.277843	0.781133	1	circRNA	ENST00000328908.9	4
chr19:45259189-45263112|chr19:45263367-45264683	MARK4	173	205	237	276	147	43	98	56	61	75	23	33	232.019	108.409	123.443	176.9	83.4087	38.968	105.122	73.2921	69.8018	91.1521	43.3073	66.0864	100.992	-1.08279	0.317434	-3.41108	0.000647065	0.0764313	100.992	-1.2236	0.325465	-3.75954	0.000170227	0.0313261	100.992	-0.140806	0.331784	-0.424392	0.67128	1	circRNA	ENST00000587566.5	3,4
chr9:135866536-135881632|chr9:135883078-135906999	CUFF.56886.5	88	185	200	226	180	75	102	64	81	51	33	46	118.021	97.8325	104.171	144.853	102.133	67.9675	109.413	83.7624	92.6876	61.9834	62.1366	92.1204	94.7568	-0.350556	0.242212	-1.44731	0.14781	0.541024	94.7568	-0.587304	0.252122	-2.32944	0.0198357	0.236369	94.7568	-0.236749	0.256273	-0.923815	0.355583	1	circRNA	CUFF.56886.5	2
chr10:31861658-31908171|chr10:31910563-31928682	ARHGAP12	72	163	217	186	157	84	78	80	94	74	46	40	96.5629	86.1984	113.026	119.215	89.0828	76.1236	83.6688	104.703	107.563	89.9367	86.6146	80.1047	94.4	-0.23899	0.21507	-1.11122	0.266475	0.664132	94.4	-0.180661	0.222155	-0.81322	0.416092	0.773536	94.4	0.0583288	0.226418	0.257616	0.796704	1	circRNA	ENST00000375245.8	3,2
chr2:54974764-54982514|chr2:54987698-55010086	RTN4	164	171	203	157	71	54	95	60	56	43	23	24	219.949	90.429	105.734	100.628	40.2858	48.9366	101.904	78.5272	64.0803	52.2605	43.3073	48.0628	82.842	-0.937967	0.333597	-2.81167	0.00492844	0.177523	82.842	-1.29002	0.345202	-3.73699	0.000186233	0.0313261	82.842	-0.352051	0.351498	-1.00157	0.316551	1	circRNA	ENST00000394609.6	3,2
chr3:196372042-196391812|chr3:196403019-196407245	UBXN7	109	174	192	153	99	57	80	66	64	56	23	25	146.185	92.0154	100.005	98.0641	56.1732	51.6553	85.8141	86.3799	73.2347	68.0602	43.3073	50.0654	79.2466	-0.641181	0.265283	-2.41697	0.0156503	0.264868	79.2466	-0.859241	0.276817	-3.104	0.00190923	0.081169	79.2466	-0.21806	0.283159	-0.770098	0.441242	1	circRNA	ENST00000296328.8	5,4,3
chr9:37422805-37424844|chr9:37426654-37428483	GRHPR	127	132	171	164	128	60	68	49	46	60	8	32	170.326	69.8048	89.0665	105.114	72.628	54.374	72.942	64.1306	52.6374	72.9217	15.0634	64.0838	75.2577	-0.702382	0.340057	-2.06548	0.0388772	0.337753	75.2577	-1.05637	0.351594	-3.00451	0.00266008	0.0956133	75.2577	-0.353986	0.357086	-0.991319	0.32153	1	circRNA	ENST00000493368.5	2,3,4
chr20:33611335-33619516|chr20:33623296-33624763	CBFA2T2	167	195	164	154	105	55	70	32	42	34	14	19	223.972	103.121	85.4205	98.705	59.5776	49.8429	75.0874	41.8812	48.0602	41.3223	26.361	38.0497	74.2834	-1.15361	0.320337	-3.60123	0.000316712	0.0617437	74.2834	-1.69807	0.338191	-5.02106	5.13884e-07	0.00035989	74.2834	-0.544467	0.346425	-1.57167	0.116027	1	circRNA	ENST00000342704.10	4,5
chr2:61502310-61522610|chr2:61526521-61533771	CUFF.33620.1	91	117	194	185	96	41	65	49	58	63	23	33	122.045	61.8725	101.046	118.574	54.471	37.1556	69.724	64.1306	66.3689	76.5678	43.3073	66.0864	73.4458	-0.838738	0.285179	-2.94109	0.00327058	0.146202	73.4458	-0.657335	0.291717	-2.25333	0.0242382	0.261151	73.4458	0.181404	0.300068	0.604541	0.545484	1	circRNA	CUFF.33620.1	4,3
chr9:33948587-33953284|chr9:33963791-33971650	UBAP2	165	126	134	171	81	43	72	31	39	45	28	20	221.29	66.6319	69.7948	109.601	45.9599	38.968	77.2327	40.5724	44.6274	54.6913	52.7219	40.0523	71.8453	-1.1884	0.359254	-3.30795	0.000939804	0.0858172	71.8453	-1.26079	0.368671	-3.41983	0.000626602	0.0469558	71.8453	-0.0723962	0.377269	-0.191896	0.847824	1	circRNA	ENST00000379238.5	12,11,10,9
chr9:33948587-33953284|chr9:33963791-33986759	UBAP2	165	126	134	171	81	43	72	31	39	45	28	20	221.29	66.6319	69.7948	109.601	45.9599	38.968	77.2327	40.5724	44.6274	54.6913	52.7219	40.0523	71.8453	-1.1884	0.359254	-3.30795	0.000939804	0.0858172	71.8453	-1.26079	0.368671	-3.41983	0.000626602	0.0469558	71.8453	-0.0723962	0.377269	-0.191896	0.847824	1	circRNA	ENST00000629575.2	8,7,6
chr14:102039732-102040235|chr14:102040673-102041573	CUFF.31203.43	114	161	159	160	108	68	68	39	45	42	8	20	152.891	85.1407	82.8162	102.551	61.2799	61.6239	72.942	51.0427	51.4931	51.0452	15.0634	40.0523	68.9951	-0.761183	0.296939	-2.56344	0.0103642	0.230284	68.9951	-1.37682	0.316052	-4.35631	1.32273e-05	0.00463175	68.9951	-0.615639	0.322784	-1.90728	0.0564845	1	circRNA	CUFF.31203.43	6
chr1:117368485-117402185|chr1:117420649-117442230	CUFF.3560.3	28	122	146	137	114	56	78	59	72	57	24	43	37.5522	64.5166	76.0451	87.809	64.6843	50.7491	83.6688	77.2184	82.389	69.2756	45.1902	86.1125	68.7676	0.0287813	0.288197	0.0998666	0.92045	0.977688	68.7676	0.0746405	0.295193	0.252853	0.800382	0.946032	68.7676	0.0458592	0.297722	0.154034	0.877583	1	circRNA	CUFF.3560.3	2,3,4
chr7:100015726-100023418|chr7:100024307-100029860	ZKSCAN1	57	111	179	142	88	58	59	45	54	74	34	30	76.4456	58.6995	93.2334	91.0137	49.9317	52.5616	63.2879	58.8954	61.7917	89.9367	64.0195	60.0785	68.3246	-0.517069	0.249331	-2.07383	0.0380955	0.335842	68.3246	-0.202536	0.254652	-0.795343	0.426414	0.775037	68.3246	0.314533	0.262398	1.19868	0.23065	1	circRNA	ENST00000324306.10	2,3
chr7:100019349-100023418|chr7:100024307-100029860	ZKSCAN1	57	111	179	142	88	58	59	45	54	74	34	30	76.4456	58.6995	93.2334	91.0137	49.9317	52.5616	63.2879	58.8954	61.7917	89.9367	64.0195	60.0785	68.3246	-0.517069	0.249331	-2.07383	0.0380955	0.335842	68.3246	-0.202536	0.254652	-0.795343	0.426414	0.775037	68.3246	0.314533	0.262398	1.19868	0.23065	1	circRNA	ENST00000426572.5	3,4,5
chr2:36396787-36441257|chr2:36442735-36464533	CRIM1	120	103	123	147	77	42	75	50	58	36	23	22	160.938	54.4689	64.0654	94.2184	43.6903	38.0618	80.4508	65.4393	66.3689	43.753	43.3073	44.0576	66.5683	-0.705965	0.345044	-2.04601	0.0407553	0.342771	66.5683	-0.889171	0.355497	-2.50121	0.0123771	0.192491	66.5683	-0.183206	0.361854	-0.506298	0.612648	1	circRNA	ENST00000280527.6	3,4
chr16:4329169-4332214|chr16:4333519-4334800	GLIS2	96	131	140	145	108	45	74	29	51	42	33	20	128.75	69.276	72.92	92.9365	61.2799	40.7805	79.3781	37.9548	58.3589	51.0452	62.1366	40.0523	66.2391	-0.706593	0.29265	-2.41446	0.0157585	0.264868	66.2391	-0.759912	0.302841	-2.50928	0.0120978	0.191042	66.2391	-0.0533195	0.31044	-0.171754	0.863631	1	circRNA	ENST00000262366.7	3,4
chr9:33963791-33971650|chr9:33973237-33986759	CUFF.54845.5	65	131	182	166	94	32	63	35	52	73	17	30	87.1748	69.276	94.796	106.396	53.3362	28.9995	67.5786	45.8075	59.5032	88.7214	32.0098	60.0785	66.1398	-0.869972	0.306919	-2.83453	0.00458929	0.17218	66.1398	-0.555529	0.311876	-1.78125	0.0748723	0.397239	66.1398	0.314443	0.320974	0.979652	0.327258	1	circRNA	CUFF.54845.5	8,7
chr8:130137038-130152735|chr8:130180880-130187235	ASAP1	46	142	156	125	96	66	52	50	53	56	25	35	61.6929	75.0931	81.2537	80.1177	54.471	59.8114	55.7792	65.4393	60.6474	68.0602	47.0732	70.0916	64.9609	-0.359589	0.227508	-1.58055	0.11398	0.50282	64.9609	-0.285767	0.237199	-1.20476	0.228298	0.621661	64.9609	0.0738224	0.244068	0.302467	0.762296	1	circRNA	ENST00000357668.2	14,13,12,11,10,9
chr5:95748487-95755395|chr5:95763620-95768045	CUFF.47053.3	0	216	433	0	224	0	151	0	0	0	0	70	0	114.226	225.531	0	127.099	0	161.974	0	0	0	0	140.183	64.0845	-0.233161	3.53544	-0.0659497	0.947418	0.986571	64.0845	-1.27897	3.53774	-0.361523	0.717708	0.911672	64.0845	-1.04581	3.53811	-0.295586	0.767547	1	circRNA	CUFF.47053.3	4,5,6
chr9:110875722-110941420|chr9:110973558-111037840	LPAR1	34	109	159	129	105	52	59	41	50	74	33	33	45.5991	57.6419	82.8162	82.6815	59.5776	47.1242	63.2879	53.6603	57.2146	89.9367	62.1366	66.0864	63.9802	-0.280741	0.266088	-1.05507	0.291393	0.689497	63.9802	0.0233384	0.271224	0.0860483	0.931428	0.98853	63.9802	0.30408	0.277006	1.09774	0.27232	1	circRNA	ENST00000374431.7	4,3,2
chr9:110875722-110941420|chr9:110973558-111036121	LPAR1	34	109	159	129	105	52	59	41	50	74	33	33	45.5991	57.6419	82.8162	82.6815	59.5776	47.1242	63.2879	53.6603	57.2146	89.9367	62.1366	66.0864	63.9802	-0.280741	0.266088	-1.05507	0.291393	0.689497	63.9802	0.0233384	0.271224	0.0860483	0.931428	0.98853	63.9802	0.30408	0.277006	1.09774	0.27232	1	circRNA	ENST00000541779.5	5,4,3,2
chr15:25393858-25405460|chr15:25411971-25438488	UBE3A	71	60	189	154	65	28	68	37	39	61	25	30	95.2217	31.7295	98.442	98.705	36.8814	25.3745	72.942	48.4251	44.6274	74.137	47.0732	60.0785	61.1364	-0.824896	0.370569	-2.22603	0.0260124	0.305318	61.1364	-0.512925	0.375027	-1.3677	0.171406	0.544133	61.1364	0.311971	0.383018	0.814507	0.415354	1	circRNA	ENST00000638011.1	4,3,2
chr15:25375763-25405460|chr15:25411971-25415709	UBE3A	71	60	189	154	65	28	68	37	39	61	25	30	95.2217	31.7295	98.442	98.705	36.8814	25.3745	72.942	48.4251	44.6274	74.137	47.0732	60.0785	61.1364	-0.824896	0.370569	-2.22603	0.0260124	0.305318	61.1364	-0.512925	0.375027	-1.3677	0.171406	0.544133	61.1364	0.311971	0.383018	0.814507	0.415354	1	circRNA	ENST00000638155.1	8,7,6,5,4
chr15:25375763-25405460|chr15:25411971-25438488	UBE3A	71	60	189	154	65	28	68	37	39	61	25	30	95.2217	31.7295	98.442	98.705	36.8814	25.3745	72.942	48.4251	44.6274	74.137	47.0732	60.0785	61.1364	-0.824896	0.370569	-2.22603	0.0260124	0.305318	61.1364	-0.512925	0.375027	-1.3677	0.171406	0.544133	61.1364	0.311971	0.383018	0.814507	0.415354	1	circRNA	ENST00000629252.2	6,5,4,3,2
chr18:8706713-8718423|chr18:8720496-8777832	MTCL1	58	86	156	92	109	56	66	56	55	46	17	31	77.7867	45.4789	81.2537	58.9666	61.8473	50.7491	70.7967	73.2921	62.936	55.9066	32.0098	62.0811	61.092	-0.0346266	0.274565	-0.126115	0.899641	0.972261	61.092	-0.286171	0.287228	-0.99632	0.319095	0.713791	61.092	-0.251544	0.290481	-0.865957	0.386514	1	circRNA	ENST00000306329.15	2,3
chr19:47415101-47416651|chr19:47417350-47418169	MEIS3	75	132	168	143	75	45	64	40	47	43	15	18	100.586	69.8048	87.504	91.6547	42.5555	40.7805	68.6513	52.3515	53.7817	52.2605	28.2439	36.0471	60.3518	-0.779063	0.268836	-2.89792	0.00375652	0.159115	60.3518	-0.996629	0.284222	-3.50651	0.000454016	0.0469558	60.3518	-0.217565	0.29336	-0.741633	0.45831	1	circRNA	ENST00000561204.5	4,3,2
chr5:65334085-65451474|chr5:65473952-65481342	ADAMTS6	24	106	125	154	101	70	54	56	48	63	17	28	32.1876	56.0554	65.1071	98.705	57.308	63.4364	57.9246	73.2921	54.926	76.5678	32.0098	56.0733	60.2994	-0.0236725	0.316482	-0.0747989	0.940375	0.984066	60.2994	-0.202022	0.326634	-0.618496	0.536248	0.831373	60.2994	-0.17835	0.329463	-0.541334	0.588278	1	circRNA	ENST00000381052.8	7,6,5,4,3,2
chr2:72575668-72718102|chr2:72733118-72741303	EXOC6B	44	117	158	108	106	58	55	41	53	47	29	23	59.0106	61.8725	82.2954	69.2217	60.145	52.5616	58.9972	53.6603	60.6474	57.122	54.6049	46.0602	59.6832	-0.279714	0.232489	-1.20313	0.228927	0.639634	59.6832	-0.316247	0.244465	-1.29363	0.195793	0.579383	59.6832	-0.0365329	0.250803	-0.145664	0.884187	1	circRNA	ENST00000272427.10	6,5,4,3
chr7:129203589-129205202|chr7:129206587-129208758	SMO	32	113	199	132	108	46	43	42	71	38	19	27	42.9168	59.7572	103.651	84.6043	61.2799	41.6868	46.1251	54.969	81.2447	46.1837	35.7756	54.0707	59.3554	-0.523523	0.313868	-1.66797	0.095321	0.468886	59.3554	-0.420986	0.321581	-1.30912	0.190495	0.572576	59.3554	0.102537	0.328361	0.312269	0.754836	1	circRNA	ENST00000249373.7	3,4,5,6
chr10:103617314-103622469|chr10:103661114-103668607	SH3PXD2A	99	105	134	134	73	43	54	40	54	35	12	23	132.774	55.5266	69.7948	85.8862	41.4206	38.968	57.9246	52.3515	61.7917	42.5376	22.5951	46.0602	58.9692	-0.84054	0.318829	-2.63634	0.00838064	0.214942	58.9692	-0.951061	0.330772	-2.87527	0.00403676	0.130109	58.9692	-0.110521	0.339512	-0.325529	0.74478	1	circRNA	ENST00000369774.8	10,9,8
chr1:53529952-53594107|chr1:53600278-53733903	GLIS1	30	117	143	122	82	45	42	38	58	80	20	34	40.2345	61.8725	74.4825	78.1949	46.5273	40.7805	45.0524	49.7339	66.3689	97.2289	37.6585	68.089	58.852	-0.504881	0.292984	-1.72324	0.084846	0.451295	58.852	0.0789324	0.294551	0.267976	0.788718	0.941225	58.852	0.583813	0.302716	1.92858	0.0537828	1	circRNA	ENST00000312233.4	3,2
chr4:152350124-152411302|chr4:152412529-152534940	FBXW7	30	92	119	105	115	32	59	46	54	46	44	33	40.2345	48.6518	61.982	67.2989	65.2517	28.9995	63.2879	60.2042	61.7917	55.9066	82.8488	66.0864	58.5453	-0.0161484	0.290509	-0.0555865	0.955671	0.989263	58.5453	0.265558	0.295665	0.89817	0.369095	0.746459	58.5453	0.281706	0.299231	0.941432	0.346483	1	circRNA	ENST00000281708.9	4,3
chr2:61502310-61522610|chr2:61533903-61537561	XPO1	45	73	143	125	82	45	55	40	52	47	26	33	60.3518	38.6042	74.4825	80.1177	46.5273	40.7805	58.9972	52.3515	59.5032	57.122	48.9561	66.0864	56.99	-0.359523	0.277377	-1.29615	0.194923	0.604923	56.99	-0.130937	0.284175	-0.460763	0.644969	0.883593	56.99	0.228586	0.290991	0.785543	0.432135	1	circRNA	ENST00000428210.5	5,4,3,2
chr1:23019947-23030468|chr1:23050520-23053760	KDM1A	77	83	142	107	74	35	60	53	38	40	21	24	103.269	43.8924	73.9617	68.5808	41.9881	31.7182	64.3606	69.3657	43.4831	48.6145	39.5415	48.0628	56.4032	-0.480963	0.309318	-1.55491	0.119967	0.50282	56.4032	-0.668773	0.322126	-2.07612	0.0378826	0.31305	56.4032	-0.18781	0.328652	-0.571457	0.56769	1	circRNA	ENST00000400181.8	2,3,4
chr14:99413934-99458278|chr14:99465813-99480727	SETD3	38	91	176	80	104	44	50	40	66	56	22	19	50.9637	48.123	91.6708	51.2753	59.0102	39.8743	53.6338	52.3515	75.5232	68.0602	41.4244	38.0497	55.83	-0.247201	0.30413	-0.812815	0.416324	0.761268	55.83	-0.0997864	0.311349	-0.320497	0.748592	0.924848	55.83	0.147415	0.316627	0.46558	0.641516	1	circRNA	ENST00000331768.9	6,5,4,3,2
chr14:99406590-99458278|chr14:99465813-99480727	SETD3	38	91	176	80	104	44	50	40	66	56	22	19	50.9637	48.123	91.6708	51.2753	59.0102	39.8743	53.6338	52.3515	75.5232	68.0602	41.4244	38.0497	55.83	-0.247201	0.30413	-0.812815	0.416324	0.761268	55.83	-0.0997864	0.311349	-0.320497	0.748592	0.924848	55.83	0.147415	0.316627	0.46558	0.641516	1	circRNA	ENST00000446066.5	5,4,3,2
chr2:36356623-36396613|chr2:36442735-36464533	CRIM1	40	110	143	107	99	38	55	48	53	30	25	26	53.646	58.1707	74.4825	68.5808	56.1732	34.4369	58.9972	62.8218	60.6474	36.4608	47.0732	52.0681	55.2965	-0.278337	0.267506	-1.04049	0.298113	0.692082	55.2965	-0.386543	0.280098	-1.38003	0.167579	0.540004	55.2965	-0.108206	0.28601	-0.37833	0.705185	1	circRNA	ENST00000280527.6	2,3,4
chr12:108652049-108652271|chr12:108654410-108657303	CUFF.12601.7	0	355	0	0	0	122	203	104	0	0	0	0	0	187.733	0	0	0	110.561	217.753	136.114	0	0	0	0	54.3467	1.3062	3.5356	0.369441	0.711799	0.903073	54.3467	-21.9462	3.67924	-5.96487	2.4483e-09	5.14388e-06	54.3467	-23.2524	3.67873	-6.32076	2.60279e-10	1.15095e-05	circRNA	CUFF.12601.7	9,8,7
chr1:232445786-232460886|chr1:232471528-232479626	SIPA1L2	19	108	140	84	87	52	58	34	58	29	32	22	25.4819	57.113	72.92	53.8391	49.3643	47.1242	62.2153	44.4988	66.3689	35.2455	60.2537	44.0576	51.5402	-0.0717646	0.310404	-0.231198	0.817161	0.944286	51.5402	-0.0511461	0.319576	-0.160043	0.872847	0.97235	51.5402	0.0206185	0.323534	0.0637291	0.949186	1	circRNA	ENST00000366630.5	9,8,7
chr3:170136665-170145422|chr3:170149244-170171372	PHC3	48	82	125	158	65	61	28	31	38	42	25	18	64.3752	43.3636	65.1071	101.269	36.8814	55.2803	30.035	40.5724	43.4831	51.0452	47.0732	36.0471	51.211	-0.750511	0.305368	-2.45773	0.0139818	0.262283	51.211	-0.617321	0.314659	-1.96187	0.0497776	0.352365	51.211	0.13319	0.324764	0.410114	0.681722	1	circRNA	ENST00000495893.6	6,5
chr5:343964-353729|chr5:376716-413343	CUFF.45397.2	99	123	91	133	52	29	40	32	29	47	14	13	132.774	65.0454	47.398	85.2452	29.5051	26.2808	42.9071	41.8812	33.1845	57.122	26.361	26.034	51.1448	-1.22723	0.349738	-3.50901	0.000449783	0.0617437	51.1448	-1.1656	0.360714	-3.23138	0.00123195	0.0601935	51.1448	0.0616303	0.373512	0.165002	0.868942	1	circRNA	CUFF.45397.2	3,4,5
chr5:128408799-128446480|chr5:128530693-128536401	FBN2	25	85	115	109	80	63	51	24	54	46	16	29	33.5288	44.9501	59.8985	69.8626	45.3925	57.0927	54.7065	31.4109	61.7917	55.9066	30.1268	58.0759	50.2286	-0.153795	0.305334	-0.503693	0.614477	0.862979	50.2286	-0.0210489	0.313355	-0.0671728	0.946444	0.98853	50.2286	0.132746	0.318338	0.416997	0.676681	1	circRNA	ENST00000619499.4	9,8,7,6,5,4,3
chr5:137962469-137985256|chr5:137988315-138006989	FAM13B	60	111	137	112	53	22	61	26	17	30	27	20	80.469	58.6995	71.3574	71.7855	30.0725	19.9371	65.4333	34.0285	19.453	36.4608	50.839	40.0523	48.2157	-0.925166	0.343763	-2.69129	0.00711771	0.212185	48.2157	-0.964783	0.35635	-2.7074	0.00678119	0.151567	48.2157	-0.0396175	0.367147	-0.107906	0.91407	1	circRNA	ENST00000033079.7	10,9,8
chr7:100807580-100812746|chr7:100813208-100813651	EPHB4	56	71	102	134	72	38	38	46	39	39	16	12	75.1044	37.5465	53.1274	85.8862	40.8532	34.4369	40.7617	60.2042	44.6274	47.3991	30.1268	24.0314	47.8421	-0.514137	0.321024	-1.60156	0.109254	0.497922	47.8421	-0.740992	0.336285	-2.20347	0.0275618	0.277103	47.8421	-0.226855	0.343809	-0.659828	0.509364	1	circRNA	ENST00000360620.7	12,11
chr19:40582466-40583397|chr19:40583717-40586773	SHKBP1	88	105	107	85	86	32	49	25	26	33	13	15	118.021	55.5266	55.7317	54.48	48.7969	28.9995	52.5612	32.7197	29.7516	40.1069	24.478	30.0393	47.6011	-0.764397	0.32547	-2.34859	0.0188445	0.277291	47.6011	-1.1494	0.345264	-3.32905	0.000871412	0.0549103	47.6011	-0.385006	0.354524	-1.08598	0.277487	1	circRNA	ENST00000291842.9	11,12
chr19:41243707-41248513|chr19:41248820-41252350	AXL	48	95	115	121	82	43	52	34	29	20	16	20	64.3752	50.2383	59.8985	77.5539	46.5273	38.968	55.7792	44.4988	33.1845	24.3072	30.1268	40.0523	47.1258	-0.437988	0.263894	-1.65972	0.0969715	0.469044	47.1258	-0.994894	0.28996	-3.43114	0.000601041	0.0469558	47.1258	-0.556906	0.297626	-1.87116	0.0613229	1	circRNA	ENST00000301178.8	13,14
chr16:68085180-68121986|chr16:68126610-68157868	NFATC3	28	68	137	117	82	53	40	35	38	37	19	13	37.5522	35.9601	71.3574	74.9902	46.5273	48.0304	42.9071	45.8075	43.4831	44.9684	35.7756	26.034	46.1161	-0.276073	0.305661	-0.9032	0.36642	0.724418	46.1161	-0.54074	0.321725	-1.68075	0.0928116	0.433615	46.1161	-0.264666	0.327649	-0.807773	0.419221	1	circRNA	ENST00000553077.5	2,3
chr11:36102031-36227084|chr11:36227430-36229159	LDLRAD3	59	75	117	62	79	40	42	22	38	47	15	21	79.1279	39.6618	60.9403	39.7384	44.8251	36.2493	45.0524	28.7933	43.4831	57.122	28.2439	42.055	45.441	-0.467513	0.311083	-1.50286	0.132876	0.521817	45.441	-0.319777	0.320302	-0.998361	0.318104	0.712547	45.441	0.147736	0.328772	0.449358	0.653174	1	circRNA	ENST00000524419.5	5
chr13:32444126-32517856|chr13:32527532-32538617	N4BP2L2	45	60	111	104	75	32	37	22	22	37	31	29	60.3518	31.7295	57.8151	66.6579	42.5555	28.9995	39.689	28.7933	25.1744	44.9684	58.3707	58.0759	45.2651	-0.609142	0.326246	-1.86712	0.0618844	0.394735	45.2651	-0.233954	0.331577	-0.70558	0.48045	0.802433	45.2651	0.375188	0.341677	1.09808	0.27217	1	circRNA	ENST00000357505.10	6,5,4,3
chr13:32442548-32517856|chr13:32527532-32535768	N4BP2L2	45	60	111	104	75	32	37	22	22	37	31	29	60.3518	31.7295	57.8151	66.6579	42.5555	28.9995	39.689	28.7933	25.1744	44.9684	58.3707	58.0759	45.2651	-0.609142	0.326246	-1.86712	0.0618844	0.394735	45.2651	-0.233954	0.331577	-0.70558	0.48045	0.802433	45.2651	0.375188	0.341677	1.09808	0.27217	1	circRNA	ENST00000446957.6	5,4,3,2
chr8:18765538-18799294|chr8:18804898-18867673	PSD3	34	91	112	119	43	36	38	23	33	66	13	19	45.5991	48.123	58.336	76.2721	24.3985	32.6244	40.7617	30.1021	37.7616	80.2138	24.478	38.0497	44.7267	-0.853965	0.340563	-2.50751	0.0121587	0.238742	44.7267	-0.320064	0.343349	-0.932183	0.351242	0.733991	44.7267	0.533901	0.355897	1.50016	0.133574	1	circRNA	ENST00000327040.12	8,7,6,5
chr5:168486543-168488601|chr5:168494650-168495314	RARS	35	93	170	57	72	43	47	30	26	34	13	22	46.9403	49.1807	88.5457	36.5337	40.8532	38.968	50.4158	39.2636	29.7516	41.3223	24.478	44.0576	44.1925	-0.396724	0.31684	-1.25213	0.210524	0.621222	44.1925	-0.6764	0.333973	-2.02531	0.0428352	0.337066	44.1925	-0.279676	0.341015	-0.820129	0.412142	1	circRNA	ENST00000520013.5	2,3,4
chr12:111525316-111552279|chr12:111555919-111598783	ATXN2	74	70	95	111	82	20	46	26	25	34	14	14	99.2452	37.0177	49.4814	71.1445	46.5273	18.1247	49.3431	34.0285	28.6073	41.3223	26.361	28.0366	44.1033	-0.768726	0.359878	-2.13607	0.0326737	0.330036	44.1033	-1.0131	0.376338	-2.69198	0.00710283	0.153549	44.1033	-0.244371	0.385759	-0.633482	0.526419	1	circRNA	ENST00000616825.4	4,3,2
chr19:5600260-5604582|chr19:5604936-5609994	SAFB2	84	91	96	112	48	26	56	24	25	23	7	16	112.657	48.123	50.0023	71.7855	27.2355	23.5621	60.0699	31.4109	28.6073	27.9533	13.1805	32.0419	43.8857	-0.981349	0.366091	-2.68062	0.00734869	0.212185	43.8857	-1.44194	0.388633	-3.71029	0.000207025	0.0313261	43.8857	-0.460592	0.399325	-1.15343	0.248735	1	circRNA	ENST00000252542.8	11,10
chr4:118318556-118331715|chr4:118338314-118352218	PRSS12	52	82	129	112	57	37	34	28	39	25	16	13	69.7398	43.3636	67.1905	71.7855	32.3421	33.5306	36.471	36.646	44.6274	30.384	30.1268	26.034	43.5201	-0.857656	0.281246	-3.04948	0.00229235	0.119242	43.5201	-0.90899	0.297759	-3.05277	0.0022674	0.0866146	43.5201	-0.0513336	0.310945	-0.165089	0.868874	1	circRNA	ENST00000296498.3	4,3,2
chr3:158106010-158122102|chr3:158123991-158203071	RSRC1	43	79	105	80	56	44	40	34	28	31	15	29	57.6695	41.7771	54.69	51.2753	31.7747	39.8743	42.9071	44.4988	32.0402	37.6762	28.2439	58.0759	43.3752	-0.375492	0.278393	-1.34878	0.177406	0.587125	43.3752	-0.407773	0.292657	-1.39335	0.163515	0.534799	43.3752	-0.0322813	0.301084	-0.107217	0.914617	1	circRNA	ENST00000480820.5	2,3
chr4:7855574-7868621|chr4:7872080-7939655	AFAP1	52	76	121	117	62	21	39	35	37	38	11	10	69.7398	40.1907	63.0237	74.9902	35.1792	19.0309	41.8344	45.8075	42.3388	46.1837	20.7122	20.0262	43.2548	-0.811036	0.342588	-2.36738	0.0179144	0.274187	43.2548	-0.890378	0.35676	-2.49573	0.0125697	0.192491	43.2548	-0.079342	0.367463	-0.215919	0.829051	1	circRNA	ENST00000358461.6	3,2
chr3:172226947-172247532|chr3:172251541-172285925	FNDC3B	24	108	107	67	70	45	43	28	58	32	13	18	32.1876	57.113	55.7317	42.9431	39.7184	40.7805	46.1251	36.646	66.3689	38.8916	24.478	36.0471	43.0859	-0.223784	0.308909	-0.724436	0.468798	0.788998	43.0859	-0.16961	0.319618	-0.530664	0.595652	0.85634	43.0859	0.0541748	0.325883	0.16624	0.867968	1	circRNA	ENST00000415807.6	5,6
chr1:41048890-41070594|chr1:41075451-41113282	SCMH1	24	96	97	82	67	35	26	23	53	48	18	24	32.1876	50.7671	50.5231	52.5572	38.0162	31.7182	27.8896	30.1021	60.6474	58.3373	33.8927	48.0628	42.8918	-0.549549	0.285897	-1.92219	0.0545819	0.369925	42.8918	0.110725	0.286745	0.386143	0.699391	0.90649	42.8918	0.660273	0.298854	2.20935	0.0271504	1	circRNA	ENST00000397174.6	7,6
chr21:29298953-29321220|chr21:29329693-29342398	BACH1	7	81	120	94	91	23	44	26	38	42	26	21	9.38806	42.8348	62.5028	60.2485	51.634	20.8434	47.1978	34.0285	43.4831	51.0452	48.9561	42.055	42.8514	-0.208919	0.404076	-0.51703	0.605135	0.854429	42.8514	0.0564491	0.409564	0.137827	0.890377	0.976857	42.8514	0.265369	0.414631	0.640011	0.522165	1	circRNA	ENST00000286800.7	2,3,4
chr12:120153909-120154969|chr12:120155719-120156460	CUFF.14145.10	63	75	88	76	47	31	42	27	28	31	21	22	84.4925	39.6618	45.8354	48.7116	26.6681	28.0932	45.0524	35.3372	32.0402	37.6762	39.5415	44.0576	42.264	-0.67908	0.309703	-2.19268	0.0283305	0.320013	42.264	-0.49329	0.319625	-1.54334	0.122748	0.468276	42.264	0.18579	0.331179	0.560996	0.5748	1	circRNA	CUFF.14145.10	4,3
chr8:130236994-130358016|chr8:130361771-130401884	ASAP1	26	92	111	113	67	30	55	29	21	40	11	16	34.8699	48.6518	57.8151	72.4264	38.0162	27.187	58.9972	37.9548	24.0301	48.6145	20.7122	32.0419	41.7764	-0.419015	0.334045	-1.25437	0.209708	0.621063	41.7764	-0.768346	0.352782	-2.17796	0.0294089	0.280855	41.7764	-0.349331	0.359928	-0.970557	0.331769	1	circRNA	ENST00000357668.2	4,3
chr8:37762758-37765525|chr8:37766355-37772754	PLPBP	94	107	82	79	54	18	35	26	28	34	7	6	126.068	56.5842	42.7103	50.6344	30.6399	16.3122	37.5437	34.0285	32.0402	41.3223	13.1805	12.0157	41.09	-1.20382	0.411624	-2.92456	0.00344943	0.150985	41.09	-1.41351	0.428895	-3.2957	0.000981772	0.0549103	41.09	-0.209689	0.441558	-0.474884	0.634869	1	circRNA	ENST00000518036.5	2,3
chr8:130137038-130152735|chr8:130169067-130179263	ASAP1	51	55	129	77	58	35	35	26	27	31	16	20	68.3987	29.0853	67.1905	49.3525	32.9096	31.7182	37.5437	34.0285	30.8959	37.6762	30.1268	40.0523	40.7482	-0.639382	0.310061	-2.06212	0.0391963	0.337928	40.7482	-0.613071	0.323486	-1.8952	0.0580662	0.371942	40.7482	0.0263116	0.334434	0.0786751	0.937291	1	circRNA	ENST00000357668.2	14,13,12,11
chr7:155665253-155672866|chr7:155680908-155700772	RBM33	11	83	93	115	60	30	59	11	32	38	21	23	14.7527	43.8924	48.4397	73.7083	34.0444	27.187	63.2879	14.3967	36.6173	46.1837	39.5415	46.0602	40.676	-0.396788	0.418164	-0.948883	0.34268	0.714134	40.676	-0.125954	0.423955	-0.297093	0.766395	0.933998	40.676	0.270834	0.430718	0.628797	0.529482	1	circRNA	ENST00000287912.7	3,4,5
chr20:35713096-35714184|chr20:35725155-35729311	RBM39	20	57	110	57	76	48	38	39	37	36	12	23	26.823	30.143	57.2943	36.5337	43.1229	43.4992	40.7617	51.0427	42.3388	43.753	22.5951	46.0602	40.3306	0.215494	0.308896	0.697628	0.48541	0.7995	40.3306	0.0262079	0.323616	0.0809844	0.935454	0.98853	40.3306	-0.189286	0.325429	-0.581652	0.560801	1	circRNA	ENST00000448303.5	5,4,3,2
chr11:33257889-33286412|chr11:33287511-33328509	CUFF.15808.3	0	0	928	0	0	0	0	0	0	0	0	0	0	0	483.355	0	0	0	0	0	0	0	0	0	40.2796	-23.9555	3.67854	-6.51223	NA	NA	40.2796	-23.2004	3.67854	-6.30696	NA	NA	40.2796	0	3.81698	0	NA	NA	circRNA	CUFF.15808.3	2,3
chr22:41341146-41342528|chr22:41343576-41346002	ZC3H7B	54	73	71	80	61	36	38	26	32	39	14	15	72.4221	38.6042	36.9808	51.2753	34.6118	32.6244	40.7617	34.0285	36.6173	47.3991	26.361	30.0393	40.1438	-0.459403	0.302191	-1.52024	0.128451	0.514047	40.1438	-0.448386	0.315751	-1.42006	0.155589	0.52053	40.1438	0.0110169	0.325123	0.0338853	0.972969	1	circRNA	ENST00000352645.4	12,13
chr8:61653660-61680967|chr8:61684188-61689672	CUFF.85334.2	0	0	0	443	0	0	0	0	0	151	0	0	0	0	0	283.937	0	0	0	0	0	183.52	0	0	38.9547	-23.2043	3.67885	-6.30749	NA	NA	38.9547	-0.628701	3.53709	-0.177745	NA	NA	38.9547	22.5756	3.68054	6.13377	NA	NA	circRNA	CUFF.85334.2	5,4,3,2
chr12:108649020-108652271|chr12:108654410-108662028	CUFF.11907.3	269	0	0	0	0	0	0	0	0	0	53	0	360.77	0	0	0	0	0	0	0	0	0	99.7951	0	38.3804	-23.5017	3.67869	-6.38861	NA	NA	38.3804	-1.85458	3.53903	-0.524036	NA	NA	38.3804	21.6471	3.68257	5.87827	NA	NA	circRNA	CUFF.11907.3	6,5,4
chr15:64460838-64499292|chr15:64500166-64622826	CUFF.18102.1	0	101	145	0	103	46	53	28	69	41	0	0	0	53.4113	75.5242	0	58.4428	41.6868	56.8519	36.646	78.9561	49.8298	0	0	37.6124	0.584163	1.98329	0.294543	0.768343	0.922451	37.6124	0.000144846	1.98701	7.28963e-05	0.999942	1	37.6124	-0.584018	1.98655	-0.293985	0.768769	1	circRNA	CUFF.18102.1	2
chr22:20918245-20933778|chr22:20934244-20949710	CRKL	21	66	79	58	55	44	30	24	37	38	20	23	28.1642	34.9024	41.1477	37.1746	31.2073	39.8743	32.1803	31.4109	42.3388	46.1837	37.6585	46.0602	37.3586	-0.0901156	0.274018	-0.328868	0.742255	0.912041	37.3586	0.26751	0.28104	0.951856	0.34117	0.731678	37.3586	0.357625	0.288117	1.24125	0.214513	1	circRNA	ENST00000354336.7	2
chr8:18655685-18765448|chr8:18804898-18867673	PSD3	34	49	117	65	59	27	29	30	32	28	21	17	45.5991	25.9124	60.9403	41.6612	33.477	24.4683	31.1076	39.2636	36.6173	34.0301	39.5415	34.0445	37.2219	-0.444543	0.314786	-1.41221	0.157889	0.559348	37.2219	-0.270918	0.325273	-0.832894	0.404905	0.773536	37.2219	0.173625	0.335237	0.517916	0.604517	1	circRNA	ENST00000440756.4	9,8,7,6,5
chr8:18655685-18765448|chr8:18804898-18808754	PSD3	34	49	117	65	59	27	29	30	32	28	21	17	45.5991	25.9124	60.9403	41.6612	33.477	24.4683	31.1076	39.2636	36.6173	34.0301	39.5415	34.0445	37.2219	-0.444543	0.314786	-1.41221	0.157889	0.559348	37.2219	-0.270918	0.325273	-0.832894	0.404905	0.773536	37.2219	0.173625	0.335237	0.517916	0.604517	1	circRNA	ENST00000518315.5	7,6,5,4,3,2
chr22:27873815-27894554|chr22:27914347-27919171	PITPNB	35	77	114	94	34	11	33	28	19	42	12	19	46.9403	40.7195	59.3777	60.2485	19.2918	9.96857	35.3983	36.646	21.7415	51.0452	22.5951	38.0497	36.8352	-1.06699	0.381527	-2.79662	0.00516401	0.180826	36.8352	-0.633201	0.386757	-1.63721	0.101587	0.442208	36.8352	0.433785	0.402455	1.07785	0.281102	1	circRNA	ENST00000455418.7	6,5,4,3,2
chr5:154029580-154033790|chr5:154034967-154038856	FAM114A2	31	57	96	75	31	28	33	25	37	33	20	19	41.5757	30.143	50.0023	48.0706	17.5896	25.3745	35.3983	32.7197	42.3388	40.1069	37.6585	38.0497	36.5856	-0.64576	0.310604	-2.07905	0.0376128	0.335842	36.5856	-0.0967792	0.313875	-0.308337	0.757826	0.930809	36.5856	0.548981	0.327945	1.674	0.0941303	1	circRNA	ENST00000520313.5	3,2
chr2:99837524-100006631|chr2:100011571-100104401	CUFF.34951.2	19	63	77	82	71	44	24	29	37	19	17	23	25.4819	33.3159	40.106	52.5572	40.2858	39.8743	25.7442	37.9548	42.3388	23.0919	32.0098	46.0602	36.5684	-0.0865653	0.317421	-0.272714	0.785073	0.930309	36.5684	-0.108546	0.330885	-0.328049	0.742875	0.92159	36.5684	-0.0219809	0.336428	-0.0653363	0.947906	1	circRNA	CUFF.34951.2	5,4,3,2
chr18:23993038-24064139|chr18:24083081-24114553	CUFF.27093.2	18	73	120	96	74	38	19	16	32	49	8	11	24.1407	38.6042	62.5028	61.5304	41.9881	34.4369	20.3809	20.9406	36.6173	59.5527	15.0634	22.0288	36.4822	-0.659923	0.406875	-1.62193	0.104818	0.485071	36.4822	-0.467379	0.415263	-1.1255	0.260377	0.652806	36.4822	0.192545	0.425181	0.452854	0.650654	1	circRNA	CUFF.27093.2	2,3,4,5,6
chr6:72292046-72295936|chr6:72333835-72390597	RIMS1	21	57	110	61	78	32	34	33	45	35	16	3	28.1642	30.143	57.2943	39.0974	44.2577	28.9995	36.471	43.19	51.4931	42.5376	30.1268	6.00785	36.4819	-0.0292555	0.388848	-0.0752363	0.940027	0.984066	36.4819	-0.217343	0.40257	-0.53989	0.589273	0.854042	36.4819	-0.188088	0.406388	-0.462827	0.643488	1	circRNA	ENST00000522211.5	7,8,9,10
chr14:21501903-21503172|chr14:21503881-21511123	METTL3	33	56	85	66	59	17	41	22	26	37	22	19	44.258	29.6142	44.2728	42.3021	33.477	15.406	43.9798	28.7933	29.7516	44.9684	41.4244	38.0497	36.3581	-0.39303	0.326155	-1.20504	0.228187	0.639634	36.3581	-0.0542942	0.333106	-0.162994	0.870523	0.97235	36.3581	0.338736	0.342859	0.987975	0.323165	1	circRNA	ENST00000537163.5	4,3,2
chr19:11116998-11120091|chr19:11120522-11123173	LDLR	35	58	67	105	60	33	44	20	23	20	18	17	46.9403	30.6718	34.8974	67.2989	34.0444	29.9057	47.1978	26.1757	26.3187	24.3072	33.8927	34.0445	36.3079	-0.378703	0.327384	-1.15676	0.247372	0.652323	36.3079	-0.613268	0.346446	-1.77017	0.076699	0.402861	36.3079	-0.234565	0.354641	-0.661415	0.508346	1	circRNA	ENST00000558518.5	13,14
chr22:45718493-45729424|chr22:45740538-45806958	ATXN10	42	48	100	57	52	34	41	29	39	28	15	8	56.3283	25.3836	52.0857	36.5337	29.5051	30.8119	43.9798	37.9548	44.6274	34.0301	28.2439	16.0209	36.2921	-0.25313	0.339411	-0.745792	0.455793	0.788071	36.2921	-0.414739	0.355597	-1.16632	0.243486	0.636163	36.2921	-0.16161	0.362368	-0.445982	0.65561	1	circRNA	CUFF.40548.3	7,8,9,10
chr21:36246677-36247516|chr21:36248568-36251161	DOP1B	60	81	85	105	45	19	33	11	28	32	4	10	80.469	42.8348	44.2728	67.2989	25.5333	17.2184	35.3983	14.3967	32.0402	38.8916	7.53171	20.0262	35.4927	-1.32032	0.390962	-3.3771	0.000732556	0.0810053	35.4927	-1.19083	0.403733	-2.94954	0.00318249	0.108696	35.4927	0.129491	0.42124	0.307404	0.758536	1	circRNA	ENST00000399151.3	20,21
chr19:18533347-18537600|chr19:18538436-18539370	FKBP8	61	70	66	102	57	33	28	22	17	21	11	10	81.8102	37.0177	34.3766	65.376	32.3421	29.9057	30.035	28.7933	19.453	25.5226	20.7122	20.0262	35.4475	-0.819024	0.330436	-2.47861	0.0131894	0.250224	35.4475	-1.31516	0.360146	-3.65174	0.000260467	0.0346357	35.4475	-0.496138	0.372413	-1.33222	0.182786	1	circRNA	ENST00000597960.7	6,5
chr8:127794734-127890588|chr8:127890998-127939507	PVT1	42	68	95	79	38	39	29	27	26	24	17	9	56.3283	35.9601	49.4814	50.6344	21.5614	35.3431	31.1076	35.3372	29.7516	29.1687	32.0098	18.0236	35.3923	-0.650485	0.299997	-2.1683	0.0301358	0.323721	35.3923	-0.791407	0.320284	-2.47096	0.0134752	0.197982	35.3923	-0.140922	0.332685	-0.423591	0.671864	1	circRNA	ENST00000521951.1	2
chr2:202377550-202464808|chr2:202467689-202513718	BMPR2	56	55	85	95	51	33	29	14	20	32	7	16	75.1044	29.0853	44.2728	60.8895	28.9377	29.9057	31.1076	18.323	22.8858	38.8916	13.1805	32.0419	35.3855	-0.917738	0.360756	-2.54393	0.0109614	0.230284	35.3855	-0.931966	0.376232	-2.4771	0.0132454	0.197366	35.3855	-0.0142286	0.389972	-0.0364861	0.970895	1	circRNA	ENST00000374580.8	2,3
chr4:5640838-5663106|chr4:5665649-5681259	EVC2	65	67	76	92	47	20	31	18	21	19	13	14	87.1748	35.4312	39.5851	58.9666	26.6681	18.1247	33.253	23.5582	24.0301	23.0919	24.478	28.0366	35.1999	-1.09263	0.342271	-3.1923	0.00141147	0.095661	35.1999	-1.12891	0.360357	-3.13275	0.00173177	0.0770075	35.1999	-0.0362782	0.37687	-0.0962617	0.923313	1	circRNA	ENST00000475313.5	9,8
chr10:31319133-31373017|chr10:31461237-31495775	ZEB1	14	75	87	80	45	26	36	19	25	28	25	20	18.7761	39.6618	45.3145	51.2753	25.5333	23.5621	38.6164	24.8669	28.6073	34.0301	47.0732	40.0523	34.7808	-0.498744	0.3342	-1.49235	0.135607	0.525059	34.7808	-0.100554	0.340242	-0.295539	0.767583	0.934203	34.7808	0.39819	0.351596	1.13252	0.257416	1	circRNA	ENST00000561304.5	2,3,4,5
chr5:73068779-73074741|chr5:73077493-73078179	FCHO2	49	80	73	79	44	17	44	38	22	24	5	8	65.7164	42.306	38.0226	50.6344	24.9659	15.406	47.1978	49.7339	25.1744	29.1687	9.41463	16.0209	34.4801	-0.528232	0.381006	-1.38641	0.16562	0.573259	34.4801	-1.24004	0.411133	-3.01616	0.00256001	0.0956133	34.4801	-0.711809	0.419209	-1.69798	0.0895114	1	circRNA	ENST00000430046.6	20,21
chr9:100442356-100498764|chr9:100516771-100547743	MSANTD3-TMEFF1	18	65	84	83	56	24	36	32	38	20	9	19	24.1407	34.3736	43.752	53.1982	31.7747	21.7496	38.6164	41.8812	43.4831	24.3072	16.9463	38.0497	34.3561	-0.246319	0.346687	-0.710494	0.477398	0.79102	34.3561	-0.347902	0.362026	-0.960986	0.336559	0.731007	34.3561	-0.101583	0.369029	-0.275271	0.783108	1	circRNA	ENST00000502978.1	2,3,4,5
chr4:55396396-55411613|chr4:55417985-55424537	TMEM165	27	58	102	77	70	26	25	18	19	40	15	15	36.2111	30.6718	53.1274	49.3525	39.7184	23.5621	26.8169	23.5582	21.7415	48.6145	28.2439	30.0393	34.3048	-0.559139	0.337031	-1.65901	0.0971129	0.469044	34.3048	-0.395534	0.348109	-1.13624	0.255858	0.649757	34.3048	0.163605	0.359413	0.455201	0.648965	1	circRNA	ENST00000381334.9	2,3,4
chr9:111385442-111386376|chr9:111391824-111392767	ECPAS	42	42	104	82	41	22	36	25	20	30	8	17	56.3283	22.2106	54.1691	52.5572	23.2637	19.9371	38.6164	32.7197	22.8858	36.4608	15.0634	34.0445	34.0214	-0.698841	0.368607	-1.8959	0.0579738	0.37827	34.0214	-0.753824	0.384293	-1.96159	0.0498108	0.352365	34.0214	-0.0549828	0.395838	-0.138902	0.889528	1	circRNA	ENST00000338205.9	31,30,29,28
chr6:87155759-87215902|chr6:87218731-87233324	ZNF292	38	74	76	78	50	28	37	18	13	21	17	18	50.9637	39.133	39.5851	49.9934	28.3703	25.3745	39.689	23.5582	14.8758	25.5226	32.0098	36.0471	33.7602	-0.608061	0.312737	-1.94432	0.0518567	0.36827	33.7602	-0.762137	0.333387	-2.28604	0.0222518	0.248708	33.7602	-0.154077	0.345428	-0.446046	0.655564	1	circRNA	ENST00000369577.7	2,3,4
chr19:11176817-11178344|chr19:11178720-11192830	KANK2	73	77	68	83	39	27	25	18	17	18	8	12	97.904	40.7195	35.4183	53.1982	22.1288	24.4683	26.8169	23.5582	19.453	21.8765	15.0634	24.0314	33.7197	-1.19921	0.351898	-3.40783	0.000654813	0.0764313	33.7197	-1.46289	0.377928	-3.87081	0.000108473	0.0253225	33.7197	-0.26368	0.395151	-0.667288	0.504588	1	circRNA	ENST00000589359.5	6,5
chr19:12925174-12928341|chr19:12928847-12930222	FARSA	38	55	76	76	46	15	35	17	35	27	14	16	50.9637	29.0853	39.5851	48.7116	26.1007	13.5935	37.5437	22.2494	40.0502	32.8148	26.361	32.0419	33.2584	-0.746374	0.337853	-2.20917	0.027163	0.313569	33.2584	-0.329308	0.344146	-0.956886	0.338625	0.731678	33.2584	0.417065	0.359115	1.16137	0.245491	1	circRNA	ENST00000586146.5	7,6,5
chr2:199368707-199380363|chr2:199433514-199455868	CUFF.35271.8	48	56	71	58	41	29	24	18	31	31	11	19	64.3752	29.6142	36.9808	37.1746	23.2637	26.2808	25.7442	23.5582	35.473	37.6762	20.7122	38.0497	33.2419	-0.731027	0.324325	-2.254	0.0241964	0.30222	33.2419	-0.300637	0.330587	-0.909404	0.363137	0.74217	33.2419	0.43039	0.346067	1.24366	0.213625	1	circRNA	CUFF.35271.8	6,5,4,3
chr8:22195587-22196679|chr8:22197420-22201802	BMP1	53	80	79	99	33	10	38	20	20	10	14	10	71.081	42.306	41.1477	63.4532	18.7244	9.06234	40.7617	26.1757	22.8858	12.1536	26.361	20.0262	32.8449	-1.21254	0.390271	-3.10693	0.00189044	0.101842	32.8449	-1.42371	0.413071	-3.44664	0.000567604	0.0469558	32.8449	-0.211164	0.429589	-0.491549	0.623038	1	circRNA	ENST00000306385.9	14,15
chr14:22908380-22909482|chr14:22911403-22918998	RBM23	59	60	83	61	43	16	24	26	18	38	6	11	79.1279	31.7295	43.2311	39.0974	24.3985	14.4997	25.7442	34.0285	20.5972	46.1837	11.2976	22.0288	32.6637	-0.957788	0.40199	-2.38261	0.0171902	0.271553	32.6637	-0.89055	0.415418	-2.14374	0.0320534	0.296671	32.6637	0.0672381	0.429621	0.156505	0.875635	1	circRNA	ENST00000359890.7	3,2
chr1:33281811-33294936|chr1:33295305-33298929	ZNF362	42	63	87	78	45	26	38	24	26	12	9	11	56.3283	33.3159	45.3145	49.9934	25.5333	23.5621	40.7617	31.4109	29.7516	14.5843	16.9463	22.0288	32.4609	-0.6087	0.320539	-1.89899	0.057566	0.378187	32.4609	-1.12187	0.35201	-3.18703	0.00143743	0.0686371	32.4609	-0.513165	0.363165	-1.41304	0.157645	1	circRNA	ENST00000539719.5	7,8
chr22:45693078-45700281|chr22:45740538-45806958	ATXN10-2	15	57	72	76	61	27	25	20	24	23	28	15	20.1173	30.143	37.5017	48.7116	34.6118	24.4683	26.8169	26.1757	27.463	27.9533	52.7219	30.0393	32.227	-0.295693	0.33864	-0.873177	0.382567	0.7383	32.227	-0.0292386	0.347459	-0.08415	0.932937	0.98853	32.227	0.266454	0.356534	0.747345	0.454855	1	circRNA	CUFF.40548.3	4,5,6,7,8,9,10
chr16:68085180-68121986|chr16:68123121-68126447	NFATC3	19	72	96	76	44	36	21	17	27	31	9	18	25.4819	38.0754	50.0023	48.7116	24.9659	32.6244	22.5262	22.2494	30.8959	37.6762	16.9463	36.0471	32.1835	-0.681102	0.326887	-2.0836	0.0371963	0.335842	32.1835	-0.425863	0.337194	-1.26296	0.206603	0.590372	32.1835	0.255239	0.351364	0.726424	0.467579	1	circRNA	ENST00000553077.5	2
chr9:35490172-35546429|chr9:35548535-35555059	RUSC2	19	62	70	52	71	25	30	23	29	26	21	13	25.4819	32.7871	36.46	33.329	40.2858	22.6558	32.1803	30.1021	33.1845	31.5994	39.5415	26.034	31.9701	-0.0357486	0.301028	-0.118755	0.905469	0.972261	31.9701	0.00827638	0.315336	0.0262462	0.979061	0.993843	31.9701	0.044025	0.321399	0.136979	0.891047	1	circRNA	ENST00000361226.7	2
chr10:31319133-31373017|chr10:31387266-31461036	ZEB1	38	55	64	93	35	17	30	22	21	30	13	12	50.9637	29.0853	33.3348	59.6076	19.8592	15.406	32.1803	28.7933	24.0301	36.4608	24.478	24.0314	31.5192	-0.854619	0.351879	-2.42873	0.0151519	0.264868	31.5192	-0.63892	0.363351	-1.75841	0.0786776	0.407399	31.5192	0.215699	0.379133	0.568926	0.569406	1	circRNA	ENST00000560196.5	2,3
chr17:7498210-7499038|chr17:7499491-7500638	POLR2A	51	56	56	83	54	17	36	18	17	28	7	9	68.3987	29.6142	29.168	53.1982	30.6399	15.406	38.6164	23.5582	19.453	34.0301	13.1805	18.0236	31.1072	-0.70941	0.389656	-1.8206	0.0686671	0.405509	31.1072	-1.03468	0.412759	-2.50675	0.0121845	0.191042	31.1072	-0.325275	0.424084	-0.767006	0.443078	1	circRNA	ENST00000617998.4	9,10
chr18:21705123-21765771|chr18:21779685-21791334	MIB1	26	57	89	44	47	25	23	27	33	33	12	11	34.8699	30.143	46.3563	28.2014	26.6681	22.6558	24.6716	35.3372	37.7616	40.1069	22.5951	22.0288	30.9497	-0.367554	0.324317	-1.13331	0.257082	0.660007	30.9497	-0.153375	0.335224	-0.457531	0.647289	0.884951	30.9497	0.214178	0.345801	0.619369	0.535673	1	circRNA	ENST00000578646.5	2,3,4,5,6
chr1:155827028-155853275|chr1:155853806-155857146	GON4L	20	49	100	59	37	19	35	31	35	12	9	19	26.823	25.9124	52.0857	37.8156	20.994	17.2184	37.5437	40.5724	40.0502	14.5843	16.9463	38.0497	30.7163	-0.330905	0.397682	-0.832085	0.405361	0.755765	30.7163	-0.392796	0.412313	-0.952666	0.340759	0.731678	30.7163	-0.0618912	0.420206	-0.147288	0.882905	1	circRNA	ENST00000368331.5	2
chr1:240211235-240257944|chr1:240392562-240438060	FMN2	27	48	86	65	49	15	21	23	31	24	14	17	36.2111	25.3836	44.7937	41.6612	27.8029	13.5935	22.5262	30.1021	35.473	29.1687	26.361	34.0445	30.5935	-0.658051	0.33239	-1.97976	0.047731	0.365865	30.5935	-0.239467	0.339119	-0.706146	0.480097	0.802433	30.5935	0.418584	0.354301	1.18143	0.23743	1	circRNA	ENST00000319653.13	7,8,9,10,11,12,13,14,15
chr4:128970468-128992166|chr4:129003876-129039040	SCLT1	50	28	84	46	33	22	30	13	21	33	12	16	67.0575	14.8071	43.752	29.4833	18.7244	19.9371	32.1803	17.0142	24.0301	40.1069	22.5951	32.0419	30.1442	-0.79154	0.416149	-1.90206	0.0571632	0.377672	30.1442	-0.346742	0.421336	-0.822958	0.410532	0.773536	30.1442	0.444798	0.435689	1.02091	0.307299	1	circRNA	ENST00000281142.9	9,8,7,6
chr8:105318981-105419143|chr8:105444381-105561362	ZFPM2	38	43	50	82	51	24	32	18	28	14	15	11	50.9637	22.7394	26.0428	52.5572	28.9377	21.7496	34.3257	23.5582	32.0402	17.0151	28.2439	22.0288	30.0169	-0.460514	0.362565	-1.27015	0.20403	0.619207	30.0169	-0.590196	0.381202	-1.54825	0.121562	0.466061	30.0169	-0.129683	0.391353	-0.33137	0.740365	1	circRNA	ENST00000407775.6	2,3
chr11:45979966-46076753|chr11:46092223-46120934	PHF21A	18	60	96	72	53	26	28	26	29	19	10	7	24.1407	31.7295	50.0023	46.1478	30.0725	23.5621	30.035	34.0285	33.1845	23.0919	18.8293	14.0183	29.9035	-0.397275	0.336043	-1.18222	0.23712	0.641864	29.9035	-0.748694	0.361391	-2.0717	0.0382932	0.31305	29.9035	-0.351419	0.370764	-0.947824	0.343219	1	circRNA	ENST00000524497.5	5,4,3,2
chr11:46049497-46076753|chr11:46092223-46120934	PHF21A	18	60	96	72	53	26	28	26	29	19	10	7	24.1407	31.7295	50.0023	46.1478	30.0725	23.5621	30.035	34.0285	33.1845	23.0919	18.8293	14.0183	29.9035	-0.397275	0.336043	-1.18222	0.23712	0.641864	29.9035	-0.748694	0.361391	-2.0717	0.0382932	0.31305	29.9035	-0.351419	0.370764	-0.947824	0.343219	1	circRNA	ENST00000532883.5	6,5,4,3,2
chr11:45979966-46076753|chr11:46092223-46118741	PHF21A	18	60	96	72	53	26	28	26	29	19	10	7	24.1407	31.7295	50.0023	46.1478	30.0725	23.5621	30.035	34.0285	33.1845	23.0919	18.8293	14.0183	29.9035	-0.397275	0.336043	-1.18222	0.23712	0.641864	29.9035	-0.748694	0.361391	-2.0717	0.0382932	0.31305	29.9035	-0.351419	0.370764	-0.947824	0.343219	1	circRNA	ENST00000529782.5	7,6,5,4,3
chr3:170129552-170136418|chr3:170149244-170171372	PHC3	18	46	92	68	37	26	28	12	29	27	12	19	24.1407	24.3259	47.9188	43.584	20.994	23.5621	30.035	15.7054	33.1845	32.8148	22.5951	38.0497	29.7425	-0.647994	0.348404	-1.85989	0.0629006	0.394735	29.7425	-0.16018	0.353347	-0.453323	0.650316	0.887217	29.7425	0.487814	0.368381	1.32421	0.185433	1	circRNA	ENST00000495893.6	7,6,5
chr1:31911826-31915894|chr1:31919658-31937986	PTP4A2	24	46	66	40	44	22	15	24	25	42	17	18	32.1876	24.3259	34.3766	25.6377	24.9659	19.9371	16.0902	31.4109	28.6073	51.0452	32.0098	36.0471	29.7201	-0.333733	0.331417	-1.00699	0.313939	0.701527	29.7201	0.357028	0.331779	1.0761	0.281881	0.680436	29.7201	0.690762	0.343906	2.00858	0.0445821	1	circRNA	ENST00000647444.1	3,2
chr6:156935576-157036834|chr6:157084905-157110471	ARID1B	58	76	65	68	40	24	22	17	13	14	13	7	77.7867	40.1907	33.8557	43.584	22.6962	21.7496	23.5989	22.2494	14.8758	17.0151	24.478	14.0183	29.6749	-1.0798	0.33959	-3.17971	0.00147421	0.0967909	29.6749	-1.45378	0.372675	-3.90093	9.58221e-05	0.0251653	29.6749	-0.373982	0.390477	-0.957757	0.338185	1	circRNA	ENST00000452544.2	2,3
chr11:130239896-130260855|chr11:130261929-130314374	ZBTB44	15	53	71	81	44	25	42	15	21	26	7	18	20.1173	28.0277	36.9808	51.9163	24.9659	22.6558	45.0524	19.6318	24.0301	31.5994	13.1805	36.0471	29.5171	-0.308929	0.38139	-0.810009	0.417935	0.761877	29.5171	-0.40252	0.39772	-1.01207	0.311504	0.706009	29.5171	-0.0935913	0.405862	-0.230599	0.817626	1	circRNA	ENST00000445008.6	2
chr17:77307197-77402058|chr17:77402703-77482143	2019-09-09	22	65	80	39	43	45	37	22	10	18	19	10	29.5053	34.3736	41.6686	24.9967	24.3985	40.7805	39.689	28.7933	11.4429	21.8765	35.7756	20.0262	29.4439	0.0164742	0.344489	0.0478223	0.961858	0.98955	29.4439	-0.599676	0.374604	-1.60083	0.109416	0.451296	29.4439	-0.61615	0.378905	-1.62613	0.103922	1	circRNA	ENST00000427177.5	3
chr18:12991437-12999420|chr18:13019206-13029662	CEP192	11	57	77	85	57	29	30	16	18	16	8	21	14.7527	30.143	40.106	54.48	32.3421	26.2808	32.1803	20.9406	20.5972	19.4458	15.0634	42.055	29.0322	-0.335944	0.388247	-0.865284	0.386883	0.739782	29.0322	-0.575333	0.408136	-1.40966	0.15864	0.527378	29.0322	-0.239389	0.41628	-0.575067	0.565246	1	circRNA	ENST00000506447.5	2,3,4,5,6,7,8,9
chr7:158749723-158759485|chr7:158764853-158767653	ESYT2	26	53	65	70	50	20	26	20	33	22	11	9	34.8699	28.0277	33.8557	44.8659	28.3703	18.1247	27.8896	26.1757	37.7616	26.7379	20.7122	18.0236	28.7846	-0.489257	0.328413	-1.48976	0.136287	0.525391	28.7846	-0.413144	0.343909	-1.20132	0.229628	0.622598	28.7846	0.0761127	0.356283	0.21363	0.830836	1	circRNA	ENST00000251527.9	13,12,11,10,9
chr10:101624810-101667885|chr10:101676436-101694380	FBXW4	23	58	64	53	56	28	28	26	21	15	15	12	30.8465	30.6718	33.3348	33.9699	31.7747	25.3745	30.035	34.0285	24.0301	18.2304	28.2439	24.0314	28.7143	-0.0943536	0.292359	-0.322732	0.746898	0.913939	28.7143	-0.467818	0.32099	-1.45743	0.144999	0.505212	28.7143	-0.373465	0.327949	-1.13879	0.254791	1	circRNA	ENST00000331272.7	5,4,3,2
chr4:150350159-150415437|chr4:150491035-150588047	LRBA	22	63	69	51	49	28	18	23	34	31	6	9	29.5053	33.3159	35.9391	32.688	27.8029	25.3745	19.3082	30.1021	38.9059	37.6762	11.2976	18.0236	28.3283	-0.364266	0.347043	-1.04963	0.29389	0.689497	28.3283	-0.259441	0.360703	-0.719267	0.471977	0.801806	28.3283	0.104824	0.371064	0.282497	0.777563	1	circRNA	ENST00000510413.5	47,46,45,44,43,42,41
chr12:991322-1027747|chr12:1028572-1083163	ERC1	33	42	76	56	49	11	21	20	25	21	16	13	44.258	22.2106	39.5851	35.8927	27.8029	9.96857	22.5262	26.1757	28.6073	25.5226	30.1268	26.034	28.2259	-0.694299	0.357145	-1.94403	0.0518924	0.36827	28.2259	-0.348404	0.365835	-0.952352	0.340918	0.731678	28.2259	0.345895	0.381459	0.906769	0.364529	1	circRNA	ENST00000543086.7	2
chr12:108633886-108652271|chr12:108654410-108657303	CUFF.22139.2	0	0	0	527	0	0	0	0	0	0	0	0	0	0	0	337.776	0	0	0	0	0	0	0	0	28.148	-23.4316	3.67873	-6.36949	NA	NA	28.148	-22.7525	3.67873	-6.18489	NA	NA	28.148	0	3.81698	0	NA	NA	circRNA	CUFF.22139.2	5,4,3
chr7:43609495-43639448|chr7:43640649-43645250	COA1	58	71	81	81	37	14	28	14	22	17	0	0	77.7867	37.5465	42.1894	51.9163	20.994	12.6873	30.035	18.323	25.1744	20.6611	0	0	28.1095	-1.34834	0.797408	-1.69091	0.090854	0.466586	28.1095	-2.1236	0.82378	-2.57787	0.00994107	0.17349	28.1095	-0.775255	0.833915	-0.929657	0.352549	1	circRNA	ENST00000415076.6	6,5
chr2:62955660-62979187|chr2:62996766-63037534	EHBP1	12	50	67	38	39	35	21	23	25	16	14	26	16.0938	26.4412	34.8974	24.3558	22.1288	31.7182	22.5262	30.1021	28.6073	19.4458	26.361	52.0681	27.8955	0.0238229	0.3577	0.0666003	0.9469	0.986571	27.8955	0.248858	0.367611	0.676959	0.498432	0.809904	27.8955	0.225035	0.373049	0.603231	0.546355	1	circRNA	ENST00000263991.9	16,17,18,19,20,21
chr19:3656557-3660965|chr19:3662001-3664821	PIP5K1C	50	58	52	70	40	17	22	15	19	25	7	9	67.0575	30.6718	27.0846	44.8659	22.6962	15.406	23.5989	19.6318	21.7415	30.384	13.1805	18.0236	27.8619	-1.02373	0.3716	-2.75494	0.00587035	0.189266	27.8619	-0.958648	0.388898	-2.46504	0.0137	0.198508	27.8619	0.0650852	0.407388	0.159762	0.873068	1	circRNA	ENST00000335312.7	5,4
chr1:117368485-117402185|chr1:117414831-117420568	CUFF.3560.3	14	49	70	56	33	30	28	13	23	25	12	22	18.7761	25.9124	36.46	35.8927	18.7244	27.187	30.035	17.0142	26.3187	30.384	22.5951	44.0576	27.7798	-0.361824	0.34716	-1.04224	0.2973	0.691777	27.7798	0.0352794	0.354214	0.0995992	0.920663	0.987902	27.7798	0.397103	0.365838	1.08546	0.277717	1	circRNA	CUFF.3560.3	2,3
chr16:3810779-3850296|chr16:3851009-3879831	CREBBP	28	36	49	42	39	22	36	19	31	27	11	14	37.5522	19.0377	25.522	26.9195	22.1288	19.9371	38.6164	24.8669	35.473	32.8148	20.7122	28.0366	27.6348	-0.0266242	0.343785	-0.0774443	0.93827	0.984066	27.6348	0.158172	0.355218	0.445281	0.656117	0.88821	27.6348	0.184796	0.361603	0.511047	0.609318	1	circRNA	ENST00000262367.9	2
chr19:1031192-1032391|chr19:1032696-1036129	CNN2	32	67	58	44	29	31	23	24	20	22	9	12	42.9168	35.4312	30.2097	28.2014	16.4548	28.0932	24.6716	31.4109	22.8858	26.7379	16.9463	24.0314	27.3326	-0.45358	0.326061	-1.39109	0.164198	0.572105	27.3326	-0.56143	0.347888	-1.61382	0.106565	0.445558	27.3326	-0.10785	0.360015	-0.299569	0.764506	1	circRNA	ENST00000263097.8	3,4
chr12:27710955-27714779|chr12:27724186-27735446	MRPS35	31	35	65	60	40	12	35	15	16	31	11	14	41.5757	18.5089	33.8557	38.4565	22.6962	10.8748	37.5437	19.6318	18.3087	37.6762	20.7122	28.0366	27.3231	-0.5341	0.398748	-1.33944	0.180426	0.587125	27.3231	-0.31715	0.409371	-0.774725	0.438502	0.776129	27.3231	0.21695	0.421451	0.514768	0.606715	1	circRNA	ENST00000081029.7	2,3,4,5
chr1:9922358-9931890|chr1:9934860-9935491	LZIC	44	55	64	56	41	17	18	29	19	14	10	8	59.0106	29.0853	33.3348	35.8927	23.2637	15.406	19.3082	37.9548	21.7415	17.0151	18.8293	16.0209	27.2386	-0.705064	0.35645	-1.97802	0.0479267	0.365865	27.2386	-1.05398	0.385869	-2.73145	0.0063057	0.148672	27.2386	-0.348918	0.399621	-0.873123	0.382596	1	circRNA	ENST00000488540.5	4,3,2
chr19:17075874-17101659|chr19:17102557-17145396	MYO9B	21	50	51	34	39	34	20	17	27	21	16	20	28.1642	26.4412	26.5637	21.792	22.1288	30.8119	21.4535	22.2494	30.8959	25.5226	30.1268	40.0523	27.1835	-0.082398	0.314537	-0.261966	0.793348	0.93499	27.1835	0.287346	0.322725	0.890374	0.373265	0.749742	27.1835	0.369744	0.331195	1.11639	0.264254	1	circRNA	ENST00000595618.5	2
chr8:140830526-140846259|chr8:140890769-140925660	PTK2	24	49	65	47	55	18	23	17	14	24	17	16	32.1876	25.9124	33.8557	30.1243	31.2073	16.3122	24.6716	22.2494	16.0201	29.1687	32.0098	32.0419	27.1467	-0.347708	0.334901	-1.03824	0.299159	0.692158	27.1467	-0.184717	0.348315	-0.530317	0.595892	0.85634	27.1467	0.16299	0.359613	0.453239	0.650377	1	circRNA	ENST00000522684.5	7,6,5,4,3
chr8:140830526-140846259|chr8:140890769-141001124	PTK2	24	49	65	47	55	18	23	17	14	24	17	16	32.1876	25.9124	33.8557	30.1243	31.2073	16.3122	24.6716	22.2494	16.0201	29.1687	32.0098	32.0419	27.1467	-0.347708	0.334901	-1.03824	0.299159	0.692158	27.1467	-0.184717	0.348315	-0.530317	0.595892	0.85634	27.1467	0.16299	0.359613	0.453239	0.650377	1	circRNA	ENST00000519993.5	5,4,3,2
chr9:110942168-110972072|chr9:111011690-111036121	CUFF.57345.6	0	0	273	179	0	0	63	0	0	0	0	0	0	0	142.194	114.729	0	0	67.5786	0	0	0	0	0	27.0418	-1.9277	3.53887	-0.544722	0.585944	0.848868	27.0418	-7.8504	3.67893	-2.13388	0.0328525	0.300101	27.0418	-5.9227	3.68217	-1.60848	0.10773	1	circRNA	CUFF.57345.6	6,5,4,3,2
chr4:150079448-150102477|chr4:150102812-150193137	DCLK2	32	43	74	68	34	12	26	13	9	20	13	20	42.9168	22.7394	38.5434	43.584	19.2918	10.8748	27.8896	17.0142	10.2986	24.3072	24.478	40.0523	26.8325	-0.970814	0.40013	-2.42625	0.0152558	0.264868	26.8325	-0.608562	0.408665	-1.48915	0.136449	0.489213	26.8325	0.362252	0.427428	0.847515	0.396708	1	circRNA	ENST00000296550.11	2
chr1:29150192-29154695|chr1:29154910-29159373	SRSF4	33	44	74	69	27	29	29	16	13	23	12	6	44.258	23.2683	38.5434	44.225	15.32	26.2808	31.1076	20.9406	14.8758	27.9533	22.5951	12.0157	26.782	-0.686564	0.363164	-1.8905	0.0586905	0.381761	26.782	-0.927328	0.388706	-2.38568	0.0170476	0.217003	26.782	-0.240764	0.402482	-0.598199	0.549707	1	circRNA	ENST00000373795.6	4
chr17:45468593-45475099|chr17:45475726-45477899	PLEKHM1	16	35	77	52	42	31	25	17	25	21	22	5	21.4584	18.5089	40.106	33.329	23.8311	28.0932	26.8169	22.2494	28.6073	25.5226	41.4244	10.0131	26.6633	-0.181743	0.373638	-0.486415	0.626673	0.870372	26.6633	-0.110371	0.387446	-0.284869	0.775745	0.936151	26.6633	0.0713719	0.395328	0.180538	0.85673	1	circRNA	ENST00000430334.7	4
chr16:88018667-88027482|chr16:88038011-88065266	BANP	43	52	54	70	22	16	22	14	14	31	13	7	57.6695	27.4989	28.1263	44.8659	12.4829	14.4997	23.5989	18.323	16.0201	37.6762	24.478	14.0183	26.6048	-1.19705	0.39428	-3.03604	0.00239706	0.11991	26.6048	-0.732507	0.400785	-1.82768	0.0675978	0.384886	26.6048	0.464543	0.423744	1.09628	0.272955	1	circRNA	ENST00000393208.6	7,8,9,10
chr9:125332629-125337017|chr9:125337591-125341176	GAPVD1	37	46	56	57	46	21	15	11	21	28	11	11	49.6226	24.3259	29.168	36.5337	26.1007	19.0309	16.0902	14.3967	24.0301	34.0301	20.7122	22.0288	26.3391	-0.818055	0.355364	-2.30202	0.0213342	0.285804	26.3391	-0.418763	0.363542	-1.1519	0.249364	0.640482	26.3391	0.399292	0.382315	1.04441	0.296297	1	circRNA	ENST00000497580.5	14,15
chr9:83677961-83678440|chr9:83686155-83707499	UBQLN1	24	36	45	58	33	28	22	16	16	43	17	6	32.1876	19.0377	23.4386	37.1746	18.7244	25.3745	23.5989	20.9406	18.3087	52.2605	32.0098	12.0157	26.256	-0.326626	0.400278	-0.815997	0.414502	0.760596	26.256	0.0730537	0.40665	0.179647	0.857429	0.968006	26.256	0.399679	0.416935	0.958613	0.337754	1	circRNA	ENST00000376395.8	5,4,3,2
chr20:58434705-58438944|chr20:58441083-58444076	VAPB	33	48	60	85	34	29	25	12	14	21	6	9	44.258	25.3836	31.2514	54.48	19.2918	26.2808	26.8169	15.7054	16.0201	25.5226	11.2976	18.0236	26.1943	-0.803505	0.36293	-2.21394	0.0268328	0.311468	26.1943	-1.0959	0.391614	-2.79843	0.00513521	0.138322	26.1943	-0.292399	0.406941	-0.71853	0.472431	1	circRNA	ENST00000475243.5	4,5
chr9:92253453-92256679|chr9:92269983-92270984	CUFF.55574.3	11	51	55	44	44	25	26	34	18	28	9	11	14.7527	26.97	28.6471	28.2014	24.9659	22.6558	27.8896	44.4988	20.5972	34.0301	16.9463	22.0288	26.0153	0.227621	0.352345	0.646017	0.518269	0.82468	26.0153	-0.086001	0.375299	-0.229153	0.81875	0.95394	26.0153	-0.313622	0.377541	-0.830696	0.406145	1	circRNA	CUFF.55574.3	20,19,18,17,16,15,14,13
chr3:114339426-114350273|chr3:114351878-114380216	ZBTB20	9	39	77	59	39	18	24	19	17	38	6	17	12.0704	20.6242	40.106	37.8156	22.1288	16.3122	25.7442	24.8669	19.453	46.1837	11.2976	34.0445	25.8873	-0.347901	0.429663	-0.809708	0.418108	0.761877	25.8873	-0.011362	0.436966	-0.0260021	0.979256	0.993843	25.8873	0.336539	0.446738	0.753326	0.451254	1	circRNA	ENST00000357258.8	9
chr5:176911389-176943334|chr5:176958154-176968554	UIMC1	26	43	75	76	25	16	29	19	23	12	9	11	34.8699	22.7394	39.0643	48.7116	14.1852	14.4997	31.1076	24.8669	26.3187	14.5843	16.9463	22.0288	25.8269	-0.811	0.376873	-2.15192	0.0314036	0.326545	25.8269	-0.858259	0.397375	-2.15982	0.0307866	0.288965	25.8269	-0.0472585	0.413526	-0.114282	0.909014	1	circRNA	ENST00000377227.8	10,9,8,7
chr1:240211235-240257944|chr1:240355908-240392510	FMN2	13	39	58	61	35	24	30	25	21	27	8	12	17.435	20.6242	30.2097	39.0974	19.8592	21.7496	32.1803	32.7197	24.0301	32.8148	15.0634	24.0314	25.8179	-0.0559722	0.362997	-0.154195	0.877456	0.963185	25.8179	-0.161117	0.381561	-0.422258	0.672837	0.899255	25.8179	-0.105145	0.387831	-0.27111	0.786306	1	circRNA	ENST00000319653.13	7,8,9,10,11,12,13,14
chr5:109690552-109713519|chr5:109716264-109729341	CUFF.46057.3	40	38	62	72	33	12	22	19	19	21	0	16	53.646	20.0953	32.2931	46.1478	18.7244	10.8748	23.5989	24.8669	21.7415	25.5226	0	32.0419	25.7961	-0.958937	0.473451	-2.02542	0.0428242	0.348443	25.7961	-0.909837	0.488391	-1.86293	0.0624723	0.378213	25.7961	0.0490998	0.503699	0.0974785	0.922346	1	circRNA	CUFF.46057.3	2,3
chr11:12675561-12764178|chr11:12764434-12862249	TEAD1	33	41	63	70	18	6	12	17	17	24	18	15	44.258	21.6818	32.814	44.8659	10.2133	5.4374	12.8721	22.2494	19.453	29.1687	33.8927	30.0393	25.5788	-1.5395	0.408255	-3.77093	0.000162638	0.037967	25.5788	-0.35248	0.394494	-0.893499	0.37159	0.749742	25.5788	1.18702	0.429553	2.76339	0.00572036	1	circRNA	ENST00000527636.5	3
chr7:129005159-129014978|chr7:129018157-129054650	TNPO3	23	47	63	55	45	19	25	15	15	20	15	12	30.8465	24.8547	32.814	35.2518	25.5333	17.2184	26.8169	19.6318	17.1644	24.3072	28.2439	24.0314	25.5595	-0.460792	0.325071	-1.41751	0.156333	0.559014	25.5595	-0.419799	0.343726	-1.22132	0.221965	0.614424	25.5595	0.0409925	0.357241	0.114748	0.908645	1	circRNA	ENST00000265388.9	4,3,2
chr1:66874937-66891153|chr1:66905375-66924661	CUFF.3028.2	13	35	68	46	39	24	22	16	20	37	14	11	17.435	18.5089	35.4183	29.4833	22.1288	21.7496	23.5989	20.9406	22.8858	44.9684	26.361	22.0288	25.4589	-0.212777	0.362261	-0.587359	0.556963	0.835642	25.4589	0.200415	0.368945	0.543212	0.586984	0.852283	25.4589	0.413192	0.378804	1.09078	0.27537	1	circRNA	CUFF.3028.2	4,3,2
chr1:155415923-155438326|chr1:155459898-155477885	ASH1L	7	50	72	50	54	33	20	19	19	20	13	11	9.38806	26.4412	37.5017	32.0471	30.6399	29.9057	21.4535	24.8669	21.7415	24.3072	24.478	22.0288	25.4	-0.0155888	0.363675	-0.0428648	0.965809	0.991012	25.4	-0.235246	0.385089	-0.610887	0.541275	0.834204	25.4	-0.219657	0.390656	-0.562276	0.573928	1	circRNA	ENST00000368346.7	5,4
chr2:207946512-207976650|chr2:207977586-208001029	PLEKHM3	11	44	64	31	38	35	14	20	21	25	13	19	14.7527	23.2683	33.3348	19.8692	21.5614	31.7182	15.0175	26.1757	24.0301	30.384	24.478	38.0497	25.22	0.0143788	0.361465	0.0397793	0.968269	0.991695	25.22	0.311924	0.370566	0.841752	0.399927	0.771576	25.22	0.297545	0.376768	0.789731	0.429685	1	circRNA	ENST00000427836.7	3
chr15:80075242-80120327|chr15:80122800-80131179	ZFAND6	45	53	53	57	25	12	22	24	18	12	10	8	60.3518	28.0277	27.6054	36.5337	14.1852	10.8748	23.5989	31.4109	20.5972	14.5843	18.8293	16.0209	25.2183	-0.938102	0.391882	-2.39384	0.0166731	0.269463	25.2183	-1.08772	0.416541	-2.61132	0.00901942	0.166226	25.2183	-0.149619	0.434014	-0.344734	0.730294	1	circRNA	ENST00000613266.4	3,4,5
chr15:80115070-80120327|chr15:80122800-80131179	ZFAND6	45	53	53	57	25	12	22	24	18	12	10	8	60.3518	28.0277	27.6054	36.5337	14.1852	10.8748	23.5989	31.4109	20.5972	14.5843	18.8293	16.0209	25.2183	-0.938102	0.391882	-2.39384	0.0166731	0.269463	25.2183	-1.08772	0.416541	-2.61132	0.00901942	0.166226	25.2183	-0.149619	0.434014	-0.344734	0.730294	1	circRNA	ENST00000559157.5	3,4,5
chr7:139631725-139715931|chr7:139717015-139777604	HIPK2	16	53	62	55	43	15	12	17	29	27	14	9	21.4584	28.0277	32.2931	35.2518	24.3985	13.5935	12.8721	22.2494	33.1845	32.8148	26.361	18.0236	25.044	-0.682429	0.354192	-1.92672	0.0540145	0.368331	25.044	-0.0746212	0.356813	-0.209133	0.834345	0.956353	25.044	0.607808	0.37533	1.6194	0.105362	1	circRNA	ENST00000406875.7	2
chr18:24015038-24064139|chr18:24083081-24114553	CUFF.24747.5	0	73	120	96	74	0	0	16	0	49	8	0	0	38.6042	62.5028	61.5304	41.9881	0	0	20.9406	0	59.5527	15.0634	0	25.0152	-1.36853	2.34766	-0.582934	0.559938	0.839035	25.0152	-1.12231	2.35013	-0.47755	0.632971	0.880501	25.0152	0.246224	2.35484	0.10456	0.916725	1	circRNA	CUFF.24747.5	2,3,4,5,6
chr18:9136965-9182381|chr18:9221999-9254210	ANKRD12	6	48	63	77	33	27	26	16	21	13	7	18	8.0469	25.3836	32.814	49.3525	18.7244	24.4683	27.8896	20.9406	24.0301	15.7997	13.1805	36.0471	24.7231	-0.367574	0.432313	-0.850248	0.395187	0.752073	24.7231	-0.423868	0.44893	-0.944173	0.345081	0.732093	24.7231	-0.0562943	0.458331	-0.122825	0.902246	1	circRNA	ENST00000262126.8	2,3,4,5,6,7,8
chr18:9137873-9182381|chr18:9221999-9254210	ANKRD12	6	48	63	77	33	27	26	16	21	13	7	18	8.0469	25.3836	32.814	49.3525	18.7244	24.4683	27.8896	20.9406	24.0301	15.7997	13.1805	36.0471	24.7231	-0.367574	0.432313	-0.850248	0.395187	0.752073	24.7231	-0.423868	0.44893	-0.944173	0.345081	0.732093	24.7231	-0.0562943	0.458331	-0.122825	0.902246	1	circRNA	ENST00000400020.7	2,3,4,5,6,7
chr15:41621589-41668827|chr15:41669958-41696074	MGA	8	40	81	55	51	26	26	17	31	10	15	4	10.7292	21.153	42.1894	35.2518	28.9377	23.5621	27.8896	22.2494	35.473	12.1536	28.2439	8.01047	24.6536	-0.115689	0.436427	-0.265083	0.790946	0.933582	24.6536	-0.390433	0.456837	-0.854644	0.392748	0.765597	24.6536	-0.274744	0.462743	-0.593729	0.552694	1	circRNA	ENST00000563576.5	2
chr9:33960878-33971650|chr9:33973237-33986759	CUFF.56506.5	0	0	0	166	0	0	63	0	0	73	17	0	0	0	0	106.396	0	0	67.5786	0	0	88.7214	32.0098	0	24.5588	-0.656075	3.54009	-0.185327	0.852972	0.955833	24.5588	0.182523	3.5397	0.0515647	0.958876	0.990631	24.5588	0.838599	3.54184	0.236769	0.812836	1	circRNA	CUFF.56506.5	8,7
chr1:26442873-26446315|chr1:26447660-26457790	DHDDS	44	47	76	62	35	6	19	13	14	21	6	7	59.0106	24.8547	39.5851	39.7384	19.8592	5.4374	20.3809	17.0142	16.0201	25.5226	11.2976	14.0183	24.3949	-1.35592	0.414826	-3.26865	0.00108062	0.0873221	24.3949	-1.23389	0.432799	-2.85095	0.00435894	0.130109	24.3949	0.122034	0.45698	0.267044	0.789435	1	circRNA	ENST00000434391.6	5,6
chr5:123512570-123545416|chr5:123557564-123573392	CSNK1G3	7	36	62	44	25	16	22	27	22	27	12	17	9.38806	19.0377	32.2931	28.2014	14.1852	14.4997	23.5989	35.3372	25.1744	32.8148	22.5951	34.0445	24.2642	-0.0995123	0.408663	-0.243507	0.807613	0.94248	24.2642	0.325554	0.414537	0.785344	0.432252	0.776103	24.2642	0.425067	0.422205	1.00678	0.314042	1	circRNA	ENST00000345990.8	2,3,4
chr15:98649675-98707561|chr15:98708107-98891324	IGF1R	9	49	58	35	40	18	22	15	22	24	18	15	12.0704	25.9124	30.2097	22.433	22.6962	16.3122	23.5989	19.6318	25.1744	29.1687	33.8927	30.0393	24.2616	-0.181603	0.348676	-0.520835	0.602482	0.854354	24.2616	0.326355	0.353579	0.923007	0.356004	0.734018	24.2616	0.507958	0.364146	1.39493	0.163038	1	circRNA	ENST00000649865.1	2
chr10:15572369-15575488|chr10:15592304-15597206	ITGA8	19	67	50	60	40	16	26	11	29	30	0	5	25.4819	35.4312	26.0428	38.4565	22.6962	14.4997	27.8896	14.3967	33.1845	36.4608	0	10.0131	23.7128	-0.657321	0.495372	-1.32692	0.184534	0.589218	23.7128	-0.592712	0.508856	-1.16479	0.244102	0.636163	23.7128	0.064609	0.520959	0.124019	0.9013	1	circRNA	ENST00000378076.3	24,23,22
chr4:87185799-87195323|chr4:87195690-87220417	KLHL8	28	32	81	44	25	8	14	23	17	29	6	13	37.5522	16.9224	42.1894	28.2014	14.1852	7.24987	15.0175	30.1021	19.453	35.2455	11.2976	26.034	23.6208	-0.935097	0.444338	-2.10447	0.035337	0.332929	23.6208	-0.414581	0.448873	-0.923606	0.355691	0.734018	23.6208	0.520516	0.468312	1.11147	0.266365	1	circRNA	ENST00000273963.9	2
chr8:140846678-140864311|chr8:140890769-140925660	PTK2	16	26	65	59	40	34	20	15	15	19	22	0	21.4584	13.7494	33.8557	37.8156	22.6962	30.8119	21.4535	19.6318	17.1644	23.0919	41.4244	0	23.5961	-0.178229	0.485586	-0.367039	0.71359	0.903469	23.5961	-0.389521	0.503902	-0.77301	0.439516	0.776129	23.5961	-0.211292	0.510322	-0.414037	0.678847	1	circRNA	ENST00000522684.5	5,4,3
chr8:140846678-140864311|chr8:140890769-141001124	PTK2	16	26	65	59	40	34	20	15	15	19	22	0	21.4584	13.7494	33.8557	37.8156	22.6962	30.8119	21.4535	19.6318	17.1644	23.0919	41.4244	0	23.5961	-0.178229	0.485586	-0.367039	0.71359	0.903469	23.5961	-0.389521	0.503902	-0.77301	0.439516	0.776129	23.5961	-0.211292	0.510322	-0.414037	0.678847	1	circRNA	ENST00000519993.5	3,2
chr1:65792630-65913244|chr1:65918835-66247459	PDE4B	35	39	64	31	31	20	27	12	11	20	9	14	46.9403	20.6242	33.3348	19.8692	17.5896	18.1247	28.9623	15.7054	12.5872	24.3072	16.9463	28.0366	23.5857	-0.558164	0.390767	-1.42838	0.153182	0.552673	23.5857	-0.546298	0.409264	-1.33483	0.181932	0.559648	23.5857	0.0118661	0.4231	0.0280457	0.977626	1	circRNA	ENST00000329654.8	2,3
chr1:7773511-7777159|chr1:7778169-7779625	VAMP3	28	45	19	88	35	25	18	23	18	17	4	7	37.5522	23.7971	9.89628	56.4029	19.8592	22.6558	19.3082	30.1021	20.5972	20.6611	7.53171	14.0183	23.5319	-0.470478	0.458122	-1.02697	0.304434	0.695393	23.5319	-0.971351	0.487366	-1.99306	0.0462547	0.351537	23.5319	-0.500872	0.496966	-1.00786	0.313522	1	circRNA	ENST00000054666.10	3,4
None|chr21:37421866-37472683	DYRK1A	39	46	74	42	35	24	17	12	17	27	0	6	52.3049	24.3259	38.5434	26.9195	19.8592	21.7496	18.2355	15.7054	19.453	32.8148	0	12.0157	23.4939	-0.885124	0.457712	-1.9338	0.0531375	0.36827	23.4939	-1.05465	0.48027	-2.19595	0.0280957	0.277132	23.4939	-0.169525	0.495556	-0.34209	0.732283	1	circRNA	ENST00000643854.1	1,2
chr14:65455718-65561336|chr14:65561766-65615977	FUT8	49	25	63	42	15	21	21	12	13	22	7	11	65.7164	13.2206	32.814	26.9195	8.51109	19.0309	22.5262	15.7054	14.8758	26.7379	13.1805	22.0288	23.4389	-1.06092	0.465077	-2.28117	0.0225384	0.292336	23.4389	-0.808435	0.476724	-1.69581	0.0899212	0.428708	23.4389	0.252483	0.496164	0.508871	0.610843	1	circRNA	ENST00000360689.9	3
chr7:23598051-23611170|chr7:23611553-23642930	CCDC126	17	32	56	80	26	25	28	10	13	20	4	15	22.7996	16.9224	29.168	51.2753	14.7526	22.6558	30.035	13.0879	14.8758	24.3072	7.53171	30.0393	23.1209	-0.588776	0.439923	-1.33836	0.180778	0.587125	23.1209	-0.657331	0.458884	-1.43246	0.152013	0.5143	23.1209	-0.0685551	0.471555	-0.145381	0.88441	1	circRNA	ENST00000307471.7	3
chr2:8888073-8908620|chr2:8958642-9003539	MBOAT2	32	38	63	65	18	20	17	16	22	23	7	3	42.9168	20.0953	32.814	41.6612	10.2133	18.1247	18.2355	20.9406	25.1744	27.9533	13.1805	6.00785	23.1098	-1.04124	0.415796	-2.50421	0.0122724	0.238744	23.1098	-0.846684	0.4304	-1.9672	0.04916	0.351537	23.1098	0.194558	0.451164	0.431235	0.666297	1	circRNA	ENST00000305997.7	4,3,2
chr8:61668275-61680967|chr8:61684188-61714268	CUFF.46388.12	206	0	0	0	0	0	0	0	0	0	0	0	276.277	0	0	0	0	0	0	0	0	0	0	0	23.0231	-23.1862	3.67887	-6.30252	NA	NA	23.0231	-22.4454	3.67887	-6.10115	NA	NA	23.0231	0	3.81698	0	NA	NA	circRNA	CUFF.46388.12	4,3,2
chr4:37591217-37631384|chr4:37638504-37647367	RELL1	19	53	64	47	48	19	18	19	15	20	5	9	25.4819	28.0277	33.3348	30.1243	27.2355	17.2184	19.3082	24.8669	17.1644	24.3072	9.41463	18.0236	22.8756	-0.401873	0.340561	-1.18003	0.237988	0.641864	22.8756	-0.741488	0.372508	-1.99053	0.0465325	0.351537	22.8756	-0.339615	0.384463	-0.883349	0.377048	1	circRNA	ENST00000314117.8	6,5,4
chr4:186663613-186706562|chr4:186709845-186726353	CUFF.45350.13	0	0	0	0	0	0	0	77	150	0	0	0	0	0	0	0	0	0	0	100.777	171.644	0	0	0	22.7017	20.7871	3.68079	5.64745	NA	NA	22.7017	21.5581	3.68066	5.85714	NA	NA	22.7017	0.77103	3.53934	0.217846	NA	NA	circRNA	CUFF.45350.13	3,2
chr7:66205522-66240324|chr7:66286709-66352504	TPST1	13	22	44	66	45	31	22	14	30	25	3	6	17.435	11.6341	22.9177	42.3021	25.5333	28.0932	23.5989	18.323	34.3287	30.384	5.64878	12.0157	22.6846	0.0197643	0.466602	0.0423578	0.966213	0.991012	22.6846	-0.14466	0.484125	-0.298807	0.765087	0.933653	22.6846	-0.164424	0.488652	-0.336485	0.736505	1	circRNA	ENST00000304842.5	2,3
chr2:99837524-100006631|chr2:100008932-100104401	AFF3	15	50	63	52	34	25	19	14	20	17	13	4	20.1173	26.4412	32.814	33.329	19.2918	22.6558	20.3809	18.323	22.8858	20.6611	24.478	8.01047	22.449	-0.502552	0.349706	-1.43707	0.150698	0.548728	22.449	-0.559096	0.372545	-1.50075	0.133421	0.484739	22.449	-0.0565434	0.386916	-0.146139	0.883812	1	circRNA	ENST00000409236.6	5,4,3
chr18:21242393-21366026|chr18:21403994-21439520	GREB1L	8	58	43	54	24	33	19	16	18	12	13	13	10.7292	30.6718	22.3968	34.6108	13.6177	29.9057	20.3809	20.9406	20.5972	14.5843	24.478	26.034	22.4123	-0.263567	0.397036	-0.663837	0.506794	0.816545	22.4123	-0.259649	0.414683	-0.626139	0.531224	0.827355	22.4123	0.00391778	0.424546	0.00922817	0.992637	1	circRNA	ENST00000584446.5	2,3,4,5,6,7
chr18:21363860-21366026|chr18:21403994-21439520	GREB1L	8	58	43	54	24	33	19	16	18	12	13	13	10.7292	30.6718	22.3968	34.6108	13.6177	29.9057	20.3809	20.9406	20.5972	14.5843	24.478	26.034	22.4123	-0.263567	0.397036	-0.663837	0.506794	0.816545	22.4123	-0.259649	0.414683	-0.626139	0.531224	0.827355	22.4123	0.00391778	0.424546	0.00922817	0.992637	1	circRNA	ENST00000580732.6	2,3,4,5,6,7
chr20:2948024-2964271|chr20:2965202-2975214	PTPRA	0	40	46	49	35	12	27	18	12	17	23	15	0	21.153	23.9594	31.4061	19.8592	10.8748	28.9623	23.5582	13.7315	20.6611	43.3073	30.0393	22.2927	0.069204	0.541931	0.127699	0.898387	0.972261	22.2927	0.42464	0.547801	0.775172	0.438238	0.776129	22.2927	0.355436	0.551843	0.644088	0.519518	1	circRNA	ENST00000380393.7	8,9
chr7:137228075-137251229|chr7:137254974-137343438	PTN	9	24	70	25	30	39	16	17	19	21	19	7	12.0704	12.6918	36.46	16.0235	17.0222	35.3431	17.1628	22.2494	21.7415	25.5226	35.7756	14.0183	22.1734	0.214553	0.437036	0.490927	0.623478	0.869359	22.1734	0.299035	0.44982	0.664789	0.506186	0.813261	22.1734	0.0844824	0.452357	0.18676	0.851849	1	circRNA	ENST00000348225.6	4,3,2
chr19:47260839-47264602|chr19:47264946-47266610	CUFF.31470.7	55	64	24	55	5	9	30	15	12	12	5	4	73.7633	33.8448	12.5006	35.2518	2.83703	8.1561	32.1803	19.6318	13.7315	14.5843	9.41463	8.01047	21.9922	-1.32432	0.575389	-2.30161	0.0213571	0.285804	21.9922	-1.71424	0.605849	-2.82949	0.00466217	0.134181	21.9922	-0.389922	0.623883	-0.624993	0.531976	1	circRNA	CUFF.31470.7	3
chr2:72718307-72731006|chr2:72733118-72741303	EXOC6B	35	41	77	70	28	15	23	8	18	10	5	1	46.9403	21.6818	40.106	44.8659	15.8874	13.5935	24.6716	10.4703	20.5972	12.1536	9.41463	2.00262	21.8654	-1.23318	0.425908	-2.89541	0.00378665	0.159115	21.8654	-1.69741	0.467231	-3.6329	0.000280251	0.0346357	21.8654	-0.464229	0.488254	-0.950793	0.341709	1	circRNA	ENST00000272427.10	5,4,3
chr5:128442372-128446480|chr5:128530693-128536401	CUFF.85695.26	0	0	115	109	80	0	0	0	0	46	16	0	0	0	59.8985	69.8626	45.3925	0	0	0	0	55.9066	30.1268	0	21.7656	-1.51176	3.54174	-0.426841	0.669495	0.88156	21.7656	-0.592856	3.54085	-0.167433	0.867029	0.97235	21.7656	0.918904	3.5454	0.259182	0.795495	1	circRNA	CUFF.85695.26	8,7,6,5,4,3
chr2:238173653-238182064|chr2:238185287-238188130	ILKAP	10	36	57	40	37	20	18	17	25	18	11	10	13.4115	19.0377	29.6888	25.6377	20.994	18.1247	19.3082	22.2494	28.6073	21.8765	20.7122	20.0262	21.6395	-0.159187	0.355497	-0.447786	0.654308	0.875048	21.6395	0.0383154	0.369373	0.103731	0.917383	0.985893	21.6395	0.197502	0.379414	0.520546	0.602683	1	circRNA	ENST00000254654.7	9,8,7,6
chr5:65926806-65988634|chr5:65994864-66012048	ERBIN	32	23	68	62	32	12	21	8	11	25	5	7	42.9168	12.163	35.4183	39.7384	18.157	10.8748	22.5262	10.4703	12.5872	30.384	9.41463	14.0183	21.5557	-1.0423	0.461009	-2.26091	0.0237649	0.30222	21.5557	-0.923331	0.477459	-1.93384	0.0531323	0.359657	21.5557	0.118968	0.497377	0.239191	0.810957	1	circRNA	ENST00000284037.9	2,3,4
chr5:16769203-16779544|chr5:16783469-16794645	MYO10	22	30	38	39	32	13	18	19	16	26	8	14	29.5053	15.8647	19.7926	24.9967	18.157	11.781	19.3082	24.8669	18.3087	31.5994	15.0634	28.0366	21.4401	-0.271065	0.380176	-0.712998	0.475847	0.79102	21.4401	0.080532	0.389674	0.206665	0.836272	0.956569	21.4401	0.351597	0.401803	0.875047	0.381548	1	circRNA	ENST00000274203.13	9,8,7,6,5
chr2:199328910-199348700|chr2:199433514-199455868	CUFF.35271.4	13	56	44	50	47	27	14	14	14	11	11	10	17.435	29.6142	22.9177	32.0471	26.6681	24.4683	15.0175	18.323	16.0201	13.369	20.7122	20.0262	21.3849	-0.270403	0.357501	-0.75637	0.449428	0.785824	21.3849	-0.592512	0.388473	-1.52523	0.127201	0.477234	21.3849	-0.322109	0.398843	-0.807609	0.419316	1	circRNA	CUFF.35271.4	9,8,7,6,5,4,3
chr9:96450628-96458378|chr9:96458541-96484461	HABP4	23	47	57	37	24	16	28	14	12	15	9	10	30.8465	24.8547	29.6888	23.7148	13.6177	14.4997	30.035	18.323	13.7315	18.2304	16.9463	20.0262	21.2096	-0.530573	0.36206	-1.46543	0.142804	0.53614	21.2096	-0.668895	0.389025	-1.71941	0.0855392	0.422866	21.2096	-0.138322	0.404164	-0.342244	0.732168	1	circRNA	ENST00000375251.7	2
chr3:27437526-27448650|chr3:27452498-27484078	SLC4A7	30	34	49	57	28	9	23	13	11	17	13	5	40.2345	17.98	25.522	36.5337	15.8874	8.1561	24.6716	17.0142	12.5872	20.6611	24.478	10.0131	21.1449	-0.861625	0.415554	-2.07344	0.0381315	0.335842	21.1449	-0.805888	0.435259	-1.85151	0.0640957	0.381545	21.1449	0.0557365	0.454466	0.122642	0.902391	1	circRNA	ENST00000425128.6	3,2
chr6:16306859-16326393|chr6:16328470-16485971	ATXN1	10	34	53	36	32	24	18	8	21	21	16	11	13.4115	17.98	27.6054	23.0739	18.157	21.7496	19.3082	10.4703	24.0301	25.5226	30.1268	22.0288	21.122	-0.248144	0.368382	-0.673604	0.500563	0.811484	21.122	0.274461	0.373386	0.735061	0.462302	0.798042	21.122	0.522605	0.386118	1.35348	0.175901	1	circRNA	ENST00000244769.8	8
chr16:69368482-69370482|chr16:69372355-69384579	TERF2	24	46	51	58	23	11	17	12	20	15	8	10	32.1876	24.3259	26.5637	37.1746	13.0503	9.96857	18.2355	15.7054	22.8858	18.2304	15.0634	20.0262	21.1181	-1.08875	0.362117	-3.00663	0.00264165	0.126139	21.1181	-0.634944	0.371108	-1.71094	0.0870917	0.428708	21.1181	0.453807	0.399312	1.13647	0.255758	1	circRNA	ENST00000254942.7	5,4
chr22:27860241-27873737|chr22:27914347-27919171	PITPNB	0	50	65	57	33	5	20	11	27	19	6	16	0	26.4412	33.8557	36.5337	18.7244	4.53117	21.4535	14.3967	30.8959	23.0919	11.2976	32.0419	21.1053	-0.741843	0.596477	-1.24371	0.213607	0.623008	21.1053	-0.0191591	0.596064	-0.0321427	0.974358	0.993843	21.1053	0.722684	0.610772	1.18323	0.236718	1	circRNA	ENST00000455418.7	7,6,5,4,3,2
chr14:100935881-100937402|chr14:100949596-100950401	CUFF.18333.4	0	33	57	49	44	21	19	19	14	21	23	0	0	17.4512	29.6888	31.4061	24.9659	19.0309	20.3809	24.8669	16.0201	25.5226	43.3073	0	21.0534	0.170675	1.00496	0.169833	0.865141	0.955833	21.0534	0.0988372	1.01274	0.097594	0.922255	0.987927	21.0534	-0.0718381	1.01405	-0.0708427	0.943523	1	circRNA	CUFF.18333.4	11,12,13,14,15,16,17,18
chr19:40733364-40736985|chr19:40737769-40739356	ITPKC	36	38	43	38	33	7	35	16	18	10	4	6	48.2814	20.0953	22.3968	24.3558	18.7244	6.34364	37.5437	20.9406	20.5972	12.1536	7.53171	12.0157	20.915	-0.443611	0.466719	-0.950487	0.341865	0.714134	20.915	-1.06963	0.503108	-2.12604	0.0335003	0.302078	20.915	-0.626015	0.513113	-1.22003	0.222453	1	circRNA	ENST00000263370.2	5,6
chr5:168486543-168488601|chr5:168497348-168500590	RARS	13	35	72	52	28	31	12	24	13	0	12	9	17.435	18.5089	37.5017	33.329	15.8874	28.0932	12.8721	31.4109	14.8758	0	22.5951	18.0236	20.8777	-0.300909	0.505997	-0.594685	0.552054	0.835642	20.8777	-1.01185	0.541208	-1.86962	0.0615369	0.376009	20.8777	-0.710942	0.548826	-1.29539	0.195187	1	circRNA	ENST00000520013.5	2,3,4,5,6
chr6:158580995-158583953|chr6:158589782-158605266	CUFF.49260.2	27	60	34	48	11	8	27	26	19	19	1	5	36.2111	31.7295	17.7091	30.7652	6.24147	7.24987	28.9623	34.0285	21.7415	23.0919	1.88293	10.0131	20.8022	-0.63825	0.546836	-1.16717	0.243142	0.648276	20.8022	-0.97047	0.571366	-1.69851	0.0894117	0.428708	20.8022	-0.33222	0.58283	-0.570013	0.568669	1	circRNA	CUFF.49260.2	3,4,5
chr1:45634236-45640209|chr1:45642499-45654542	GPBP1L1	30	39	38	75	31	21	15	8	12	6	6	12	40.2345	20.6242	19.7926	48.0706	17.5896	19.0309	16.0902	10.4703	13.7315	7.29217	11.2976	24.0314	20.688	-0.989256	0.425863	-2.32294	0.0201821	0.282543	20.688	-1.21773	0.456748	-2.6661	0.00767378	0.153549	20.688	-0.228477	0.476555	-0.479434	0.63163	1	circRNA	ENST00000290795.7	7,6
chr3:138537347-138570317|chr3:138571356-138572858	CEP70	14	43	48	50	32	17	13	10	11	32	9	10	18.7761	22.7394	25.0011	32.0471	18.157	15.406	13.9448	13.0879	12.5872	38.8916	16.9463	20.0262	20.6342	-0.696857	0.397602	-1.75265	0.0796621	0.439291	20.6342	-0.153308	0.402293	-0.381084	0.703141	0.906953	20.6342	0.54355	0.422269	1.28721	0.19802	1	circRNA	ENST00000264982.7	6,5,4
chr12:46209127-46229152|chr12:46243314-46268525	SLC38A1	28	19	44	45	30	14	22	12	9	19	8	15	37.5522	10.0477	22.9177	28.8424	17.0222	12.6873	23.5989	15.7054	10.2986	23.0919	15.0634	30.0393	20.5722	-0.4944	0.440479	-1.12241	0.261687	0.660149	20.5722	-0.329971	0.454684	-0.725714	0.468014	0.801806	20.5722	0.164429	0.468497	0.350971	0.72561	1	circRNA	ENST00000398637.9	5,4,3,2
chr5:79402055-79439009|chr5:79457018-79512769	HOMER1	9	39	73	29	38	18	13	13	14	23	12	11	12.0704	20.6242	38.0226	18.5873	21.5614	16.3122	13.9448	17.0142	16.0201	27.9533	22.5951	22.0288	20.5612	-0.397894	0.402661	-0.988162	0.323073	0.705079	20.5612	-0.0531951	0.412296	-0.129022	0.89734	0.979383	20.5612	0.344699	0.426078	0.809005	0.418512	1	circRNA	ENST00000334082.10	5,4,3,2
chrX:24149794-24172714|chrX:24179770-24207325	ZFX	9	29	54	30	39	24	18	18	23	13	5	16	12.0704	15.3359	28.1263	19.2282	22.1288	21.7496	19.3082	23.5582	26.3187	15.7997	9.41463	32.0419	20.4234	0.181528	0.394587	0.460045	0.645484	0.872895	20.4234	0.12667	0.413611	0.306254	0.759411	0.930809	20.4234	-0.0548576	0.417154	-0.131504	0.895376	1	circRNA	ENST00000379188.7	2,3,4
chrX:24161842-24172714|chrX:24179770-24207325	ZFX	9	29	54	30	39	24	18	18	23	13	5	16	12.0704	15.3359	28.1263	19.2282	22.1288	21.7496	19.3082	23.5582	26.3187	15.7997	9.41463	32.0419	20.4234	0.181528	0.394587	0.460045	0.645484	0.872895	20.4234	0.12667	0.413611	0.306254	0.759411	0.930809	20.4234	-0.0548576	0.417154	-0.131504	0.895376	1	circRNA	ENST00000379177.5	5,6
chr17:82520307-82563353|chr17:82568201-82571723	FOXK2	13	29	31	80	22	19	17	11	21	16	13	7	17.435	15.3359	16.1466	51.2753	12.4829	17.2184	18.2355	14.3967	24.0301	19.4458	24.478	14.0183	20.3749	-0.701355	0.446772	-1.56983	0.116455	0.50282	20.3749	-0.287578	0.454494	-0.632744	0.526901	0.826013	20.3749	0.413777	0.472229	0.87622	0.38091	1	circRNA	ENST00000473637.6	2,3
chr10:31319133-31373017|chr10:31387798-31461036	ZEB1	26	38	40	42	14	22	18	11	12	31	5	9	34.8699	20.0953	20.8343	26.9195	7.94369	19.9371	19.3082	14.3967	13.7315	37.6762	9.41463	18.0236	20.2626	-0.73915	0.440968	-1.6762	0.0936993	0.467606	20.2626	-0.326783	0.449014	-0.727778	0.466749	0.801806	20.2626	0.412367	0.467771	0.881558	0.378016	1	circRNA	ENST00000561304.5	2,3,4
chr11:121024154-121045673|chr11:121060085-121086777	CUFF.11752.1	9	35	53	77	33	19	11	17	15	13	12	5	12.0704	18.5089	27.6054	49.3525	18.7244	17.2184	11.7994	22.2494	17.1644	15.7997	22.5951	10.0131	20.2584	-0.646098	0.435115	-1.48489	0.137573	0.525528	20.2584	-0.733484	0.457678	-1.60262	0.109018	0.450881	20.2584	-0.0873858	0.472801	-0.184826	0.853366	1	circRNA	CUFF.11752.1	2,3,4,5,6
chr11:121024291-121045673|chr11:121060085-121086777	TBCEL	9	35	53	77	33	19	11	17	15	13	12	5	12.0704	18.5089	27.6054	49.3525	18.7244	17.2184	11.7994	22.2494	17.1644	15.7997	22.5951	10.0131	20.2584	-0.646098	0.435115	-1.48489	0.137573	0.525528	20.2584	-0.733484	0.457678	-1.60262	0.109018	0.450881	20.2584	-0.0873858	0.472801	-0.184826	0.853366	1	circRNA	ENST00000533712.5	2,3,4,5,6
chr11:121036612-121045673|chr11:121060085-121086777	TBCEL	9	35	53	77	33	19	11	17	15	13	12	5	12.0704	18.5089	27.6054	49.3525	18.7244	17.2184	11.7994	22.2494	17.1644	15.7997	22.5951	10.0131	20.2584	-0.646098	0.435115	-1.48489	0.137573	0.525528	20.2584	-0.733484	0.457678	-1.60262	0.109018	0.450881	20.2584	-0.0873858	0.472801	-0.184826	0.853366	1	circRNA	ENST00000531148.5	4,5,6,7
chr4:120710413-120754552|chr4:120811449-120816452	CUFF.44768.1	8	29	42	31	36	38	30	19	11	29	7	1	10.7292	15.3359	21.876	19.8692	20.4266	34.4369	32.1803	24.8669	12.5872	35.2455	13.1805	2.00262	20.2281	0.691933	0.456422	1.51599	0.129521	0.516362	20.2281	-0.0674791	0.488688	-0.138082	0.890175	0.976857	20.2281	-0.759412	0.484343	-1.56792	0.116899	1	circRNA	CUFF.44768.1	15,14,13,12,11,10,9,8
chr8:61653660-61680967|chr8:61684188-61686298	CUFF.88188.4	0	0	466	0	0	0	0	0	0	0	0	0	0	0	242.719	0	0	0	0	0	0	0	0	0	20.2266	-23.0463	3.67898	-6.26433	NA	NA	20.2266	-22.2555	3.67898	-6.04936	NA	NA	20.2266	0	3.81698	0	NA	NA	circRNA	CUFF.88188.4	3,2
chr9:110942168-110972072|chr9:111011690-111035909	CUFF.91332.10	0	0	273	0	0	0	0	0	0	82	0	0	0	0	142.194	0	0	0	0	0	0	99.6596	0	0	20.1545	-22.2461	3.6796	-6.04579	NA	NA	20.1545	-0.511645	3.53997	-0.144534	NA	NA	20.1545	21.7345	3.68256	5.90199	NA	NA	circRNA	CUFF.91332.10	7,6,5,4,3
chr6:30649959-30650993|chr6:30651466-30652647	C6orf136	38	35	45	29	22	13	21	12	16	19	0	13	50.9637	18.5089	23.4386	18.5873	12.4829	11.781	22.5262	15.7054	18.3087	23.0919	0	26.034	20.1191	-0.812978	0.5	-1.62595	0.103959	0.483108	20.1191	-0.670864	0.514659	-1.30351	0.1924	0.573787	20.1191	0.142114	0.531497	0.267385	0.789173	1	circRNA	ENST00000488383.5	3,4
chr7:35638472-35667433|chr7:35673278-35694183	CUFF.50374.2	25	31	46	58	28	24	15	20	20	16	0	3	33.5288	16.3936	23.9594	37.1746	15.8874	21.7496	16.0902	26.1757	22.8858	19.4458	0	6.00785	19.9416	-0.475218	0.472586	-1.00557	0.314623	0.701527	19.9416	-1.08491	0.509442	-2.12961	0.0332038	0.3008	19.9416	-0.609695	0.52006	-1.17236	0.241054	1	circRNA	CUFF.50374.2	4,3,2
chr18:23993038-24064139|chr18:24069271-24080584	TTC39C	40	49	51	33	17	17	19	11	8	17	0	11	53.646	25.9124	26.5637	21.1511	9.6459	15.406	20.3809	14.3967	9.15433	20.6611	0	22.0288	19.9122	-1.07921	0.482261	-2.23782	0.0252331	0.303469	19.9122	-1.25779	0.509994	-2.46628	0.0136525	0.198508	19.9122	-0.178576	0.530066	-0.336894	0.736197	1	circRNA	ENST00000304621.10	2,3,4
chr2:226836087-226864603|chr2:226914351-226995430	RHBDD1	6	34	57	43	33	11	14	24	18	15	10	11	8.0469	17.98	29.6888	27.5605	18.7244	9.96857	15.0175	31.4109	20.5972	18.2304	18.8293	22.0288	19.8403	-0.212331	0.429863	-0.49395	0.621342	0.869359	19.8403	-0.107965	0.445231	-0.242491	0.808399	0.94621	19.8403	0.104366	0.455013	0.229369	0.818582	1	circRNA	ENST00000341329.7	2,3,4,5,6
chr17:82756215-82763964|chr17:82781721-82797756	TBCD	22	31	42	30	35	17	6	9	12	22	19	10	29.5053	16.3936	21.876	19.2282	19.8592	15.406	6.43606	11.7791	13.7315	26.7379	35.7756	20.0262	19.7296	-0.630973	0.421346	-1.49752	0.134259	0.523336	19.7296	0.154062	0.419177	0.367535	0.71322	0.910095	19.7296	0.785035	0.439652	1.78558	0.0741665	1	circRNA	ENST00000355528.8	3,4,5,6,7
chr7:90726812-90747680|chr7:90790652-90863174	CDK14	39	62	60	43	24	11	8	6	12	16	5	5	52.3049	32.7871	31.2514	27.5605	13.6177	9.96857	8.58141	7.85272	13.7315	19.4458	9.41463	10.0131	19.7108	-1.77553	0.403653	-4.39865	1.08925e-05	0.0119818	19.7108	-1.37996	0.417349	-3.3065	0.000944696	0.0549103	19.7108	0.395564	0.458324	0.863065	0.388102	1	circRNA	ENST00000380050.7	4,5
chr4:53399839-53414614|chr4:53428183-53442652	FIP1L1	23	48	50	38	26	14	21	10	9	21	9	7	30.8465	25.3836	26.0428	24.3558	14.7526	12.6873	22.5262	13.0879	10.2986	25.5226	16.9463	14.0183	19.7057	-0.751312	0.37558	-2.0004	0.0454566	0.360393	19.7057	-0.654141	0.396303	-1.65061	0.0988191	0.442208	19.7057	0.097171	0.416734	0.233173	0.815627	1	circRNA	ENST00000337488.10	11,12,13
chr5:180249138-180261683|chr5:180280608-180291847	MAPK9	24	15	36	44	52	14	20	13	12	19	12	4	32.1876	7.93237	18.7508	28.2014	29.5051	12.6873	21.4535	17.0142	13.7315	23.0919	22.5951	8.01047	19.5968	-0.0573608	0.459388	-0.124863	0.900632	0.972261	19.5968	-0.321183	0.483358	-0.664482	0.506382	0.813261	19.5968	-0.263822	0.489702	-0.53874	0.590066	1	circRNA	ENST00000393362.8	6,5,4,3,2
chr12:108652049-108652271|chr12:108654410-108658737	CUFF.22492.14	0	0	449	0	0	0	0	0	0	0	0	0	0	0	233.865	0	0	0	0	0	0	0	0	0	19.4887	-22.9973	3.67901	-6.25093	NA	NA	19.4887	-22.1949	3.67901	-6.03286	NA	NA	19.4887	0	3.81698	0	NA	NA	circRNA	CUFF.22492.14	7,6,5
chr7:102205170-102227366|chr7:102227669-102234051	CUX1	48	24	30	49	17	11	11	13	17	7	9	8	64.3752	12.6918	15.6257	31.4061	9.6459	9.96857	11.7994	17.0142	19.453	8.50753	16.9463	16.0209	19.4546	-1.33552	0.501312	-2.66405	0.00772058	0.212185	19.4546	-0.986423	0.512489	-1.92477	0.0542583	0.359657	19.4546	0.349099	0.53939	0.64721	0.517496	1	circRNA	ENST00000645010.1	19
chr11:61429350-61437624|chr11:61438113-61481781	AP003108.2	43	42	47	36	19	9	25	12	13	16	3	2	57.6695	22.2106	24.4803	23.0739	10.7807	8.1561	26.8169	15.7054	14.8758	19.4458	5.64878	4.00523	19.4058	-1.04242	0.487291	-2.13922	0.0324177	0.329032	19.4058	-1.42191	0.522584	-2.72092	0.00651014	0.148672	19.4058	-0.379481	0.541481	-0.70082	0.483415	1	circRNA	ENST00000544025.5	2,3
chr1:232493660-232513856|chr1:232515608-232561468	SIPA1L2	3	41	34	28	34	27	18	16	25	17	10	9	4.02345	21.6818	17.7091	17.9464	19.2918	24.4683	19.3082	20.9406	28.6073	20.6611	18.8293	18.0236	19.2909	0.381079	0.402288	0.947279	0.343496	0.714134	19.2909	0.440191	0.418073	1.0529	0.292385	0.69321	19.2909	0.0591121	0.418243	0.141334	0.887606	1	circRNA	ENST00000366630.5	2
chr8:98596169-98706466|chr8:98707311-98749275	STK3	32	31	53	57	17	8	17	10	11	18	5	7	42.9168	16.3936	27.6054	36.5337	9.6459	7.24987	18.2355	13.0879	12.5872	21.8765	9.41463	14.0183	19.1304	-1.35998	0.435384	-3.12364	0.00178626	0.101431	19.1304	-1.04249	0.449573	-2.31885	0.0204032	0.239481	19.1304	0.317493	0.480213	0.66115	0.508516	1	circRNA	ENST00000419617.6	6,5
chr17:47613725-47618349|chr17:47619164-47619736	NPEPPS	31	51	51	64	13	10	13	8	8	16	2	10	41.5757	26.97	26.5637	41.0203	7.37628	9.06234	13.9448	10.4703	9.15433	19.4458	3.76585	20.0262	19.1146	-1.75268	0.430557	-4.07074	4.68642e-05	0.0196923	19.1146	-1.35768	0.44383	-3.05902	0.00222065	0.0863998	19.1146	0.395001	0.483694	0.816634	0.414137	1	circRNA	ENST00000530173.5	21,22
chr7:24573593-24623665|chr7:24668660-24679130	MPP6	18	35	58	40	27	31	13	8	14	11	10	7	24.1407	18.5089	30.2097	25.6377	15.32	28.0932	13.9448	10.4703	16.0201	13.369	18.8293	14.0183	19.0468	-0.522518	0.387213	-1.34943	0.177199	0.587125	19.0468	-0.670766	0.415261	-1.61529	0.106248	0.445558	19.0468	-0.148248	0.430695	-0.344208	0.73069	1	circRNA	ENST00000222644.9	2,3,4,5,6,7,8,9
chr10:7796155-7797046|chr10:7802854-7806973	ATP5F1C	8	37	47	39	24	11	15	10	19	15	19	10	10.7292	19.5665	24.4803	24.9967	13.6177	9.96857	16.0902	13.0879	21.7415	18.2304	35.7756	20.0262	19.0259	-0.637807	0.399671	-1.59583	0.110527	0.499308	19.0259	0.205595	0.395628	0.519667	0.603295	0.859921	19.0259	0.843402	0.418298	2.01627	0.043772	1	circRNA	ENST00000356708.11	3,4,5,6,7,8
chr9:33347117-33351559|chr9:33352719-33354085	NFX1	39	50	54	57	10	4	17	8	10	13	7	3	52.3049	26.4412	28.1263	36.5337	5.67406	3.62493	18.2355	10.4703	11.4429	15.7997	13.1805	6.00785	18.9868	-1.94985	0.466465	-4.18006	2.91435e-05	0.0153076	18.9868	-1.57541	0.480826	-3.27646	0.00105117	0.0549103	18.9868	0.374441	0.522769	0.716265	0.473828	1	circRNA	ENST00000379540.7	16,17
chr10:15531151-15548454|chr10:15592304-15597206	ITGA8	4	25	55	28	41	6	18	22	16	22	16	5	5.3646	13.2206	28.6471	17.9464	23.2637	5.4374	19.3082	28.7933	18.3087	26.7379	30.1268	10.0131	18.9306	0.185789	0.50856	0.365323	0.71487	0.90401	18.9306	0.351056	0.519733	0.675455	0.499386	0.810784	18.9306	0.165268	0.522751	0.31615	0.751888	1	circRNA	ENST00000378076.3	27,26,25,24,23,22
chr2:40178493-40428472|chr2:40430301-40512348	SLC8A1	18	32	36	28	30	22	18	10	19	7	19	7	24.1407	16.9224	18.7508	17.9464	17.0222	19.9371	19.3082	13.0879	21.7415	8.50753	35.7756	14.0183	18.9299	-0.136431	0.405396	-0.336538	0.736465	0.912041	18.9299	0.0343815	0.420362	0.0817902	0.934814	0.98853	18.9299	0.170812	0.430209	0.397045	0.691334	1	circRNA	ENST00000403092.5	2
chr3:146110448-146121111|chr3:146124229-146160880	PLOD2	13	35	55	41	29	14	12	9	13	19	8	14	17.435	18.5089	28.6471	26.2786	16.4548	12.6873	12.8721	11.7791	14.8758	23.0919	15.0634	28.0366	18.8109	-0.752084	0.385252	-1.95219	0.050916	0.36827	18.8109	-0.198783	0.390399	-0.509178	0.610627	0.867396	18.8109	0.553301	0.414101	1.33615	0.1815	1	circRNA	ENST00000480704.1	4,3,2
chr16:30725082-30728965|chr16:30729572-30733279	SRCAP	8	40	58	26	20	15	24	10	16	19	12	9	10.7292	21.153	30.2097	16.6645	11.3481	13.5935	25.7442	13.0879	18.3087	23.0919	22.5951	18.0236	18.7124	-0.364195	0.414619	-0.878384	0.379735	0.734645	18.7124	0.0195274	0.423739	0.0460836	0.963244	0.991702	18.7124	0.383722	0.438086	0.875906	0.381081	1	circRNA	ENST00000262518.8	26,27
chr4:82870424-82871943|chr4:82875822-82878729	SEC31A	19	24	53	31	24	9	18	9	18	25	9	9	25.4819	12.6918	27.6054	19.8692	13.6177	8.1561	19.3082	11.7791	20.5972	30.384	16.9463	18.0236	18.705	-0.684938	0.414588	-1.65209	0.0985156	0.47256	18.705	0.0430841	0.413995	0.104069	0.917115	0.985893	18.705	0.728022	0.436361	1.66839	0.0952375	1	circRNA	ENST00000348405.8	7,6,5
chr1:16199254-16201781|chr1:16202574-16204758	ARHGEF19	39	48	53	47	20	13	12	5	13	8	3	8	52.3049	25.3836	27.6054	30.1243	11.3481	11.781	12.8721	6.54393	14.8758	9.72289	5.64878	16.0209	18.686	-1.61634	0.415404	-3.89102	9.98227e-05	0.0299611	18.686	-1.5071	0.441883	-3.41063	0.000648128	0.0469558	18.686	0.109245	0.478002	0.228546	0.819222	1	circRNA	ENST00000270747.7	14,13
chr13:23570848-23590149|chr13:23626792-23659049	TNFRSF19	18	37	60	38	20	13	10	7	14	14	13	12	24.1407	19.5665	31.2514	24.3558	11.3481	11.781	10.7268	9.16151	16.0201	17.0151	24.478	24.0314	18.6564	-1.1959	0.384257	-3.11223	0.00185681	0.101842	18.6564	-0.320119	0.378168	-0.8465	0.397274	0.770431	18.6564	0.875778	0.414882	2.11091	0.0347801	1	circRNA	ENST00000248484.8	2,3,4,5
chr9:4125941-4286037|chr9:4286523-4299420	GLIS3	30	24	49	53	35	14	14	14	16	16	4	0	40.2345	12.6918	25.522	33.9699	19.8592	12.6873	15.0175	18.323	18.3087	19.4458	7.53171	0	18.6326	-0.743771	0.481821	-1.54366	0.12267	0.503014	18.6326	-1.19217	0.517485	-2.30378	0.0212348	0.243314	18.6326	-0.448404	0.532587	-0.841936	0.399824	1	circRNA	ENST00000381971.7	2
chr8:61584029-61618977|chr8:61653660-61680967	CUFF.53865.3	10	32	46	46	24	14	21	15	21	6	5	15	13.4115	16.9224	23.9594	29.4833	13.6177	12.6873	22.5262	19.6318	24.0301	7.29217	9.41463	30.0393	18.5847	-0.331691	0.442927	-0.74886	0.453942	0.788071	18.5847	-0.281058	0.461023	-0.60964	0.5421	0.834204	18.5847	0.0506321	0.472952	0.107055	0.914745	1	circRNA	CUFF.53865.3	13,12,11,10,9,8,7,6,5,4
chr11:61364518-61366044|chr11:61367998-61368596	TMEM138	18	15	69	40	27	4	13	12	12	15	11	14	24.1407	7.93237	35.9391	25.6377	15.32	3.62493	13.9448	15.7054	13.7315	18.2304	20.7122	28.0366	18.5796	-0.947617	0.496028	-1.91041	0.0560804	0.374692	18.5796	-0.236612	0.495863	-0.477172	0.63324	0.880501	18.5796	0.711005	0.519469	1.36871	0.171089	1	circRNA	ENST00000278826.10	3,4
chr20:62138290-62139074|chr20:62140944-62143207	PSMA7	28	26	39	39	24	12	22	16	12	9	13	4	37.5522	13.7494	20.3134	24.9967	13.6177	10.8748	23.5989	20.9406	13.7315	10.9383	24.478	8.01047	18.5668	-0.470562	0.430496	-1.09307	0.274363	0.670276	18.5668	-0.733308	0.460823	-1.5913	0.111542	0.451955	18.5668	-0.262746	0.474375	-0.55388	0.579661	1	circRNA	ENST00000484488.5	4,3,2
chr4:73085446-73090666|chr4:73092300-73094078	ANKRD17	11	44	44	24	14	22	13	10	11	18	19	10	14.7527	23.2683	22.9177	15.3826	7.94369	19.9371	13.9448	13.0879	12.5872	21.8765	35.7756	20.0262	18.4584	-0.518816	0.426033	-1.21778	0.223306	0.638321	18.4584	0.190505	0.425979	0.447217	0.654718	0.887871	18.4584	0.709321	0.444935	1.59421	0.110888	1	circRNA	ENST00000358602.8	29
chr1:1218927-1223243|chr1:1223968-1228467	SDF4	14	48	66	33	34	19	21	10	14	15	8	0	18.7761	25.3836	34.3766	21.1511	19.2918	17.2184	22.5262	13.0879	16.0201	18.2304	15.0634	0	18.4271	-0.475788	0.419994	-1.13284	0.25728	0.660007	18.4271	-0.963771	0.458641	-2.10136	0.0356091	0.311728	18.4271	-0.487984	0.471436	-1.0351	0.300622	1	circRNA	ENST00000360001.10	4,3
chr7:30617278-30621392|chr7:30622462-30626233	GARS	31	25	29	54	24	13	18	13	22	8	1	9	41.5757	13.2206	15.1048	34.6108	13.6177	11.781	19.3082	17.0142	25.1744	9.72289	1.88293	18.0236	18.4197	-0.739794	0.50002	-1.47953	0.138999	0.530014	18.4197	-0.866192	0.523978	-1.65311	0.0983093	0.442208	18.4197	-0.126398	0.540027	-0.234058	0.81494	1	circRNA	ENST00000389266.7	11,12
chr9:96496359-96522505|chr9:96565483-96619218	CDC14B	5	42	46	39	37	18	16	16	21	11	4	10	6.70575	22.2106	23.9594	24.9967	20.994	16.3122	17.1628	20.9406	24.0301	13.369	7.53171	20.0262	18.1866	-0.0924417	0.420859	-0.21965	0.826144	0.945385	18.1866	-0.287848	0.446288	-0.644983	0.518938	0.82162	18.1866	-0.195406	0.454249	-0.430174	0.667069	1	circRNA	ENST00000474602.5	12,11,10,9,8,7,6,5,4,3,2
chr22:50343550-50372019|chr22:50394135-50406688	CUFF.41840.6	16	28	33	50	31	18	25	9	13	9	4	13	21.4584	14.8071	17.1883	32.0471	17.5896	16.3122	26.8169	11.7791	14.8758	10.9383	7.53171	26.034	18.1149	-0.226916	0.42359	-0.535698	0.592167	0.852365	18.1149	-0.545241	0.454623	-1.19933	0.230401	0.622598	18.1149	-0.318325	0.464559	-0.685219	0.493206	1	circRNA	CUFF.41840.6	2,3,4
chr1:155415923-155438326|chr1:155439068-155459796	ASH1L	9	34	33	29	36	24	12	16	14	23	5	11	12.0704	17.98	17.1883	18.5873	20.4266	21.7496	12.8721	20.9406	16.0201	27.9533	9.41463	22.0288	18.1026	0.187291	0.389682	0.480625	0.630783	0.870372	18.1026	0.190677	0.409404	0.465744	0.641399	0.882011	18.1026	0.00338635	0.413437	0.00819073	0.993465	1	circRNA	ENST00000368346.7	5
chr16:85613398-85633913|chr16:85634132-85648551	GSE1	26	74	26	39	9	9	22	14	6	11	11	4	34.8699	39.133	13.5423	24.9967	5.10666	8.1561	23.5989	18.323	6.86575	13.369	20.7122	8.01047	18.057	-1.06702	0.50562	-2.11033	0.03483	0.33058	18.057	-1.21253	0.533501	-2.27279	0.023039	0.254506	18.057	-0.145509	0.554643	-0.262348	0.793053	1	circRNA	ENST00000253458.11	2
chr4:76132719-76134174|chr4:76144473-76148307	NUP54	5	27	54	35	22	14	24	14	11	13	14	9	6.70575	14.2783	28.1263	22.433	12.4829	12.6873	25.7442	18.323	12.5872	15.7997	26.361	18.0236	17.796	-0.114317	0.447501	-0.255457	0.79837	0.938655	17.796	-0.0484792	0.464753	-0.104312	0.916922	0.985893	17.796	0.0658379	0.473535	0.139035	0.889423	1	circRNA	ENST00000514987.5	4,3,2
chr9:93452389-93471140|chr9:93498886-93515666	FAM120A	19	29	50	30	17	11	27	12	23	19	5	2	25.4819	15.3359	26.0428	19.2282	9.6459	9.96857	28.9623	15.7054	26.3187	23.0919	9.41463	4.00523	17.7668	-0.43828	0.482234	-0.908853	0.363427	0.723126	17.7668	-0.373631	0.499616	-0.747836	0.454559	0.786679	17.7668	0.0646492	0.512713	0.126092	0.899659	1	circRNA	ENST00000277165.10	2,3,4,5
chr5:177532641-177536357|chr5:177539147-177554248	FAM193B	8	50	35	31	29	26	18	11	13	15	11	5	10.7292	26.4412	18.23	19.8692	16.4548	23.5621	19.3082	14.3967	14.8758	18.2304	20.7122	10.0131	17.7352	-0.0655943	0.39046	-0.167992	0.866589	0.955833	17.7352	-0.26823	0.418527	-0.640891	0.521594	0.822111	17.7352	-0.202636	0.426815	-0.474762	0.634956	1	circRNA	ENST00000514747.5	4,3,2
chr4:53382335-53383772|chr4:53389873-53390520	FIP1L1	25	44	49	43	21	11	10	13	9	18	0	10	33.5288	23.2683	25.522	27.5605	11.9155	9.96857	10.7268	17.0142	10.2986	21.8765	0	20.0262	17.6422	-1.15083	0.448465	-2.56614	0.0102836	0.230284	17.6422	-1.03546	0.469993	-2.20314	0.0275852	0.277103	17.6422	0.115369	0.49656	0.232337	0.816277	1	circRNA	ENST00000511376.5	5,6
chr22:41800766-41808874|chr22:41810291-41813263	CCDC134	44	37	45	23	15	21	15	5	16	3	11	0	59.0106	19.5665	23.4386	14.7417	8.51109	19.0309	16.0902	6.54393	18.3087	3.64608	20.7122	0	17.4667	-1.18664	0.588232	-2.01731	0.0436636	0.351067	17.4667	-1.40597	0.616882	-2.27916	0.0226575	0.25187	17.4667	-0.219329	0.637367	-0.344117	0.730758	1	circRNA	ENST00000255784.5	2,3,4
chr10:110593223-110596397|chr10:110598290-110599653	SMC3	12	38	36	30	25	17	15	17	13	10	15	6	16.0938	20.0953	18.7508	19.2282	14.1852	15.406	16.0902	22.2494	14.8758	12.1536	28.2439	12.0157	17.449	-0.163757	0.383923	-0.426536	0.669717	0.88156	17.449	-0.182077	0.407515	-0.446798	0.655021	0.887871	17.449	-0.0183201	0.418572	-0.0437681	0.965089	1	circRNA	ENST00000361804.4	19,20
chr8:38421941-38424508|chr8:38426245-38427920	FGFR1	25	39	47	52	26	20	18	6	9	11	3	4	33.5288	20.6242	24.4803	33.329	14.7526	18.1247	19.3082	7.85272	10.2986	13.369	5.64878	8.01047	17.4439	-0.866111	0.397294	-2.18003	0.0292556	0.320335	17.4439	-1.51611	0.454676	-3.33449	0.000854563	0.0549103	17.4439	-0.649999	0.474391	-1.37018	0.170632	1	circRNA	ENST00000649678.1	8,7
chr9:131504340-131506113|chr9:131506453-131507367	POMT1	9	29	59	79	14	12	9	6	11	18	4	11	12.0704	15.3359	30.7306	50.6344	7.94369	10.8748	9.65409	7.85272	12.5872	21.8765	7.53171	22.0288	17.4267	-1.60469	0.50036	-3.20707	0.00134093	0.0939095	17.4267	-0.781448	0.496278	-1.57462	0.115345	0.458196	17.4267	0.823242	0.534749	1.53949	0.123684	1	circRNA	ENST00000423007.5	3,4
chr4:3075088-3086938|chr4:3107423-3115303	HTT	6	24	37	42	30	7	15	7	16	24	7	16	8.0469	12.6918	19.2717	26.9195	17.0222	6.34364	16.0902	9.16151	18.3087	29.1687	13.1805	32.0419	17.3539	-0.469162	0.47037	-0.997432	0.318555	0.705079	17.3539	0.43569	0.465012	0.936944	0.348788	0.733991	17.3539	0.904852	0.483309	1.8722	0.0611786	1	circRNA	ENST00000355072.10	2,3,4,5,6
chr3:71015653-71041327|chr3:71053773-71112535	FOXP1	6	32	42	38	43	16	12	7	13	18	6	14	8.0469	16.9224	21.876	24.3558	24.3985	14.4997	12.8721	9.16151	14.8758	21.8765	11.2976	28.0366	17.3516	-0.217568	0.443826	-0.49021	0.623985	0.869359	17.3516	0.0475059	0.455959	0.104189	0.917019	0.985893	17.3516	0.265074	0.46726	0.567295	0.570514	1	circRNA	ENST00000649596.1	11,10,9,8
chr3:71015653-71041327|chr3:71053773-71064823	FOXP1	6	32	42	38	43	16	12	7	13	18	6	14	8.0469	16.9224	21.876	24.3558	24.3985	14.4997	12.8721	9.16151	14.8758	21.8765	11.2976	28.0366	17.3516	-0.217568	0.443826	-0.49021	0.623985	0.869359	17.3516	0.0475059	0.455959	0.104189	0.917019	0.985893	17.3516	0.265074	0.46726	0.567295	0.570514	1	circRNA	ENST00000485326.7	5,4,3,2
chr3:63898497-63912587|chr3:63913225-63952378	ATXN7	13	24	35	43	32	19	16	8	15	23	2	10	17.435	12.6918	18.23	27.5605	18.157	17.2184	17.1628	10.4703	17.1644	27.9533	3.76585	20.0262	17.3196	-0.250412	0.442797	-0.565523	0.571718	0.841587	17.3196	-0.1049	0.458639	-0.228719	0.819087	0.95394	17.3196	0.145512	0.470184	0.309479	0.756957	1	circRNA	ENST00000474112.5	3,4
chr12:29633336-29751665|chr12:29758777-29767897	TMTC1	24	44	41	17	22	13	17	14	16	14	6	6	32.1876	23.2683	21.3551	10.896	12.4829	11.781	18.2355	18.323	18.3087	17.0151	11.2976	12.0157	17.2639	-0.520569	0.414948	-1.25454	0.209646	0.621063	17.2639	-0.515811	0.438422	-1.17652	0.239388	0.633305	17.2639	0.00475722	0.455157	0.0104518	0.991661	1	circRNA	ENST00000256062.9	5,4,3
chr4:10088741-10097710|chr4:10103986-10116112	WDR1	0	28	43	35	24	16	19	17	17	24	0	14	0	14.8071	22.3968	22.433	13.6177	14.4997	20.3809	22.2494	19.453	29.1687	0	28.0366	17.2536	0.220518	0.932795	0.236406	0.813118	0.944281	17.2536	0.347982	0.940083	0.370161	0.711263	0.909533	17.2536	0.127464	0.941435	0.135393	0.892301	1	circRNA	ENST00000499869.6	5,4,3
chr13:100235878-100257594|chr13:100273346-100301459	CUFF.15209.3	14	26	45	31	15	10	18	27	9	25	3	6	18.7761	13.7494	23.4386	19.8692	8.51109	9.06234	19.3082	35.3372	10.2986	30.384	5.64878	12.0157	17.1999	-0.116616	0.512096	-0.227723	0.819862	0.944286	17.1999	-0.338466	0.535837	-0.631658	0.527611	0.826013	17.1999	-0.22185	0.543272	-0.408358	0.683011	1	circRNA	CUFF.15209.3	2,3,4
chr15:58901287-58912562|chr15:58916999-58932355	SLTM	10	21	26	37	28	16	13	8	18	25	12	8	13.4115	11.1053	13.5423	23.7148	15.8874	14.4997	13.9448	10.4703	20.5972	30.384	22.5951	16.0209	17.1811	-0.154761	0.41101	-0.376539	0.706516	0.898664	17.1811	0.551564	0.411072	1.34177	0.17967	0.555127	17.1811	0.706326	0.424041	1.6657	0.0957727	1	circRNA	ENST00000492526.5	4,3
chr7:152273867-152309965|chr7:152315338-152330600	KMT2C	8	36	19	26	32	17	20	16	20	18	8	7	10.7292	19.0377	9.89628	16.6645	18.157	15.406	21.4535	20.9406	22.8858	21.8765	15.0634	14.0183	17.1774	0.398578	0.393373	1.01323	0.31095	0.700526	17.1774	0.401733	0.413135	0.972401	0.330851	0.729343	17.1774	0.00315473	0.413072	0.00763724	0.993906	1	circRNA	ENST00000262189.10	6,5,4
chr11:85983973-85996825|chr11:86003451-86007541	PICALM	7	26	67	19	19	20	12	9	21	16	10	10	9.38806	13.7494	34.8974	12.1779	10.7807	18.1247	12.8721	11.7791	24.0301	19.4458	18.8293	20.0262	17.1751	-0.435125	0.456183	-0.953838	0.340166	0.711841	17.1751	0.195925	0.458286	0.427518	0.669002	0.895841	17.1751	0.63105	0.474987	1.32856	0.183992	1	circRNA	ENST00000532317.5	12,11,10,9
chr20:32359334-32366383|chr20:32369123-32372163	CUFF.37711.3	0	0	0	0	0	0	192	0	0	0	0	0	0	0	0	0	0	0	205.954	0	0	0	0	0	17.1628	21.2273	3.67941	5.76922	NA	NA	17.1628	0	3.81693	0	NA	NA	17.1628	-28.7498	3.67946	-7.81357	NA	NA	circRNA	CUFF.37711.3	2,3,4
chr22:41800766-41808874|chr22:41813822-41825697	CCDC134	28	41	34	38	22	13	17	7	16	10	6	5	37.5522	21.6818	17.7091	24.3558	12.4829	11.781	18.2355	9.16151	18.3087	12.1536	11.2976	10.0131	17.0611	-0.930489	0.408131	-2.27988	0.022615	0.292336	17.0611	-0.895862	0.434113	-2.06366	0.0390497	0.315552	17.0611	0.0346265	0.458872	0.0754599	0.939849	1	circRNA	CUFF.40005.1	2,3,4,5
chr7:22946163-22960255|chr7:22991139-23013924	CUFF.50120.3	4	40	43	47	31	8	19	17	13	11	4	11	5.3646	21.153	22.3968	30.1243	17.5896	7.24987	20.3809	22.2494	14.8758	13.369	7.53171	22.0288	17.0261	-0.281848	0.476058	-0.592047	0.553819	0.835642	17.0261	-0.499128	0.502401	-0.993485	0.320474	0.71435	17.0261	-0.217279	0.512872	-0.423652	0.671819	1	circRNA	CUFF.50120.3	6,5,4,3,2
chr11:120473127-120474559|chr11:120477526-120478155	ARHGEF12	17	19	35	36	19	17	15	19	12	18	9	5	22.7996	10.0477	18.23	23.0739	10.7807	15.406	16.0902	24.8669	13.7315	21.8765	16.9463	10.0131	16.9885	-0.157192	0.424572	-0.370236	0.711207	0.902867	16.9885	-0.200117	0.44744	-0.447249	0.654695	0.887871	16.9885	-0.0429257	0.457623	-0.0938016	0.925267	1	circRNA	ENST00000356641.7	31,32,33,34,35
chr9:16686794-16727796|chr9:16738485-16781140	CUFF.89714.10	0	196	192	0	0	0	0	0	0	0	0	0	0	103.65	100.005	0	0	0	0	0	0	0	0	0	16.9712	-8.23056	3.67915	-2.23709	0.0252808	0.303469	16.9712	-7.51536	3.67915	-2.04269	0.0410831	0.325719	16.9712	0	3.81698	0	1	1	circRNA	CUFF.89714.10	4,3,2
chr8:102347092-102360070|chr8:102361626-102412172	UBR5	10	31	44	39	25	11	25	16	23	5	7	4	13.4115	16.3936	22.9177	24.9967	14.1852	9.96857	26.8169	20.9406	26.3187	6.07681	13.1805	8.01047	16.9348	-0.151556	0.461609	-0.32832	0.74267	0.912041	16.9348	-0.516334	0.492868	-1.04761	0.294817	0.69321	16.9348	-0.364779	0.501323	-0.727632	0.466839	1	circRNA	ENST00000520539.5	5,4,3,2
chr1:232493660-232513856|chr1:232533583-232574173	CUFF.6794.16	0	48	0	32	0	0	27	22	23	20	14	11	0	25.3836	0	20.5101	0	0	28.9623	28.7933	26.3187	24.3072	26.361	22.0288	16.8887	0.318592	1.89081	0.168495	0.866194	0.955833	16.8887	1.10313	1.89027	0.583583	0.559501	0.839901	16.8887	0.784537	1.89047	0.414995	0.678145	1	circRNA	CUFF.6794.16	4,3
chr4:82875822-82878729|chr4:82881940-82891087	SEC31A	30	45	43	31	21	14	22	12	15	11	0	0	40.2345	23.7971	22.3968	19.8692	11.9155	12.6873	23.5989	15.7054	17.1644	13.369	0	0	16.7282	-0.726864	0.512022	-1.41959	0.155726	0.558869	16.7282	-1.61971	0.568939	-2.8469	0.00441479	0.130109	16.7282	-0.892848	0.583186	-1.53098	0.125773	1	circRNA	ENST00000507340.5	4,3,2
chr10:15531151-15548454|chr10:15586664-15592224	ITGA8	9	31	48	22	13	16	15	17	15	14	8	11	12.0704	16.3936	25.0011	14.1007	7.37628	14.4997	16.0902	22.2494	17.1644	17.0151	15.0634	22.0288	16.5877	-0.246723	0.428383	-0.575941	0.564655	0.840394	16.5877	0.0404313	0.441187	0.0916421	0.926982	0.988123	16.5877	0.287154	0.454296	0.632087	0.52733	1	circRNA	ENST00000378076.3	27,26,25,24,23
chr4:86948571-87046165|chr4:87047594-87084119	AFF1	9	30	41	40	39	8	13	17	17	6	12	4	12.0704	15.8647	21.3551	25.6377	22.1288	7.24987	13.9448	22.2494	19.453	7.29217	22.5951	8.01047	16.4876	-0.210768	0.461623	-0.45658	0.647973	0.873538	16.4876	-0.408307	0.488409	-0.835995	0.403157	0.773536	16.4876	-0.19754	0.498429	-0.396325	0.691866	1	circRNA	ENST00000395146.8	3,4
chr18:76822662-76849525|chr18:76851939-76868684	ZNF236	24	13	30	52	20	17	20	5	15	12	9	3	32.1876	6.87472	15.6257	33.329	11.3481	15.406	21.4535	6.54393	17.1644	14.5843	16.9463	6.00785	16.456	-0.65178	0.513815	-1.26851	0.204616	0.619448	16.456	-0.632551	0.534204	-1.1841	0.236373	0.630217	16.456	0.019229	0.550801	0.034911	0.972151	1	circRNA	ENST00000320610.13	2,3
chr4:150439097-150467672|chr4:150491035-150581735	CUFF.71031.4	0	0	0	307	0	0	0	0	0	0	0	0	0	0	0	196.769	0	0	0	0	0	0	0	0	16.3974	-22.731	3.67918	-6.17828	NA	NA	16.3974	-21.986	3.67918	-5.97578	NA	NA	16.3974	0	3.81698	0	NA	NA	circRNA	CUFF.71031.4	5,4,3,2
chr8:140803650-140818276|chr8:140890769-140925660	PTK2	11	22	55	29	21	15	18	10	13	16	0	15	14.7527	11.6341	28.6471	18.5873	11.9155	13.5935	19.3082	13.0879	14.8758	19.4458	0	30.0393	16.3239	-0.367433	0.505666	-0.726632	0.467452	0.788998	16.3239	-0.206985	0.520629	-0.397566	0.69095	0.902941	16.3239	0.160448	0.533503	0.300744	0.76361	1	circRNA	ENST00000522684.5	10,9,8,7,6,5,4,3
chr8:140803650-140818276|chr8:140890769-141001124	PTK2	11	22	55	29	21	15	18	10	13	16	0	15	14.7527	11.6341	28.6471	18.5873	11.9155	13.5935	19.3082	13.0879	14.8758	19.4458	0	30.0393	16.3239	-0.367433	0.505666	-0.726632	0.467452	0.788998	16.3239	-0.206985	0.520629	-0.397566	0.69095	0.902941	16.3239	0.160448	0.533503	0.300744	0.76361	1	circRNA	ENST00000519993.5	8,7,6,5,4,3,2
chr3:134183071-134188836|chr3:134195182-134202729	RYK	27	21	29	53	14	10	14	7	6	26	5	5	36.2111	11.1053	15.1048	33.9699	7.94369	9.06234	15.0175	9.16151	6.86575	31.5994	9.41463	10.0131	16.2891	-1.21348	0.532178	-2.28022	0.0225944	0.292336	16.2891	-0.675139	0.537599	-1.25584	0.209174	0.591485	16.2891	0.538345	0.566315	0.950611	0.341802	1	circRNA	ENST00000623711.3	9,8,7
chr22:32475124-32478980|chr22:32479275-32483896	FBXO7	14	25	34	48	23	8	11	10	8	25	5	10	18.7761	13.2206	17.7091	30.7652	13.0503	7.24987	11.7994	13.0879	9.15433	30.384	9.41463	20.0262	16.2198	-0.83127	0.468514	-1.77427	0.0760187	0.425908	16.2198	-0.208776	0.471243	-0.443033	0.657742	0.888692	16.2198	0.622494	0.496251	1.25439	0.209699	1	circRNA	ENST00000266087.11	2
chr5:72855923-72861807|chr5:72865729-72872638	TNPO1	33	28	26	47	17	11	12	9	16	14	3	3	44.258	14.8071	13.5423	30.1243	9.6459	9.96857	12.8721	11.7791	18.3087	17.0151	5.64878	6.00785	16.1648	-1.18594	0.489394	-2.42327	0.0153813	0.264868	16.1648	-1.01385	0.509008	-1.99182	0.0463908	0.351537	16.1648	0.172083	0.536844	0.320547	0.748554	1	circRNA	ENST00000337273.9	5,6
chr5:139341980-139363758|chr5:139364743-139368732	PAIP2	24	25	41	33	28	6	10	10	14	9	7	10	32.1876	13.2206	21.3551	21.1511	15.8874	5.4374	10.7268	13.0879	16.0201	10.9383	13.1805	20.0262	16.1016	-0.909348	0.441238	-2.0609	0.0393122	0.337928	16.1016	-0.529343	0.453178	-1.16807	0.242779	0.636163	16.1016	0.380005	0.479792	0.79202	0.428349	1	circRNA	ENST00000265192.8	2,3
chr17:39707141-39708320|chr17:39710481-39711927	ERBB2	14	40	40	15	39	13	19	8	11	13	7	8	18.7761	21.153	20.8343	9.61412	22.1288	11.781	20.3809	10.4703	12.5872	15.7997	13.1805	16.0209	16.0606	-0.0931181	0.419379	-0.222038	0.824284	0.944286	16.0606	-0.295086	0.448642	-0.657732	0.510711	0.813645	16.0606	-0.201968	0.457725	-0.441243	0.659037	1	circRNA	ENST00000584601.5	7,8,9,10,11
chr15:89087516-89113724|chr15:89116521-89151676	ABHD2	24	37	35	38	15	18	11	7	9	12	6	8	32.1876	19.5665	18.23	24.3558	8.51109	16.3122	11.7994	9.16151	10.2986	14.5843	11.2976	16.0209	16.0271	-1.01896	0.411237	-2.47779	0.0132198	0.250224	16.0271	-0.835401	0.432976	-1.92944	0.0536761	0.359657	16.0271	0.183558	0.462101	0.397225	0.691202	1	circRNA	ENST00000569411.5	2,3
chr2:189728420-189728659|chr2:189744788-189746379	ANKAR	10	31	27	24	25	14	14	14	18	23	5	7	13.4115	16.3936	14.0631	15.3826	14.1852	12.6873	15.0175	18.323	20.5972	27.9533	9.41463	14.0183	15.9539	-0.00100165	0.405795	-0.00246838	0.998031	1	15.9539	0.322302	0.417686	0.771637	0.44033	0.776129	15.9539	0.323303	0.426765	0.757568	0.448709	1	circRNA	ENST00000474303.5	2,3,4
chr15:76231398-76274411|chr15:76295737-76311349	ETFA	10	28	46	38	24	15	15	14	7	18	7	5	13.4115	14.8071	23.9594	24.3558	13.6177	13.5935	16.0902	18.323	8.01004	21.8765	13.1805	10.0131	15.9365	-0.350597	0.416792	-0.841181	0.400246	0.755541	15.9365	-0.532031	0.447639	-1.18853	0.234626	0.629565	15.9365	-0.181434	0.461488	-0.39315	0.694209	1	circRNA	ENST00000560595.5	8,7,6,5,4,3,2
chr9:33956146-33960825|chr9:33973237-33986759	UBAP2	12	15	44	61	18	15	14	15	6	15	4	7	16.0938	7.93237	22.9177	39.0974	10.2133	13.5935	15.0175	19.6318	6.86575	18.2304	7.53171	14.0183	15.9286	-0.58922	0.49744	-1.1845	0.236213	0.641864	15.9286	-0.885779	0.530077	-1.67104	0.094714	0.4357	15.9286	-0.296559	0.545381	-0.543765	0.586603	1	circRNA	ENST00000421278.2	5,4,3
chr8:108443698-108449822|chr8:108455930-108469825	EMC2	9	27	37	34	17	13	14	14	19	21	4	7	12.0704	14.2783	19.2717	21.792	9.6459	11.781	15.0175	18.323	21.7415	25.5226	7.53171	14.0183	15.9162	-0.356724	0.432599	-0.824606	0.409595	0.758469	15.9162	0.0594765	0.441765	0.134634	0.892901	0.977759	15.9162	0.4162	0.457828	0.909077	0.36331	1	circRNA	ENST00000220853.7	2,3,4,5
chr11:73679720-73707419|chr11:73720899-73730764	RAB6A	13	17	38	39	9	6	14	13	17	18	7	11	17.435	8.99001	19.7926	24.9967	5.10666	5.4374	15.0175	17.0142	19.453	21.8765	13.1805	22.0288	15.8607	-0.808906	0.486298	-1.6634	0.0962333	0.468886	15.8607	0.114557	0.479484	0.238917	0.81117	0.947869	15.8607	0.923462	0.506478	1.8233	0.0682577	1	circRNA	ENST00000536566.5	5,4,3
chr10:100918441-100923974|chr10:100926019-100929316	SLF2	14	33	35	43	27	10	10	6	25	14	6	4	18.7761	17.4512	18.23	27.5605	15.32	9.06234	10.7268	7.85272	28.6073	17.0151	11.2976	8.01047	15.8258	-0.894897	0.44583	-2.00726	0.0447218	0.357264	15.8258	-0.277473	0.448983	-0.618002	0.536574	0.831373	15.8258	0.617424	0.476532	1.29566	0.195092	1	circRNA	ENST00000649226.1	5,6,7
chr16:53844298-53873785|chr16:53888951-53933984	FTO	16	30	41	35	21	8	14	12	15	13	6	7	21.4584	15.8647	21.3551	22.433	11.9155	7.24987	15.0175	15.7054	17.1644	15.7997	11.2976	14.0183	15.7733	-0.717783	0.401107	-1.7895	0.0735338	0.420966	15.7733	-0.44654	0.41791	-1.06851	0.285291	0.683333	15.7733	0.271242	0.4421	0.613531	0.539525	1	circRNA	ENST00000636491.1	6,7,8
chr7:33352873-33357854|chr7:33388144-33505462	BBS9	4	32	28	29	38	9	12	13	12	19	8	11	5.3646	16.9224	14.584	18.5873	21.5614	8.1561	12.8721	17.0142	13.7315	23.0919	15.0634	22.0288	15.7481	0.0694698	0.448425	0.154919	0.876885	0.963061	15.7481	0.358551	0.460166	0.779177	0.435876	0.776129	15.7481	0.289081	0.466974	0.619053	0.535882	1	circRNA	ENST00000242067.10	16,17,18,19
chr10:103434975-103438014|chr10:103438808-103439745	CUFF.7929.5	16	30	30	44	22	14	17	15	7	14	6	4	21.4584	15.8647	15.6257	28.2014	12.4829	12.6873	18.2355	19.6318	8.01004	17.0151	11.2976	8.01047	15.7101	-0.379603	0.413031	-0.919068	0.35806	0.723126	15.7101	-0.839754	0.457097	-1.83715	0.0661882	0.381545	15.7101	-0.46015	0.47085	-0.977277	0.328432	1	circRNA	CUFF.7929.5	2,3
chr12:108652082-108652271|chr12:108654410-108657303	CUFF.14564.8	0	0	0	0	0	0	0	0	0	155	0	0	0	0	0	0	0	0	0	0	0	188.381	0	0	15.6984	0	3.81693	0	NA	NA	15.6984	22.4073	3.68043	6.08824	NA	NA	15.6984	25.3742	3.68048	6.89426	NA	NA	circRNA	CUFF.14564.8	8,7
chr9:83669327-83677726|chr9:83678599-83679774	UBQLN1	21	25	21	34	32	23	12	6	17	14	0	9	28.1642	13.2206	10.938	21.792	18.157	20.8434	12.8721	7.85272	19.453	17.0151	0	18.0236	15.6943	-0.251139	0.50981	-0.492613	0.622286	0.869359	15.6943	-0.371221	0.533272	-0.696119	0.486354	0.806496	15.6943	-0.120082	0.543727	-0.220849	0.82521	1	circRNA	ENST00000376395.8	6,5
chr8:42322494-42325969|chr8:42329214-42330913	IKBKB	33	39	31	23	25	16	19	9	19	8	0	0	44.258	20.6242	16.1466	14.7417	14.1852	14.4997	20.3809	11.7791	21.7415	9.72289	0	0	15.6733	-0.622627	0.575835	-1.08126	0.279581	0.677553	15.6733	-1.43477	0.624987	-2.29568	0.0216939	0.245048	15.6733	-0.812146	0.637637	-1.27368	0.202777	1	circRNA	ENST00000520810.6	20,21
chr5:95755761-95763507|chr5:95783963-95788761	RHOBTB3	16	28	31	22	24	23	11	7	15	23	11	0	21.4584	14.8071	16.1466	14.1007	13.6177	20.8434	11.7994	9.16151	17.1644	27.9533	20.7122	0	15.6471	-0.228529	0.490648	-0.465769	0.641381	0.872895	15.6471	0.0517469	0.502509	0.102977	0.917981	0.986032	15.6471	0.280276	0.514195	0.545077	0.585701	1	circRNA	ENST00000379982.7	7,8,9,10
chr12:108624312-108652271|chr12:108654410-108657303	CUFF.22908.2	0	355	0	0	0	0	0	0	0	0	0	0	0	187.733	0	0	0	0	0	0	0	0	0	0	15.6444	-22.6751	3.67924	-6.16299	NA	NA	15.6444	-21.9147	3.67924	-5.95631	NA	NA	15.6444	0	3.81698	0	NA	NA	circRNA	CUFF.22908.2	8,7,6
chr6:79026164-79042842|chr6:79060818-79077447	PHIP	8	26	45	29	23	5	15	12	10	18	15	5	10.7292	13.7494	23.4386	18.5873	13.0503	4.53117	16.0902	15.7054	11.4429	21.8765	28.2439	10.0131	15.6215	-0.472099	0.472087	-1.00003	0.317298	0.704696	15.6215	0.0728805	0.476993	0.152792	0.878563	0.972686	15.6215	0.54498	0.495112	1.10072	0.271019	1	circRNA	ENST00000275034.4	7,6,5
chr17:20110562-20204332|chr17:20205912-20227412	SPECC1	6	33	35	30	39	13	10	8	16	18	9	6	8.0469	17.4512	18.23	19.2282	22.1288	11.781	10.7268	10.4703	18.3087	21.8765	16.9463	12.0157	15.6009	-0.186505	0.431564	-0.432162	0.665624	0.881207	15.6009	0.117523	0.443939	0.264728	0.791219	0.941225	15.6009	0.304028	0.456223	0.666402	0.505154	1	circRNA	ENST00000395527.8	4
chr12:120769059-120782654|chr12:120784593-120791468	SPPL3	20	22	44	40	20	12	17	7	11	13	0	11	26.823	11.6341	22.9177	25.6377	11.3481	10.8748	18.2355	9.16151	12.5872	15.7997	0	22.0288	15.5873	-0.796123	0.488982	-1.62812	0.103499	0.483108	15.5873	-0.762436	0.511941	-1.48931	0.136407	0.489213	15.5873	0.0336871	0.532722	0.0632357	0.949579	1	circRNA	ENST00000353487.6	6,5,4
chr5:109690552-109713519|chr5:109729513-109755328	CUFF.46057.3	4	44	47	40	25	12	15	8	14	11	7	7	5.3646	23.2683	24.4803	25.6377	14.1852	10.8748	16.0902	10.4703	16.0201	13.369	13.1805	14.0183	15.5799	-0.651352	0.441863	-1.4741	0.140454	0.532385	15.5799	-0.521151	0.46189	-1.1283	0.259193	0.651234	15.5799	0.130201	0.481946	0.270157	0.787039	1	circRNA	CUFF.46057.3	2,3,4
chr12:49097261-49097565|chr12:49098105-49100387	LMBR1L	19	24	37	69	24	10	12	7	5	5	3	11	25.4819	12.6918	19.2717	44.225	13.6177	9.06234	12.8721	9.16151	5.72146	6.07681	5.64878	22.0288	15.4883	-1.16408	0.501622	-2.32064	0.0203065	0.282543	15.4883	-1.43672	0.541064	-2.65536	0.00792248	0.15517	15.4883	-0.272636	0.566435	-0.481319	0.63029	1	circRNA	ENST00000553040.5	7,6
chr11:77622673-77624962|chr11:77625818-77629762	CUFF.11327.1	19	17	49	46	14	4	15	10	14	10	6	8	25.4819	8.99001	25.522	29.4833	7.94369	3.62493	16.0902	13.0879	16.0201	12.1536	11.2976	16.0209	15.4763	-1.16287	0.492647	-2.36045	0.0182527	0.275891	15.4763	-0.676127	0.500681	-1.35041	0.176883	0.551382	15.4763	0.486743	0.531566	0.915677	0.359836	1	circRNA	CUFF.11327.1	3
chr17:62627920-62664547|chr17:62664949-62666093	MRC2	27	26	31	33	19	7	22	10	7	11	8	4	36.2111	13.7494	16.1466	21.1511	10.7807	6.34364	23.5989	13.0879	8.01004	13.369	15.0634	8.01047	15.4602	-0.676453	0.47192	-1.4334	0.151742	0.550623	15.4602	-0.935061	0.507049	-1.84412	0.065165	0.381545	15.4602	-0.258609	0.525362	-0.492248	0.622544	1	circRNA	ENST00000303375.9	2
chr15:67209544-67231813|chr15:67236820-67254558	AAGAB	7	24	40	44	24	14	13	16	13	10	7	6	9.38806	12.6918	20.8343	28.2014	13.6177	12.6873	13.9448	20.9406	14.8758	12.1536	13.1805	12.0157	15.3776	-0.269605	0.428611	-0.629021	0.529336	0.824872	15.3776	-0.469856	0.459818	-1.02183	0.306861	0.704299	15.3776	-0.200251	0.472289	-0.424001	0.671565	1	circRNA	ENST00000261880.9	5,4,3,2
chr12:123584816-123586746|chr12:123590449-123596604	TMED2	12	34	39	51	16	3	14	10	21	16	0	7	16.0938	17.98	20.3134	32.688	9.0785	2.7187	15.0175	13.0879	24.0301	19.4458	0	14.0183	15.3727	-1.16033	0.557196	-2.08244	0.0373024	0.335842	15.3727	-0.555088	0.560347	-0.990614	0.321874	0.715616	15.3727	0.605239	0.588543	1.02837	0.303777	1	circRNA	ENST00000262225.7	2,3
chr7:140351451-140355667|chr7:140358785-140364407	SLC37A3	25	21	48	29	24	7	15	11	19	7	4	4	33.5288	11.1053	25.0011	18.5873	13.6177	6.34364	16.0902	14.3967	21.7415	8.50753	7.53171	8.01047	15.3718	-0.783125	0.480731	-1.62903	0.103307	0.483108	15.3718	-0.861482	0.50862	-1.69376	0.0903103	0.428708	15.3718	-0.0783566	0.529126	-0.148087	0.882274	1	circRNA	ENST00000477571.5	7,6
chr6:138941489-138943512|chr6:138944622-138945218	REPS1	34	24	19	37	10	8	12	6	11	19	7	5	45.5991	12.6918	9.89628	23.7148	5.67406	7.24987	12.8721	7.85272	12.5872	23.0919	13.1805	10.0131	15.3686	-1.42244	0.531091	-2.67833	0.0073991	0.212185	15.3686	-0.564205	0.525635	-1.07338	0.283101	0.680544	15.3686	0.858231	0.563806	1.52221	0.127957	1	circRNA	ENST00000450536.6	7,6,5
chr3:111072177-111112029|chr3:111126335-111133634	NECTIN3	5	21	34	33	31	13	22	4	8	19	9	10	6.70575	11.1053	17.7091	21.1511	17.5896	11.781	23.5989	5.23515	9.15433	23.0919	16.9463	20.0262	15.3412	0.0247263	0.487551	0.0507153	0.959552	0.98955	15.3412	0.240807	0.500857	0.48079	0.630666	0.879833	15.3412	0.216081	0.507975	0.425376	0.670562	1	circRNA	ENST00000485303.5	2,3,4,5
chr1:232459643-232460886|chr1:232471528-232479626	CUFF.6058.11	0	0	0	0	0	0	0	34	0	29	32	22	0	0	0	0	0	0	0	44.4988	0	35.2455	60.2537	44.0576	15.338	6.43412	3.68422	1.7464	0.0807417	0.441767	15.338	8.08618	3.68125	2.19658	0.0280501	0.277132	15.338	1.65206	3.54352	0.466221	0.641058	1	circRNA	CUFF.6058.11	6,5,4
chr19:41222056-41230966|chr19:41231298-41237943	AXL	30	30	31	32	18	12	14	9	12	10	5	4	40.2345	15.8647	16.1466	20.5101	10.2133	10.8748	15.0175	11.7791	13.7315	12.1536	9.41463	8.01047	15.3292	-0.913676	0.437562	-2.08811	0.0367883	0.335842	15.3292	-1.00762	0.47044	-2.14187	0.0322036	0.296754	15.3292	-0.0939476	0.495271	-0.189689	0.849553	1	circRNA	ENST00000301178.8	5,6
chr14:100936310-100937402|chr14:100949596-100950401	CUFF.18333.8	0	33	57	49	44	0	19	0	14	0	23	0	0	17.4512	29.6888	31.4061	24.9659	0	20.3809	0	16.0201	0	43.3073	0	15.2684	-0.790875	2.19539	-0.360244	0.718665	0.905768	15.2684	-0.410348	2.19784	-0.186705	0.851892	0.964902	15.2684	0.380527	2.20331	0.172707	0.862882	1	circRNA	CUFF.18333.8	11,12,13,14,15,16,17,18
chr11:18288013-18291441|chr11:18292976-18295019	HPS5	7	26	59	39	20	20	17	17	11	6	0	7	9.38806	13.7494	30.7306	24.9967	11.3481	18.1247	18.2355	22.2494	12.5872	7.29217	0	14.0183	15.2267	-0.22376	0.487837	-0.458677	0.646466	0.872895	15.2267	-1.22326	0.548492	-2.23022	0.0257328	0.267575	15.2267	-0.999499	0.557157	-1.79393	0.0728248	1	circRNA	ENST00000396253.7	15,14
chr19:19638482-19640084|chr19:19640571-19641809	GMIP	31	37	34	33	20	12	12	9	5	8	1	8	41.5757	19.5665	17.7091	21.1511	11.3481	10.8748	12.8721	11.7791	5.72146	9.72289	1.88293	16.0209	15.0187	-1.05566	0.453696	-2.32681	0.0199756	0.282543	15.0187	-1.57092	0.510025	-3.08008	0.00206947	0.0836146	15.0187	-0.515254	0.534856	-0.963352	0.335371	1	circRNA	ENST00000591047.1	6,5
chr3:56571302-56592969|chr3:56594028-56613588	CCDC66	12	20	46	33	25	10	16	14	15	10	4	6	16.0938	10.5765	23.9594	21.1511	14.1852	9.06234	17.1628	18.323	17.1644	12.1536	7.53171	12.0157	14.9483	-0.312899	0.432419	-0.723602	0.46931	0.788998	14.9483	-0.526786	0.465154	-1.1325	0.257426	0.650666	14.9483	-0.213886	0.478606	-0.446893	0.654952	1	circRNA	ENST00000394672.7	8,9,10
chr16:87951515-87975047|chr16:87984259-88006089	BANP	30	21	33	33	18	10	15	4	12	8	6	7	40.2345	11.1053	17.1883	21.1511	10.2133	9.06234	16.0902	5.23515	13.7315	9.72289	11.2976	14.0183	14.9209	-1.08015	0.480105	-2.24983	0.0244597	0.30222	14.9209	-0.832664	0.49804	-1.67188	0.0945473	0.4357	14.9209	0.24749	0.527216	0.469428	0.638764	1	circRNA	ENST00000459966.5	2,3,4
chr16:87951515-87975047|chr16:87984259-88004294	BANP	30	21	33	33	18	10	15	4	12	8	6	7	40.2345	11.1053	17.1883	21.1511	10.2133	9.06234	16.0902	5.23515	13.7315	9.72289	11.2976	14.0183	14.9209	-1.08015	0.480105	-2.24983	0.0244597	0.30222	14.9209	-0.832664	0.49804	-1.67188	0.0945473	0.4357	14.9209	0.24749	0.527216	0.469428	0.638764	1	circRNA	ENST00000286122.11	2,3,4
chr12:123485805-123498543|chr12:123499536-123523494	RILPL1	11	12	28	46	29	14	22	3	10	12	9	7	14.7527	6.34589	14.584	29.4833	16.4548	12.6873	23.5989	3.92636	11.4429	14.5843	16.9463	14.0183	14.9021	-0.178297	0.51611	-0.345464	0.729746	0.9119	14.9021	-0.201561	0.537017	-0.375334	0.707412	0.90785	14.9021	-0.0232637	0.546966	-0.0425322	0.966074	1	circRNA	ENST00000376874.8	4,3
chr1:180976646-180984676|chr1:180993425-181022638	STX6	8	26	44	29	22	12	12	16	16	15	8	2	10.7292	13.7494	22.9177	18.5873	12.4829	10.8748	12.8721	20.9406	18.3087	18.2304	15.0634	4.00523	14.8968	-0.261388	0.444109	-0.588566	0.556152	0.835642	14.8968	-0.223104	0.466176	-0.478583	0.632235	0.880501	14.8968	0.038284	0.479253	0.0798827	0.936331	1	circRNA	ENST00000542060.5	5,4,3,2
chr18:58920633-58934432|chr18:58953799-58979054	ZNF532	9	20	40	15	25	20	19	16	19	10	4	5	12.0704	10.5765	20.8343	9.61412	14.1852	18.1247	20.3809	20.9406	21.7415	12.1536	7.53171	10.0131	14.8472	0.43982	0.438211	1.00367	0.315537	0.701527	14.8472	-0.00641406	0.473507	-0.0135459	0.989192	0.998275	14.8472	-0.446234	0.47253	-0.94435	0.344991	1	circRNA	ENST00000336078.8	5,6,7,8
chr3:197091026-197104902|chr3:197119530-197130526	DLG1	32	12	34	27	30	9	16	11	7	10	9	0	42.9168	6.34589	17.7091	17.3054	17.0222	8.1561	17.1628	14.3967	8.01004	12.1536	16.9463	0	14.8438	-0.520131	0.563595	-0.922881	0.356069	0.723126	14.8438	-1.11694	0.606076	-1.8429	0.0653435	0.381545	14.8438	-0.596807	0.618983	-0.964174	0.334959	1	circRNA	ENST00000346964.6	15,14,13
chr1:240211235-240257944|chr1:240438210-240472371	FMN2	0	30	39	23	24	13	12	11	15	15	8	12	0	15.8647	20.3134	14.7417	13.6177	11.781	12.8721	14.3967	17.1644	18.2304	15.0634	24.0314	14.8397	-0.0332773	0.499651	-0.0666012	0.946899	0.986571	14.8397	0.461084	0.505384	0.912344	0.361588	0.740445	14.8397	0.494361	0.51441	0.961025	0.336539	1	circRNA	ENST00000319653.13	7,8,9,10,11,12,13,14,15,16
chr20:32358832-32366383|chr20:32371874-32428127	ASXL1	19	18	29	42	19	4	17	7	7	11	7	12	25.4819	9.51884	15.1048	26.9195	10.7807	3.62493	18.2355	9.16151	8.01004	13.369	13.1805	24.0314	14.7849	-0.864926	0.512899	-1.68635	0.0917291	0.466586	14.7849	-0.410039	0.521399	-0.786419	0.431622	0.776103	14.7849	0.454888	0.5465	0.832365	0.405203	1	circRNA	ENST00000644587.1	2,3,4
chr20:32358832-32366383|chr20:32371874-32372163	ASXL1	19	18	29	42	19	4	17	7	7	11	7	12	25.4819	9.51884	15.1048	26.9195	10.7807	3.62493	18.2355	9.16151	8.01004	13.369	13.1805	24.0314	14.7849	-0.864926	0.512899	-1.68635	0.0917291	0.466586	14.7849	-0.410039	0.521399	-0.786419	0.431622	0.776103	14.7849	0.454888	0.5465	0.832365	0.405203	1	circRNA	ENST00000645337.1	2,3,4,5
chr22:41332227-41338312|chr22:41339191-41339815	ZC3H7B	19	34	23	15	30	9	17	17	8	13	4	7	25.4819	17.98	11.9797	9.61412	17.0222	8.1561	18.2355	22.2494	9.15433	15.7997	7.53171	14.0183	14.7686	0.0425316	0.452807	0.0939287	0.925166	0.978245	14.7686	-0.433917	0.492375	-0.881275	0.378169	0.755811	14.7686	-0.476449	0.498692	-0.955397	0.339377	1	circRNA	ENST00000352645.4	8,9
chr14:21213117-21230318|chr14:21234229-21269297	HNRNPC	21	34	36	56	23	10	14	3	9	9	0	7	28.1642	17.98	18.7508	35.8927	13.0503	9.06234	15.0175	3.92636	10.2986	10.9383	0	14.0183	14.7583	-1.25283	0.493635	-2.53798	0.0111495	0.230284	14.7583	-1.4786	0.533847	-2.7697	0.00561071	0.142025	14.7583	-0.225764	0.562226	-0.401554	0.688012	1	circRNA	ENST00000556142.5	4,3,2
chr14:21213117-21230318|chr14:21234229-21263310	HNRNPC	21	34	36	56	23	10	14	3	9	9	0	7	28.1642	17.98	18.7508	35.8927	13.0503	9.06234	15.0175	3.92636	10.2986	10.9383	0	14.0183	14.7583	-1.25283	0.493635	-2.53798	0.0111495	0.230284	14.7583	-1.4786	0.533847	-2.7697	0.00561071	0.142025	14.7583	-0.225764	0.562226	-0.401554	0.688012	1	circRNA	ENST00000554539.5	5,4,3
chr5:69174409-69174876|chr5:69175537-69177238	CCNB1	26	22	27	41	15	8	13	6	18	11	0	9	34.8699	11.6341	14.0631	26.2786	8.51109	7.24987	13.9448	7.85272	20.5972	13.369	0	18.0236	14.6995	-1.18243	0.541544	-2.18344	0.0290037	0.320335	14.6995	-0.672455	0.548411	-1.22619	0.220128	0.611758	14.6995	0.509972	0.578718	0.88121	0.378204	1	circRNA	ENST00000256442.9	6,7
chr16:1795720-1809237|chr16:1809833-1816892	HAGH	19	16	39	47	14	11	17	8	18	8	8	0	25.4819	8.46119	20.3134	30.1243	7.94369	9.96857	18.2355	10.4703	20.5972	9.72289	15.0634	0	14.6985	-0.860219	0.539949	-1.59315	0.111127	0.499308	14.6985	-0.82795	0.562491	-1.47194	0.141038	0.499097	14.6985	0.0322689	0.58364	0.0552891	0.955908	1	circRNA	ENST00000564445.5	8,7
chr9:93452389-93471140|chr9:93476338-93497470	FAM120A	24	46	31	30	19	5	13	7	6	16	5	5	32.1876	24.3259	16.1466	19.2282	10.7807	4.53117	13.9448	9.16151	6.86575	19.4458	9.41463	10.0131	14.6705	-1.2333	0.465797	-2.64771	0.00810381	0.213967	14.6705	-0.961062	0.484257	-1.98461	0.0471878	0.351537	14.6705	0.272237	0.517813	0.525742	0.599067	1	circRNA	ENST00000277165.10	2,3
chr3:197858905-197865422|chr3:197875775-197880511	LRCH3	22	18	28	24	34	16	15	9	9	16	5	3	29.5053	9.51884	14.584	15.3826	19.2918	14.4997	16.0902	11.7791	10.2986	19.4458	9.41463	6.00785	14.6515	-0.0839655	0.455296	-0.18442	0.853684	0.955833	14.6515	-0.502703	0.49342	-1.01881	0.308291	0.704299	14.6515	-0.418737	0.501997	-0.834143	0.4042	1	circRNA	ENST00000452660.5	5,6,7,8
chr2:226867318-226906792|chr2:226914351-226995430	RHBDD1	22	30	30	32	10	2	17	9	10	19	5	6	29.5053	15.8647	15.6257	20.5101	5.67406	1.81247	18.2355	11.7791	11.4429	23.0919	9.41463	12.0157	14.581	-1.14751	0.528625	-2.17074	0.0299505	0.323721	14.581	-0.49058	0.530388	-0.924946	0.354994	0.734018	14.581	0.65693	0.562265	1.16836	0.24266	1	circRNA	ENST00000341329.7	4,5,6
chr13:28139087-28174271|chr13:28177935-28197184	PAN3	29	26	33	37	10	7	14	4	8	15	4	7	38.8934	13.7494	17.1883	23.7148	5.67406	6.34364	15.0175	5.23515	9.15433	18.2304	7.53171	14.0183	14.5626	-1.51686	0.502941	-3.01598	0.00256153	0.125157	14.5626	-0.88239	0.506108	-1.74348	0.0812493	0.411337	14.5626	0.634468	0.547977	1.15784	0.246931	1	circRNA	ENST00000503791.5	2,3,4
chr17:51260926-51263273|chr17:51268904-51273361	UTP18	14	34	45	28	14	11	16	7	10	11	6	8	18.7761	17.98	23.4386	17.9464	7.94369	9.96857	17.1628	9.16151	11.4429	13.369	11.2976	16.0209	14.5423	-0.851211	0.417038	-2.04109	0.0412418	0.342771	14.5423	-0.601023	0.436265	-1.37766	0.168309	0.541527	14.5423	0.250188	0.464316	0.538831	0.590004	1	circRNA	ENST00000225298.11	2,3,4
chr6:158573523-158580939|chr6:158589782-158605266	CUFF.49260.2	23	19	27	35	9	15	19	13	12	16	4	0	30.8465	10.0477	14.0631	22.433	5.10666	13.5935	20.3809	17.0142	13.7315	19.4458	7.53171	0	14.5162	-0.465433	0.559212	-0.832302	0.405238	0.755765	14.5162	-0.813843	0.592072	-1.37457	0.169266	0.541739	14.5162	-0.34841	0.605143	-0.575747	0.564786	1	circRNA	CUFF.49260.2	2,3,4,5
chr10:15796172-15816834|chr10:15847943-15860205	MINDY3	13	22	43	24	22	2	10	7	13	19	9	9	17.435	11.6341	22.3968	15.3826	12.4829	1.81247	10.7268	9.16151	14.8758	23.0919	16.9463	18.0236	14.4975	-0.945436	0.481318	-1.96427	0.0494991	0.36827	14.4975	0.131304	0.468286	0.280393	0.779176	0.938137	14.4975	1.07674	0.502493	2.1428	0.0321292	1	circRNA	ENST00000277632.7	10,9,8,7,6,5,4,3,2
chr2:147958866-147972738|chr2:147975975-147981927	ORC4	26	23	41	31	22	0	11	0	6	15	5	13	34.8699	12.163	21.3551	19.8692	12.4829	0	11.7994	0	6.86575	18.2304	9.41463	26.034	14.4237	-1.77378	0.678274	-2.61513	0.00891933	0.225777	14.4237	-0.54328	0.66093	-0.821994	0.41108	0.773536	14.4237	1.2305	0.704183	1.74741	0.0805665	1	circRNA	ENST00000535373.5	5,4,3
chr8:61661926-61680967|chr8:61684188-61714268	CUFF.89975.20	0	326	0	0	0	0	0	0	0	0	0	0	0	172.397	0	0	0	0	0	0	0	0	0	0	14.3664	-22.5347	3.67934	-6.12466	NA	NA	14.3664	-21.809	3.67934	-5.92741	NA	NA	14.3664	0	3.81698	0	NA	NA	circRNA	CUFF.89975.20	4,3,2
chr10:110919657-110964124|chr10:110985765-111000414	SHOC2	12	28	28	21	23	12	15	12	7	11	5	13	16.0938	14.8071	14.584	13.4598	13.0503	10.8748	16.0902	15.7054	8.01004	13.369	9.41463	26.034	14.2911	-0.0867159	0.426161	-0.203482	0.838759	0.950395	14.2911	-0.0970993	0.451553	-0.215034	0.829741	0.955879	14.2911	-0.0103834	0.462247	-0.0224629	0.982079	1	circRNA	ENST00000369452.8	2,3
chr3:50062108-50065030|chr3:50066502-50068689	RBM6	16	20	42	32	22	9	11	7	10	9	10	7	21.4584	10.5765	21.876	20.5101	12.4829	8.1561	11.7994	9.16151	11.4429	10.9383	18.8293	14.0183	14.2708	-0.807206	0.435917	-1.85174	0.0640629	0.395027	14.2708	-0.446402	0.44988	-0.99227	0.321066	0.714576	14.2708	0.360804	0.47741	0.755753	0.449797	1	circRNA	ENST00000442092.5	12,13
chr16:47463993-47497398|chr16:47515601-47547432	PHKB	12	23	40	28	26	10	18	10	10	17	3	5	16.0938	12.163	20.8343	17.9464	14.7526	9.06234	19.3082	13.0879	11.4429	20.6611	5.64878	10.0131	14.2512	-0.258859	0.440306	-0.587907	0.556595	0.835642	14.2512	-0.439158	0.471995	-0.930429	0.352149	0.733991	14.2512	-0.180299	0.484882	-0.371842	0.71001	1	circRNA	ENST00000566037.6	3,4,5,6,7
chr1:172138953-172140479|chr1:172144437-172144557	DNM3OS	8	15	38	34	14	5	23	7	5	21	8	9	10.7292	7.93237	19.7926	21.792	7.94369	4.53117	24.6716	9.16151	5.72146	25.5226	15.0634	18.0236	14.2404	-0.415908	0.55998	-0.74272	0.457651	0.788265	14.2404	0.0739823	0.566009	0.130709	0.896006	0.979383	14.2404	0.48989	0.581669	0.842214	0.399668	1	circRNA	ENST00000648228.1	3,2
chr7:33130041-33146241|chr7:33177591-33257235	BBS9	12	14	50	26	15	14	10	14	7	13	14	2	16.0938	7.40354	26.0428	16.6645	8.51109	12.6873	10.7268	18.323	8.01004	15.7997	26.361	4.00523	14.2191	-0.429236	0.517024	-0.830204	0.406424	0.756329	14.2191	-0.302435	0.535341	-0.564938	0.572116	0.842948	14.2191	0.126801	0.550844	0.230194	0.817941	1	circRNA	ENST00000242067.10	2,3,4,5
chr18:9577191-9583116|chr18:9595102-9614225	PPP4R1	7	36	48	18	18	11	14	6	18	17	8	3	9.38806	19.0377	25.0011	11.5369	10.2133	9.96857	15.0175	7.85272	20.5972	20.6611	15.0634	6.00785	14.1955	-0.630147	0.472658	-1.3332	0.182466	0.587562	14.1955	-0.0513419	0.477027	-0.107629	0.91429	0.985893	14.1955	0.578805	0.500027	1.15755	0.247049	1	circRNA	ENST00000285124.12	8,7,6,5,4,3
chr22:45672179-45689711|chr22:45718493-45729424	ATXN10	21	20	43	33	22	0	25	11	8	12	0	5	28.1642	10.5765	22.3968	21.1511	12.4829	0	26.8169	14.3967	9.15433	14.5843	0	10.0131	14.1447	-0.616611	0.662987	-0.93005	0.352345	0.722221	14.1447	-1.23316	0.702944	-1.75429	0.0793816	0.408858	14.1447	-0.616554	0.715784	-0.861369	0.389035	1	circRNA	ENST00000252934.9	2,3,4,5,6
chr1:35325405-35358924|chr1:35361789-35370028	ZMYM4	0	32	38	23	26	19	13	8	12	17	5	9	0	16.9224	19.7926	14.7417	14.7526	17.2184	13.9448	10.4703	13.7315	20.6611	9.41463	18.0236	14.1395	0.0694546	0.520851	0.133348	0.893918	0.972261	14.1395	0.201118	0.536514	0.37486	0.707765	0.90785	14.1395	0.131663	0.542643	0.242633	0.80829	1	circRNA	ENST00000314607.10	3,4,5
chr4:51843267-51863436|chr4:51891851-51899269	DCUN1D4	12	19	54	34	19	11	12	11	11	9	4	7	16.0938	10.0477	28.1263	21.792	10.7807	9.96857	12.8721	14.3967	12.5872	10.9383	7.53171	14.0183	14.0961	-0.692153	0.445923	-1.55218	0.120619	0.50282	14.0961	-0.760098	0.476929	-1.59374	0.110995	0.451955	14.0961	-0.0679454	0.498717	-0.13624	0.891631	1	circRNA	ENST00000477560.5	2,3,4,5,6,7
chr4:51843742-51863436|None	DCUN1D4	12	19	54	34	19	11	12	11	11	9	4	7	16.0938	10.0477	28.1263	21.792	10.7807	9.96857	12.8721	14.3967	12.5872	10.9383	7.53171	14.0183	14.0961	-0.692153	0.445923	-1.55218	0.120619	0.50282	14.0961	-0.760098	0.476929	-1.59374	0.110995	0.451955	14.0961	-0.0679454	0.498717	-0.13624	0.891631	1	circRNA	ENST00000509068.5	2,3,4,5,6,7,8
chr21:14968526-15014343|chr21:15043574-15064744	NRIP1	11	43	34	47	8	11	11	18	8	14	4	0	14.7527	22.7394	17.7091	30.1243	4.53925	9.96857	11.7994	23.5582	9.15433	17.0151	7.53171	0	14.0743	-0.84353	0.542003	-1.55632	0.119632	0.50282	14.0743	-1.26917	0.584331	-2.17201	0.0298548	0.283823	14.0743	-0.425644	0.603766	-0.704983	0.480821	1	circRNA	ENST00000318948.6	3,2
chrX:10015858-10063444|chrX:10098579-10109777	WWC3	7	23	36	31	20	7	10	10	19	17	3	9	9.38806	12.163	18.7508	19.8692	11.3481	6.34364	10.7268	13.0879	21.7415	20.6611	5.64878	18.0236	13.9794	-0.57342	0.467511	-1.22654	0.219996	0.633167	13.9794	0.142227	0.467267	0.30438	0.760838	0.930997	13.9794	0.715646	0.490796	1.45813	0.144803	1	circRNA	ENST00000380861.8	2,3,4,5,6,7,8
chr1:92324375-92333390|chr1:92380873-92387010	RPAP2	24	25	27	28	13	6	9	14	8	15	6	5	32.1876	13.2206	14.0631	17.9464	7.37628	5.4374	9.65409	18.323	9.15433	18.2304	11.2976	10.0131	13.9087	-0.933452	0.487762	-1.91374	0.0556529	0.374692	13.9087	-0.605306	0.502569	-1.20442	0.228426	0.621661	13.9087	0.328146	0.530898	0.618097	0.536512	1	circRNA	ENST00000610020.1	9,10,11,12
chr3:111072510-111112029|chr3:111147484-111192350	NECTIN3	2	43	30	23	29	16	17	5	12	18	3	7	2.6823	22.7394	15.6257	14.7417	16.4548	14.4997	18.2355	6.54393	13.7315	21.8765	5.64878	14.0183	13.8998	-0.0383158	0.518333	-0.0739213	0.941073	0.984066	13.8998	-0.0393985	0.538697	-0.0731367	0.941697	0.98853	13.8998	-0.00108268	0.546635	-0.00198062	0.99842	1	circRNA	ENST00000493615.5	2,3,4,5,6,7
chr3:125288228-125313307|chr3:125331238-125375101	ZNF148	6	24	34	25	20	23	10	8	16	7	11	5	8.0469	12.6918	17.7091	16.0235	11.3481	20.8434	10.7268	10.4703	18.3087	8.50753	20.7122	10.0131	13.7835	-0.0589642	0.454947	-0.129607	0.896878	0.972261	13.7835	0.0388429	0.4751	0.0817573	0.93484	0.98853	13.7835	0.0978071	0.485038	0.201648	0.840192	1	circRNA	ENST00000485866.5	5,4,3,2
chr6:42969987-42974002|chr6:42975038-42978268	PEX6	20	29	36	32	11	7	11	8	18	16	3	1	26.823	15.3359	18.7508	20.5101	6.24147	6.34364	11.7994	10.4703	20.5972	19.4458	5.64878	2.00262	13.6641	-1.24003	0.509778	-2.43248	0.0149957	0.264868	13.6641	-0.654743	0.514664	-1.27217	0.203311	0.589182	13.6641	0.585285	0.550463	1.06326	0.287664	1	circRNA	ENST00000304611.12	3,2
chr1:233179175-233198938|chr1:233236980-233250738	CUFF.6203.18	7	22	40	36	25	8	13	13	9	7	4	10	9.38806	11.6341	20.8343	23.0739	14.1852	7.24987	13.9448	17.0142	10.2986	8.50753	7.53171	20.0262	13.6407	-0.348628	0.466634	-0.747112	0.454996	0.788071	13.6407	-0.551433	0.500037	-1.10278	0.270121	0.668461	13.6407	-0.202805	0.51455	-0.394141	0.693477	1	circRNA	CUFF.6203.18	13,12,11,10,9
chr4:150415590-150435588|chr4:150491035-150588047	CUFF.44916.1	5	23	54	13	12	14	3	9	4	20	9	14	6.70575	12.163	28.1263	8.33224	6.80887	12.6873	3.21803	11.7791	4.57717	24.3072	16.9463	28.0366	13.6407	-0.730567	0.594552	-1.22877	0.219158	0.631621	13.6407	0.357504	0.583341	0.612857	0.539971	0.834176	13.6407	1.08807	0.608775	1.78731	0.0738868	1	circRNA	CUFF.44916.1	7,6,5,4,3,2
chr1:70276844-70292387|chr1:70315566-70324852	ANKRD13C	6	19	34	32	31	16	10	7	17	10	4	8	8.0469	10.0477	17.7091	20.5101	17.5896	14.4997	10.7268	9.16151	19.453	12.1536	7.53171	16.0209	13.6209	-0.113572	0.461376	-0.246159	0.805559	0.942472	13.6209	-0.0403626	0.48239	-0.0836722	0.933317	0.98853	13.6209	0.0732091	0.493234	0.148426	0.882006	1	circRNA	ENST00000370944.8	9,8,7,6,5,4
chr1:44284907-44308309|chr1:44339322-44352849	ERI3	10	25	28	53	20	12	12	7	5	12	6	6	13.4115	13.2206	14.584	33.9699	11.3481	10.8748	12.8721	9.16151	5.72146	14.5843	11.2976	12.0157	13.5885	-0.769331	0.472122	-1.62952	0.103203	0.483108	13.5885	-0.812847	0.502219	-1.61851	0.105552	0.445558	13.5885	-0.0435164	0.525353	-0.0828325	0.933985	1	circRNA	ENST00000372257.6	6,5,4,3
chr10:74825356-74838682|chr10:74843478-74959969	KAT6B	0	14	29	17	41	9	18	12	17	13	6	8	0	7.40354	15.1048	10.896	23.2637	8.1561	19.3082	15.7054	19.453	15.7997	11.2976	16.0209	13.5341	0.910877	0.532799	1.70961	0.0873389	0.457603	13.5341	0.8267	0.552148	1.49724	0.13433	0.48576	13.5341	-0.0841765	0.54065	-0.155695	0.876273	1	circRNA	ENST00000648159.1	2,3
chr15:41669958-41696074|chr15:41699159-41707727	MGA	3	31	32	16	23	9	12	8	12	6	8	17	4.02345	16.3936	16.6674	10.2551	13.0503	8.1561	12.8721	10.4703	13.7315	7.29217	15.0634	34.0445	13.5017	-0.138375	0.51652	-0.267899	0.788777	0.932595	13.5017	0.457812	0.519789	0.880765	0.378445	0.755811	13.5017	0.596187	0.532216	1.1202	0.26263	1	circRNA	ENST00000563576.5	3,4,5
chr18:24022847-24064139|chr18:24083081-24114553	CUFF.27938.4	0	0	120	0	74	0	19	0	0	0	8	11	0	0	62.5028	0	41.9881	0	20.3809	0	0	0	15.0634	22.0288	13.497	-0.0031032	3.5419	-0.00087614	0.999301	1	13.497	-0.759627	3.54976	-0.213994	0.830552	0.955879	13.497	-0.756524	3.55078	-0.213059	0.831281	1	circRNA	CUFF.27938.4	2,3,4,5
chr10:126905563-126970701|chr10:126990603-126996747	DOCK1	10	30	30	28	22	7	10	13	10	18	10	0	13.4115	15.8647	15.6257	17.9464	12.4829	6.34364	10.7268	17.0142	11.4429	21.8765	18.8293	0	13.4637	-0.456997	0.501655	-0.910978	0.362307	0.723126	13.4637	-0.236937	0.518021	-0.457389	0.647391	0.884951	13.4637	0.22006	0.53552	0.410928	0.681126	1	circRNA	ENST00000280333.9	2,3,4,5,6
chr1:8508675-8541213|chr1:8614686-8624309	RERE	21	20	33	36	21	13	14	10	8	8	2	4	28.1642	10.5765	17.1883	23.0739	11.9155	11.781	15.0175	13.0879	9.15433	9.72289	3.76585	8.01047	13.4549	-0.580354	0.44255	-1.31139	0.189727	0.598524	13.4549	-1.28476	0.507081	-2.53363	0.0112888	0.185295	13.4549	-0.704401	0.524694	-1.3425	0.179435	1	circRNA	ENST00000337907.7	8,7,6,5
chr20:51671257-51674152|chr20:51690819-51694007	ATP9A	11	23	24	48	23	12	12	6	9	11	3	8	14.7527	12.163	12.5006	30.7652	13.0503	10.8748	12.8721	7.85272	10.2986	13.369	5.64878	16.0209	13.3474	-0.634689	0.47198	-1.34474	0.17871	0.587125	13.3474	-0.631405	0.4993	-1.26458	0.206022	0.590372	13.3474	0.00328472	0.520362	0.00631237	0.994963	1	circRNA	ENST00000338821.5	11,10,9,8
chr1:203703813-203707008|chr1:203708104-203709300	ATP2B4	15	21	31	21	27	13	12	15	11	8	6	3	20.1173	11.1053	16.1466	13.4598	15.32	11.781	12.8721	19.6318	12.5872	9.72289	11.2976	6.00785	13.3374	-0.00851544	0.420388	-0.0202562	0.983839	0.997855	13.3374	-0.556532	0.470469	-1.18293	0.236837	0.630217	13.3374	-0.548017	0.478721	-1.14475	0.252312	1	circRNA	ENST00000357681.9	9,10
chr9:135866536-135881632|chr9:135883078-135888164	CUFF.95403.2	0	185	0	0	0	0	0	0	0	51	0	0	0	97.8325	0	0	0	0	0	0	0	61.9834	0	0	13.318	-21.7057	3.68028	-5.89784	NA	NA	13.318	-0.656772	3.54347	-0.185347	NA	NA	13.318	21.0489	3.68524	5.71168	NA	NA	circRNA	CUFF.95403.2	2
chr8:51845763-51860844|chr8:51861246-51870247	PCMTD1	7	24	40	44	10	12	7	1	14	13	10	6	9.38806	12.6918	20.8343	28.2014	5.67406	10.8748	7.50874	1.30879	16.0201	15.7997	18.8293	12.0157	13.2622	-1.47862	0.519012	-2.84891	0.00438695	0.171668	13.2622	-0.205051	0.495708	-0.413652	0.679129	0.90225	13.2622	1.27357	0.546756	2.32932	0.0198423	1	circRNA	ENST00000360540.9	3
chr17:59331824-59353214|chr17:59353526-59388326	YPEL2	18	31	38	17	35	0	8	14	14	6	5	4	24.1407	16.3936	19.7926	10.896	19.8592	0	8.58141	18.323	16.0201	7.29217	9.41463	8.01047	13.227	-0.584996	0.599649	-0.975564	0.329281	0.705079	13.227	-0.770862	0.628207	-1.22708	0.219791	0.611631	13.227	-0.185866	0.643998	-0.288613	0.772878	1	circRNA	ENST00000312655.8	2
chr5:128446606-128464723|chr5:128530693-128536401	FBN2	21	14	29	24	29	4	11	11	12	7	0	12	28.1642	7.40354	15.1048	15.3826	16.4548	3.62493	11.7994	14.3967	13.7315	8.50753	0	24.0314	13.2168	-0.470734	0.5952	-0.790884	0.429012	0.767763	13.2168	-0.487625	0.617447	-0.789743	0.429678	0.776103	13.2168	-0.0168909	0.63229	-0.0267138	0.978688	1	circRNA	ENST00000619499.4	8,7,6,5,4,3
chr16:29831073-29833732|chr16:29834066-29835703	MVP	15	38	35	29	17	6	16	11	10	4	3	6	20.1173	20.0953	18.23	18.5873	9.6459	5.4374	17.1628	14.3967	11.4429	4.86145	5.64878	12.0157	13.1368	-0.754196	0.450691	-1.67342	0.0942442	0.468164	13.1368	-1.18587	0.50329	-2.35624	0.0184608	0.228154	13.1368	-0.431678	0.525603	-0.8213	0.411475	1	circRNA	ENST00000563915.5	4,5
chr6:158232303-158312050|chr6:158314268-158413064	CUFF.44804.3	11	0	0	39	0	30	20	18	0	19	12	0	14.7527	0	0	24.9967	0	27.187	21.4535	23.5582	0	23.0919	22.5951	0	13.1363	0.863202	2.28288	0.37812	0.705341	0.898294	13.1363	0.205372	2.29232	0.0895913	0.928612	0.98853	13.1363	-0.65783	2.28974	-0.287295	0.773886	1	circRNA	CUFF.44804.3	2
chr14:50145596-50150007|chr14:50150230-50153069	SOS2	9	32	40	33	29	5	7	5	5	20	4	7	12.0704	16.9224	20.8343	21.1511	16.4548	4.53117	7.50874	6.54393	5.72146	24.3072	7.53171	14.0183	13.133	-0.976827	0.527261	-1.85264	0.0639333	0.395027	13.133	-0.464591	0.534404	-0.869363	0.384649	0.757733	13.133	0.512237	0.56367	0.908752	0.363481	1	circRNA	ENST00000216373.9	14
chr6:75697517-75702644|chr6:75703072-75709526	SENP6	16	20	33	16	17	10	8	9	7	20	11	3	21.4584	10.5765	17.1883	10.2551	9.6459	9.06234	8.58141	11.7791	8.01004	24.3072	20.7122	6.00785	13.132	-0.581325	0.492555	-1.18023	0.237911	0.641864	13.132	0.0360809	0.495784	0.0727756	0.941985	0.98853	13.132	0.617406	0.519514	1.18843	0.234664	1	circRNA	ENST00000370010.6	18
chr18:42040741-42043732|chr18:42049605-42057882	PIK3C3	10	29	40	63	9	9	6	4	13	13	2	4	13.4115	15.3359	20.8343	40.3793	5.10666	8.1561	6.43606	5.23515	14.8758	15.7997	3.76585	8.01047	13.1122	-1.87104	0.5322	-3.51568	0.000438636	0.0617437	13.1122	-1.0342	0.526165	-1.96554	0.0493519	0.351537	13.1122	0.836845	0.581073	1.44017	0.149819	1	circRNA	ENST00000262039.8	20,21
chr6:118491865-118511297|chr6:118566316-118632452	CEP85L	11	18	25	34	11	11	19	8	9	19	5	4	14.7527	9.51884	13.0214	21.792	6.24147	9.96857	20.3809	10.4703	10.2986	23.0919	9.41463	8.01047	13.0801	-0.3539	0.503487	-0.702898	0.482119	0.796331	13.0801	-0.170872	0.521266	-0.327801	0.743062	0.92159	13.0801	0.183028	0.537073	0.340788	0.733263	1	circRNA	ENST00000368491.7	5,4,3
chr10:72338311-72340788|chr10:72341170-72343365	CUFF.7021.8	12	32	17	40	12	5	10	5	11	22	6	5	16.0938	16.9224	8.85457	25.6377	6.80887	4.53117	10.7268	6.54393	12.5872	26.7379	11.2976	10.0131	13.0629	-1.24692	0.515931	-2.41683	0.0156562	0.264868	13.0629	-0.115955	0.499187	-0.232288	0.816314	0.95282	13.0629	1.13096	0.542925	2.08309	0.0372428	1	circRNA	CUFF.7021.8	4
chrX:37349469-37386598|chrX:37426000-37453135	PRRG1	9	33	33	26	13	17	12	8	10	13	1	9	12.0704	17.4512	17.1883	16.6645	7.37628	15.406	12.8721	10.4703	11.4429	15.7997	1.88293	18.0236	13.054	-0.496083	0.466002	-1.06455	0.287079	0.685755	13.054	-0.429211	0.490502	-0.875043	0.38155	0.757733	13.054	0.066872	0.509748	0.131186	0.895628	1	circRNA	ENST00000542554.5	2,3,4
chr11:85983973-85996825|chr11:86031611-86068650	PICALM	5	30	64	28	27	12	12	7	10	11	5	0	6.70575	15.8647	33.3348	17.9464	15.32	10.8748	12.8721	9.16151	11.4429	13.369	9.41463	0	13.0256	-0.633298	0.527081	-1.20152	0.22955	0.639634	13.0256	-1.07227	0.570399	-1.87985	0.0601285	0.374866	13.0256	-0.438967	0.587638	-0.747003	0.455062	1	circRNA	ENST00000532317.5	12,11,10,9,8,7,6,5,4,3,2
chr11:85990399-85996825|chr11:86031611-86068650	PICALM	5	30	64	28	27	12	12	7	10	11	5	0	6.70575	15.8647	33.3348	17.9464	15.32	10.8748	12.8721	9.16151	11.4429	13.369	9.41463	0	13.0256	-0.633298	0.527081	-1.20152	0.22955	0.639634	13.0256	-1.07227	0.570399	-1.87985	0.0601285	0.374866	13.0256	-0.438967	0.587638	-0.747003	0.455062	1	circRNA	ENST00000630913.2	11,10,9,8,7,6,5,4,3,2
chr14:54568112-54702061|chr14:54702580-54737023	SAMD4A	9	23	28	17	15	24	19	6	8	8	7	8	12.0704	12.163	14.584	10.896	8.51109	21.7496	20.3809	7.85272	9.15433	9.72289	13.1805	16.0209	13.0239	0.222265	0.461024	0.482111	0.629727	0.870372	13.0239	-0.0920818	0.496337	-0.185523	0.852819	0.964902	13.0239	-0.314347	0.499974	-0.628726	0.529529	1	circRNA	ENST00000554335.5	3
chr9:131432794-131436619|chr9:131439061-131444184	PRRC2B	25	26	22	27	17	4	24	10	15	4	0	3	33.5288	13.7494	11.4589	17.3054	9.6459	3.62493	25.7442	13.0879	17.1644	4.86145	0	6.00785	13.0149	-0.53162	0.612359	-0.868151	0.385312	0.739782	13.0149	-1.32332	0.665801	-1.98756	0.0468604	0.351537	13.0149	-0.7917	0.67893	-1.1661	0.243574	1	circRNA	ENST00000405995.5	4,5
chr17:67944372-67945408|chr17:67975958-67982251	BPTF	6	28	26	25	19	17	12	15	7	9	6	7	8.0469	14.8071	13.5423	16.0235	10.7807	15.406	12.8721	19.6318	8.01004	10.9383	11.2976	14.0183	12.9479	0.0972619	0.429354	0.226531	0.820789	0.944286	12.9479	-0.312355	0.472258	-0.661408	0.508351	0.813261	12.9479	-0.409617	0.478735	-0.855623	0.392206	1	circRNA	ENST00000424123.7	23,24,25,26,27,28,29
chr2:230417665-230442936|chr2:230450255-230461261	SP100	10	31	22	23	18	11	16	11	12	6	3	10	13.4115	16.3936	11.4589	14.7417	10.2133	9.96857	17.1628	14.3967	13.7315	7.29217	5.64878	20.0262	12.8705	-0.141819	0.449689	-0.315372	0.752479	0.914548	12.8705	-0.286945	0.482108	-0.595189	0.551717	0.838148	12.8705	-0.145126	0.493991	-0.293782	0.768925	1	circRNA	ENST00000264052.9	3,4,5,6,7,8
chr4:145823525-145845955|chr4:145849561-145870244	ZNF827	19	30	40	28	14	9	14	5	12	12	0	4	25.4819	15.8647	20.8343	17.9464	7.94369	8.1561	15.0175	6.54393	13.7315	14.5843	0	8.01047	12.8429	-1.07941	0.495192	-2.17978	0.0292739	0.320335	12.8429	-1.0355	0.524363	-1.97477	0.0482943	0.351537	12.8429	0.0439131	0.55461	0.0791784	0.936891	1	circRNA	ENST00000508784.5	7,6
chr9:131394263-131430089|chr9:131432794-131436619	PRRC2B	19	23	23	15	19	14	12	9	8	10	5	8	25.4819	12.163	11.9797	9.61412	10.7807	12.6873	12.8721	11.7791	9.15433	12.1536	9.41463	16.0209	12.8418	-0.239361	0.450627	-0.531174	0.595298	0.854354	12.8418	-0.295085	0.480441	-0.614197	0.539085	0.834034	12.8418	-0.0557244	0.494911	-0.112595	0.910352	1	circRNA	ENST00000405995.5	2,3
chr7:74700634-74705163|chr7:74716950-74718878	GTF2I	20	15	27	42	21	13	7	8	4	13	4	4	26.823	7.93237	14.0631	26.9195	11.9155	11.781	7.50874	10.4703	4.57717	15.7997	7.53171	8.01047	12.7777	-0.817664	0.51022	-1.60257	0.109029	0.497922	12.7777	-1.02831	0.548393	-1.87514	0.0607736	0.376009	12.7777	-0.210649	0.571489	-0.368596	0.712429	1	circRNA	ENST00000614986.4	7,8,9,10
chr1:1793311-1804418|chr1:1817875-1825396	GNB1	16	35	30	23	18	17	7	11	11	11	5	0	21.4584	18.5089	15.6257	14.7417	10.2133	15.406	7.50874	14.3967	12.5872	13.369	9.41463	0	12.7692	-0.559801	0.46728	-1.198	0.230917	0.641459	12.7692	-0.886789	0.510562	-1.73689	0.0824068	0.413467	12.7692	-0.326988	0.529347	-0.617721	0.536759	1	circRNA	ENST00000610897.4	6,5,4,3
chr7:156796492-156826604|chr7:156836885-156892927	LMBR1	23	25	33	26	18	11	10	2	9	14	0	7	30.8465	13.2206	17.1883	16.6645	10.2133	9.96857	10.7268	2.61757	10.2986	17.0151	0	14.0183	12.7315	-1.14593	0.540214	-2.12124	0.0339014	0.33058	12.7315	-0.84415	0.556665	-1.51644	0.129408	0.477337	12.7315	0.301775	0.588568	0.512728	0.608142	1	circRNA	ENST00000444719.5	4,3,2
chr7:156823923-156826604|chr7:156836885-156892927	LMBR1	23	25	33	26	18	11	10	2	9	14	0	7	30.8465	13.2206	17.1883	16.6645	10.2133	9.96857	10.7268	2.61757	10.2986	17.0151	0	14.0183	12.7315	-1.14593	0.540214	-2.12124	0.0339014	0.33058	12.7315	-0.84415	0.556665	-1.51644	0.129408	0.477337	12.7315	0.301775	0.588568	0.512728	0.608142	1	circRNA	ENST00000434453.1	4,3,2
chr4:185204467-185247293|chr4:185267155-185288011	SNX25	8	25	31	18	19	18	15	6	19	7	4	6	10.7292	13.2206	16.1466	11.5369	10.7807	16.3122	16.0902	7.85272	21.7415	8.50753	7.53171	12.0157	12.7055	-0.0311462	0.461284	-0.0675208	0.946167	0.986571	12.7055	-0.0331732	0.486293	-0.0682166	0.945613	0.98853	12.7055	-0.002027	0.495936	-0.00408723	0.996739	1	circRNA	ENST00000618785.4	2,3,4,5
chr2:99752301-99837476|chr2:100011571-100104401	CUFF.34951.2	0	38	44	32	27	16	14	8	9	11	2	3	0	20.0953	22.9177	20.5101	15.32	14.4997	15.0175	10.4703	10.2986	13.369	3.76585	6.00785	12.6893	-0.242362	0.569655	-0.425454	0.670506	0.88156	12.6893	-0.921059	0.616595	-1.49378	0.135232	0.486695	12.6893	-0.678697	0.62637	-1.08354	0.278568	1	circRNA	CUFF.34951.2	6,5,4,3,2
chr7:90604249-90726566|chr7:90726812-90747680	CDK14	15	27	34	44	10	8	14	6	7	6	4	6	20.1173	14.2783	17.7091	28.2014	5.67406	7.24987	15.0175	7.85272	8.01004	7.29217	7.53171	12.0157	12.5792	-1.19663	0.472304	-2.53361	0.0112895	0.230284	12.5792	-1.226	0.509346	-2.40701	0.0160838	0.211954	12.5792	-0.0293677	0.54395	-0.0539897	0.956943	1	circRNA	ENST00000449528.5	6
chr2:72379870-72465159|chr2:72480750-72492317	EXOC6B	21	18	30	47	14	0	9	4	0	7	0	18	28.1642	9.51884	15.6257	30.1243	7.94369	0	9.65409	5.23515	0	8.50753	0	36.0471	12.5684	-1.86403	1.34284	-1.38812	0.1651	0.573259	12.5684	-0.923175	1.33784	-0.690048	0.490164	0.807716	12.5684	0.940856	1.3631	0.690233	0.490048	1	circRNA	ENST00000272427.10	18,17
chr1:59296907-59339957|chr1:59378837-59456960	FGGY	22	10	31	22	15	17	11	6	12	7	2	8	29.5053	5.28824	16.1466	14.1007	8.51109	15.406	11.7994	7.85272	13.7315	8.50753	3.76585	16.0209	12.553	-0.523671	0.535907	-0.977168	0.328486	0.705079	12.553	-0.571001	0.563371	-1.01354	0.3108	0.705175	12.553	-0.0473301	0.581383	-0.0814095	0.935116	1	circRNA	ENST00000634606.1	2,3,4
chr1:59321750-59339957|chr1:59378837-59456960	FGGY	22	10	31	22	15	17	11	6	12	7	2	8	29.5053	5.28824	16.1466	14.1007	8.51109	15.406	11.7994	7.85272	13.7315	8.50753	3.76585	16.0209	12.553	-0.523671	0.535907	-0.977168	0.328486	0.705079	12.553	-0.571001	0.563371	-1.01354	0.3108	0.705175	12.553	-0.0473301	0.581383	-0.0814095	0.935116	1	circRNA	ENST00000634399.1	3,4
chr16:16122174-16124788|chr16:16125911-16131788	ABCC1	20	28	20	17	18	4	14	13	15	12	0	5	26.823	14.8071	10.4171	10.896	10.2133	3.62493	15.0175	17.0142	17.1644	14.5843	0	10.0131	12.5479	-0.442938	0.570907	-0.775849	0.437838	0.775783	12.5479	-0.489143	0.595954	-0.820772	0.411776	0.773536	12.5479	-0.046205	0.611405	-0.0755718	0.93976	1	circRNA	ENST00000399410.7	25,26
chr6:7107768-7176654|chr6:7189322-7210803	RREB1	0	31	36	21	30	14	11	12	10	5	8	6	0	16.3936	18.7508	13.4598	17.0222	12.6873	11.7994	15.7054	11.4429	6.07681	15.0634	12.0157	12.5348	0.167719	0.536226	0.312777	0.75445	0.914548	12.5348	-0.224576	0.570735	-0.393486	0.693961	0.904817	12.5348	-0.392295	0.57477	-0.682525	0.494907	1	circRNA	ENST00000379933.7	2,3,4,5,6
chr6:7108702-7176654|chr6:7189322-7210803	RREB1	0	31	36	21	30	14	11	12	10	5	8	6	0	16.3936	18.7508	13.4598	17.0222	12.6873	11.7994	15.7054	11.4429	6.07681	15.0634	12.0157	12.5348	0.167719	0.536226	0.312777	0.75445	0.914548	12.5348	-0.224576	0.570735	-0.393486	0.693961	0.904817	12.5348	-0.392295	0.57477	-0.682525	0.494907	1	circRNA	ENST00000475946.5	2,3,4,5
chr13:75621868-75713181|chr13:75761038-75795400	AL137782.1	29	25	29	35	4	0	8	9	13	11	2	3	38.8934	13.2206	15.1048	22.433	2.26962	0	8.58141	11.7791	14.8758	13.369	3.76585	6.00785	12.525	-2.06226	0.652561	-3.16026	0.00157629	0.0974057	12.525	-1.15251	0.643369	-1.79137	0.0732337	0.393514	12.525	0.909747	0.699073	1.30136	0.193134	1	circRNA	ENST00000563635.5	9,10,11
chr5:14304592-14316512|chr5:14336727-14358177	TRIO	6	24	41	23	34	12	14	5	17	7	4	3	8.0469	12.6918	21.3551	14.7417	19.2918	10.8748	15.0175	6.54393	19.453	8.50753	7.53171	6.00785	12.5053	-0.132647	0.497272	-0.26675	0.789661	0.933115	12.5053	-0.428433	0.532427	-0.804679	0.421005	0.775037	12.5053	-0.295786	0.54258	-0.545147	0.585652	1	circRNA	ENST00000344204.8	9,10,11
chr7:100016930-100023418|chr7:100024307-100029860	CUFF.82149.4	0	111	0	142	0	0	0	0	0	0	0	0	0	58.6995	0	91.0137	0	0	0	0	0	0	0	0	12.4761	-7.78662	3.67953	-2.1162	0.0343275	0.33058	12.4761	-7.07142	3.67953	-1.92183	0.0546274	0.359657	12.4761	0	3.81698	0	1	1	circRNA	CUFF.82149.4	2
chr10:115096839-115120184|chr10:115129535-115160039	ATRNL1	6	35	39	11	12	5	20	10	10	20	0	7	8.0469	18.5089	20.3134	7.05036	6.80887	4.53117	21.4535	13.0879	11.4429	24.3072	0	14.0183	12.4641	-0.287796	0.626976	-0.459023	0.646218	0.872895	12.4641	-0.105282	0.641749	-0.164055	0.869688	0.97235	12.4641	0.182514	0.654027	0.279062	0.780197	1	circRNA	ENST00000616894.1	3,4,5,6,7
chr10:115094043-115120184|chr10:115129535-115160039	ATRNL1	6	35	39	11	12	5	20	10	10	20	0	7	8.0469	18.5089	20.3134	7.05036	6.80887	4.53117	21.4535	13.0879	11.4429	24.3072	0	14.0183	12.4641	-0.287796	0.626976	-0.459023	0.646218	0.872895	12.4641	-0.105282	0.641749	-0.164055	0.869688	0.97235	12.4641	0.182514	0.654027	0.279062	0.780197	1	circRNA	ENST00000609571.5	2,3,4,5
chr8:61668275-61680967|chr8:61684188-61689672	CUFF.48638.10	0	0	0	0	0	0	0	114	0	0	0	0	0	0	0	0	0	0	0	149.202	0	0	0	0	12.4335	22.1368	3.67991	6.01557	NA	NA	12.4335	0	3.81693	0	NA	NA	12.4335	-24.2521	3.67997	-6.59029	NA	NA	circRNA	CUFF.48638.10	4,3,2
chr11:73679720-73707419|chr11:73718890-73720845	RAB6A	6	24	39	23	14	12	18	5	8	10	7	7	8.0469	12.6918	20.3134	14.7417	7.94369	10.8748	19.3082	6.54393	9.15433	12.1536	13.1805	14.0183	12.4143	-0.369803	0.475783	-0.777253	0.437009	0.775783	12.4143	-0.260796	0.49853	-0.52313	0.600884	0.857205	12.4143	0.109007	0.515933	0.211282	0.832667	1	circRNA	ENST00000310653.10	6,5,4
chr2:36388075-36396613|chr2:36442735-36464533	CUFF.46543.7	0	110	0	0	99	38	0	0	0	0	0	0	0	58.1707	0	0	56.1732	34.4369	0	0	0	0	0	0	12.3984	0.638966	3.54075	0.180461	0.856791	0.955833	12.3984	-5.70902	3.68177	-1.55062	0.120993	0.466061	12.3984	-6.34799	3.68114	-1.72446	0.0846248	1	circRNA	CUFF.46543.7	4,5,6
chr2:178523636-178535731|chr2:178542361-178582571	TTN-AS1	12	20	35	17	20	11	10	7	12	7	5	10	16.0938	10.5765	18.23	10.896	11.3481	9.96857	10.7268	9.16151	13.7315	8.50753	9.41463	20.0262	12.3901	-0.414188	0.453035	-0.914252	0.360584	0.723126	12.3901	-0.125946	0.46986	-0.268049	0.788661	0.941225	12.3901	0.288242	0.490305	0.587884	0.55661	1	circRNA	ENST00000419746.5	3,4,5,6,7
chr2:178528813-178535731|chr2:178542361-178597595	TTN-AS1	12	20	35	17	20	11	10	7	12	7	5	10	16.0938	10.5765	18.23	10.896	11.3481	9.96857	10.7268	9.16151	13.7315	8.50753	9.41463	20.0262	12.3901	-0.414188	0.453035	-0.914252	0.360584	0.723126	12.3901	-0.125946	0.46986	-0.268049	0.788661	0.941225	12.3901	0.288242	0.490305	0.587884	0.55661	1	circRNA	ENST00000592689.5	2,3,4,5
chr4:48342128-48369848|chr4:48383784-48420124	SLAIN2	5	29	37	17	18	0	16	10	11	10	7	9	6.70575	15.3359	19.2717	10.896	10.2133	0	17.1628	13.0879	12.5872	12.1536	13.1805	18.0236	12.3849	-0.424104	0.583197	-0.727205	0.4671	0.788998	12.3849	0.0523136	0.590274	0.088626	0.929379	0.98853	12.3849	0.476418	0.607575	0.78413	0.432964	1	circRNA	ENST00000264313.10	2,3,4,5,6
chr2:99449504-99462495|chr2:99464985-99489816	REV1	16	20	31	35	28	2	14	7	7	15	2	3	21.4584	10.5765	16.1466	22.433	15.8874	1.81247	15.0175	9.16151	8.01004	18.2304	3.76585	6.00785	12.3756	-0.721152	0.561397	-1.28457	0.198944	0.61216	12.3756	-0.897566	0.594434	-1.50995	0.131056	0.478867	12.3756	-0.176414	0.614564	-0.287055	0.77407	1	circRNA	ENST00000393445.7	3,2
chr18:57706587-57731626|chr18:57731832-57801931	ATP8B1	19	19	38	26	28	12	7	4	14	6	3	4	25.4819	10.0477	19.7926	16.6645	15.8874	10.8748	7.50874	5.23515	16.0201	7.29217	5.64878	8.01047	12.372	-0.778861	0.499416	-1.55954	0.118868	0.50282	12.372	-0.885457	0.533476	-1.65979	0.0969574	0.441882	12.372	-0.106596	0.557172	-0.191316	0.848278	1	circRNA	ENST00000642462.1	2
chr2:189784593-189791789|chr2:189818180-189852654	PMS1	13	20	28	18	20	4	10	4	16	15	10	4	17.435	10.5765	14.584	11.5369	11.3481	3.62493	10.7268	5.23515	18.3087	18.2304	18.8293	8.01047	12.3705	-0.740566	0.491193	-1.50769	0.131634	0.518882	12.3705	0.277195	0.479373	0.578246	0.563098	0.839901	12.3705	1.01776	0.512136	1.98729	0.0468907	1	circRNA	ENST00000639501.1	2,3,4,5
chr2:189784593-189791789|chr2:189818180-189843963	PMS1	13	20	28	18	20	4	10	4	16	15	10	4	17.435	10.5765	14.584	11.5369	11.3481	3.62493	10.7268	5.23515	18.3087	18.2304	18.8293	8.01047	12.3705	-0.740566	0.491193	-1.50769	0.131634	0.518882	12.3705	0.277195	0.479373	0.578246	0.563098	0.839901	12.3705	1.01776	0.512136	1.98729	0.0468907	1	circRNA	ENST00000624204.3	2,3,4
None|chr2:189818180-189843963	PMS1	13	20	28	18	20	4	10	4	16	15	10	4	17.435	10.5765	14.584	11.5369	11.3481	3.62493	10.7268	5.23515	18.3087	18.2304	18.8293	8.01047	12.3705	-0.740566	0.491193	-1.50769	0.131634	0.518882	12.3705	0.277195	0.479373	0.578246	0.563098	0.839901	12.3705	1.01776	0.512136	1.98729	0.0468907	1	circRNA	ENST00000424307.5	1,2,3
chr1:173984619-173992754|chr1:173993135-174022095	RC3H1	16	21	27	34	16	6	11	4	12	12	2	8	21.4584	11.1053	14.0631	21.792	9.0785	5.4374	11.7994	5.23515	13.7315	14.5843	3.76585	16.0209	12.3393	-1.07612	0.49478	-2.17495	0.0296337	0.322593	12.3393	-0.461651	0.498892	-0.925352	0.354783	0.734018	12.3393	0.614472	0.535731	1.14698	0.25139	1	circRNA	ENST00000367696.6	2
chr6:154733930-154773988|chr6:154795139-154801970	SCAF8	3	5	21	13	19	10	19	6	9	23	6	12	4.02345	2.64412	10.938	8.33224	10.7807	9.06234	20.3809	7.85272	10.2986	27.9533	11.2976	24.0314	12.2996	0.848658	0.559761	1.51611	0.129492	0.516362	12.2996	1.46428	0.562038	2.60531	0.00917908	0.166456	12.2996	0.615625	0.54877	1.12183	0.261937	1	circRNA	ENST00000367178.7	2,3,4,5,6
chr13:60397010-60439687|chr13:60467379-60483774	TDRD3	11	14	40	22	23	10	14	7	12	9	5	5	14.7527	7.40354	20.8343	14.1007	13.0503	9.06234	15.0175	9.16151	13.7315	10.9383	9.41463	10.0131	12.29	-0.289364	0.464531	-0.622915	0.53334	0.824872	12.29	-0.348556	0.494449	-0.704939	0.480848	0.802433	12.29	-0.0591924	0.509774	-0.116115	0.907561	1	circRNA	ENST00000484389.6	2,3,4
chr13:60397405-60439687|chr13:60467379-60483774	TDRD3	11	14	40	22	23	10	14	7	12	9	5	5	14.7527	7.40354	20.8343	14.1007	13.0503	9.06234	15.0175	9.16151	13.7315	10.9383	9.41463	10.0131	12.29	-0.289364	0.464531	-0.622915	0.53334	0.824872	12.29	-0.348556	0.494449	-0.704939	0.480848	0.802433	12.29	-0.0591924	0.509774	-0.116115	0.907561	1	circRNA	ENST00000535286.5	2,3,4,5
chr4:147847222-147857552|chr4:147881932-147906637	CUFF.44944.1	9	16	41	20	16	6	12	6	13	9	3	13	12.0704	8.46119	21.3551	12.8188	9.0785	5.4374	12.8721	7.85272	14.8758	10.9383	5.64878	26.034	12.2869	-0.648978	0.514623	-1.26107	0.207282	0.620369	12.2869	0.0413667	0.515275	0.0802809	0.936014	0.98853	12.2869	0.690344	0.541658	1.2745	0.202485	1	circRNA	CUFF.44944.1	2,3,4,5,6
chr3:149813353-149846010|chr3:149921227-149960055	RNF13	12	17	22	21	19	10	15	8	5	21	2	8	16.0938	8.99001	11.4589	13.4598	10.7807	9.06234	16.0902	10.4703	5.72146	25.5226	3.76585	16.0209	12.2864	-0.0877707	0.51544	-0.170283	0.864788	0.955833	12.2864	0.0764166	0.533498	0.143237	0.886103	0.974567	12.2864	0.164187	0.544301	0.301648	0.76292	1	circRNA	ENST00000474348.5	2,3,4,5,6,7,8
chr2:85363166-85368685|chr2:85371562-85377343	ELMOD3	11	24	26	24	17	8	12	13	10	11	5	5	14.7527	12.6918	13.5423	15.3826	9.6459	7.24987	12.8721	17.0142	11.4429	13.369	9.41463	10.0131	12.2826	-0.301759	0.437885	-0.689128	0.490743	0.804044	12.2826	-0.321038	0.468147	-0.685762	0.492863	0.807716	12.2826	-0.0192787	0.484928	-0.0397557	0.968288	1	circRNA	ENST00000410106.5	4,5,6
chr19:34196763-34215123|chr19:34215661-34219390	LSM14A	26	18	30	30	8	9	7	17	10	7	3	0	34.8699	9.51884	15.6257	19.2282	4.53925	8.1561	7.50874	22.2494	11.4429	8.50753	5.64878	0	12.2746	-0.92243	0.587083	-1.57121	0.116134	0.50282	12.2746	-1.49965	0.641931	-2.33616	0.0194831	0.235253	12.2746	-0.57722	0.663564	-0.869879	0.384367	1	circRNA	ENST00000540746.6	4,5
chr9:107283695-107300140|chr9:107311737-107318751	RAD23B	9	13	26	37	20	20	6	10	11	0	8	7	12.0704	6.87472	13.5423	23.7148	11.3481	18.1247	6.43606	13.0879	12.5872	0	15.0634	14.0183	12.239	-0.197693	0.582049	-0.33965	0.73412	0.9119	12.239	-0.481378	0.614374	-0.783526	0.433318	0.776103	12.239	-0.283685	0.624851	-0.454005	0.649826	1	circRNA	ENST00000358015.7	2,3,4,5
chr1:9930457-9931890|chr1:9934860-9935491	CUFF.581.2	0	0	64	0	0	17	18	29	19	0	10	0	0	0	33.3348	0	0	15.406	19.3082	37.9548	21.7415	0	18.8293	0	12.2146	1.11664	2.76175	0.404321	0.685977	0.888037	12.2146	0.279306	2.7712	0.100789	0.919718	0.987393	12.2146	-0.83733	2.76772	-0.302534	0.762245	1	circRNA	CUFF.581.2	6,5,4
chr3:31533312-31576395|chr3:31580096-31596797	STT3B	15	28	29	30	11	7	8	4	8	13	2	11	20.1173	14.8071	15.1048	19.2282	6.24147	6.34364	8.58141	5.23515	9.15433	15.7997	3.76585	22.0288	12.2006	-1.37631	0.494507	-2.78319	0.00538275	0.185396	12.2006	-0.446175	0.484257	-0.92136	0.356862	0.734347	12.2006	0.930131	0.534118	1.74143	0.0816074	1	circRNA	ENST00000453168.5	2,3
chr20:35725155-35729311|chr20:35732135-35734185	RBM39	7	24	28	11	24	15	5	10	10	13	8	7	9.38806	12.6918	14.584	7.05036	13.6177	13.5935	5.36338	13.0879	11.4429	15.7997	15.0634	14.0183	12.1418	0.0552979	0.466411	0.11856	0.905624	0.972261	12.1418	0.336067	0.481451	0.69803	0.485158	0.805148	12.1418	0.280769	0.490358	0.57258	0.566929	1	circRNA	ENST00000639702.1	7,6,5
chr20:35725155-35729311|chr20:35732135-35738967	RBM39	7	24	28	11	24	15	5	10	10	13	8	7	9.38806	12.6918	14.584	7.05036	13.6177	13.5935	5.36338	13.0879	11.4429	15.7997	15.0634	14.0183	12.1418	0.0552979	0.466411	0.11856	0.905624	0.972261	12.1418	0.336067	0.481451	0.69803	0.485158	0.805148	12.1418	0.280769	0.490358	0.57258	0.566929	1	circRNA	ENST00000481037.5	4,3,2
chr2:168017095-168063499|chr2:168129758-168138087	STK39	8	35	45	23	18	7	7	15	9	5	3	6	10.7292	18.5089	23.4386	14.7417	10.2133	6.34364	7.50874	19.6318	10.2986	6.07681	5.64878	12.0157	12.0963	-0.690842	0.483862	-1.42777	0.153359	0.552673	12.0963	-1.02376	0.53043	-1.93006	0.0535992	0.359657	12.0963	-0.332921	0.552282	-0.602811	0.546635	1	circRNA	ENST00000355999.4	14,13,12,11,10,9
chr12:12203400-12244261|chr12:12244655-12266680	LRP6	23	10	34	23	20	7	17	3	8	8	5	4	30.8465	5.28824	17.7091	14.7417	11.3481	6.34364	18.2355	3.92636	9.15433	9.72289	9.41463	8.01047	12.0618	-0.720475	0.556503	-1.29465	0.195442	0.60564	12.0618	-0.864222	0.58982	-1.46523	0.142858	0.502756	12.0618	-0.143747	0.611122	-0.235219	0.814039	1	circRNA	ENST00000261349.8	2
chr2:32357486-32377587|chr2:32395593-32401162	BIRC6	5	10	35	15	21	7	18	9	12	12	8	6	6.70575	5.28824	18.23	9.61412	11.9155	6.34364	19.3082	11.7791	13.7315	14.5843	15.0634	12.0157	12.0483	0.264183	0.50974	0.51827	0.60427	0.854354	12.0483	0.445083	0.526346	0.845608	0.397771	0.770431	12.0483	0.180899	0.529447	0.341676	0.732595	1	circRNA	ENST00000421745.6	2,3,4,5,6
chr18:12991437-12999420|chr18:13030608-13037236	CEP192	10	19	22	28	22	15	6	4	10	8	11	6	13.4115	10.0477	11.4589	17.9464	12.4829	13.5935	6.43606	5.23515	11.4429	9.72289	20.7122	12.0157	12.0421	-0.427634	0.480339	-0.890276	0.373318	0.730299	12.0421	0.00522242	0.490925	0.0106379	0.991512	0.998275	12.0421	0.432856	0.511991	0.845438	0.397866	1	circRNA	ENST00000506447.5	2,3,4,5,6,7,8,9,10,11
chr1:20749882-20757165|chr1:20773610-20776596	HP1BP3	5	23	43	22	23	11	14	10	13	15	0	2	6.70575	12.163	22.3968	14.1007	13.0503	9.96857	15.0175	13.0879	14.8758	18.2304	0	4.00523	11.9668	-0.152302	0.551152	-0.276333	0.782292	0.928796	11.9668	-0.506919	0.587082	-0.863456	0.387887	0.760925	11.9668	-0.354618	0.596949	-0.594051	0.552478	1	circRNA	ENST00000419948.5	5,4,3,2
chr2:36388075-36396613|chr2:36442735-36476888	CUFF.52079.2	0	0	143	107	0	0	0	0	0	0	0	0	0	0	74.4825	68.5808	0	0	0	0	0	0	0	0	11.9219	-7.72116	3.67959	-2.09837	0.0358721	0.333483	11.9219	-7.00595	3.67959	-1.904	0.0569097	0.366771	11.9219	0	3.81698	0	1	1	circRNA	CUFF.52079.2	4,5,6,7
chr11:34052636-34071725|chr11:34076642-34079627	CUFF.9769.2	11	23	29	29	7	12	16	9	8	3	3	10	14.7527	12.163	15.1048	18.5873	3.97184	10.8748	17.1628	11.7791	9.15433	3.64608	5.64878	20.0262	11.906	-0.512305	0.527336	-0.971496	0.331301	0.705232	11.906	-0.7151	0.563611	-1.26878	0.204519	0.589542	11.906	-0.202795	0.581906	-0.348501	0.727464	1	circRNA	CUFF.9769.2	3,4,5
chr22:28163599-28296197|chr22:28297852-28306495	TTC28	11	16	28	24	27	9	12	5	12	4	0	14	14.7527	8.46119	14.584	15.3826	15.32	8.1561	12.8721	6.54393	13.7315	4.86145	0	28.0366	11.8918	-0.275215	0.583972	-0.471281	0.63744	0.872895	11.8918	-0.213267	0.604821	-0.352612	0.724379	0.914066	11.8918	0.0619476	0.618025	0.100235	0.920158	1	circRNA	ENST00000612946.4	3,2
chr7:148832750-148846469|chr7:148847305-148884163	EZH2	15	27	35	29	10	10	11	4	7	10	5	5	20.1173	14.2783	18.23	18.5873	5.67406	9.06234	11.7994	5.23515	8.01004	12.1536	9.41463	10.0131	11.8813	-1.16758	0.460691	-2.5344	0.0112639	0.230284	11.8813	-0.833959	0.479891	-1.73781	0.0822443	0.413467	11.8813	0.333619	0.519789	0.641834	0.520981	1	circRNA	ENST00000492143.5	3,2
chr16:29904965-29905787|chr16:29906127-29919530	ASPHD1	18	25	46	26	15	0	9	13	7	11	0	4	24.1407	13.2206	23.9594	16.6645	8.51109	0	9.65409	17.0142	8.01004	13.369	0	8.01047	11.8795	-1.17738	0.634482	-1.85566	0.0635023	0.395027	11.8795	-1.34457	0.670221	-2.00616	0.0448387	0.345077	11.8795	-0.167192	0.697541	-0.239687	0.810573	1	circRNA	ENST00000566693.1	3,4
chr5:61332948-61472680|chr5:61473037-61490785	ZSWIM6	13	18	27	26	5	12	8	10	5	17	10	2	17.435	9.51884	14.0631	16.6645	2.83703	10.8748	8.58141	13.0879	5.72146	20.6611	18.8293	4.00523	11.8566	-0.745821	0.560017	-1.33178	0.182932	0.587562	11.8566	-0.202742	0.566029	-0.358183	0.720207	0.912576	11.8566	0.54308	0.592517	0.916563	0.359372	1	circRNA	ENST00000252744.5	2
chr7:74700634-74705163|chr7:74718941-74728785	GTF2I	18	22	26	28	24	14	17	7	4	7	0	4	24.1407	11.6341	13.5423	17.9464	13.6177	12.6873	18.2355	9.16151	4.57717	8.50753	0	8.01047	11.8384	-0.281	0.470706	-0.596975	0.550524	0.835642	11.8384	-1.59743	0.573918	-2.78337	0.00537968	0.140583	11.8384	-1.31643	0.585274	-2.24925	0.0244964	1	circRNA	ENST00000614986.4	7,8,9,10,11
chr1:48305878-48355669|chr1:48359770-48385308	SPATA6	24	17	28	31	11	0	12	6	14	11	0	5	32.1876	8.99001	14.584	19.8692	6.24147	0	12.8721	7.85272	16.0201	13.369	0	10.0131	11.8333	-1.48646	0.677902	-2.19273	0.0283267	0.320013	11.8333	-0.864034	0.681054	-1.26867	0.204558	0.589542	11.8333	0.622424	0.719003	0.865676	0.386668	1	circRNA	ENST00000371847.7	11,10
chr4:118308577-118313200|chr4:118318556-118331715	PRSS12	17	26	51	26	9	7	6	7	5	6	4	7	22.7996	13.7494	26.5637	16.6645	5.10666	6.34364	6.43606	9.16151	5.72146	7.29217	7.53171	14.0183	11.7824	-1.59455	0.490232	-3.25265	0.00114334	0.0889689	11.7824	-1.25454	0.51141	-2.4531	0.014163	0.201057	11.7824	0.340013	0.561775	0.605249	0.545014	1	circRNA	ENST00000296498.3	7,6,5
chr15:49217313-49235850|chr15:49292537-49319603	GALK2	6	18	26	22	12	8	11	9	7	9	12	8	8.0469	9.51884	13.5423	14.1007	6.80887	7.24987	11.7994	11.7791	8.01004	10.9383	22.5951	16.0209	11.7009	-0.328806	0.487567	-0.674382	0.500068	0.811308	11.7009	0.271053	0.491755	0.551196	0.5815	0.849444	11.7009	0.59986	0.512135	1.17129	0.241481	1	circRNA	ENST00000327171.7	4,5,6,7,8
chr5:10414502-10415487|chr5:10417404-10423734	2019-03-06	18	23	24	33	11	7	6	8	5	8	5	8	24.1407	12.163	12.5006	21.1511	6.24147	6.34364	6.43606	10.4703	5.72146	9.72289	9.41463	16.0209	11.6939	-1.24635	0.494391	-2.52098	0.0117028	0.234025	11.6939	-0.791957	0.50721	-1.5614	0.11843	0.465086	11.6939	0.454393	0.549611	0.826754	0.408376	1	circRNA	ENST00000449913.6	20,21
chr4:109481781-109491326|chr4:109494856-109506330	SEC24B	21	17	30	8	13	0	10	10	17	10	5	5	28.1642	8.99001	15.6257	5.12753	7.37628	0	10.7268	13.0879	19.453	12.1536	9.41463	10.0131	11.6777	-0.883246	0.645202	-1.36894	0.171017	0.584237	11.6777	-0.111968	0.642969	-0.174142	0.861754	0.970281	11.6777	0.771278	0.671186	1.14913	0.250503	1	circRNA	ENST00000504968.6	6,7
chr5:343969-353729|chr5:376716-413343	CUFF.45397.5	0	123	0	0	0	0	0	32	29	0	0	0	0	65.0454	0	0	0	0	0	41.8812	33.1845	0	0	0	11.6759	-0.640669	3.544	-0.180776	NA	NA	11.6759	-0.966721	3.55097	-0.272241	NA	NA	11.6759	-0.326052	3.55436	-0.0917328	NA	NA	circRNA	CUFF.45397.5	2,3,4
chr11:95991723-96091891|chr11:96093517-96341382	MAML2	3	23	24	29	16	12	15	9	9	3	10	6	4.02345	12.163	12.5006	18.5873	9.0785	10.8748	16.0902	11.7791	10.2986	3.64608	18.8293	12.0157	11.6572	-0.0478027	0.516254	-0.0925954	0.926225	0.97838	11.6572	-0.17915	0.546282	-0.327945	0.742954	0.92159	11.6572	-0.131348	0.55586	-0.236296	0.813203	1	circRNA	ENST00000524717.5	2
chr12:108652049-108652271|chr12:108654410-108662028	CUFF.13798.8	0	0	0	0	0	0	0	0	122	0	0	0	0	0	0	0	0	0	0	0	139.604	0	0	0	11.6336	0	3.81693	0	NA	NA	11.6336	21.9645	3.68125	5.96659	NA	NA	11.6336	24.8794	3.6813	6.75832	NA	NA	circRNA	CUFF.13798.8	6,5
chr2:226836087-226864603|chr2:226867318-226906792	RHBDD1	13	19	32	13	14	10	7	8	10	8	10	6	17.435	10.0477	16.6674	8.33224	7.94369	9.06234	7.50874	10.4703	11.4429	9.72289	18.8293	12.0157	11.6232	-0.572555	0.476028	-1.20278	0.229063	0.639634	11.6232	-0.0140488	0.482392	-0.0291232	0.976766	0.993843	11.6232	0.558506	0.509388	1.09643	0.272893	1	circRNA	ENST00000341329.7	2,3
chr12:96313454-96323947|chr12:96334865-96399985	CDK17	22	26	27	17	8	7	11	13	10	6	0	6	29.5053	13.7494	14.0631	10.896	4.53925	6.34364	11.7994	17.0142	11.4429	7.29217	0	12.0157	11.5551	-0.79904	0.564846	-1.41462	0.157181	0.559348	11.5551	-1.0798	0.606938	-1.77909	0.0752244	0.398102	11.5551	-0.280759	0.629801	-0.44579	0.655749	1	circRNA	ENST00000261211.7	3,2
chr1:20767664-20770929|chr1:20773610-20776596	HP1BP3	19	21	27	35	14	12	15	5	6	11	2	0	25.4819	11.1053	14.0631	22.433	7.94369	10.8748	16.0902	6.54393	6.86575	13.369	3.76585	0	11.5447	-0.796777	0.531488	-1.49914	0.133837	0.523336	11.5447	-1.45764	0.59623	-2.44477	0.0144945	0.20302	11.5447	-0.660866	0.617696	-1.06989	0.284669	1	circRNA	ENST00000312239.9	6,5
chr16:69368595-69370482|chr16:69372355-69384579	CUFF.34934.4	24	46	51	58	0	0	0	0	0	15	0	0	32.1876	24.3259	26.5637	37.1746	0	0	0	0	0	18.2304	0	0	11.5402	-7.4698	2.13316	-3.50175	0.00046222	0.0617437	11.5402	-2.69269	1.91925	-1.40299	0.160618	0.53227	11.5402	4.77711	2.17051	2.20092	0.027742	1	circRNA	CUFF.34934.4	3,2
chr2:36378525-36387971|chr2:36396787-36431108	CUFF.58006.8	0	0	0	101	55	0	0	0	0	35	0	0	0	0	0	64.7351	31.2073	0	0	0	0	42.5376	0	0	11.54	-1.04743	3.54627	-0.295362	NA	NA	11.54	-0.602821	3.54799	-0.169905	NA	NA	11.54	0.444612	3.55361	0.125116	NA	NA	circRNA	CUFF.58006.8	3,4
chr5:154028283-154029488|chr5:154034967-154038856	FAM114A2	0	8	29	32	20	17	6	6	8	8	13	7	0	4.2306	15.1048	20.5101	11.3481	15.406	6.43606	7.85272	9.15433	9.72289	24.478	14.0183	11.5218	0.00413419	0.644496	0.00641461	0.994882	1	11.5218	0.442196	0.65177	0.678453	0.497484	0.809644	11.5218	0.438062	0.659896	0.663834	0.506796	1	circRNA	ENST00000520313.5	4,3,2
chr2:213297357-213310058|chr2:213375119-213375207	SPAG16	10	20	30	25	7	15	16	4	7	11	7	4	13.4115	10.5765	15.6257	16.0235	3.97184	13.5935	17.1628	5.23515	8.01004	13.369	13.1805	8.01047	11.5142	-0.503115	0.513198	-0.980353	0.326912	0.705079	11.5142	-0.386358	0.536643	-0.719954	0.471553	0.801806	11.5142	0.116757	0.557176	0.209551	0.834018	1	circRNA	ENST00000272898.11	4,5,6,7,8,9
chr22:45672179-45689711|chr22:45702847-45718412	ATXN10	9	20	33	17	2	14	14	8	6	13	5	8	12.0704	10.5765	17.1883	10.896	1.13481	12.6873	15.0175	10.4703	6.86575	15.7997	9.41463	16.0209	11.5118	-0.4251	0.574527	-0.739913	0.459353	0.788481	11.5118	-0.0942036	0.587472	-0.160354	0.872602	0.97235	11.5118	0.330897	0.605722	0.546285	0.58487	1	circRNA	ENST00000252934.9	2,3,4,5
chr15:48537808-48596282|chr15:48613092-48644605	FBN1	12	39	20	28	18	6	13	13	9	8	0	3	16.0938	20.6242	10.4171	17.9464	10.2133	5.4374	13.9448	17.0142	10.2986	9.72289	0	6.00785	11.4767	-0.510104	0.511162	-0.99793	0.318313	0.705079	11.4767	-1.22601	0.575735	-2.12947	0.0332154	0.3008	11.4767	-0.715905	0.592388	-1.20851	0.226852	1	circRNA	ENST00000316623.9	6,5,4,3
chr5:343969-353729|chr5:376716-422728	CUFF.47142.2	0	123	0	0	52	0	40	0	0	0	0	0	0	65.0454	0	0	29.5051	0	42.9071	0	0	0	0	0	11.4548	0.153049	3.54113	0.0432204	0.965526	0.991012	11.4548	-20.4118	3.68138	-5.54462	2.94601e-08	3.09478e-05	11.4548	-20.5649	3.6819	-5.5854	2.33162e-08	0.00051552	circRNA	CUFF.47142.2	5,6,7
chr19:47718606-47725811|chr19:47726224-47736368	EHD2	30	23	13	20	8	9	13	4	8	7	4	4	40.2345	12.163	6.77114	12.8188	4.53925	8.1561	13.9448	5.23515	9.15433	8.50753	7.53171	8.01047	11.4222	-1.12917	0.58431	-1.93249	0.0532991	0.36827	11.4222	-1.03956	0.611518	-1.69997	0.0891366	0.428708	11.4222	0.0896113	0.643264	0.139307	0.889207	1	circRNA	ENST00000263277.7	4
chr4:139073567-139125163|chr4:139139497-139176966	ELF2	6	17	32	17	35	12	11	8	11	3	7	5	8.0469	8.99001	16.6674	10.896	19.8592	10.8748	11.7994	10.4703	12.5872	3.64608	13.1805	10.0131	11.4192	0.253271	0.489612	0.51729	0.604954	0.854429	11.4192	-0.23069	0.533798	-0.432168	0.665619	0.893784	11.4192	-0.483962	0.536774	-0.901611	0.367264	1	circRNA	ENST00000394235.6	4,3,2
chr2:205401123-205440369|chr2:205440672-205499895	PARD3B	30	29	26	10	12	5	12	6	8	12	3	0	40.2345	15.3359	13.5423	6.40942	6.80887	4.53117	12.8721	7.85272	9.15433	14.5843	5.64878	0	11.4145	-1.20519	0.625657	-1.92628	0.0540693	0.368331	11.4145	-1.2292	0.656758	-1.87162	0.0612598	0.376009	11.4145	-0.024007	0.687056	-0.0349418	0.972126	1	circRNA	ENST00000406610.6	20
chr21:15730438-15762890|chr21:15766141-15777903	USP25	14	38	27	30	14	7	14	5	7	9	0	5	18.7761	20.0953	14.0631	19.2282	7.94369	6.34364	15.0175	6.54393	8.01004	10.9383	0	10.0131	11.4144	-1.01422	0.497369	-2.03917	0.0414335	0.342771	11.4144	-1.26396	0.54559	-2.31669	0.0205209	0.239524	11.4144	-0.249742	0.575367	-0.434057	0.664247	1	circRNA	ENST00000285679.10	2,3
chr3:47424045-47425484|chr3:47428670-47435007	SCAP	8	29	42	24	16	12	14	13	12	6	0	0	10.7292	15.3359	21.876	15.3826	9.0785	10.8748	15.0175	17.0142	13.7315	7.29217	0	0	11.361	-0.330202	0.538824	-0.612819	0.539996	0.831768	11.361	-1.42543	0.619089	-2.30247	0.0213088	0.243314	11.361	-1.09523	0.630849	-1.73612	0.0825422	1	circRNA	ENST00000428413.5	8,7,6,5,4
chr2:159097834-159136193|chr2:159150556-159163282	CUFF.34708.1	13	12	36	10	11	8	12	13	11	8	6	5	17.435	6.34589	18.7508	6.40942	6.24147	7.24987	12.8721	17.0142	12.5872	9.72289	11.2976	10.0131	11.3283	-0.194574	0.530585	-0.366716	0.713831	0.903469	11.3283	-0.132047	0.554293	-0.238227	0.811705	0.947967	11.3283	0.0625266	0.567819	0.110117	0.912317	1	circRNA	CUFF.34708.1	5,6
chr13:41833531-41865735|chr13:41868477-41883386	VWA8	24	29	36	21	8	8	13	0	4	13	0	5	32.1876	15.3359	18.7508	13.4598	4.53925	7.24987	13.9448	0	4.57717	15.7997	0	10.0131	11.3215	-1.60192	0.655673	-2.44316	0.0145591	0.264868	11.3215	-1.33474	0.675505	-1.97591	0.0481646	0.351537	11.3215	0.267177	0.715687	0.373316	0.708914	1	circRNA	ENST00000379310.7	12,11,10
chr3:47019840-47037665|chr3:47046621-47056820	SETD2	15	16	21	15	27	4	19	4	7	12	5	5	20.1173	8.46119	10.938	9.61412	15.32	3.62493	20.3809	5.23515	8.01004	14.5843	9.41463	10.0131	11.3095	-0.0700731	0.546871	-0.128135	0.898043	0.972261	11.3095	-0.168438	0.575103	-0.292883	0.769612	0.934203	11.3095	-0.098365	0.585007	-0.168143	0.866471	1	circRNA	ENST00000431180.5	16,15,14
chr8:76681620-76704042|chr8:76708048-76778207	CUFF.53611.2	6	29	37	25	15	7	12	10	20	6	0	3	8.0469	15.3359	19.2717	16.0235	8.51109	6.34364	12.8721	13.0879	22.8858	7.29217	0	6.00785	11.3066	-0.572695	0.575476	-0.995166	0.319656	0.705079	11.3066	-0.630198	0.603748	-1.04381	0.296574	0.694286	11.3066	-0.0575035	0.622693	-0.0923465	0.926423	1	circRNA	CUFF.53611.2	2,3
chr1:21260392-21272698|chr1:21290156-21345375	ECE1	11	19	28	28	16	9	5	11	6	12	5	5	14.7527	10.0477	14.584	17.9464	9.0785	8.1561	5.36338	14.3967	6.86575	14.5843	9.41463	10.0131	11.2669	-0.64708	0.478632	-1.35194	0.176396	0.587125	11.2669	-0.476674	0.502716	-0.948199	0.343028	0.731678	11.2669	0.170405	0.528723	0.322296	0.747228	1	circRNA	ENST00000415912.6	4,3,2
chr2:15427794-15461200|chr2:15478289-15488893	NBAS	14	21	30	18	20	15	3	8	16	0	7	4	18.7761	11.1053	15.6257	11.5369	11.3481	13.5935	3.21803	10.4703	18.3087	0	13.1805	8.01047	11.2645	-0.530234	0.59323	-0.893809	0.371424	0.728629	11.2645	-0.513358	0.618123	-0.830511	0.40625	0.773536	11.2645	0.0168763	0.636588	0.0265106	0.97885	1	circRNA	ENST00000281513.9	21,20,19,18,17,16,15,14,13
chr6:75634811-75647730|chr6:75659407-75663220	SENP6	17	20	22	38	19	10	15	6	0	4	6	3	22.7996	10.5765	11.4589	24.3558	10.7807	9.06234	16.0902	7.85272	0	4.86145	11.2976	6.00785	11.262	-0.633732	0.539371	-1.17494	0.240017	0.645679	11.262	-1.73914	0.632456	-2.74981	0.00596295	0.144928	11.262	-1.1054	0.64979	-1.70117	0.088911	1	circRNA	ENST00000370010.6	6,7
chr4:86763190-86764592|chr4:86767976-86769768	PTPN13	0	21	47	21	16	8	13	5	13	7	10	3	0	11.1053	24.4803	13.4598	9.0785	7.24987	13.9448	6.54393	14.8758	8.50753	18.8293	6.00785	11.1736	-0.471477	0.619674	-0.760846	0.446749	0.785036	11.1736	-0.0818164	0.629896	-0.129889	0.896654	0.979383	11.1736	0.38966	0.64818	0.601161	0.547733	1	circRNA	ENST00000436978.5	25,26,27,28
chr17:7944638-7945727|chr17:7945986-7947570	CNTROB	18	22	37	17	18	9	12	9	7	6	2	3	24.1407	11.6341	19.2717	10.896	10.2133	8.1561	12.8721	11.7791	8.01004	7.29217	3.76585	6.00785	11.1699	-0.59395	0.470747	-1.26172	0.20705	0.620369	11.1699	-1.31421	0.544813	-2.41222	0.0158558	0.211954	11.1699	-0.720257	0.564766	-1.27532	0.202196	1	circRNA	ENST00000380262.7	13
chr5:170862051-170878096|chr5:170896115-170909660	RANBP17	14	19	15	17	18	7	12	10	14	7	5	5	18.7761	10.0477	7.81285	10.896	10.2133	6.34364	12.8721	13.0879	16.0201	8.50753	9.41463	10.0131	11.1671	-0.119264	0.484742	-0.246036	0.805654	0.942472	11.1671	-0.0295372	0.509208	-0.0580061	0.953744	0.990631	11.1671	0.0897267	0.522373	0.171767	0.86362	1	circRNA	ENST00000443155.5	2,3,4,5
chr10:126905563-126970701|chr10:127000307-127008731	DOCK1	7	22	22	28	20	9	9	12	11	7	5	4	9.38806	11.6341	11.4589	17.9464	11.3481	8.1561	9.65409	15.7054	12.5872	8.50753	9.41463	8.01047	11.1509	-0.204193	0.461056	-0.442882	0.657851	0.87811	11.1509	-0.385633	0.49916	-0.772564	0.43978	0.776129	11.1509	-0.18144	0.513548	-0.353307	0.723859	1	circRNA	ENST00000280333.9	2,3,4,5,6,7,8,9,10
chr1:117368485-117402185|chr1:117442325-117460488	CUFF.3560.3	5	26	22	24	15	10	15	8	12	9	7	2	6.70575	13.7494	11.4589	15.3826	8.51109	9.06234	16.0902	10.4703	13.7315	10.9383	13.1805	4.00523	11.1072	-0.158023	0.4815	-0.328189	0.742769	0.912041	11.1072	-0.17719	0.510453	-0.347122	0.728499	0.916205	11.1072	-0.0191668	0.523894	-0.0365853	0.970816	1	circRNA	CUFF.3560.3	2,3,4,5
chr4:1871542-1900625|chr4:1904378-1916870	NSD2	9	21	28	14	23	7	12	13	11	11	6	0	12.0704	11.1053	14.584	8.97318	13.0503	6.34364	12.8721	17.0142	12.5872	13.369	11.2976	0	11.1056	0.0613932	0.508734	0.120678	0.903946	0.972261	11.1056	-0.258498	0.547238	-0.472368	0.636664	0.882011	11.1056	-0.319891	0.554462	-0.576939	0.563981	1	circRNA	ENST00000508803.5	2,3
chr9:95973088-95978060|chr9:96004701-96012224	ERCC6L2	15	20	36	35	27	0	11	10	0	8	6	0	20.1173	10.5765	18.7508	22.433	15.32	0	11.7994	13.0879	0	9.72289	11.2976	0	11.0921	-0.829763	0.729967	-1.13671	0.255658	0.659064	11.0921	-1.77695	0.797162	-2.22909	0.0258076	0.267575	11.0921	-0.947187	0.81418	-1.16336	0.244682	1	circRNA	ENST00000320486.6	2,3
chr19:5041251-5047475|chr19:5082504-5110621	KDM4B	5	11	31	22	23	16	10	11	8	14	5	1	6.70575	5.81707	16.1466	14.1007	13.0503	14.4997	10.7268	14.3967	9.15433	17.0151	9.41463	2.00262	11.0859	0.269945	0.517403	0.521731	0.601857	0.854354	11.0859	-0.154081	0.557656	-0.276302	0.782316	0.940339	11.0859	-0.424026	0.560203	-0.756915	0.449101	1	circRNA	ENST00000611640.4	6,7,8,9
chr17:50194041-50194129|chr17:50194828-50195046	COL1A1	18	20	29	23	21	12	15	8	10	6	0	0	24.1407	10.5765	15.1048	14.7417	11.9155	10.8748	16.0902	10.4703	11.4429	7.29217	0	0	11.0541	-0.35532	0.525564	-0.676073	0.498994	0.810191	11.0541	-1.55355	0.61826	-2.51279	0.0119782	0.191042	11.0541	-1.19823	0.630781	-1.8996	0.0574852	1	circRNA	ENST00000225964.9	24,23,22,21
chr2:200416428-200419249|chr2:200419496-200439121	SPATS2L	14	24	26	29	12	10	15	7	6	14	2	0	18.7761	12.6918	13.5423	18.5873	6.80887	9.06234	16.0902	9.16151	6.86575	17.0151	3.76585	0	11.0306	-0.636741	0.538963	-1.18142	0.237436	0.641864	11.0306	-1.06977	0.589275	-1.81539	0.0694634	0.38918	11.0306	-0.433025	0.609372	-0.710609	0.477326	1	circRNA	ENST00000409718.5	6
chr5:36877178-36953617|chr5:36976402-36984675	NIPBL	5	28	32	16	28	15	8	6	7	13	0	7	6.70575	14.8071	16.6674	10.2551	15.8874	13.5935	8.58141	7.85272	8.01004	15.7997	0	14.0183	11.0149	-0.0822914	0.538828	-0.152723	0.878617	0.963955	11.0149	-0.365155	0.57495	-0.635107	0.525359	0.826013	11.0149	-0.282863	0.584712	-0.483765	0.628553	1	circRNA	ENST00000282516.12	2,3,4,5,6,7,8,9
chr14:88715195-88726540|chr14:88754671-88792306	EML5	8	17	39	6	14	13	11	6	13	18	0	6	10.7292	8.99001	20.3134	3.84565	7.94369	11.781	11.7994	7.85272	14.8758	21.8765	0	12.0157	11.0019	-0.16886	0.612266	-0.275795	0.782706	0.928796	11.0019	0.191566	0.62298	0.307499	0.758463	0.930809	11.0019	0.360426	0.635351	0.567286	0.57052	1	circRNA	ENST00000554922.5	8,7,6,5,4,3,2
chr7:22964531-22976209|chr7:22991139-23013924	CUFF.50120.1	16	30	40	23	15	10	7	5	12	6	0	3	21.4584	15.8647	20.8343	14.7417	8.51109	9.06234	7.50874	6.54393	13.7315	7.29217	0	6.00785	10.9631	-1.17863	0.503582	-2.34049	0.0192584	0.280986	10.9631	-1.31387	0.548474	-2.39551	0.0165973	0.216185	10.9631	-0.135245	0.583446	-0.231804	0.81669	1	circRNA	CUFF.50120.1	7,6,5,4,3,2
chr13:32480637-32517856|chr13:32527532-32538617	CUFF.14822.4	0	0	0	104	0	0	37	0	22	0	0	0	0	0	0	66.6579	0	0	39.689	0	25.1744	0	0	0	10.9601	-0.750147	3.54428	-0.21165	NA	NA	10.9601	-1.39786	3.55522	-0.393184	NA	NA	10.9601	-0.647711	3.55905	-0.18199	NA	NA	circRNA	CUFF.14822.4	4,3,2
chr10:5786050-5794884|chr10:5800705-5813213	GDI2	19	18	31	24	10	8	6	12	11	6	0	5	25.4819	9.51884	16.1466	15.3826	5.67406	7.24987	6.43606	15.7054	12.5872	7.29217	0	10.0131	10.9573	-0.941167	0.551636	-1.70614	0.0879823	0.459828	10.9573	-1.06876	0.590342	-1.81041	0.0702325	0.389413	10.9573	-0.127593	0.618569	-0.20627	0.83658	1	circRNA	ENST00000456041.5	4,3,2
chr9:134642296-134690911|chr9:134701333-134727265	COL5A1	13	26	35	27	17	13	8	1	18	9	1	0	17.435	13.7494	18.23	17.3054	9.6459	11.781	8.58141	1.30879	20.5972	10.9383	1.88293	0	10.9546	-1.04788	0.623492	-1.68066	0.0928285	0.466586	10.9546	-0.878816	0.644695	-1.36315	0.172835	0.546653	10.9546	0.169064	0.673321	0.251089	0.801745	1	circRNA	ENST00000371817.7	2,3,4
chr9:134653479-134690911|chr9:134701333-134708473	COL5A1	13	26	35	27	17	13	8	1	18	9	1	0	17.435	13.7494	18.23	17.3054	9.6459	11.781	8.58141	1.30879	20.5972	10.9383	1.88293	0	10.9546	-1.04788	0.623492	-1.68066	0.0928285	0.466586	10.9546	-0.878816	0.644695	-1.36315	0.172835	0.546653	10.9546	0.169064	0.673321	0.251089	0.801745	1	circRNA	ENST00000464187.1	2,3,4,5
chr19:17275825-17276494|chr19:17276909-17278844	BABAM1	9	13	33	26	14	4	10	8	11	11	3	7	12.0704	6.87472	17.1883	16.6645	7.94369	3.62493	10.7268	10.4703	12.5872	13.369	5.64878	14.0183	10.9322	-0.716993	0.518219	-1.38357	0.16649	0.575321	10.9322	-0.197224	0.526167	-0.374831	0.707786	0.90785	10.9322	0.51977	0.555508	0.935665	0.349446	1	circRNA	ENST00000598188.5	7,8
chr10:31355192-31373017|chr10:31461237-31495778	CUFF.10430.7	0	0	87	80	0	0	0	0	0	28	0	0	0	0	45.3145	51.2753	0	0	0	0	0	34.0301	0	0	10.885	-7.15476	3.68031	-1.94406	0.0518879	0.36827	10.885	-1.50104	3.54953	-0.422885	0.672379	0.899216	10.885	5.65371	3.69104	1.53174	0.125587	1	circRNA	CUFF.10430.7	3,4,5,6,7
chr4:176687927-176711498|chr4:176729746-176792164	VEGFC	7	32	35	24	12	10	14	8	10	5	2	4	9.38806	16.9224	18.23	15.3826	6.80887	9.06234	15.0175	10.4703	11.4429	6.07681	3.76585	8.01047	10.8815	-0.597766	0.480695	-1.24355	0.213667	0.623008	10.8815	-1.02335	0.535857	-1.90975	0.0561657	0.36421	10.8815	-0.425586	0.557261	-0.76371	0.44504	1	circRNA	ENST00000618562.1	4,3,2
chr2:201140439-201145377|chr2:201149835-201160431	CFLAR	16	18	39	18	14	10	19	7	4	7	0	4	21.4584	9.51884	20.3134	11.5369	7.94369	9.06234	20.3809	9.16151	4.57717	8.50753	0	8.01047	10.8726	-0.428939	0.529249	-0.810467	0.417672	0.761877	10.8726	-1.51723	0.618453	-2.45327	0.0141566	0.201057	10.8726	-1.08829	0.632866	-1.71963	0.0855006	1	circRNA	ENST00000309955.7	6,7,8
chr5:139276150-139278326|chr5:139279129-139315696	MATR3	23	19	30	19	12	11	6	10	2	9	0	6	30.8465	10.0477	15.6257	12.1779	6.80887	9.96857	6.43606	13.0879	2.28858	10.9383	0	12.0157	10.8535	-0.901682	0.575454	-1.56691	0.117137	0.50282	10.8535	-1.41033	0.633969	-2.2246	0.026108	0.267575	10.8535	-0.508646	0.658612	-0.7723	0.439937	1	circRNA	ENST00000512107.5	3,4
chr5:139276150-139278326|chr5:139279129-139279934	SNHG4	23	19	30	19	12	11	6	10	2	9	0	6	30.8465	10.0477	15.6257	12.1779	6.80887	9.96857	6.43606	13.0879	2.28858	10.9383	0	12.0157	10.8535	-0.901682	0.575454	-1.56691	0.117137	0.50282	10.8535	-1.41033	0.633969	-2.2246	0.026108	0.267575	10.8535	-0.508646	0.658612	-0.7723	0.439937	1	circRNA	ENST00000506188.5	3,4,5
chr5:139276150-139278326|None	SNHG4	23	19	30	19	12	11	6	10	2	9	0	6	30.8465	10.0477	15.6257	12.1779	6.80887	9.96857	6.43606	13.0879	2.28858	10.9383	0	12.0157	10.8535	-0.901682	0.575454	-1.56691	0.117137	0.50282	10.8535	-1.41033	0.633969	-2.2246	0.026108	0.267575	10.8535	-0.508646	0.658612	-0.7723	0.439937	1	circRNA	ENST00000508735.5	3,4
chr1:8508675-8541213|chr1:8557523-8614560	RERE	17	25	17	19	0	6	11	7	10	5	7	8	22.7996	13.2206	8.85457	12.1779	0	5.4374	11.7994	9.16151	11.4429	6.07681	13.1805	16.0209	10.8477	-1.16697	0.647362	-1.80266	0.0714418	0.412361	10.8477	-0.283074	0.640392	-0.442033	0.658465	0.888751	10.8477	0.883898	0.679081	1.30161	0.19305	1	circRNA	ENST00000337907.7	8,7,6
chr2:239895314-239990073|chr2:240007370-240011616	NDUFA10	7	20	24	22	9	8	8	7	15	20	2	4	9.38806	10.5765	12.5006	14.1007	5.10666	7.24987	8.58141	9.16151	17.1644	24.3072	3.76585	8.01047	10.8261	-0.681098	0.533844	-1.27584	0.202013	0.618477	10.8261	0.24931	0.525114	0.474773	0.634949	0.88171	10.8261	0.930408	0.556604	1.67158	0.0946071	1	circRNA	ENST00000419408.5	4,3,2
chr2:239961186-239990073|chr2:240007370-240018552	NDUFA10	7	20	24	22	9	8	8	7	15	20	2	4	9.38806	10.5765	12.5006	14.1007	5.10666	7.24987	8.58141	9.16151	17.1644	24.3072	3.76585	8.01047	10.8261	-0.681098	0.533844	-1.27584	0.202013	0.618477	10.8261	0.24931	0.525114	0.474773	0.634949	0.88171	10.8261	0.930408	0.556604	1.67158	0.0946071	1	circRNA	ENST00000443626.5	6,5
chr5:74741609-74745677|chr5:74750667-74751367	GFM2	18	17	27	27	10	6	12	4	6	14	0	6	24.1407	8.99001	14.0631	17.3054	5.67406	5.4374	12.8721	5.23515	6.86575	17.0151	0	12.0157	10.8012	-1.12623	0.581628	-1.93635	0.0528254	0.36827	10.8012	-0.777229	0.597453	-1.30091	0.193291	0.574701	10.8012	0.349004	0.632524	0.551764	0.58111	1	circRNA	ENST00000296805.7	10,9,8,7
chr14:96797447-96833466|chr14:96860735-96876029	VRK1	7	21	13	29	15	8	14	5	14	9	5	5	9.38806	11.1053	6.77114	18.5873	8.51109	7.24987	15.0175	6.54393	16.0201	10.9383	9.41463	10.0131	10.7967	-0.307229	0.508863	-0.603755	0.546006	0.834298	10.7967	0.0370095	0.523124	0.070747	0.943599	0.98853	10.7967	0.344238	0.541604	0.635591	0.525043	1	circRNA	ENST00000216639.7	2,3,4,5,6,7,8,9,10,11
chr16:11003305-11020192|chr16:11061022-11120614	CLEC16A	13	13	25	21	13	15	10	3	0	5	9	10	17.435	6.87472	13.0214	13.4598	7.37628	13.5935	10.7268	3.92636	0	6.07681	16.9463	20.0262	10.7886	-0.478264	0.634772	-0.753441	0.451185	0.786423	10.7886	-0.306375	0.653416	-0.468882	0.639154	0.882011	10.7886	0.171889	0.671642	0.255923	0.79801	1	circRNA	ENST00000409790.5	12,13,14,15,16,17,18,19
chr1:93562419-93567278|chr1:93567851-93571669	BCAR3	23	12	15	29	17	3	15	6	11	12	0	1	30.8465	6.34589	7.81285	18.5873	9.6459	2.7187	16.0902	7.85272	12.5872	14.5843	0	2.00262	10.7562	-0.771368	0.687957	-1.12124	0.262184	0.660489	10.7562	-0.983144	0.721547	-1.36255	0.173024	0.546653	10.7562	-0.211776	0.741687	-0.285532	0.775236	1	circRNA	ENST00000370247.7	9,8
chr5:38982036-38990948|chr5:39003622-39021038	RICTOR	14	19	28	20	17	4	15	7	7	10	1	6	18.7761	10.0477	14.584	12.8188	9.6459	3.62493	16.0902	9.16151	8.01004	12.1536	1.88293	12.0157	10.7343	-0.53188	0.524545	-1.01398	0.310591	0.700526	10.7343	-0.674923	0.561484	-1.20204	0.22935	0.622598	10.7343	-0.143043	0.582146	-0.245718	0.805901	1	circRNA	ENST00000357387.7	7,6,5,4
chr3:172039771-172112451|chr3:172133546-172186711	FNDC3B	21	47	16	30	13	4	4	8	9	10	0	0	28.1642	24.8547	8.33371	19.2282	7.37628	3.62493	4.29071	10.4703	10.2986	12.1536	0	0	10.7329	-1.64311	0.635759	-2.58449	0.00975233	0.230284	10.7329	-1.67528	0.674066	-2.48534	0.0129429	0.195634	10.7329	-0.032168	0.715191	-0.0449781	0.964125	1	circRNA	ENST00000421757.5	2,3
chr18:9522509-9524593|chr18:9525851-9530833	RALBP1	15	20	19	36	10	8	14	4	11	0	6	4	20.1173	10.5765	9.89628	23.0739	5.67406	7.24987	15.0175	5.23515	12.5872	0	11.2976	8.01047	10.728	-0.935178	0.597574	-1.56496	0.117593	0.50282	10.728	-1.0013	0.631191	-1.58636	0.112657	0.451955	10.728	-0.0661189	0.658448	-0.100416	0.920014	1	circRNA	ENST00000019317.8	5,6
chr9:100427393-100441905|chr9:100442356-100450556	MSANTD3	9	20	17	18	30	6	5	9	10	14	4	5	12.0704	10.5765	8.85457	11.5369	17.0222	5.4374	5.36338	11.7791	11.4429	17.0151	7.53171	10.0131	10.7203	-0.0676603	0.511576	-0.132259	0.89478	0.972261	10.7203	0.142694	0.530135	0.269165	0.787803	0.941225	10.7203	0.210354	0.542071	0.388056	0.697975	1	circRNA	ENST00000395067.6	2
chr2:109553219-109564365|chr2:109593119-109613797	2019-09-10	11	29	25	19	14	9	7	5	11	9	7	3	14.7527	15.3359	13.0214	12.1779	7.94369	8.1561	7.50874	6.54393	12.5872	10.9383	13.1805	6.00785	10.6795	-0.856748	0.467958	-1.83082	0.067127	0.401806	10.6795	-0.343614	0.477717	-0.719282	0.471967	0.801806	10.6795	0.513134	0.5141	0.998122	0.31822	1	circRNA	ENST00000356688.8	8,7,6,5,4,3,2
None|chr2:109593119-109613797	2019-09-10	11	29	25	19	14	9	7	5	11	9	7	3	14.7527	15.3359	13.0214	12.1779	7.94369	8.1561	7.50874	6.54393	12.5872	10.9383	13.1805	6.00785	10.6795	-0.856748	0.467958	-1.83082	0.067127	0.401806	10.6795	-0.343614	0.477717	-0.719282	0.471967	0.801806	10.6795	0.513134	0.5141	0.998122	0.31822	1	circRNA	ENST00000486678.6	6,5,4,3,2
chr5:66050966-66053405|chr5:66054951-66072168	ERBIN	7	22	27	33	21	18	15	6	7	5	3	0	9.38806	11.6341	14.0631	21.1511	11.9155	16.3122	16.0902	7.85272	8.01004	6.07681	5.64878	0	10.6786	-0.120166	0.492004	-0.244237	0.807047	0.94248	10.6786	-1.42921	0.593577	-2.40779	0.0160493	0.211954	10.6786	-1.30904	0.602627	-2.17223	0.0298383	1	circRNA	ENST00000284037.9	21
chr6:13625764-13632369|chr6:13644729-13652658	RANBP9	5	22	22	15	21	9	9	10	5	10	3	11	6.70575	11.6341	11.4589	9.61412	11.9155	8.1561	9.65409	13.0879	5.72146	12.1536	5.64878	22.0288	10.6483	0.082641	0.503172	0.16424	0.869542	0.956496	10.6483	0.128779	0.528368	0.243729	0.807441	0.946032	10.6483	0.0461377	0.536485	0.0859999	0.931467	1	circRNA	ENST00000011619.5	12,11,10,9,8,7,6
chr9:16700925-16727796|chr9:16738485-16867358	CUFF.58456.5	0	0	0	0	0	0	0	0	0	105	0	0	0	0	0	0	0	0	0	0	0	127.613	0	0	10.6344	0	3.81693	0	NA	NA	10.6344	22.1372	3.68154	6.01302	NA	NA	10.6344	27.2202	3.6816	7.3936	NA	NA	circRNA	CUFF.58456.5	4,3,2
chr15:92992998-92996956|chr15:92998621-93000511	CUFF.19231.2	13	25	29	9	23	12	8	8	10	8	3	3	17.435	13.2206	15.1048	5.76847	13.0503	10.8748	8.58141	10.4703	11.4429	9.72289	5.64878	6.00785	10.6107	-0.220785	0.490724	-0.449917	0.65277	0.874696	10.6107	-0.572226	0.53691	-1.06578	0.286525	0.683333	10.6107	-0.351441	0.550859	-0.637987	0.523482	1	circRNA	CUFF.19231.2	28,29,30,31
chr1:65254649-65364634|chr1:65366196-65379401	DNAJC6	15	17	31	15	15	6	12	8	7	11	3	4	20.1173	8.99001	16.1466	9.61412	8.51109	5.4374	12.8721	10.4703	8.01004	13.369	5.64878	8.01047	10.5998	-0.540803	0.503132	-1.07487	0.282431	0.679711	10.5998	-0.575515	0.536689	-1.07234	0.283566	0.680882	10.5998	-0.0347121	0.559222	-0.0620721	0.950505	1	circRNA	ENST00000494710.6	2,3,4
chr12:108652082-108652271|chr12:108654410-108662028	CUFF.24395.10	0	0	0	0	224	0	0	0	0	0	0	0	0	0	0	0	127.099	0	0	0	0	0	0	0	10.5916	21.8452	3.68023	5.93582	NA	NA	10.5916	0	3.81693	0	NA	NA	10.5916	-29.3196	3.68028	-7.96668	NA	NA	circRNA	CUFF.24395.10	6,5,4
chr1:240068073-240123178|chr1:240188262-240206798	FMN2	14	26	21	23	23	8	10	4	10	6	2	5	18.7761	13.7494	10.938	14.7417	13.0503	7.24987	10.7268	5.23515	11.4429	7.29217	3.76585	10.0131	10.5818	-0.611552	0.48772	-1.2539	0.209878	0.621063	10.5818	-0.785672	0.529862	-1.48279	0.138131	0.492723	10.5818	-0.174119	0.553438	-0.314614	0.753055	1	circRNA	ENST00000447095.5	3,4,5,6
chr1:240093724-240123178|chr1:240188262-240206798	CUFF.5849.2	14	26	21	23	23	8	10	4	10	6	2	5	18.7761	13.7494	10.938	14.7417	13.0503	7.24987	10.7268	5.23515	11.4429	7.29217	3.76585	10.0131	10.5818	-0.611552	0.48772	-1.2539	0.209878	0.621063	10.5818	-0.785672	0.529862	-1.48279	0.138131	0.492723	10.5818	-0.174119	0.553438	-0.314614	0.753055	1	circRNA	CUFF.5849.2	2,3,4,5
chr15:42817097-42827927|chr15:42840433-42872610	TTBK2	19	20	36	31	14	5	7	3	6	8	2	4	25.4819	10.5765	18.7508	19.8692	7.94369	4.53117	7.50874	3.92636	6.86575	9.72289	3.76585	8.01047	10.5794	-1.57616	0.517627	-3.04498	0.00232694	0.119242	10.5794	-1.34158	0.546005	-2.45708	0.014007	0.201057	10.5794	0.234585	0.596411	0.393328	0.694077	1	circRNA	ENST00000267890.10	6,5,4
chr1:233208689-233217898|chr1:233227371-233236844	CUFF.5493.5	17	20	25	41	26	12	0	4	0	11	0	5	22.7996	10.5765	13.0214	26.2786	14.7526	10.8748	0	5.23515	0	13.369	0	10.0131	10.5767	-1.18085	0.773544	-1.52654	0.126875	0.510523	10.5767	-1.62368	0.819833	-1.9805	0.0476478	0.351537	10.5767	-0.442827	0.844162	-0.524576	0.599878	1	circRNA	CUFF.5493.5	11,10
chr20:35716805-35721739|chr20:35725155-35729311	RBM39	9	12	25	27	8	5	8	13	13	9	4	5	12.0704	6.34589	13.0214	17.3054	4.53925	4.53117	8.58141	17.0142	14.8758	10.9383	7.53171	10.0131	10.564	-0.562535	0.547696	-1.02709	0.304377	0.695393	10.564	-0.135987	0.558999	-0.243269	0.807797	0.946032	10.564	0.426548	0.583575	0.730922	0.464827	1	circRNA	ENST00000639702.1	10,9,8
chr2:61502310-61522610|chr2:61533903-61534422	CUFF.58248.3	0	0	0	125	82	0	0	0	0	0	0	0	0	0	0	80.1177	46.5273	0	0	0	0	0	0	0	10.5538	-0.780685	3.54265	-0.220367	NA	NA	10.5538	-20.7615	3.68077	-5.64052	NA	NA	10.5538	-19.9808	3.68398	-5.42369	NA	NA	circRNA	CUFF.58248.3	5,4,3,2
chr4:107660072-107682014|chr4:107701285-107720119	PAPSS1	9	21	35	43	15	10	3	9	10	6	0	3	12.0704	11.1053	18.23	27.5605	8.51109	9.06234	3.21803	11.7791	11.4429	7.29217	0	6.00785	10.5233	-1.10033	0.559501	-1.96663	0.0492258	0.36827	10.5233	-1.4018	0.610368	-2.29664	0.0216393	0.245048	10.5233	-0.301464	0.640824	-0.470432	0.638047	1	circRNA	ENST00000265174.4	5,4,3,2
chr7:92246519-92294888|chr7:92327900-92343023	CUFF.51510.2	7	27	42	15	25	6	6	8	13	5	4	3	9.38806	14.2783	21.876	9.61412	14.1852	5.4374	6.43606	10.4703	14.8758	6.07681	7.53171	6.00785	10.5148	-0.595137	0.529627	-1.12369	0.261144	0.660149	10.5148	-0.664397	0.563088	-1.17992	0.238034	0.630655	10.5148	-0.0692592	0.585219	-0.118348	0.905792	1	circRNA	CUFF.51510.2	2,3,4,5,6
chr1:205603353-205616477|chr1:205623891-205631631	ELK4	6	6	24	10	13	27	8	8	9	6	6	8	8.0469	3.17295	12.5006	6.40942	7.37628	24.4683	8.58141	10.4703	10.2986	7.29217	11.2976	16.0209	10.4946	0.755871	0.566234	1.33491	0.181906	0.587125	10.4946	0.548416	0.595052	0.921627	0.356723	0.734347	10.4946	-0.207455	0.585814	-0.354132	0.72324	1	circRNA	ENST00000616704.4	5,4,3,2
chr16:93325-98144|chr16:100509-110524	NPRL3	22	28	25	17	23	3	13	2	3	6	0	7	29.5053	14.8071	13.0214	10.896	13.0503	2.7187	13.9448	2.61757	3.43287	7.29217	0	14.0183	10.4421	-1.00892	0.638918	-1.57911	0.11431	0.50282	10.4421	-1.46763	0.692825	-2.11832	0.0341477	0.305295	10.4421	-0.458703	0.718403	-0.638503	0.523146	1	circRNA	ENST00000620134.4	9,8
chr1:26941818-26942659|chr1:26943065-26945389	NUDC	10	9	19	36	21	8	9	11	3	10	6	2	13.4115	4.75942	9.89628	23.0739	11.9155	7.24987	9.65409	14.3967	3.43287	12.1536	11.2976	4.00523	10.4372	-0.236402	0.563862	-0.419256	0.675029	0.882931	10.4372	-0.713073	0.61198	-1.16519	0.243942	0.636163	10.4372	-0.476671	0.624618	-0.76314	0.44538	1	circRNA	ENST00000321265.9	5,6
chrX:53608909-53614533|chrX:53615835-53616969	HUWE1	8	15	26	38	14	7	9	9	8	5	3	6	10.7292	7.93237	13.5423	24.3558	7.94369	6.34364	9.65409	11.7791	9.15433	6.07681	5.64878	12.0157	10.4313	-0.697349	0.517014	-1.3488	0.177401	0.587125	10.4313	-0.807268	0.555594	-1.45298	0.146229	0.505975	10.4313	-0.109918	0.580939	-0.189208	0.84993	1	circRNA	ENST00000612484.4	20,19
chr9:92253453-92256679|chr9:92285839-92286535	CUFF.55574.3	0	13	29	21	14	9	8	7	16	8	4	10	0	6.87472	15.1048	13.4598	7.94369	8.1561	8.58141	9.16151	18.3087	9.72289	7.53171	20.0262	10.406	-0.150939	0.592796	-0.254623	0.799014	0.938887	10.406	0.571283	0.592243	0.964609	0.334741	0.731007	10.406	0.722223	0.607024	1.18978	0.234134	1	circRNA	CUFF.55574.3	20,19,18,17,16,15,14,13,12,11,10,9,8,7,6
chr1:23019947-23030468|chr1:23059167-23068538	KDM1A	6	23	34	27	11	6	6	6	7	7	9	5	8.0469	12.163	17.7091	17.3054	6.24147	5.4374	6.43606	7.85272	8.01004	8.50753	16.9463	10.0131	10.3891	-1.13892	0.507463	-2.24433	0.024811	0.30222	10.3891	-0.418222	0.507063	-0.824792	0.40949	0.773536	10.3891	0.720694	0.552655	1.30406	0.192214	1	circRNA	ENST00000465864.2	2,3,4,5,6,7,8
chr1:23019947-23030468|chr1:23059167-23066059	KDM1A	6	23	34	27	11	6	6	6	7	7	9	5	8.0469	12.163	17.7091	17.3054	6.24147	5.4374	6.43606	7.85272	8.01004	8.50753	16.9463	10.0131	10.3891	-1.13892	0.507463	-2.24433	0.024811	0.30222	10.3891	-0.418222	0.507063	-0.824792	0.40949	0.773536	10.3891	0.720694	0.552655	1.30406	0.192214	1	circRNA	ENST00000400181.8	2,3,4,5,6,7,8,9
chr9:77728667-77794462|chr9:77797648-77815615	GNAQ	13	21	17	27	8	2	16	6	8	16	1	4	17.435	11.1053	8.85457	17.3054	4.53925	1.81247	17.1628	7.85272	9.15433	19.4458	1.88293	8.01047	10.3801	-0.824843	0.6269	-1.31575	0.188258	0.595678	10.3801	-0.435085	0.639101	-0.680776	0.496013	0.809644	10.3801	0.389759	0.666572	0.584721	0.558735	1	circRNA	ENST00000286548.8	5,4
chr8:42950455-42957093|chr8:42964474-42966472	HOOK3	20	12	22	36	11	3	14	7	11	6	2	0	26.823	6.34589	11.4589	23.0739	6.24147	2.7187	15.0175	9.16151	12.5872	7.29217	3.76585	0	10.3738	-1.02807	0.640537	-1.60502	0.108489	0.497243	10.3738	-1.37921	0.688521	-2.00315	0.0451607	0.345361	10.3738	-0.351138	0.714971	-0.491122	0.62334	1	circRNA	ENST00000307602.8	7,8,9
chr16:89893858-89895037|chr16:89900794-89904117	TCF25	8	11	22	21	22	11	8	6	8	19	2	4	10.7292	5.81707	11.4589	13.4598	12.4829	9.96857	8.58141	7.85272	9.15433	23.0919	3.76585	8.01047	10.3644	-0.0598114	0.538739	-0.111021	0.9116	0.976013	10.3644	0.153256	0.556777	0.275256	0.78312	0.940339	10.3644	0.213067	0.568281	0.374933	0.70771	1	circRNA	ENST00000640279.1	8,9,10,11,12
chr2:64988620-65001447|chr2:65010763-65011311	SLC1A4	13	28	30	31	20	10	15	0	11	0	4	0	17.435	14.8071	15.6257	19.8692	11.3481	9.06234	16.0902	0	12.5872	0	7.53171	0	10.363	-0.862894	0.691378	-1.24808	0.212002	0.622959	10.363	-1.69335	0.759115	-2.23068	0.0257021	0.267575	10.363	-0.830452	0.778733	-1.06641	0.286237	1	circRNA	ENST00000493121.5	2,3,4
chr8:61653660-61680967|chr8:61684188-61684484	CUFF.34745.7	0	0	0	0	0	0	0	0	0	0	66	0	0	0	0	0	0	0	0	0	0	0	124.273	0	10.3561	0	3.81693	0	NA	NA	10.3561	21.7372	3.68164	5.90421	NA	NA	10.3561	27.0822	3.6817	7.35591	NA	NA	circRNA	CUFF.34745.7	5,4,3,2
chr2:68467827-68490189|chr2:68545312-68567340	APLF	3	19	45	23	19	13	10	6	5	8	6	2	4.02345	10.0477	23.4386	14.7417	10.7807	11.781	10.7268	7.85272	5.72146	9.72289	11.2976	4.00523	10.345	-0.384468	0.532994	-0.721337	0.470702	0.788998	10.345	-0.813001	0.582405	-1.39594	0.162734	0.534348	10.345	-0.428533	0.59862	-0.715869	0.474072	1	circRNA	ENST00000445692.5	2,3,4,5,6,7,8,9
chr5:132889173-132892163|chr5:132893118-132896322	AFF4	10	12	23	25	18	7	6	6	10	4	8	7	13.4115	6.34589	11.9797	16.0235	10.2133	6.34364	6.43606	7.85272	11.4429	4.86145	15.0634	14.0183	10.3327	-0.589515	0.5209	-1.13172	0.257751	0.660149	10.3327	-0.0987375	0.530353	-0.186173	0.852309	0.964902	10.3327	0.490777	0.557893	0.879698	0.379023	1	circRNA	ENST00000265343.9	13,12
chr1:30981405-30992389|chr1:30995220-31005852	PUM1	7	12	48	33	17	18	8	4	13	6	0	0	9.38806	6.34589	25.0011	21.1511	9.6459	16.3122	8.58141	5.23515	14.8758	7.29217	0	0	10.3191	-0.637783	0.660815	-0.965147	0.334471	0.708021	10.3191	-1.34968	0.718794	-1.8777	0.0604225	0.375585	10.3191	-0.711894	0.735575	-0.967806	0.333141	1	circRNA	ENST00000257075.9	7,6
chr1:151166541-151166933|chr1:151167414-151168143	SCNM1	13	21	10	33	4	9	8	4	4	14	8	4	17.435	11.1053	5.20857	21.1511	2.26962	8.1561	8.58141	5.23515	4.57717	17.0151	15.0634	8.01047	10.3174	-1.19626	0.611508	-1.95625	0.0504359	0.36827	10.3174	-0.27922	0.602488	-0.463445	0.643046	0.882455	10.3174	0.917041	0.645879	1.41983	0.155656	1	circRNA	ENST00000602841.5	3,4,5
chr4:150286034-150302624|chr4:150491035-150581317	LRBA	8	25	27	20	3	13	9	7	11	7	5	5	10.7292	13.2206	14.0631	12.8188	1.70222	11.781	9.65409	9.16151	12.5872	8.50753	9.41463	10.0131	10.3044	-0.72852	0.536362	-1.35826	0.174381	0.587125	10.3044	-0.33187	0.550056	-0.603339	0.546283	0.835937	10.3044	0.39665	0.579509	0.684458	0.493686	1	circRNA	ENST00000503716.5	14,13,12,11,10,9,8,7,6,5,4,3,2
chr4:150286034-150302624|chr4:150491035-150588047	LRBA	8	25	27	20	3	13	9	7	11	7	5	5	10.7292	13.2206	14.0631	12.8188	1.70222	11.781	9.65409	9.16151	12.5872	8.50753	9.41463	10.0131	10.3044	-0.72852	0.536362	-1.35826	0.174381	0.587125	10.3044	-0.33187	0.550056	-0.603339	0.546283	0.835937	10.3044	0.39665	0.579509	0.684458	0.493686	1	circRNA	ENST00000357115.8	54,53,52,51,50,49,48,47,46,45,44,43,42
chr3:50107569-50108069|chr3:50108304-50109602	RBM5	10	26	45	16	0	6	12	14	8	6	3	2	13.4115	13.7494	23.4386	10.2551	0	5.4374	12.8721	18.323	9.15433	7.29217	5.64878	4.00523	10.299	-0.812091	0.683714	-1.18776	0.234926	0.641846	10.299	-1.19167	0.727633	-1.63774	0.101476	0.442208	10.299	-0.379582	0.748837	-0.506896	0.612228	1	circRNA	ENST00000347869.7	13,14
chr12:29633336-29751665|chr12:29768075-29784307	TMTC1	3	18	24	14	9	12	10	10	19	14	0	5	4.02345	9.51884	12.5006	8.97318	5.10666	10.8748	10.7268	13.0879	21.7415	17.0151	0	10.0131	10.2985	0.105895	0.600969	0.176207	0.860131	0.955833	10.2985	0.496033	0.610943	0.811914	0.416841	0.773536	10.2985	0.390138	0.618025	0.631266	0.527867	1	circRNA	ENST00000256062.9	5,4,3,2
chr18:54274090-54277702|chr18:54287411-54291832	POLI	5	13	23	22	9	8	8	8	11	12	7	6	6.70575	6.87472	11.9797	14.1007	5.10666	7.24987	8.58141	10.4703	12.5872	14.5843	13.1805	12.0157	10.2864	-0.412974	0.505939	-0.816252	0.414356	0.760596	10.2864	0.378917	0.502552	0.753984	0.450859	0.782208	10.2864	0.79189	0.528552	1.49822	0.134075	1	circRNA	ENST00000406285.7	4,5,6,7
chr1:243512426-243545509|chr1:243573048-243613670	CUFF.5912.2	8	15	26	21	18	8	8	10	2	14	6	4	10.7292	7.93237	13.5423	13.4598	10.2133	7.24987	8.58141	13.0879	2.28858	17.0151	11.2976	8.01047	10.284	-0.236589	0.526828	-0.449083	0.653372	0.874696	10.284	-0.250462	0.556286	-0.450239	0.652538	0.887871	10.284	-0.0138724	0.571657	-0.0242669	0.98064	1	circRNA	CUFF.5912.2	12,11,10,9,8
chr19:47360070-47362475|chr19:47362693-47366980	DHX34	18	17	24	20	10	0	16	9	6	11	3	2	24.1407	8.99001	12.5006	12.8188	5.67406	0	17.1628	11.7791	6.86575	13.369	5.64878	4.00523	10.2462	-0.765313	0.653238	-1.17157	0.24137	0.646164	10.2462	-0.890572	0.686495	-1.29727	0.194537	0.577201	10.2462	-0.125259	0.709096	-0.176646	0.859786	1	circRNA	ENST00000328771.8	6
chr2:168140758-168161786|chr2:168182090-168247227	STK39	10	17	20	12	13	12	9	13	12	6	5	3	13.4115	8.99001	10.4171	7.6913	7.37628	10.8748	9.65409	17.0142	13.7315	7.29217	9.41463	6.00785	10.1563	0.138959	0.492924	0.281908	0.778014	0.9277	10.1563	-0.0873131	0.531721	-0.164209	0.869567	0.97235	10.1563	-0.226272	0.538348	-0.420309	0.67426	1	circRNA	ENST00000355999.4	5,4,3,2
chr11:77616695-77619605|chr11:77625818-77629762	CUFF.11327.1	2	24	23	17	7	8	7	15	7	8	5	9	2.6823	12.6918	11.9797	10.896	3.97184	7.24987	7.50874	19.6318	8.01004	9.72289	9.41463	18.0236	10.1486	-0.122939	0.578754	-0.212421	0.831779	0.947497	10.1486	0.148826	0.594473	0.25035	0.802317	0.946032	10.1486	0.271766	0.607461	0.44738	0.654601	1	circRNA	CUFF.11327.1	5,4,3
chr13:95725252-95757643|chr13:95763953-95785938	DNAJC3	7	25	29	9	13	4	6	6	7	6	3	16	9.38806	13.2206	15.1048	5.76847	7.37628	3.62493	6.43606	7.85272	8.01004	7.29217	5.64878	32.0419	10.1471	-0.80194	0.602862	-1.33022	0.183446	0.587562	10.1471	0.209469	0.59079	0.354558	0.722921	0.914066	10.1471	1.01141	0.625786	1.61622	0.106046	1	circRNA	ENST00000602402.5	5,6,7,8,9
chr2:147958866-147972738|chr2:147982081-148020632	ORC4	10	16	22	14	20	8	16	0	4	14	3	8	13.4115	8.46119	11.4589	8.97318	11.3481	7.24987	17.1628	0	4.57717	17.0151	5.64878	16.0209	10.1106	-0.192031	0.618251	-0.310603	0.756102	0.914548	10.1106	0.0420766	0.634482	0.0663165	0.947126	0.98853	10.1106	0.234107	0.647973	0.361292	0.717881	1	circRNA	ENST00000535373.5	5,4,3,2
chr12:116022601-116096668|chr12:116111512-116237467	CUFF.14616.2	15	19	32	22	28	8	11	6	4	4	0	4	20.1173	10.0477	16.6674	14.1007	15.8874	7.24987	11.7994	7.85272	4.57717	4.86145	0	8.01047	10.0976	-0.452699	0.505608	-0.895354	0.370598	0.727688	10.0976	-1.77356	0.623673	-2.84374	0.00445876	0.130109	10.0976	-1.32086	0.638974	-2.06716	0.0387189	1	circRNA	CUFF.14616.2	5,4,3
chr2:61502310-61522610|chr2:61533903-61534557	CUFF.46047.5	0	0	0	125	0	45	0	0	0	0	0	0	0	0	0	80.1177	0	40.7805	0	0	0	0	0	0	10.0749	-0.974079	3.54352	-0.27489	NA	NA	10.0749	-20.7913	3.68077	-5.64863	NA	NA	10.0749	-19.8172	3.68481	-5.37808	NA	NA	circRNA	CUFF.46047.5	6,5,4,3
chr20:41084568-41092471|chr20:41101353-41112781	TOP1	0	16	38	32	18	9	7	7	10	7	9	0	0	8.46119	19.7926	20.5101	10.2133	8.1561	7.50874	9.16151	11.4429	8.50753	16.9463	0	10.0584	-0.516313	0.683972	-0.754874	0.450325	0.785824	10.0584	-0.431047	0.705167	-0.61127	0.541021	0.834204	10.0584	0.0852656	0.722987	0.117935	0.906119	1	circRNA	ENST00000361337.2	9,10,11,12,13
chr2:147845207-147896300|chr2:147899898-147915190	ACVR2A	6	21	44	29	13	8	12	11	7	2	4	0	8.0469	11.1053	22.9177	18.5873	7.37628	7.24987	12.8721	14.3967	8.01004	2.43072	7.53171	0	10.0437	-0.595911	0.545145	-1.09312	0.27434	0.670276	10.0437	-1.73099	0.645994	-2.67957	0.00737162	0.153549	10.0437	-1.13508	0.663691	-1.71025	0.0872195	1	circRNA	ENST00000241416.11	2,3,4
chr2:147844706-147896300|None	ACVR2A	6	21	44	29	13	8	12	11	7	2	4	0	8.0469	11.1053	22.9177	18.5873	7.37628	7.24987	12.8721	14.3967	8.01004	2.43072	7.53171	0	10.0437	-0.595911	0.545145	-1.09312	0.27434	0.670276	10.0437	-1.73099	0.645994	-2.67957	0.00737162	0.153549	10.0437	-1.13508	0.663691	-1.71025	0.0872195	1	circRNA	ENST00000462659.1	2,3,4,5
chr6:154433507-154441291|chr6:154450258-154510062	CNKSR3	4	15	24	16	13	5	7	7	9	23	4	5	5.3646	7.93237	12.5006	10.2551	7.37628	4.53117	7.50874	9.16151	10.2986	27.9533	7.53171	10.0131	10.0356	-0.388364	0.557517	-0.696597	0.486055	0.799689	10.0356	0.632851	0.545591	1.15994	0.246075	0.636163	10.0356	1.02121	0.5708	1.78909	0.0735998	1	circRNA	ENST00000607772.5	4,3,2
chr10:101791439-101792838|chr10:101810314-101813029	OGA	0	23	32	12	21	8	6	4	8	12	7	8	0	12.163	16.6674	7.6913	11.9155	7.24987	6.43606	5.23515	9.15433	14.5843	13.1805	16.0209	10.0249	-0.284315	0.602242	-0.472094	0.63686	0.872895	10.0249	0.438495	0.601651	0.728819	0.466113	0.801806	10.0249	0.722809	0.62003	1.16576	0.24371	1	circRNA	ENST00000357797.9	11,10,9,8,7,6,5,4
chr6:57190600-57193841|chr6:57210445-57221725	RAB23	9	12	38	15	7	11	8	8	11	6	4	6	12.0704	6.34589	19.7926	9.61412	3.97184	9.96857	8.58141	10.4703	12.5872	7.29217	7.53171	12.0157	10.0202	-0.583924	0.543138	-1.07509	0.282333	0.679711	10.0202	-0.279728	0.56062	-0.498961	0.617807	0.87232	10.0202	0.304196	0.586196	0.518933	0.603807	1	circRNA	ENST00000468148.5	6,5,4,3,2
chr2:214752555-214767481|chr2:214781509-214792296	BARD1	1	25	24	25	15	2	12	5	7	8	6	9	1.34115	13.2206	12.5006	16.0235	8.51109	1.81247	12.8721	6.54393	8.01004	9.72289	11.2976	18.0236	9.98996	-0.593386	0.611698	-0.970064	0.332014	0.705321	9.98996	0.038125	0.614498	0.0620425	0.950529	0.990115	9.98996	0.631511	0.639895	0.986898	0.323693	1	circRNA	ENST00000260947.8	6,5,4
chr10:68014186-68025545|chr10:68044563-68072882	CUFF.6914.5	3	10	31	23	19	4	15	4	7	15	4	5	4.02345	5.28824	16.1466	14.7417	10.7807	3.62493	16.0902	5.23515	8.01004	18.2304	7.53171	10.0131	9.97634	-0.199043	0.602904	-0.330141	0.741294	0.912041	9.97634	0.103347	0.617024	0.167493	0.866982	0.97235	9.97634	0.30239	0.631255	0.479031	0.631917	1	circRNA	CUFF.6914.5	6,5,4,3
chr3:119843353-119863418|chr3:119905852-119912703	GSK3B	10	10	29	28	13	7	11	9	11	7	5	0	13.4115	5.28824	15.1048	17.9464	7.37628	6.34364	11.7994	11.7791	12.5872	8.50753	9.41463	0	9.96323	-0.491888	0.563595	-0.872769	0.382789	0.7383	9.96323	-0.68542	0.602413	-1.13779	0.255208	0.649757	9.96323	-0.193532	0.621934	-0.311177	0.755666	1	circRNA	ENST00000316626.5	10,9,8,7
chr2:58204226-58221941|chr2:58232112-58241217	FANCL	14	20	39	38	12	6	10	4	5	8	1	0	18.7761	10.5765	20.3134	24.3558	6.80887	5.4374	10.7268	5.23515	5.72146	9.72289	1.88293	0	9.96311	-1.38895	0.55164	-2.51786	0.011807	0.234025	9.96311	-1.93502	0.630517	-3.06895	0.00214814	0.0851556	9.96311	-0.546072	0.667602	-0.817961	0.41338	1	circRNA	ENST00000403295.7	5,4,3,2
chr19:57438092-57455652|chr19:57456182-57475659	AC004076.1	12	20	24	31	5	6	6	7	7	14	6	0	16.0938	10.5765	12.5006	19.8692	2.83703	5.4374	6.43606	9.16151	8.01004	17.0151	11.2976	0	9.93623	-1.36515	0.589653	-2.31518	0.0206029	0.282899	9.93623	-0.63439	0.58862	-1.07776	0.281142	0.680436	9.93623	0.730764	0.636818	1.14752	0.251165	1	circRNA	ENST00000596831.1	5,4
chr7:158773396-158788003|chr7:158799072-158829088	CUFF.52727.4	7	17	15	45	21	5	6	2	9	12	4	3	9.38806	8.99001	7.81285	28.8424	11.9155	4.53117	6.43606	2.61757	10.2986	14.5843	7.53171	6.00785	9.91301	-1.04588	0.611075	-1.71155	0.0869802	0.456864	9.91301	-0.489088	0.617461	-0.792095	0.428305	0.776103	9.91301	0.556795	0.652951	0.852736	0.393806	1	circRNA	CUFF.52727.4	7,6,5,4,3,2
chr16:8855326-8858349|chr16:8859335-8868048	CARHSP1	15	30	0	31	19	5	8	5	5	12	0	6	20.1173	15.8647	0	19.8692	10.7807	4.53117	8.58141	6.54393	5.72146	14.5843	0	12.0157	9.88416	-0.843815	0.795398	-1.06087	0.288749	0.687824	9.88416	-0.754113	0.816182	-0.923953	0.355511	0.734018	9.88416	0.0897014	0.838062	0.107034	0.914762	1	circRNA	ENST00000396593.6	3,2
chr9:135827584-135850136|chr9:135883078-135906999	CAMSAP1	8	16	33	13	14	7	8	8	9	7	7	4	10.7292	8.46119	17.1883	8.33224	7.94369	6.34364	8.58141	10.4703	10.2986	8.50753	13.1805	8.01047	9.83725	-0.451575	0.502595	-0.898488	0.368925	0.725658	9.83725	-0.177112	0.52244	-0.339009	0.734603	0.917451	9.83725	0.274464	0.546407	0.502306	0.615452	1	circRNA	ENST00000409386.3	8,7,6,5,4,3,2
chr22:45672179-45689711|chr22:45740538-45806958	ATXN10	3	38	38	0	0	12	14	14	14	3	0	5	4.02345	20.0953	19.7926	0	0	10.8748	15.0175	18.323	16.0201	3.64608	0	10.0131	9.81716	-0.0103455	1.47372	-0.00702	0.994399	1	9.81716	-0.56452	1.49478	-0.37766	0.705683	0.907497	9.81716	-0.554174	1.49816	-0.369903	0.711454	1	circRNA	ENST00000252934.9	2,3,4,5,6,7,8,9
chr19:34428570-34430575|chr19:34438766-34443843	UBA2	6	11	29	26	9	15	13	9	10	10	1	1	8.0469	5.81707	15.1048	16.6645	5.10666	13.5935	13.9448	11.7791	11.4429	12.1536	1.88293	2.00262	9.79495	-0.0814086	0.583898	-0.139423	0.889116	0.968395	9.79495	-0.637723	0.634388	-1.00526	0.314774	0.710354	9.79495	-0.556314	0.643887	-0.863993	0.387592	1	circRNA	ENST00000246548.8	2,3,4,5,6
chr9:96450628-96458378|chr9:96471094-96484461	HABP4	4	22	20	10	17	12	10	7	11	3	9	5	5.3646	11.6341	10.4171	6.40942	9.6459	10.8748	10.7268	9.16151	12.5872	3.64608	16.9463	10.0131	9.78558	0.211901	0.521557	0.406285	0.684533	0.888037	9.78558	0.273874	0.54652	0.501123	0.616284	0.871205	9.78558	0.0619732	0.551627	0.112346	0.910549	1	circRNA	ENST00000375249.4	2,3,4,5
chr9:124257721-124301935|chr9:124327445-124339570	NEK6	12	20	19	16	12	4	10	12	4	9	1	8	16.0938	10.5765	9.89628	10.2551	6.80887	3.62493	10.7268	15.7054	4.57717	10.9383	1.88293	16.0209	9.75891	-0.364187	0.565137	-0.644423	0.519301	0.82468	9.75891	-0.481714	0.6006	-0.802055	0.422521	0.775037	9.75891	-0.117527	0.618502	-0.190019	0.849295	1	circRNA	ENST00000540326.5	2,3,4,5,6,7
chr9:124258361-124301935|chr9:124327445-124339570	NEK6	12	20	19	16	12	4	10	12	4	9	1	8	16.0938	10.5765	9.89628	10.2551	6.80887	3.62493	10.7268	15.7054	4.57717	10.9383	1.88293	16.0209	9.75891	-0.364187	0.565137	-0.644423	0.519301	0.82468	9.75891	-0.481714	0.6006	-0.802055	0.422521	0.775037	9.75891	-0.117527	0.618502	-0.190019	0.849295	1	circRNA	ENST00000454453.5	2,3,4,5
chr3:119498927-119500694|chr3:119513719-119517204	CUFF.42448.3	11	17	18	24	10	4	11	9	4	3	7	7	14.7527	8.99001	9.37542	15.3826	5.67406	3.62493	11.7994	11.7791	4.57717	3.64608	13.1805	14.0183	9.73336	-0.58793	0.561456	-1.04715	0.29503	0.689497	9.73336	-0.523085	0.590714	-0.885513	0.37588	0.752835	9.73336	0.064845	0.615257	0.105395	0.916062	1	circRNA	CUFF.42448.3	2,3,4,5
chr19:18533347-18537600|chr19:18538433-18539370	FKBP8	18	13	26	23	16	2	8	7	7	9	1	4	24.1407	6.87472	13.5423	14.7417	9.0785	1.81247	8.58141	9.16151	8.01004	10.9383	1.88293	8.01047	9.73125	-1.01232	0.583796	-1.73402	0.0829141	0.444394	9.73125	-0.953559	0.615446	-1.54938	0.12129	0.466061	9.73125	0.058756	0.648435	0.090612	0.927801	1	circRNA	ENST00000596558.6	6,5
chr1:35474906-35478965|chr1:35479212-35506611	KIAA0319L	16	20	28	21	12	7	4	4	4	8	6	4	21.4584	10.5765	14.584	13.4598	6.80887	6.34364	4.29071	5.23515	4.57717	9.72289	11.2976	8.01047	9.69709	-1.34086	0.522227	-2.56758	0.010241	0.230284	9.69709	-0.832648	0.534033	-1.55917	0.118956	0.465414	9.69709	0.508214	0.585217	0.86842	0.385165	1	circRNA	ENST00000325722.7	4
chr8:61661926-61680967|chr8:61684188-61684484	CUFF.33682.10	0	0	0	0	0	0	0	0	0	0	0	58	0	0	0	0	0	0	0	0	0	0	0	116.152	9.67932	0	3.81693	0	NA	NA	9.67932	7.82022	3.68189	2.12397	NA	NA	9.67932	7.41823	3.68195	2.01476	NA	NA	circRNA	CUFF.33682.10	5,4,3,2
chr3:119500860-119503531|chr3:119517315-119523605	CUFF.42448.3	15	19	22	24	15	8	13	8	8	3	0	3	20.1173	10.0477	11.4589	15.3826	8.51109	7.24987	13.9448	10.4703	9.15433	3.64608	0	6.00785	9.66589	-0.48857	0.520827	-0.938066	0.348211	0.720316	9.66589	-1.48794	0.616123	-2.415	0.0157354	0.211954	9.66589	-0.999365	0.633708	-1.57701	0.114793	1	circRNA	CUFF.42448.3	3,4,5,6
chr6:163415335-163455278|chr6:163478896-163534981	QKI	14	16	23	7	19	6	0	9	6	8	5	9	18.7761	8.46119	11.9797	4.48659	10.7807	5.4374	0	11.7791	6.86575	9.72289	9.41463	18.0236	9.64397	-0.584796	0.645538	-0.905905	0.364986	0.724418	9.64397	0.0212291	0.649291	0.0326958	0.973917	0.993843	9.64397	0.606025	0.674423	0.898582	0.368875	1	circRNA	ENST00000361758.8	2,3
chr6:163429017-163455278|chr6:163478896-163534981	QKI	14	16	23	7	19	6	0	9	6	8	5	9	18.7761	8.46119	11.9797	4.48659	10.7807	5.4374	0	11.7791	6.86575	9.72289	9.41463	18.0236	9.64397	-0.584796	0.645538	-0.905905	0.364986	0.724418	9.64397	0.0212291	0.649291	0.0326958	0.973917	0.993843	9.64397	0.606025	0.674423	0.898582	0.368875	1	circRNA	ENST00000545346.1	2,3,4
chr4:86771535-86772777|chr4:86775652-86780401	PTPN13	6	11	23	15	25	12	10	9	6	10	3	4	8.0469	5.81707	11.9797	9.61412	14.1852	10.8748	10.7268	11.7791	6.86575	12.1536	5.64878	8.01047	9.64185	0.426564	0.490408	0.869815	0.384401	0.739782	9.64185	-0.101274	0.542447	-0.186698	0.851898	0.964902	9.64185	-0.527838	0.541676	-0.974453	0.329832	1	circRNA	ENST00000427191.6	31,32,33,34
chr17:31976614-31982998|chr17:31988497-31993241	SUZ12	21	19	19	23	12	9	8	4	3	7	2	4	28.1642	10.0477	9.89628	14.7417	6.80887	8.1561	8.58141	5.23515	3.43287	8.50753	3.76585	8.01047	9.61234	-1.06185	0.542424	-1.9576	0.0502773	0.36827	9.61234	-1.35603	0.600121	-2.25959	0.0238465	0.260946	9.61234	-0.294182	0.634086	-0.463946	0.642686	1	circRNA	ENST00000322652.9	9,10
chr4:147913139-147939824|chr4:147955374-147965023	CUFF.44944.4	7	20	32	21	23	5	11	8	3	10	3	2	9.38806	10.5765	16.6674	13.4598	13.0503	4.53117	11.7994	10.4703	3.43287	12.1536	5.64878	4.00523	9.59862	-0.340536	0.526599	-0.64667	0.517845	0.82468	9.59862	-0.969896	0.59139	-1.64003	0.101	0.442208	9.59862	-0.62936	0.607185	-1.03652	0.299959	1	circRNA	CUFF.44944.4	9,10,11
chr11:46311189-46312324|chr11:46312919-46316285	CREB3L1	10	13	17	21	8	14	5	5	5	10	6	7	13.4115	6.87472	8.85457	13.4598	4.53925	12.6873	5.36338	6.54393	5.72146	12.1536	11.2976	14.0183	9.57711	-0.530391	0.543861	-0.975232	0.329445	0.705079	9.57711	0.0186499	0.550944	0.0338509	0.972996	0.993843	9.57711	0.549041	0.578515	0.949052	0.342594	1	circRNA	ENST00000621158.4	6,7,8
chr9:110942168-110972072|chr9:111011690-111020893	CUFF.88731.7	0	0	0	179	0	0	0	0	0	0	0	0	0	0	0	114.729	0	0	0	0	0	0	0	0	9.56071	-21.9763	3.67996	-5.97187	NA	NA	9.56071	-21.2809	3.67996	-5.78291	NA	NA	9.56071	0	3.81698	0	NA	NA	circRNA	CUFF.88731.7	5,4,3,2
chr1:59296907-59321535|chr1:59346398-59378748	FGGY	6	21	19	26	13	14	4	6	11	10	0	6	8.0469	11.1053	9.89628	16.6645	7.37628	12.6873	4.29071	7.85272	12.5872	12.1536	0	12.0157	9.55637	-0.515913	0.565929	-0.911621	0.361968	0.723126	9.55637	-0.286393	0.586075	-0.488664	0.62508	0.874405	9.55637	0.229519	0.609125	0.376802	0.706321	1	circRNA	ENST00000413489.5	2,3,4
chr1:59297150-59321535|chr1:59346398-59378748	CUFF.2899.1	6	21	19	26	13	14	4	6	11	10	0	6	8.0469	11.1053	9.89628	16.6645	7.37628	12.6873	4.29071	7.85272	12.5872	12.1536	0	12.0157	9.55637	-0.515913	0.565929	-0.911621	0.361968	0.723126	9.55637	-0.286393	0.586075	-0.488664	0.62508	0.874405	9.55637	0.229519	0.609125	0.376802	0.706321	1	circRNA	CUFF.2899.1	2,3,4,5
chr16:19610415-19616113|chr16:19616808-19626176	CUFF.18524.8	13	10	16	28	19	7	10	10	0	6	5	4	17.435	5.28824	8.33371	17.9464	10.7807	6.34364	10.7268	13.0879	0	7.29217	9.41463	8.01047	9.55496	-0.233189	0.593024	-0.393221	0.694156	0.890912	9.55496	-1.03235	0.661937	-1.55958	0.118858	0.465414	9.55496	-0.799157	0.674248	-1.18526	0.235916	1	circRNA	CUFF.18524.8	3
chr14:100913521-100935771|chr14:100949596-100950401	CUFF.18333.8	0	19	25	18	15	8	11	16	8	5	2	6	0	10.0477	13.0214	11.5369	8.51109	7.24987	11.7994	20.9406	9.15433	6.07681	3.76585	12.0157	9.50998	0.377959	0.604324	0.625424	0.531693	0.824872	9.50998	-0.239965	0.652814	-0.367585	0.713182	0.910095	9.50998	-0.617923	0.652908	-0.946417	0.343936	1	circRNA	CUFF.18333.8	10,11,12,13,14,15,16,17,18
chr1:28738338-28742402|chr1:28743986-28768928	YTHDF2	9	23	22	29	24	10	5	4	15	6	0	1	12.0704	12.163	11.4589	18.5873	13.6177	9.06234	5.36338	5.23515	17.1644	7.29217	0	2.00262	9.50144	-0.661611	0.608976	-1.08643	0.277288	0.675066	9.50144	-0.909008	0.650439	-1.39753	0.162254	0.534348	9.50144	-0.247397	0.672276	-0.367999	0.712874	1	circRNA	ENST00000542507.5	5
chr18:57706587-57731626|chr18:57731829-57802997	ATP8B1	12	20	24	36	5	9	9	6	8	5	0	4	16.0938	10.5765	12.5006	23.0739	2.83703	8.1561	9.65409	7.85272	9.15433	6.07681	0	8.01047	9.49886	-1.16943	0.571636	-2.04576	0.0407798	0.342771	9.49886	-1.36078	0.621755	-2.18862	0.0286247	0.279723	9.49886	-0.191352	0.657665	-0.290956	0.771085	1	circRNA	ENST00000283684.9	2
chr7:24573593-24623665|chr7:24650712-24663589	MPP6	9	9	32	26	9	12	2	0	2	15	10	3	12.0704	4.75942	16.6674	16.6645	5.10666	10.8748	2.14535	0	2.28858	18.2304	18.8293	6.00785	9.47038	-1.40459	0.728823	-1.9272	0.0539547	0.368331	9.47038	-0.153589	0.706527	-0.217385	0.827908	0.955879	9.47038	1.251	0.755948	1.65488	0.0979498	1	circRNA	ENST00000222644.9	2,3,4,5
chr1:112649469-112653597|chr1:112659779-112667073	CAPZA1	10	20	18	16	12	12	11	6	12	6	3	3	13.4115	10.5765	9.37542	10.2551	6.80887	10.8748	11.7994	7.85272	13.7315	7.29217	5.64878	6.00785	9.46955	-0.215472	0.498547	-0.432201	0.665596	0.881207	9.46955	-0.335012	0.537066	-0.623782	0.532771	0.828535	9.46955	-0.11954	0.55334	-0.216033	0.828962	1	circRNA	ENST00000263168.3	4,5,6,7
chr3:172247776-172251259|chr3:172310881-172328951	FNDC3B	0	14	36	23	16	9	8	0	12	8	6	6	0	7.40354	18.7508	14.7417	9.0785	8.1561	8.58141	0	13.7315	9.72289	11.2976	12.0157	9.45664	-0.668716	0.693206	-0.964672	0.334709	0.708021	9.45664	0.139396	0.689575	0.202147	0.839802	0.958405	9.45664	0.808112	0.716136	1.12843	0.259137	1	circRNA	ENST00000415807.6	6,7,8,9,10,11
chrX:119406701-119410189|chrX:119410362-119452008	SLC25A43	15	20	24	23	20	11	10	5	6	0	4	1	20.1173	10.5765	12.5006	14.7417	11.3481	9.96857	10.7268	6.54393	6.86575	0	7.53171	2.00262	9.41029	-0.534843	0.526746	-1.01537	0.309929	0.700174	9.41029	-1.80708	0.648068	-2.7884	0.00529686	0.140583	9.41029	-1.27223	0.665666	-1.91122	0.0559765	1	circRNA	ENST00000217909.7	3
chr5:61332948-61472680|chr5:61494410-61521262	ZSWIM6	8	9	20	12	19	5	7	8	12	9	6	5	10.7292	4.75942	10.4171	7.6913	10.7807	4.53117	7.50874	10.4703	13.7315	10.9383	11.2976	10.0131	9.4057	0.02485	0.524795	0.0473519	0.962233	0.98955	9.4057	0.496864	0.534402	0.929756	0.352497	0.733991	9.4057	0.472014	0.546361	0.863923	0.38763	1	circRNA	ENST00000252744.5	2,3,4
chr9:124257721-124301935|chr9:124313985-124321458	NEK6	21	18	17	23	10	7	7	3	4	3	1	9	28.1642	9.51884	8.85457	14.7417	5.67406	6.34364	7.50874	3.92636	4.57717	3.64608	1.88293	18.0236	9.40515	-1.32662	0.615312	-2.15602	0.0310823	0.32652	9.40515	-1.15605	0.644292	-1.7943	0.0727659	0.393097	9.40515	0.170573	0.686749	0.248377	0.803843	1	circRNA	ENST00000540326.5	2,3,4
chr6:16522688-16585779|chr6:16753347-16754042	ATXN1	23	12	12	25	11	7	6	4	6	2	2	8	30.8465	6.34589	6.25028	16.0235	6.24147	6.34364	6.43606	5.23515	6.86575	2.43072	3.76585	16.0209	9.40048	-1.22533	0.643088	-1.90538	0.0567309	0.377189	9.40048	-1.03184	0.668684	-1.5431	0.122807	0.468276	9.40048	0.19348	0.70727	0.273559	0.784423	1	circRNA	ENST00000244769.8	5,4,3
chr1:46046625-46055794|chr1:46080750-46131846	PIK3R3	7	9	36	11	15	13	7	10	8	17	0	1	9.38806	4.75942	18.7508	7.05036	8.51109	11.781	7.50874	13.0879	9.15433	20.6611	0	2.00262	9.38796	0.0155782	0.661675	0.0235435	0.981217	0.99783	9.38796	-0.237054	0.694694	-0.341235	0.732927	0.917451	9.38796	-0.252632	0.702276	-0.359734	0.719046	1	circRNA	ENST00000262741.9	7,6,5,4,3,2
chr6:152326633-152329729|chr6:152331890-152334007	SYNE1	0	18	36	36	17	7	5	7	8	5	4	4	0	9.51884	18.7508	23.0739	9.6459	6.34364	5.36338	9.16151	9.15433	6.07681	7.53171	8.01047	9.38594	-0.791943	0.635324	-1.24652	0.212574	0.623008	9.38594	-0.788419	0.665479	-1.18474	0.236121	0.630217	9.38594	0.00352372	0.691275	0.00509742	0.995933	1	circRNA	ENST00000367255.9	78
chr19:12995864-13025020|chr19:13025552-13073046	NFIX	8	17	21	14	9	9	9	4	15	13	2	4	10.7292	8.99001	10.938	8.97318	5.10666	8.1561	9.65409	5.23515	17.1644	15.7997	3.76585	8.01047	9.3769	-0.500589	0.539655	-0.927609	0.35361	0.722221	9.3769	0.250342	0.537888	0.465416	0.641633	0.882011	9.3769	0.750931	0.566408	1.32578	0.184913	1	circRNA	ENST00000397661.6	2
chr1:32946564-32948221|chr1:32949774-32964050	RNF19B	12	23	27	40	3	0	8	7	10	8	2	0	16.0938	12.163	14.0631	25.6377	1.70222	0	8.58141	9.16151	11.4429	9.72289	3.76585	0	9.3612	-1.90321	0.719304	-2.64591	0.00814724	0.213967	9.3612	-1.35009	0.72753	-1.85572	0.0634931	0.38114	9.3612	0.553116	0.783441	0.706009	0.480182	1	circRNA	ENST00000356990.9	3,2
chr7:90604249-90726566|chr7:90747775-90790572	CDK14	23	12	22	29	10	10	5	3	6	7	3	0	30.8465	6.34589	11.4589	18.5873	5.67406	9.06234	5.36338	3.92636	6.86575	8.50753	5.64878	0	9.35723	-1.42078	0.614511	-2.31205	0.0207747	0.282899	9.35723	-1.54451	0.662375	-2.33177	0.0197125	0.236369	9.35723	-0.123725	0.703699	-0.175822	0.860434	1	circRNA	ENST00000449528.5	6,7
chr3:138537347-138570317|chr3:138572932-138591853	CEP70	8	17	17	15	19	5	12	5	10	8	3	6	10.7292	8.99001	8.85457	9.61412	10.7807	4.53117	12.8721	6.54393	11.4429	9.72289	5.64878	12.0157	9.31218	-0.106412	0.512039	-0.207819	0.83537	0.948709	9.31218	0.0513323	0.536094	0.0957525	0.923717	0.987927	9.31218	0.157744	0.55073	0.286427	0.774551	1	circRNA	ENST00000264982.7	6,5,4,3
chr1:15716816-15717892|chr1:15721388-15725316	PLEKHM2	14	19	25	25	9	6	11	5	5	8	4	1	18.7761	10.0477	13.0214	16.0235	5.10666	5.4374	11.7994	6.54393	5.72146	9.72289	7.53171	2.00262	9.31124	-1.00783	0.530793	-1.89872	0.0576011	0.378187	9.31124	-1.13811	0.578559	-1.96715	0.0491661	0.351537	9.31124	-0.130282	0.613661	-0.212304	0.83187	1	circRNA	ENST00000375799.7	4,5,6,7
chr2:222202190-222220139|chr2:222232283-222294166	PAX3	9	19	22	10	32	5	6	8	14	5	0	5	12.0704	10.0477	11.4589	6.40942	18.157	4.53117	6.43606	10.4703	16.0201	6.07681	0	10.0131	9.30757	0.0306255	0.611273	0.0501012	0.960042	0.98955	9.30757	-0.253284	0.648384	-0.39064	0.696064	0.904963	9.30757	-0.28391	0.65627	-0.432612	0.665297	1	circRNA	ENST00000392069.6	7,6,5
chr20:35709256-35713018|chr20:35725155-35729311	RBM39	5	11	15	4	19	5	17	8	16	4	4	7	6.70575	5.81707	7.81285	2.56377	10.7807	4.53117	18.2355	10.4703	18.3087	4.86145	7.53171	14.0183	9.30311	0.940437	0.59648	1.57665	0.114877	0.50282	9.30311	0.979803	0.617749	1.58609	0.11272	0.451955	9.30311	0.0393653	0.601269	0.0654704	0.947799	1	circRNA	ENST00000639702.1	13,12,11,10,9,8
chr20:35709274-35713018|chr20:35725155-35729311	CUFF.36905.1	5	11	15	4	19	5	17	8	16	4	4	7	6.70575	5.81707	7.81285	2.56377	10.7807	4.53117	18.2355	10.4703	18.3087	4.86145	7.53171	14.0183	9.30311	0.940437	0.59648	1.57665	0.114877	0.50282	9.30311	0.979803	0.617749	1.58609	0.11272	0.451955	9.30311	0.0393653	0.601269	0.0654704	0.947799	1	circRNA	CUFF.36905.1	8,7,6,5,4,3,2
chr14:22905659-22906194|chr14:22911403-22918998	RBM23	22	12	25	10	12	7	7	9	9	3	2	3	29.5053	6.34589	13.0214	6.40942	6.80887	6.34364	7.50874	11.7791	10.2986	3.64608	3.76585	6.00785	9.28673	-0.72554	0.600673	-1.20788	0.227094	0.639634	9.28673	-1.11714	0.655157	-1.70515	0.0881662	0.428708	9.28673	-0.391602	0.679438	-0.576362	0.56437	1	circRNA	ENST00000542016.6	3,2
chr14:22905453-22906194|chr14:22911403-22918998	RBM23	22	12	25	10	12	7	7	9	9	3	2	3	29.5053	6.34589	13.0214	6.40942	6.80887	6.34364	7.50874	11.7791	10.2986	3.64608	3.76585	6.00785	9.28673	-0.72554	0.600673	-1.20788	0.227094	0.639634	9.28673	-1.11714	0.655157	-1.70515	0.0881662	0.428708	9.28673	-0.391602	0.679438	-0.576362	0.56437	1	circRNA	ENST00000553920.5	4,3,2
chr1:21002808-21050865|chr1:21111383-21167960	EIF4G3	13	21	17	34	13	3	7	3	8	11	0	4	17.435	11.1053	8.85457	21.792	7.37628	2.7187	7.50874	3.92636	9.15433	13.369	0	8.01047	9.27089	-1.41403	0.608092	-2.32535	0.0200532	0.282543	9.27089	-0.87354	0.616887	-1.41605	0.156762	0.522789	9.27089	0.540488	0.665352	0.812335	0.4166	1	circRNA	ENST00000356916.7	6,5,4
chr1:77783351-77801330|chr1:77815231-77843306	MIGA1	11	26	34	13	10	13	6	6	7	6	5	0	14.7527	13.7494	17.7091	8.33224	5.67406	11.781	6.43606	7.85272	8.01004	7.29217	9.41463	0	9.25035	-0.791817	0.539737	-1.46704	0.142365	0.536036	9.25035	-1.08566	0.593194	-1.83019	0.0672215	0.383784	9.25035	-0.293842	0.621142	-0.473067	0.636165	1	circRNA	ENST00000370791.7	3,4,5,6,7
chr7:98186998-98190727|chr7:98194572-98203573	LMTK2	1	19	21	13	18	10	9	6	11	6	4	8	1.34115	10.0477	10.938	8.33224	10.2133	9.06234	9.65409	7.85272	12.5872	7.29217	7.53171	16.0209	9.23946	0.186866	0.543069	0.344092	0.730777	0.9119	9.23946	0.400164	0.562124	0.711878	0.47654	0.802433	9.23946	0.213298	0.568217	0.37538	0.707378	1	circRNA	ENST00000297293.5	10,11
chr2:135661393-135675331|chr2:135680324-135709432	R3HDM1	10	15	25	37	9	7	5	6	6	6	1	6	13.4115	7.93237	13.0214	23.7148	5.10666	6.34364	5.36338	7.85272	6.86575	7.29217	1.88293	12.0157	9.23359	-1.2579	0.560766	-2.24318	0.0248853	0.30222	9.23359	-1.05431	0.589397	-1.7888	0.073647	0.394725	9.23359	0.203584	0.633196	0.321518	0.747818	1	circRNA	ENST00000409478.5	16,17
chr3:183635793-183643479|chr3:183672484-183679085	KLHL24	0	16	35	7	15	5	9	8	9	7	5	9	0	8.46119	18.23	4.48659	8.51109	4.53117	9.65409	10.4703	10.2986	8.50753	9.41463	18.0236	9.21573	-0.00800627	0.649956	-0.0123182	0.990172	0.998747	9.21573	0.460528	0.657931	0.699964	0.48395	0.804414	9.21573	0.468534	0.668429	0.700948	0.483335	1	circRNA	ENST00000242810.10	2,3,4,5,6,7
chr5:65926806-65988634|chr5:66014725-66021321	ERBIN	10	25	40	19	9	9	4	4	3	9	3	4	13.4115	13.2206	20.8343	12.1779	5.10666	8.1561	4.29071	5.23515	3.43287	10.9383	5.64878	8.01047	9.20527	-1.39454	0.539141	-2.5866	0.00969268	0.230284	9.20527	-1.10355	0.564557	-1.95471	0.0506172	0.35541	9.20527	0.290999	0.614611	0.473468	0.635879	1	circRNA	ENST00000284037.9	2,3,4,5,6,7
chr2:75469370-75518055|chr2:75522487-75560679	EVA1A	17	16	22	26	4	3	14	6	6	7	2	2	22.7996	8.46119	11.4589	16.6645	2.26962	2.7187	15.0175	7.85272	6.86575	8.50753	3.76585	4.00523	9.19891	-1.12603	0.620489	-1.81475	0.0695619	0.407102	9.19891	-1.27328	0.665587	-1.91301	0.0557466	0.362612	9.19891	-0.147241	0.699958	-0.210357	0.833389	1	circRNA	ENST00000490746.5	3,2
chr3:11348035-11358417|chr3:11426926-11554810	ATG7	5	13	26	17	12	11	10	4	3	9	8	5	6.70575	6.87472	13.5423	10.896	6.80887	9.96857	10.7268	5.23515	3.43287	10.9383	15.0634	10.0131	9.18381	-0.240937	0.546467	-0.4409	0.659286	0.878621	9.18381	-0.0191249	0.56742	-0.0337049	0.973112	0.993843	9.18381	0.221812	0.585348	0.378941	0.704732	1	circRNA	ENST00000354449.7	13,14,15,16,17,18
chr10:88880638-88901655|chr10:88922436-88923167	STAMBPL1	6	12	34	14	15	13	6	5	5	12	6	2	8.0469	6.34589	17.7091	8.97318	8.51109	11.781	6.43606	6.54393	5.72146	14.5843	11.2976	4.00523	9.16299	-0.309633	0.558573	-0.554328	0.579354	0.84755	9.16299	-0.206204	0.584407	-0.352843	0.724206	0.914066	9.16299	0.103429	0.60279	0.171583	0.863765	1	circRNA	ENST00000371926.7	2,3,4,5,6,7,8,9,10
chr12:109067627-109071611|chr12:109073532-109081333	USP30	16	21	32	28	13	3	6	0	8	9	3	0	21.4584	11.1053	16.6674	17.9464	7.37628	2.7187	6.43606	0	9.15433	10.9383	5.64878	0	9.12083	-1.91124	0.64029	-2.98496	0.00283615	0.132417	9.12083	-1.27728	0.644858	-1.98072	0.0476225	0.351537	9.12083	0.633956	0.70858	0.894685	0.370955	1	circRNA	ENST00000392784.6	8,9,10
chr5:140438617-140440118|chr5:140449305-140458624	ANKHD1	8	5	19	18	16	5	7	7	14	15	0	5	10.7292	2.64412	9.89628	11.5369	9.0785	4.53117	7.50874	9.16151	16.0201	18.2304	0	10.0131	9.1125	-0.177433	0.643979	-0.275527	0.782912	0.928796	9.1125	0.425949	0.64758	0.657754	0.510696	0.813645	9.1125	0.603382	0.663213	0.909786	0.362935	1	circRNA	ENST00000616482.4	4,5,6,7
chr11:73679720-73707419|chr11:73718718-73720845	RAB6A	4	12	30	16	10	2	8	12	4	8	5	8	5.3646	6.34589	15.6257	10.2551	5.67406	1.81247	8.58141	15.7054	4.57717	9.72289	9.41463	16.0209	9.09169	-0.334446	0.619687	-0.539701	0.589403	0.85109	9.09169	0.00454774	0.634235	0.00717044	0.994279	0.998556	9.09169	0.338993	0.653443	0.51878	0.603914	1	circRNA	ENST00000336083.7	6,5,4
chr4:74160088-74174505|chr4:74225394-74241566	MTHFD2L	5	16	21	25	10	8	5	7	9	3	8	5	6.70575	8.46119	10.938	16.0235	5.67406	7.24987	5.36338	9.16151	10.2986	3.64608	15.0634	10.0131	9.04988	-0.66862	0.550671	-1.21419	0.224675	0.639622	9.04988	-0.177359	0.561053	-0.316118	0.751913	0.927061	9.04988	0.491261	0.592888	0.828589	0.407337	1	circRNA	ENST00000429519.5	5,6,7,8,9
chr19:38130772-38141183|chr19:38142710-38152839	SIPA1L3	15	15	25	7	8	11	14	5	11	10	0	1	20.1173	7.93237	13.0214	4.48659	4.53925	9.96857	15.0175	6.54393	12.5872	12.1536	0	2.00262	9.03086	-0.313788	0.663824	-0.472698	0.636429	0.872895	9.03086	-0.616025	0.703749	-0.875347	0.381385	0.757733	9.03086	-0.302237	0.718309	-0.420762	0.673929	1	circRNA	ENST00000222345.10	11,12
chr10:68465812-68468122|chr10:68470163-68471790	DNA2	11	18	20	23	22	7	12	4	13	4	0	1	14.7527	9.51884	10.4171	14.7417	12.4829	6.34364	12.8721	5.23515	14.8758	4.86145	0	2.00262	9.00867	-0.380961	0.598811	-0.636196	0.524649	0.824872	9.00867	-1.02683	0.661578	-1.55209	0.12064	0.466061	9.00867	-0.645869	0.677326	-0.953558	0.340308	1	circRNA	ENST00000551118.6	3,2
chr11:13405856-13413529|chr11:13421838-13445023	BTBD10	4	20	27	23	14	8	7	7	6	9	3	4	5.3646	10.5765	14.0631	14.7417	7.94369	7.24987	7.50874	9.16151	6.86575	10.9383	5.64878	8.01047	9.00608	-0.541922	0.514598	-1.0531	0.292296	0.689497	9.00608	-0.532682	0.549754	-0.968947	0.332572	0.730893	9.00608	0.00924022	0.575194	0.0160645	0.987183	1	circRNA	ENST00000527102.6	6,5,4,3
chr2:213297357-213310058|None	CUFF.35328.4	0	12	37	8	16	12	12	9	7	6	6	3	0	6.34589	19.2717	5.12753	9.0785	10.8748	12.8721	11.7791	8.01004	7.29217	11.2976	6.00785	8.99644	0.43994	0.63084	0.697388	0.48556	0.7995	8.99644	-0.00735586	0.671665	-0.0109517	0.991262	0.998275	8.99644	-0.447296	0.670349	-0.667258	0.504607	1	circRNA	CUFF.35328.4	2,3,4,5,6,7,8
chr16:47463993-47497398|chr16:47547548-47580294	PHKB	8	21	28	15	8	9	8	10	5	0	3	8	10.7292	11.1053	14.584	9.61412	4.53925	8.1561	8.58141	13.0879	5.72146	0	5.64878	16.0209	8.98237	-0.473369	0.59814	-0.791402	0.428709	0.767763	8.98237	-0.86424	0.650512	-1.32855	0.183995	0.563576	8.98237	-0.390871	0.670096	-0.583306	0.559687	1	circRNA	ENST00000566044.5	3,4,5,6,7,8
chr19:41248820-41252350|chr19:41256611-41257492	AXL	3	23	23	8	14	7	14	0	14	2	11	3	4.02345	12.163	11.9797	5.12753	7.94369	6.34364	15.0175	0	16.0201	2.43072	20.7122	6.00785	8.98078	-0.200691	0.7146	-0.280843	0.778831	0.92798	8.98078	0.391707	0.718239	0.545372	0.585498	0.852066	8.98078	0.592398	0.733066	0.80811	0.419027	1	circRNA	ENST00000301178.8	15,16,17,18
chr8:18804898-18867673|chr8:18872733-18936033	PSD3	3	20	12	15	18	5	12	8	4	9	4	8	4.02345	10.5765	6.25028	9.61412	10.2133	4.53117	12.8721	10.4703	4.57717	10.9383	7.53171	16.0209	8.96828	0.269077	0.557238	0.482876	0.629184	0.870372	8.96828	0.273593	0.584974	0.467701	0.639998	0.882011	8.96828	0.00451644	0.588516	0.00767429	0.993877	1	circRNA	ENST00000327040.12	4,3
chr17:5456182-5460938|chr17:5462546-5463528	DHX33	4	17	16	18	14	3	7	6	4	10	13	3	5.3646	8.99001	8.33371	11.5369	7.94369	2.7187	7.50874	7.85272	4.57717	12.1536	24.478	6.00785	8.95548	-0.425347	0.599853	-0.709085	0.478272	0.79122	8.95548	0.401549	0.594983	0.674891	0.499745	0.810784	8.95548	0.826895	0.621059	1.33143	0.183048	1	circRNA	ENST00000225296.7	4,3
chr10:5773941-5785141|chr10:5800705-5813213	GDI2	8	22	17	15	16	11	9	4	10	3	4	5	10.7292	11.6341	8.85457	9.61412	9.0785	9.96857	9.65409	5.23515	11.4429	3.64608	7.53171	10.0131	8.95018	-0.24074	0.511732	-0.470443	0.638039	0.872895	8.95018	-0.329443	0.550085	-0.598894	0.549244	0.83681	8.95018	-0.0887023	0.567679	-0.156254	0.875832	1	circRNA	ENST00000456041.5	6,5,4,3,2
chr4:38054338-38089931|chr4:38103157-38115709	TBC1D1	11	5	40	19	7	4	4	4	6	8	7	5	14.7527	2.64412	20.8343	12.1779	3.97184	3.62493	4.29071	5.23515	6.86575	9.72289	13.1805	10.0131	8.94282	-1.56633	0.639929	-2.44766	0.0143787	0.264868	8.94282	-0.353168	0.613532	-0.575631	0.564865	0.841092	8.94282	1.21316	0.678323	1.78847	0.0737005	1	circRNA	ENST00000508802.5	15,16,17
chr11:117144418-117152440|chr11:117163892-117167420	PAFAH1B2	8	13	17	25	9	9	9	4	10	9	2	5	10.7292	6.87472	8.85457	16.0235	5.10666	8.1561	9.65409	5.23515	11.4429	10.9383	3.76585	10.0131	8.89951	-0.597228	0.545995	-1.09383	0.274028	0.670276	8.89951	-0.186612	0.560201	-0.333116	0.739047	0.918779	8.89951	0.410616	0.589657	0.696363	0.486201	1	circRNA	ENST00000527958.5	2,3,4,5
chrX:119406701-119410189|chrX:119426354-119451849	SLC25A43	14	13	24	18	18	14	9	6	4	0	3	3	18.7761	6.87472	12.5006	11.5369	10.2133	12.6873	9.65409	7.85272	4.57717	0	5.64878	6.00785	8.86079	-0.245622	0.539524	-0.455257	0.648924	0.873578	8.86079	-1.67029	0.669817	-2.49366	0.0126434	0.192491	8.86079	-1.42467	0.682181	-2.08841	0.0367611	1	circRNA	ENST00000488158.5	3,4
chr18:47851327-47865058|chr18:47896809-47930360	SMAD2	3	25	23	14	7	10	8	12	15	0	5	2	4.02345	13.2206	11.9797	8.97318	3.97184	9.06234	8.58141	15.7054	17.1644	0	9.41463	4.00523	8.84185	-0.112196	0.674782	-0.16627	0.867944	0.955833	8.84185	-0.331945	0.709277	-0.468005	0.639781	0.882011	8.84185	-0.219749	0.720038	-0.30519	0.760221	1	circRNA	ENST00000262160.10	6,5,4,3,2
chr18:47851327-47865058|chr18:47896809-47930799	SMAD2	3	25	23	14	7	10	8	12	15	0	5	2	4.02345	13.2206	11.9797	8.97318	3.97184	9.06234	8.58141	15.7054	17.1644	0	9.41463	4.00523	8.84185	-0.112196	0.674782	-0.16627	0.867944	0.955833	8.84185	-0.331945	0.709277	-0.468005	0.639781	0.882011	8.84185	-0.219749	0.720038	-0.30519	0.760221	1	circRNA	ENST00000356825.8	5,4,3,2
chr9:33948587-33953284|chr9:33956146-33960825	UBAP2	17	20	21	21	11	5	6	4	7	8	0	4	22.7996	10.5765	10.938	13.4598	6.24147	4.53117	6.43606	5.23515	8.01004	9.72289	0	8.01047	8.83009	-1.31299	0.568316	-2.31031	0.0208707	0.282899	8.83009	-1.06193	0.595409	-1.78353	0.0745005	0.396267	8.83009	0.25106	0.64265	0.390664	0.696046	1	circRNA	ENST00000379238.5	12,11
chr5:65151945-65170616|chr5:65197151-65214793	ADAMTS6	6	18	18	16	26	11	11	11	9	0	4	0	8.0469	9.51884	9.37542	10.2551	14.7526	9.96857	11.7994	14.3967	10.2986	0	7.53171	0	8.82865	0.444708	0.564341	0.788013	0.430689	0.7688	8.82865	-1.01452	0.669956	-1.5143	0.129949	0.477337	8.82865	-1.45923	0.668769	-2.18196	0.0291127	1	circRNA	ENST00000381055.7	24,23,22,21
chr16:22347823-22349278|chr16:22349849-22364901	CDR2	11	15	16	23	15	5	12	4	6	4	8	1	14.7527	7.93237	8.33371	14.7417	8.51109	4.53117	12.8721	5.23515	6.86575	4.86145	15.0634	2.00262	8.8086	-0.520199	0.572403	-0.908799	0.363456	0.723126	8.8086	-0.661743	0.613591	-1.07848	0.280821	0.680436	8.8086	-0.141544	0.636454	-0.222395	0.824007	1	circRNA	ENST00000268383.6	4,3
chr16:47463993-47497398|chr16:47610920-47641034	CUFF.21246.4	3	28	19	20	11	15	7	5	7	5	0	8	4.02345	14.8071	9.89628	12.8188	6.24147	13.5935	7.50874	6.54393	8.01004	6.07681	0	16.0209	8.79509	-0.336833	0.601517	-0.559972	0.575499	0.842594	8.79509	-0.52703	0.640723	-0.822556	0.41076	0.773536	8.79509	-0.190198	0.657913	-0.289092	0.772511	1	circRNA	CUFF.21246.4	2,3,4,5,6,7,8,9,10,11,12,13,14,15
chr11:62535190-62535944|chr11:62536567-62546659	AHNAK	21	21	25	19	9	5	10	0	4	5	1	4	28.1642	11.1053	13.0214	12.1779	5.10666	4.53117	10.7268	0	4.57717	6.07681	1.88293	8.01047	8.78173	-1.59526	0.627658	-2.54161	0.0110342	0.230284	8.78173	-1.61102	0.673596	-2.39167	0.0167721	0.216185	8.78173	-0.0157539	0.722989	-0.02179	0.982616	1	circRNA	ENST00000531324.1	4,3,2
chr4:128061401-128074459|chr4:128077962-128082164	LARP1B	1	20	21	17	7	8	10	4	7	7	1	13	1.34115	10.5765	10.938	10.896	3.97184	7.24987	10.7268	5.23515	8.01004	8.50753	1.88293	26.034	8.78082	-0.392127	0.664272	-0.59031	0.554983	0.835642	8.78082	0.300148	0.664769	0.451507	0.651624	0.887871	8.78082	0.692274	0.686861	1.00788	0.313512	1	circRNA	ENST00000326639.10	2,3,4
chr19:1508570-1510149|chr19:1510917-1511035	ADAMTSL5	11	8	16	35	8	10	8	3	0	13	3	4	14.7527	4.2306	8.33371	22.433	4.53925	9.06234	8.58141	3.92636	0	15.7997	5.64878	8.01047	8.77652	-0.916147	0.702982	-1.30323	0.192496	0.602734	8.77652	-0.739332	0.725844	-1.01858	0.308402	0.704299	8.77652	0.176815	0.755535	0.234027	0.814964	1	circRNA	ENST00000585700.5	5,4,3,2
chr19:1508570-1510149|chr19:1510917-1511624	ADAMTSL5	11	8	16	35	8	10	8	3	0	13	3	4	14.7527	4.2306	8.33371	22.433	4.53925	9.06234	8.58141	3.92636	0	15.7997	5.64878	8.01047	8.77652	-0.916147	0.702982	-1.30323	0.192496	0.602734	8.77652	-0.739332	0.725844	-1.01858	0.308402	0.704299	8.77652	0.176815	0.755535	0.234027	0.814964	1	circRNA	ENST00000586272.5	6,5,4,3
chr13:60397010-60439687|chr13:60460540-60467237	TDRD3	16	11	13	36	14	3	6	3	4	9	3	3	21.4584	5.81707	6.77114	23.0739	7.94369	2.7187	6.43606	3.92636	4.57717	10.9383	5.64878	6.00785	8.77645	-1.36751	0.636649	-2.14798	0.0317151	0.326545	8.77645	-1.01773	0.655947	-1.55154	0.120772	0.466061	8.77645	0.349782	0.701974	0.498283	0.618284	1	circRNA	ENST00000484389.6	2,3
chr13:60397405-60439687|chr13:60460540-60467237	TDRD3	16	11	13	36	14	3	6	3	4	9	3	3	21.4584	5.81707	6.77114	23.0739	7.94369	2.7187	6.43606	3.92636	4.57717	10.9383	5.64878	6.00785	8.77645	-1.36751	0.636649	-2.14798	0.0317151	0.326545	8.77645	-1.01773	0.655947	-1.55154	0.120772	0.466061	8.77645	0.349782	0.701974	0.498283	0.618284	1	circRNA	ENST00000535286.5	2,3,4
chr13:21161875-21167987|chr13:21168399-21172338	SKA3	24	21	10	15	13	16	10	0	2	10	0	0	32.1876	11.1053	5.20857	9.61412	7.37628	14.4997	10.7268	0	2.28858	12.1536	0	0	8.76338	-0.775687	0.812933	-0.954183	0.339991	0.711841	8.76338	-1.83991	0.89524	-2.05521	0.0398588	0.320765	8.76338	-1.06422	0.913189	-1.16539	0.243862	1	circRNA	ENST00000400018.7	4
chr9:16686794-16727796|chr9:16738485-16870645	CUFF.76767.7	0	0	0	0	0	116	0	0	0	0	0	0	0	0	0	0	0	105.123	0	0	0	0	0	0	8.76026	21.6233	3.68068	5.87481	NA	NA	8.76026	0	3.81693	0	NA	NA	8.76026	-23.8996	3.68073	-6.49317	NA	NA	circRNA	CUFF.76767.7	4,3,2
chr9:16682017-16727796|chr9:16738485-16870645	CUFF.56551.7	0	0	0	0	0	0	98	0	0	0	0	0	0	0	0	0	0	0	105.122	0	0	0	0	0	8.76019	21.6203	3.68068	5.87398	NA	NA	8.76019	0	3.81693	0	NA	NA	8.76019	-23.6369	3.68073	-6.42179	NA	NA	circRNA	CUFF.56551.7	4,3,2
chr15:76287945-76292430|chr15:76295737-76311349	ETFA	22	18	24	21	9	6	5	3	5	7	0	3	29.5053	9.51884	12.5006	13.4598	5.10666	5.4374	5.36338	3.92636	5.72146	8.50753	0	6.00785	8.75459	-1.64929	0.597749	-2.75916	0.00579495	0.189266	8.75459	-1.56391	0.639286	-2.44634	0.0144315	0.20302	8.75459	0.085378	0.693441	0.123122	0.90201	1	circRNA	ENST00000267950.12	3,2
chr8:140686694-140700890|chr8:140706205-140717597	PTK2	9	22	18	19	10	7	13	5	6	12	2	1	12.0704	11.6341	9.37542	12.1779	5.67406	6.34364	13.9448	6.54393	6.86575	14.5843	3.76585	2.00262	8.74857	-0.493438	0.560505	-0.880345	0.378672	0.734617	8.74857	-0.632086	0.601428	-1.05097	0.29327	0.69321	8.74857	-0.138647	0.623751	-0.22228	0.824096	1	circRNA	ENST00000395218.3	25,24
chr18:9577191-9583116|chr18:9595153-9614225	PPP4R1	4	21	16	38	19	8	11	5	9	1	1	3	5.3646	11.1053	8.33371	24.3558	10.7807	7.24987	11.7994	6.54393	10.2986	1.21536	1.88293	6.00785	8.74484	-0.446971	0.611884	-0.730482	0.465095	0.788998	8.74484	-1.32643	0.691825	-1.9173	0.0552004	0.360174	8.74484	-0.879462	0.708229	-1.24178	0.214319	1	circRNA	ENST00000400556.7	9,8,7,6,5,4,3
chr14:103657776-103662115|chr14:103662927-103669510	AL139300.1	21	17	24	16	12	7	6	5	4	10	0	1	28.1642	8.99001	12.5006	10.2551	6.80887	6.34364	6.43606	6.54393	4.57717	12.1536	0	2.00262	8.73131	-1.14458	0.615491	-1.85962	0.0629397	0.394735	8.73131	-1.49736	0.676623	-2.21299	0.0268981	0.273009	8.73131	-0.352785	0.711207	-0.496036	0.619869	1	circRNA	ENST00000472726.2	7,8
chr1:151307801-151315572|chr1:151316509-151327270	PI4KB	0	10	28	15	18	10	5	10	7	7	9	2	0	5.28824	14.584	9.61412	10.2133	9.06234	5.36338	13.0879	8.01004	8.50753	16.9463	4.00523	8.72353	0.271793	0.641531	0.423663	0.671812	0.88271	8.72353	0.256494	0.666881	0.384617	0.700521	0.906586	8.72353	-0.0152993	0.669753	-0.0228431	0.981775	1	circRNA	ENST00000368874.8	2
chr2:32948945-33020908|chr2:33021206-33110581	LTBP1	25	15	14	23	19	2	5	2	2	4	7	0	33.5288	7.93237	7.292	14.7417	10.7807	1.81247	5.36338	2.61757	2.28858	4.86145	13.1805	0	8.69995	-1.51338	0.732798	-2.06521	0.0389035	0.337753	8.69995	-1.63384	0.778304	-2.09923	0.0357967	0.31207	8.69995	-0.12046	0.819391	-0.147012	0.883123	1	circRNA	ENST00000404816.6	3
chr4:53414722-53425871|chr4:53428183-53442652	FIP1L1	19	20	11	20	9	8	5	8	8	4	4	0	25.4819	10.5765	5.72943	12.8188	5.10666	7.24987	5.36338	10.4703	9.15433	4.86145	7.53171	0	8.69536	-0.929587	0.609273	-1.52573	0.127077	0.510523	8.69536	-1.21941	0.663429	-1.83805	0.0660553	0.381545	8.69536	-0.289827	0.694134	-0.417538	0.676285	1	circRNA	ENST00000337488.10	12,13
chr4:51843267-51863436|chr4:51877854-51886567	DCUN1D4	14	12	26	20	14	2	2	2	6	10	6	4	18.7761	6.34589	13.5423	12.8188	7.94369	1.81247	2.14535	2.61757	6.86575	12.1536	11.2976	8.01047	8.69413	-1.66899	0.628147	-2.65701	0.00788369	0.212354	8.69413	-0.393953	0.596561	-0.660374	0.509014	0.813261	8.69413	1.27504	0.668699	1.90675	0.0565536	1	circRNA	ENST00000334635.9	2,3,4,5
chr3:66221127-66236543|chr3:66263379-66346363	SLC25A26	9	9	33	31	3	12	1	0	7	11	6	2	12.0704	4.75942	17.1883	19.8692	1.70222	10.8748	1.07268	0	8.01004	13.369	11.2976	4.00523	8.6849	-1.94286	0.748321	-2.59629	0.00942356	0.230284	8.6849	-0.537435	0.712558	-0.754234	0.450709	0.782208	8.6849	1.40542	0.785657	1.78885	0.0736385	1	circRNA	ENST00000354883.10	3,4,5,6
chr15:49217313-49235850|chr15:49239367-49281986	GALK2	13	19	34	14	9	3	2	8	11	14	0	0	17.435	10.0477	17.7091	8.97318	5.10666	2.7187	2.14535	10.4703	12.5872	17.0151	0	0	8.68402	-1.43125	0.730726	-1.95867	0.0501513	0.36827	8.68402	-0.749953	0.731866	-1.02471	0.305499	0.704299	8.68402	0.681299	0.777764	0.875971	0.381046	1	circRNA	ENST00000559883.5	5,6
chr9:135850461-135881632|chr9:135883078-135906999	CUFF.92863.1	0	0	200	0	0	0	0	0	0	0	0	0	0	0	104.171	0	0	0	0	0	0	0	0	0	8.68095	-21.7371	3.68015	-5.90658	NA	NA	8.68095	-21.2747	3.68015	-5.78093	NA	NA	8.68095	0	3.81698	0	NA	NA	circRNA	CUFF.92863.1	3,2
chr9:135862608-135881632|chr9:135883078-135906999	CUFF.92863.9	0	0	200	0	0	0	0	0	0	0	0	0	0	0	104.171	0	0	0	0	0	0	0	0	0	8.68095	-21.7371	3.68015	-5.90658	NA	NA	8.68095	-21.2747	3.68015	-5.78093	NA	NA	8.68095	0	3.81698	0	NA	NA	circRNA	CUFF.92863.9	2
chr11:94768560-94795010|chr11:94800311-94821529	AMOTL1	0	20	26	23	19	0	6	14	4	19	0	1	0	10.5765	13.5423	14.7417	10.7807	0	6.43606	18.323	4.57717	23.0919	0	2.00262	8.67266	-0.150316	1.38359	-0.108642	0.913487	0.976079	8.67266	-0.374813	1.40161	-0.267415	0.78915	0.941225	8.67266	-0.224497	1.40753	-0.159497	0.873277	1	circRNA	ENST00000433060.2	2,3
chr22:29098953-29121356|chr22:29125416-29137341	KREMEN1	18	30	18	38	13	8	10	0	0	4	0	0	24.1407	15.8647	9.37542	24.3558	7.37628	7.24987	10.7268	0	0	4.86145	0	0	8.66258	-1.49	0.672437	-2.21583	0.0267033	0.311468	8.66258	-3.6927	0.962225	-3.83767	0.000124209	0.0260963	8.66258	-2.20269	0.98996	-2.22503	0.0260791	1	circRNA	ENST00000400335.8	4,5
chr8:70157240-70159504|chr8:70162854-70163464	NCOA2	12	21	23	22	16	7	9	5	7	9	0	0	16.0938	11.1053	11.9797	14.1007	9.0785	6.34364	9.65409	6.54393	8.01004	10.9383	0	0	8.654	-0.726037	0.573118	-1.26682	0.20522	0.620369	8.654	-1.29448	0.642952	-2.01334	0.0440784	0.343531	8.654	-0.568446	0.667645	-0.85142	0.394536	1	circRNA	ENST00000452400.6	10,9
chr17:76311700-76312869|chr17:76313891-76328716	CUFF.26083.2	7	12	13	11	14	7	17	10	9	7	2	3	9.38806	6.34589	6.77114	7.05036	7.94369	6.34364	18.2355	13.0879	10.2986	8.50753	3.76585	6.00785	8.6455	0.625388	0.540734	1.15655	0.247454	0.652323	8.6455	0.0401071	0.595297	0.0673733	0.946284	0.98853	8.6455	-0.585281	0.589062	-0.993582	0.320426	1	circRNA	CUFF.26083.2	3,2
chr1:36358822-36361220|None	STK40	12	11	24	11	14	8	6	9	3	13	4	1	16.0938	5.81707	12.5006	7.05036	7.94369	7.24987	6.43606	11.7791	3.43287	15.7997	7.53171	2.00262	8.63645	-0.286398	0.5939	-0.482233	0.629641	0.870372	8.63645	-0.4367	0.632211	-0.690751	0.489722	0.807716	8.63645	-0.150302	0.649102	-0.231554	0.816884	1	circRNA	ENST00000473733.5	2,1
chr7:28409423-28488174|chr7:28507737-28513463	CREB5	21	39	31	18	6	0	6	5	3	6	0	0	28.1642	20.6242	16.1466	11.5369	3.40444	0	6.43606	6.54393	3.43287	7.29217	0	0	8.63178	-2.26723	0.69203	-3.27619	0.00105216	0.0873221	8.63178	-2.62435	0.781631	-3.35753	0.000786417	0.0532988	8.63178	-0.357124	0.844845	-0.422709	0.672507	1	circRNA	ENST00000469531.1	2,3,4
chr15:63694894-63696123|chr15:63716473-63718573	HERC1	1	19	20	10	21	4	9	9	5	14	4	4	1.34115	10.0477	10.4171	6.40942	11.9155	3.62493	9.65409	11.7791	5.72146	17.0151	7.53171	8.01047	8.62231	0.311547	0.607353	0.51296	0.607979	0.857868	8.62231	0.381853	0.630579	0.605559	0.544808	0.835504	8.62231	0.0703054	0.632721	0.111116	0.911524	1	circRNA	ENST00000443617.6	27,26,25,24,23,22
chr2:213297357-213310058|chr2:213364145-213375009	CUFF.35328.4	0	12	37	8	16	12	12	9	3	6	6	3	0	6.34589	19.2717	5.12753	9.0785	10.8748	12.8721	11.7791	3.43287	7.29217	11.2976	6.00785	8.61501	0.445959	0.654848	0.681011	0.495865	0.807606	8.61501	-0.248289	0.707107	-0.351134	0.725488	0.914916	8.61501	-0.694248	0.705674	-0.983809	0.325209	1	circRNA	CUFF.35328.4	2,3,4,5,6,7
chr19:18532795-18537600|chr19:18538436-18539370	CUFF.29935.3	0	0	66	0	0	0	0	22	17	0	11	0	0	0	34.3766	0	0	0	0	28.7933	19.453	0	20.7122	0	8.61125	-0.264666	3.55012	-0.0745513	0.940572	0.984066	8.61125	0.221691	3.55166	0.062419	0.950229	0.990115	8.61125	0.486357	3.5551	0.136805	0.891185	1	circRNA	CUFF.29935.3	5,4
chr11:77678153-77683709|chr11:77693611-77698486	RSF1	17	13	20	23	11	2	8	4	4	5	3	5	22.7996	6.87472	10.4171	14.7417	6.24147	1.81247	8.58141	5.23515	4.57717	6.07681	5.64878	10.0131	8.58495	-1.2801	0.596465	-2.14614	0.0318618	0.326545	8.58495	-1.05037	0.624613	-1.68163	0.0926404	0.433615	8.58495	0.229728	0.670892	0.342422	0.732033	1	circRNA	ENST00000308488.10	11,10,9,8
chr11:120337275-120406117|chr11:120409450-120420752	ARHGEF12	15	27	21	22	14	0	9	8	10	0	0	2	20.1173	14.2783	10.938	14.1007	7.94369	0	9.65409	10.4703	11.4429	0	0	4.00523	8.5792	-1.08649	0.75041	-1.44786	0.147655	0.541024	8.5792	-1.84623	0.827671	-2.23063	0.0257056	0.267575	8.5792	-0.759737	0.854252	-0.889359	0.37381	1	circRNA	ENST00000397843.6	2,3,4
chr6:42573993-42592150|chr6:42594304-42603587	UBR2	9	17	17	27	11	4	6	6	5	5	3	7	12.0704	8.99001	8.85457	17.3054	6.24147	3.62493	6.43606	7.85272	5.72146	6.07681	5.64878	14.0183	8.57008	-0.975286	0.555764	-1.75486	0.079284	0.438357	8.57008	-0.629458	0.575991	-1.09283	0.27447	0.675417	8.57008	0.345828	0.616889	0.5606	0.57507	1	circRNA	ENST00000372903.6	3,4
chr12:51005436-51008475|chr12:51010766-51026309	SLC11A2	11	14	25	25	6	3	10	4	6	7	0	7	14.7527	7.40354	13.0214	16.0235	3.40444	2.7187	10.7268	5.23515	6.86575	8.50753	0	14.0183	8.55648	-1.24523	0.628329	-1.98181	0.0475004	0.365865	8.55648	-0.791229	0.641881	-1.23267	0.217698	0.609032	8.55648	0.453999	0.687447	0.660413	0.508989	1	circRNA	ENST00000546743.5	3,2
chr20:35714389-35716739|chr20:35725155-35729311	RBM39	4	18	24	11	17	21	8	4	3	5	0	8	5.3646	9.51884	12.5006	7.05036	9.6459	19.0309	8.58141	5.23515	3.43287	6.07681	0	16.0209	8.5382	0.286885	0.619976	0.462737	0.643553	0.872895	8.5382	-0.523446	0.683646	-0.765667	0.443874	0.776503	8.5382	-0.810331	0.685749	-1.18167	0.237335	1	circRNA	ENST00000639702.1	11,10,9,8
chr4:119567144-119596522|chr4:119607297-119628519	PDE5A	0	15	21	18	14	9	7	9	8	16	0	4	0	7.93237	10.938	11.5369	7.94369	8.1561	7.50874	11.7791	9.15433	19.4458	0	8.01047	8.53379	0.139271	0.685981	0.203025	0.839116	0.950395	8.53379	0.255798	0.705883	0.36238	0.717068	0.911672	8.53379	0.116527	0.71187	0.163691	0.869974	1	circRNA	ENST00000354960.7	3,2
chr5:14297263-14304460|chr5:14336727-14358177	TRIO	8	7	22	2	17	10	7	6	11	9	4	5	10.7292	3.70177	11.4589	1.28188	9.6459	9.06234	7.50874	7.85272	12.5872	10.9383	7.53171	10.0131	8.52597	0.384007	0.610133	0.629382	0.529099	0.824872	8.52597	0.660776	0.625812	1.05587	0.291028	0.69097	8.52597	0.276769	0.626063	0.442079	0.658432	1	circRNA	ENST00000344204.8	8,9,10,11
chr1:233161363-233177801|chr1:233208689-233217898	PCNX2	5	18	22	14	19	4	6	4	11	9	5	3	6.70575	9.51884	11.4589	8.97318	10.7807	3.62493	6.43606	5.23515	12.5872	10.9383	9.41463	6.00785	8.47345	-0.464453	0.549955	-0.844529	0.398374	0.7554	8.47345	0.0949959	0.556937	0.170569	0.864563	0.97235	8.47345	0.559449	0.584498	0.957145	0.338494	1	circRNA	ENST00000258229.13	17,16,15,14,13
chr8:71963048-72052538|chr8:72076627-72106860	MSC-AS1	13	16	21	11	6	8	5	4	9	7	3	6	17.435	8.46119	10.938	7.05036	3.40444	7.24987	5.36338	5.23515	10.2986	8.50753	5.64878	12.0157	8.46733	-1.02342	0.566549	-1.80641	0.0708546	0.412361	8.46733	-0.213244	0.561281	-0.379924	0.704002	0.906953	8.46733	0.810174	0.609861	1.32846	0.184028	1	circRNA	ENST00000518916.5	3,4
chr4:150325898-150349991|chr4:150491035-150588047	CUFF.44916.1	10	20	20	30	20	5	7	4	8	5	0	2	13.4115	10.5765	10.4171	19.2282	11.3481	4.53117	7.50874	5.23515	9.15433	6.07681	0	4.00523	8.45774	-0.856914	0.57488	-1.49059	0.136068	0.525391	8.45774	-1.3623	0.644565	-2.11352	0.0345563	0.307639	8.45774	-0.505388	0.673051	-0.750891	0.452718	1	circRNA	CUFF.44916.1	9,8,7,6,5,4,3,2
chr2:61499894-61522610|chr2:61526521-61533771	CUFF.53263.11	0	0	194	0	0	0	0	0	0	0	0	0	0	0	101.046	0	0	0	0	0	0	0	0	0	8.42052	-21.5301	3.68021	-5.85023	NA	NA	8.42052	-21.438	3.68021	-5.82522	NA	NA	8.42052	0	3.81698	0	NA	NA	circRNA	CUFF.53263.11	5,4,3
chr9:16700921-16727796|chr9:16738485-16867358	CUFF.98432.11	0	0	0	0	178	0	0	0	0	0	0	0	0	0	0	0	100.998	0	0	0	0	0	0	0	8.41652	21.5488	3.68078	5.8544	NA	NA	8.41652	0	3.81693	0	NA	NA	8.41652	-24.6621	3.68084	-6.70012	NA	NA	circRNA	CUFF.98432.11	4,3,2
chr7:155644919-155665174|chr7:155680908-155700772	RBM33	6	13	23	5	5	17	8	5	12	7	8	0	8.0469	6.87472	11.9797	3.20471	2.83703	15.406	8.58141	6.54393	13.7315	8.50753	15.0634	0	8.39807	0.128285	0.676182	0.18972	0.849529	0.955833	8.39807	0.336432	0.693731	0.48496	0.627704	0.876432	8.39807	0.208147	0.700523	0.297131	0.766366	1	circRNA	ENST00000287912.7	2,3,4,5
chr14:39177916-39179090|chr14:39179462-39180502	CUFF.15757.1	6	0	18	21	21	11	9	7	13	10	1	0	8.0469	0	9.37542	13.4598	11.9155	9.96857	9.65409	9.16151	14.8758	12.1536	1.88293	0	8.37451	0.413847	0.793566	0.521502	0.602017	0.854354	8.37451	0.000715349	0.827833	0.000864122	0.999311	1	8.37451	-0.413131	0.826992	-0.499559	0.617385	1	circRNA	CUFF.15757.1	2
chr20:21357792-21365420|chr20:21368590-21381993	XRN2	9	15	20	24	14	7	10	4	5	0	0	9	12.0704	7.93237	10.4171	15.3826	7.94369	6.34364	10.7268	5.23515	5.72146	0	0	18.0236	8.31639	-0.585355	0.670243	-0.873347	0.382474	0.7383	8.31639	-1.03823	0.725948	-1.43017	0.15267	0.514446	8.31639	-0.452871	0.747011	-0.606245	0.544352	1	circRNA	ENST00000377191.4	25,26,27
chr2:99169470-99169549|chr2:99171429-99171509	MITD1	10	19	21	14	16	5	11	4	4	11	2	2	13.4115	10.0477	10.938	8.97318	9.0785	4.53117	11.7994	5.23515	4.57717	13.369	3.76585	4.00523	8.31099	-0.468629	0.560881	-0.835523	0.403423	0.755765	8.31099	-0.67145	0.607238	-1.10574	0.268838	0.667359	8.31099	-0.202821	0.629623	-0.32213	0.747354	1	circRNA	ENST00000422537.6	6,5,4
chr2:205125737-205158721|chr2:205193320-205245777	PARD3B	8	17	16	12	17	16	8	5	8	8	3	0	10.7292	8.99001	8.33371	7.6913	9.6459	14.4997	8.58141	6.54393	9.15433	9.72289	5.64878	0	8.2951	0.170317	0.547513	0.311074	0.755745	0.914548	8.2951	-0.421304	0.608145	-0.692769	0.488454	0.807716	8.2951	-0.591621	0.613739	-0.963962	0.335065	1	circRNA	ENST00000406610.6	11,12,13,14,15
chr21:37365834-37420298|chr21:37472880-37478180	DYRK1A	3	18	29	28	7	10	0	5	11	14	2	0	4.02345	9.51884	15.1048	17.9464	3.97184	9.06234	0	6.54393	12.5872	17.0151	3.76585	0	8.29498	-1.28177	0.762474	-1.68106	0.0927503	0.466586	8.29498	-0.430927	0.756229	-0.569837	0.568788	0.842282	8.29498	0.850841	0.799755	1.06388	0.287384	1	circRNA	ENST00000646523.1	2,3
None|chr21:37472880-37478207	DYRK1A	3	18	29	28	7	10	0	5	11	14	2	0	4.02345	9.51884	15.1048	17.9464	3.97184	9.06234	0	6.54393	12.5872	17.0151	3.76585	0	8.29498	-1.28177	0.762474	-1.68106	0.0927503	0.466586	8.29498	-0.430927	0.756229	-0.569837	0.568788	0.842282	8.29498	0.850841	0.799755	1.06388	0.287384	1	circRNA	ENST00000643854.1	1,2,3
chr22:32475124-32478980|chr22:32485209-32487744	FBXO7	2	16	20	27	13	11	8	6	8	5	3	3	2.6823	8.46119	10.4171	17.3054	7.37628	9.96857	8.58141	7.85272	9.15433	6.07681	5.64878	6.00785	8.2944	-0.258599	0.560872	-0.461066	0.644751	0.872895	8.2944	-0.557771	0.609653	-0.914899	0.360245	0.738414	8.2944	-0.299172	0.626272	-0.477703	0.632862	1	circRNA	ENST00000266087.11	2,3,4
chr9:86304947-86305191|chr9:86310017-86310705	TUT7	0	25	33	15	10	4	8	1	0	19	7	2	0	13.2206	17.1883	9.61412	5.67406	3.62493	8.58141	1.30879	0	23.0919	13.1805	4.00523	8.29082	-1.08145	0.868254	-1.24555	0.21293	0.623008	8.29082	-0.0228531	0.85558	-0.0267107	0.97869	0.993843	8.29082	1.0586	0.891934	1.18686	0.235283	1	circRNA	ENST00000375957.5	8,7,6,5
chr15:90433795-90439331|chr15:90443478-90448572	IQGAP1	12	10	29	8	10	5	7	4	10	3	5	5	16.0938	5.28824	15.1048	5.12753	5.67406	4.53117	7.50874	5.23515	11.4429	3.64608	9.41463	10.0131	8.25669	-0.823859	0.608326	-1.3543	0.175639	0.587125	8.25669	-0.247072	0.614872	-0.401828	0.687811	0.902941	8.25669	0.576787	0.652288	0.884252	0.37656	1	circRNA	ENST00000268182.9	6,7,8,9
chr6:110875215-110887504|chr6:110890356-110892160	AMD1	19	27	12	19	3	6	4	4	8	6	2	2	25.4819	14.2783	6.25028	12.1779	1.70222	5.4374	4.29071	5.23515	9.15433	7.29217	3.76585	4.00523	8.25595	-1.8221	0.639122	-2.85093	0.00435909	0.171668	8.25595	-1.15494	0.642076	-1.79875	0.0720576	0.393097	8.25595	0.667159	0.711338	0.937893	0.348299	1	circRNA	ENST00000368885.7	2,3,4
chr2:144145739-144208602|chr2:144211579-144235675	CUFF.34509.1	11	16	19	24	5	7	12	7	8	5	0	2	14.7527	8.46119	9.89628	15.3826	2.83703	6.34364	12.8721	9.16151	9.15433	6.07681	0	4.00523	8.24528	-0.670117	0.606231	-1.10538	0.268994	0.666001	8.24528	-1.21018	0.674206	-1.79497	0.072659	0.393097	8.24528	-0.54006	0.69834	-0.773349	0.439316	1	circRNA	CUFF.34509.1	5,4,3
chr4:1871542-1900625|chr4:1918623-1930625	CUFF.43769.3	1	15	31	2	17	10	10	6	6	4	7	5	1.34115	7.93237	16.1466	1.28188	9.6459	9.06234	10.7268	7.85272	6.86575	4.86145	13.1805	10.0131	8.24254	0.407531	0.674733	0.603989	0.545851	0.834298	8.24254	0.26955	0.704415	0.382658	0.701973	0.906953	8.24254	-0.137981	0.703793	-0.196053	0.844569	1	circRNA	CUFF.43769.3	2,3,4,5,6
chr15:63504830-63532646|chr15:63563008-63570432	USP3	5	20	20	20	20	10	10	7	2	13	0	0	6.70575	10.5765	10.4171	12.8188	11.3481	9.06234	10.7268	9.16151	2.28858	15.7997	0	0	8.2421	-0.0214804	0.641752	-0.0334716	0.973299	0.993152	8.2421	-1.03178	0.721154	-1.43073	0.152508	0.514446	8.2421	-1.0103	0.729143	-1.38559	0.165871	1	circRNA	ENST00000559192.5	2,3,4,5,6,7,8,9
chr4:107660072-107682014|chr4:107694006-107701170	PAPSS1	8	5	23	8	17	11	5	10	9	5	1	6	10.7292	2.64412	11.9797	5.12753	9.6459	9.96857	5.36338	13.0879	10.2986	6.07681	1.88293	12.0157	8.23503	0.347351	0.612042	0.567527	0.570356	0.841587	8.23503	0.0320579	0.653234	0.0490756	0.960859	0.991349	8.23503	-0.315293	0.654313	-0.481869	0.629899	1	circRNA	ENST00000265174.4	5,4,3
chr12:68813628-68816811|chr12:68824651-68828770	MDM2	9	13	29	15	13	7	7	1	9	9	6	0	12.0704	6.87472	15.1048	9.61412	7.37628	6.34364	7.50874	1.30879	10.2986	10.9383	11.2976	0	8.22799	-0.897572	0.617416	-1.45376	0.146014	0.53726	8.22799	-0.367416	0.626074	-0.586857	0.5573	0.839901	8.22799	0.530156	0.66355	0.798969	0.424308	1	circRNA	ENST00000258149.9	4,5,6,7
chr7:66205522-66240324|chr7:66241270-66286510	TPST1	3	15	13	18	12	2	13	5	4	6	5	9	4.02345	7.93237	6.77114	11.5369	6.80887	1.81247	13.9448	6.54393	4.57717	7.29217	9.41463	18.0236	8.22346	-0.107239	0.630694	-0.170033	0.864984	0.955833	8.22346	0.284166	0.64347	0.441615	0.658768	0.888751	8.22346	0.391405	0.658346	0.594528	0.552159	1	circRNA	ENST00000304842.5	2
chr3:172226947-172247532|chr3:172251541-172261868	CUFF.68068.1	0	0	107	67	0	0	0	0	0	0	0	0	0	0	55.7317	42.9431	0	0	0	0	0	0	0	0	8.2229	-7.18557	3.68026	-1.95246	0.0508836	0.36827	8.2229	-6.47036	3.68026	-1.75812	0.0787263	0.407399	8.2229	0	3.81698	0	1	1	circRNA	CUFF.68068.1	5,6
chr4:3314949-3316069|chr4:3343053-3386415	RGS12	4	13	17	18	18	13	8	7	11	0	4	3	5.3646	6.87472	8.85457	11.5369	10.2133	11.781	8.58141	9.16151	12.5872	0	7.53171	6.00785	8.20791	0.265663	0.590724	0.449724	0.65291	0.874696	8.20791	-0.340986	0.648154	-0.526088	0.598827	0.856458	8.20791	-0.606649	0.651152	-0.931654	0.351515	1	circRNA	ENST00000344733.9	2,3
chr7:28412917-28488174|chr7:28570537-28718752	CREB5	12	18	24	13	6	1	7	5	8	9	4	3	16.0938	9.51884	12.5006	8.33224	3.40444	0.906234	7.50874	6.54393	9.15433	10.9383	7.53171	6.00785	8.20341	-1.38056	0.602481	-2.29145	0.0219372	0.289875	8.20341	-0.405996	0.5874	-0.691175	0.489455	0.807716	8.20341	0.974559	0.649415	1.50067	0.13344	1	circRNA	ENST00000357727.6	2,3,4,5
chr1:213072986-213077695|chr1:213117410-213129526	RPS6KC1	16	19	34	23	6	3	4	0	5	15	0	0	21.4584	10.0477	17.7091	14.7417	3.40444	2.7187	4.29071	0	5.72146	18.2304	0	0	8.19355	-2.54136	0.787409	-3.2275	0.00124877	0.0904714	8.19355	-1.28504	0.751652	-1.70962	0.0873366	0.428708	8.19355	1.25632	0.847192	1.48293	0.138094	1	circRNA	ENST00000543470.5	4,5,6
chr9:125585727-125657650|chr9:125672643-125706970	MAPKAP1	0	11	32	10	13	11	9	12	6	10	4	0	0	5.81707	16.6674	6.40942	7.37628	9.96857	9.65409	15.7054	6.86575	12.1536	7.53171	0	8.17911	0.468333	0.697313	0.671625	0.501823	0.812272	8.17911	-0.138545	0.744459	-0.186101	0.852365	0.964902	8.17911	-0.606877	0.742475	-0.817371	0.413717	1	circRNA	ENST00000373511.6	4,3,2
chr17:59707748-59731420|chr17:59738947-59764970	VMP1	0	16	23	26	4	6	8	5	7	4	6	7	0	8.46119	11.9797	16.6645	2.26962	5.4374	8.58141	6.54393	8.01004	4.86145	11.2976	14.0183	8.17709	-0.808139	0.68722	-1.17595	0.239613	0.64542	8.17709	-0.0560308	0.685246	-0.0817675	0.934832	0.98853	8.17709	0.752108	0.720096	1.04445	0.296275	1	circRNA	ENST00000585847.5	2,3,4
chr13:112504714-112516439|chr13:112527484-112545698	TUBGCP3	5	13	22	14	15	16	6	6	9	4	4	2	6.70575	6.87472	11.4589	8.97318	8.51109	14.4997	6.43606	7.85272	10.2986	4.86145	7.53171	4.00523	8.16743	0.120715	0.540989	0.223137	0.823429	0.944286	8.16743	-0.33768	0.596449	-0.566151	0.571291	0.842895	8.16743	-0.458395	0.603736	-0.759264	0.447695	1	circRNA	ENST00000649778.1	18,17,16,15,14,13,12
chr10:15558202-15572210|chr10:15586664-15592224	ITGA8	13	11	17	18	6	7	10	7	4	7	4	2	17.435	5.81707	8.85457	11.5369	3.40444	6.34364	10.7268	9.16151	4.57717	8.50753	7.53171	4.00523	8.15846	-0.559783	0.580597	-0.964151	0.33497	0.708021	8.15846	-0.761968	0.629072	-1.21126	0.225797	0.617708	8.15846	-0.202185	0.65422	-0.309047	0.757286	1	circRNA	ENST00000378076.3	25,24,23
chr3:195345317-195381008|chr3:195392147-195442794	ACAP2	13	24	35	21	12	4	8	4	5	5	0	0	17.435	12.6918	18.23	13.4598	6.80887	3.62493	8.58141	5.23515	5.72146	6.07681	0	0	8.15543	-1.33793	0.575133	-2.3263	0.0200024	0.282543	8.15543	-2.16276	0.691394	-3.12811	0.00175933	0.0770075	8.15543	-0.824824	0.729962	-1.12995	0.258495	1	circRNA	ENST00000326793.10	4,3,2
chr1:233179175-233198938|chr1:233208689-233217898	PCNX2	22	11	11	16	12	7	4	0	5	16	2	0	29.5053	5.81707	5.72943	10.2551	6.80887	6.34364	4.29071	0	5.72146	19.4458	3.76585	0	8.14027	-1.43883	0.806782	-1.78341	0.0745189	0.422841	8.14027	-0.70207	0.805349	-0.871759	0.38334	0.757733	8.14027	0.736757	0.851268	0.865482	0.386774	1	circRNA	ENST00000258229.13	15,14,13
chr3:57871698-57890040|chr3:57896932-57907883	SLMAP	2	16	17	24	7	14	12	1	3	10	2	6	2.6823	8.46119	8.85457	15.3826	3.97184	12.6873	12.8721	1.30879	3.43287	12.1536	3.76585	12.0157	8.13239	-0.236111	0.681607	-0.346403	0.72904	0.9119	8.13239	-0.222193	0.709179	-0.31331	0.754045	0.92809	8.13239	0.013918	0.724359	0.0192143	0.98467	1	circRNA	ENST00000295951.7	13,14,15
chr9:16419649-16435554|chr9:16437524-16552529	BNC2	0	13	13	12	15	6	11	15	11	4	5	2	0	6.87472	6.77114	7.6913	8.51109	5.4374	11.7994	19.6318	12.5872	4.86145	9.41463	4.00523	8.13212	0.958903	0.635425	1.50907	0.13128	0.518882	8.13212	0.462561	0.67836	0.681881	0.495314	0.809218	8.13212	-0.496342	0.662768	-0.748892	0.453922	1	circRNA	ENST00000380672.8	6
chr1:179997175-180003173|chr1:180006567-180011928	CEP350	11	25	20	22	7	11	4	3	0	9	1	5	14.7527	13.2206	10.4171	14.1007	3.97184	9.96857	4.29071	3.92636	0	10.9383	1.88293	10.0131	8.12357	-1.23223	0.645261	-1.90966	0.056177	0.374692	8.12357	-1.21742	0.685057	-1.77711	0.0755503	0.398113	8.12357	0.0148081	0.726334	0.0203875	0.983734	1	circRNA	ENST00000367607.7	7,8
chr4:73078890-73085248|chr4:73092300-73094078	ANKRD17	0	13	12	18	21	11	1	8	3	12	6	5	0	6.87472	6.25028	11.5369	11.9155	9.96857	1.07268	10.4703	3.43287	14.5843	11.2976	10.0131	8.11807	0.387187	0.706056	0.54838	0.583431	0.84755	8.11807	0.591482	0.72261	0.818536	0.413051	0.773536	8.11807	0.204295	0.722501	0.28276	0.77736	1	circRNA	ENST00000358602.8	30,29
chr19:8445111-8455404|chr19:8463686-8465323	HNRNPM	4	22	23	19	14	7	8	4	10	9	3	0	5.3646	11.6341	11.9797	12.1779	7.94369	6.34364	8.58141	5.23515	11.4429	10.9383	5.64878	0	8.10751	-0.572527	0.580771	-0.985805	0.324229	0.705079	8.10751	-0.489533	0.611314	-0.800788	0.423255	0.775037	8.10751	0.0829942	0.637533	0.13018	0.896424	1	circRNA	ENST00000596984.5	2,3,4
chr14:71400918-71413947|chr14:71529370-71573488	SIPA1L1	12	12	11	33	6	7	4	2	3	5	2	9	16.0938	6.34589	5.72943	21.1511	3.40444	6.34364	4.29071	2.61757	3.43287	6.07681	3.76585	18.0236	8.1063	-1.53193	0.68288	-2.24334	0.0248747	0.30222	8.1063	-0.697245	0.675926	-1.03154	0.302287	0.701862	8.1063	0.834689	0.735455	1.13493	0.256405	1	circRNA	ENST00000554126.5	4,5,6,7,8
chr14:71321181-71413947|chr14:71529370-71587570	SIPA1L1	12	12	11	33	6	7	4	2	3	5	2	9	16.0938	6.34589	5.72943	21.1511	3.40444	6.34364	4.29071	2.61757	3.43287	6.07681	3.76585	18.0236	8.1063	-1.53193	0.68288	-2.24334	0.0248747	0.30222	8.1063	-0.697245	0.675926	-1.03154	0.302287	0.701862	8.1063	0.834689	0.735455	1.13493	0.256405	1	circRNA	ENST00000555652.5	3,4,5
chr8:140864399-140879470|chr8:140890769-140925660	PTK2	5	26	10	6	24	4	3	5	8	8	4	7	6.70575	13.7494	5.20857	3.84565	13.6177	3.62493	3.21803	6.54393	9.15433	9.72289	7.53171	14.0183	8.07844	-0.0825925	0.635072	-0.130052	0.896525	0.972261	8.07844	0.426904	0.642868	0.664062	0.506651	0.813261	8.07844	0.509497	0.657443	0.774968	0.438359	1	circRNA	ENST00000522684.5	4,3
chr1:59297150-59321535|chr1:59378837-59456960	CUFF.2899.1	8	20	22	18	17	6	11	0	7	8	0	4	10.7292	10.5765	11.4589	11.5369	9.6459	5.4374	11.7994	0	8.01004	9.72289	0	8.01047	8.0773	-0.673484	0.640534	-1.05144	0.293056	0.689497	8.0773	-0.734041	0.677206	-1.08393	0.278398	0.67897	8.0773	-0.0605565	0.703239	-0.0861109	0.931378	1	circRNA	CUFF.2899.1	2,3,4,5,6
chr1:59310176-59321535|chr1:59378837-59456960	FGGY	8	20	22	18	17	6	11	0	7	8	0	4	10.7292	10.5765	11.4589	11.5369	9.6459	5.4374	11.7994	0	8.01004	9.72289	0	8.01047	8.0773	-0.673484	0.640534	-1.05144	0.293056	0.689497	8.0773	-0.734041	0.677206	-1.08393	0.278398	0.67897	8.0773	-0.0605565	0.703239	-0.0861109	0.931378	1	circRNA	ENST00000635156.1	2,3
chr22:40869115-40881769|chr22:40882177-40886312	XPNPEP3	13	6	21	2	15	5	12	6	5	6	6	3	17.435	3.17295	10.938	1.28188	8.51109	4.53117	12.8721	7.85272	5.72146	7.29217	11.2976	6.00785	8.07616	0.114339	0.677076	0.168871	0.865898	0.955833	8.07616	-0.0525385	0.7113	-0.0738626	0.94112	0.98853	8.07616	-0.166877	0.718102	-0.232386	0.816238	1	circRNA	ENST00000357137.8	3
chr2:24095229-24135118|chr2:24147086-24161505	FAM228B	3	21	22	15	5	7	12	3	7	6	6	4	4.02345	11.1053	11.4589	9.61412	2.83703	6.34364	12.8721	3.92636	8.01004	7.29217	11.2976	8.01047	8.06593	-0.564758	0.596367	-0.946996	0.343641	0.714134	8.06593	-0.129297	0.6094	-0.212171	0.831973	0.955879	8.06593	0.43546	0.638646	0.681849	0.495334	1	circRNA	ENST00000613899.4	4,5,6,7
chr2:24124460-24135118|chr2:24147086-24161505	FAM228B	3	21	22	15	5	7	12	3	7	6	6	4	4.02345	11.1053	11.4589	9.61412	2.83703	6.34364	12.8721	3.92636	8.01004	7.29217	11.2976	8.01047	8.06593	-0.564758	0.596367	-0.946996	0.343641	0.714134	8.06593	-0.129297	0.6094	-0.212171	0.831973	0.955879	8.06593	0.43546	0.638646	0.681849	0.495334	1	circRNA	ENST00000615575.4	3,4,5,6,7
chr7:90604249-90726566|chr7:90790652-90863174	CDK14	11	13	44	12	12	14	3	5	4	7	0	1	14.7527	6.87472	22.9177	7.6913	6.80887	12.6873	3.21803	6.54393	4.57717	8.50753	0	2.00262	8.04848	-0.821672	0.64721	-1.26956	0.204241	0.619207	8.04848	-1.6613	0.736967	-2.25424	0.024181	0.261151	8.04848	-0.83963	0.761674	-1.10235	0.27031	1	circRNA	ENST00000380050.7	3,4,5
chr7:90709957-90726566|chr7:90790652-90863174	CDK14	11	13	44	12	12	14	3	5	4	7	0	1	14.7527	6.87472	22.9177	7.6913	6.80887	12.6873	3.21803	6.54393	4.57717	8.50753	0	2.00262	8.04848	-0.821672	0.64721	-1.26956	0.204241	0.619207	8.04848	-1.6613	0.736967	-2.25424	0.024181	0.261151	8.04848	-0.83963	0.761674	-1.10235	0.27031	1	circRNA	ENST00000436577.3	2,3
chr4:53391498-53399729|chr4:53428183-53442652	FIP1L1	13	14	22	18	12	4	4	7	4	15	0	1	17.435	7.40354	11.4589	11.5369	6.80887	3.62493	4.29071	9.16151	4.57717	18.2304	0	2.00262	8.04421	-0.986522	0.676448	-1.45839	0.144734	0.53614	8.04421	-0.812385	0.702624	-1.15621	0.247593	0.637492	8.04421	0.174137	0.737225	0.236206	0.813272	1	circRNA	ENST00000337488.10	10,11,12,13
chr4:53391139-53399729|chr4:53428183-53442652	FIP1L1	13	14	22	18	12	4	4	7	4	15	0	1	17.435	7.40354	11.4589	11.5369	6.80887	3.62493	4.29071	9.16151	4.57717	18.2304	0	2.00262	8.04421	-0.986522	0.676448	-1.45839	0.144734	0.53614	8.04421	-0.812385	0.702624	-1.15621	0.247593	0.637492	8.04421	0.174137	0.737225	0.236206	0.813272	1	circRNA	ENST00000306932.10	8,9,10
chr15:65402487-65410177|chr15:65411370-65422792	IGDCC4	7	10	18	11	6	7	13	6	13	4	0	7	9.38806	5.28824	9.37542	7.05036	3.40444	6.34364	13.9448	7.85272	14.8758	4.86145	0	14.0183	8.0336	-0.00167392	0.654266	-0.00255846	0.997959	1	8.0336	0.153846	0.676102	0.227548	0.819998	0.95394	8.0336	0.15552	0.68691	0.226404	0.820887	1	circRNA	ENST00000352385.2	3,2
chr1:114433733-114463103|chr1:114464388-114510550	TRIM33	6	16	9	15	11	3	4	0	5	14	4	11	8.0469	8.46119	4.68771	9.61412	6.24147	2.7187	4.29071	0	5.72146	17.0151	7.53171	22.0288	8.02982	-1.08803	0.682188	-1.59491	0.110733	0.499308	8.02982	0.750958	0.627471	1.1968	0.231384	0.623252	8.02982	1.83899	0.691515	2.65936	0.00782895	1	circRNA	ENST00000358465.6	4,3,2
chr7:22964531-22976209|chr7:22984045-22991060	CUFF.50120.1	3	9	19	19	13	3	17	2	3	13	6	2	4.02345	4.75942	9.89628	12.1779	7.37628	2.7187	18.2355	2.61757	3.43287	15.7997	11.2976	4.00523	8.02837	-0.0235214	0.697241	-0.0337349	0.973089	0.993152	8.02837	0.146028	0.717029	0.203658	0.838621	0.957937	8.02837	0.16955	0.727591	0.233029	0.815739	1	circRNA	CUFF.50120.1	7,6,5,4,3
chr1:51400953-51402434|chr1:51408332-51409534	EPS15	6	22	25	16	16	6	13	5	4	5	4	0	8.0469	11.6341	13.0214	10.2551	9.0785	5.4374	13.9448	6.54393	4.57717	6.07681	7.53171	0	8.01232	-0.316777	0.550587	-0.575344	0.565059	0.840394	8.01232	-1.21791	0.643608	-1.89232	0.0584485	0.373253	8.01232	-0.901135	0.659815	-1.36574	0.172021	1	circRNA	ENST00000371733.7	18,17,16,15
chr2:36369249-36387971|chr2:36396787-36441257	CUFF.52721.4	44	0	71	0	0	0	0	0	0	0	0	0	59.0106	0	36.9808	0	0	0	0	0	0	0	0	0	7.99929	-7.14357	3.68033	-1.94101	0.0522567	0.36827	7.99929	-6.42836	3.68033	-1.74668	0.0806927	0.410497	7.99929	0	3.81698	0	1	1	circRNA	CUFF.52721.4	5,6
chr7:27543100-27629370|chr7:27632445-27649472	HIBADH	19	16	19	16	6	3	5	7	6	7	3	0	25.4819	8.46119	9.89628	10.2551	3.40444	2.7187	5.36338	9.16151	6.86575	8.50753	5.64878	0	7.98037	-1.40255	0.643146	-2.18077	0.0292005	0.320335	7.98037	-1.22555	0.675793	-1.8135	0.0697544	0.389413	7.98037	0.177001	0.725067	0.244117	0.80714	1	circRNA	ENST00000265395.6	4,3
chr9:112252788-112262434|chr9:112297916-112332783	PTBP3	0	10	22	19	15	7	4	4	9	12	4	5	0	5.28824	11.4589	12.1779	8.51109	6.34364	4.29071	5.23515	10.2986	14.5843	7.53171	10.0131	7.97778	-0.291183	0.643967	-0.452171	0.651146	0.874158	7.97778	0.492461	0.640869	0.768427	0.442234	0.776129	7.97778	0.783644	0.662964	1.18203	0.237194	1	circRNA	ENST00000458258.5	5,4,3,2
chr9:112252788-112262434|chr9:112297916-112330440	PTBP3	0	10	22	19	15	7	4	4	9	12	4	5	0	5.28824	11.4589	12.1779	8.51109	6.34364	4.29071	5.23515	10.2986	14.5843	7.53171	10.0131	7.97778	-0.291183	0.643967	-0.452171	0.651146	0.874158	7.97778	0.492461	0.640869	0.768427	0.442234	0.776129	7.97778	0.783644	0.662964	1.18203	0.237194	1	circRNA	ENST00000334318.10	6,5,4,3
chr9:112252788-112262434|chr9:112297916-112333469	PTBP3	0	10	22	19	15	7	4	4	9	12	4	5	0	5.28824	11.4589	12.1779	8.51109	6.34364	4.29071	5.23515	10.2986	14.5843	7.53171	10.0131	7.97778	-0.291183	0.643967	-0.452171	0.651146	0.874158	7.97778	0.492461	0.640869	0.768427	0.442234	0.776129	7.97778	0.783644	0.662964	1.18203	0.237194	1	circRNA	ENST00000343327.6	4,3,2
chr22:27897892-27910963|chr22:27914347-27919171	PITPNB	5	28	33	27	14	0	7	0	4	10	4	0	6.70575	14.8071	17.1883	17.3054	7.94369	0	7.50874	0	4.57717	12.1536	7.53171	0	7.97679	-1.79818	0.789095	-2.27878	0.02268	0.292336	7.97679	-1.17843	0.793703	-1.48472	0.137617	0.492561	7.97679	0.619747	0.849874	0.729222	0.465866	1	circRNA	ENST00000335272.9	3,2
chr10:124618793-124681606|chr10:124682379-124696157	AC068896.1	2	18	37	9	6	9	13	9	7	4	0	4	2.6823	9.51884	19.2717	5.76847	3.40444	8.1561	13.9448	11.7791	8.01004	4.86145	0	8.01047	7.95064	-0.0862422	0.675298	-0.12771	0.898379	0.972261	7.95064	-0.853172	0.741506	-1.15059	0.249899	0.641072	7.95064	-0.76693	0.751333	-1.02076	0.307369	1	circRNA	ENST00000494792.1	9
chr1:801163-805798|chr1:810170-817372	AL669831.4	10	6	22	13	15	6	10	1	3	8	3	7	13.4115	3.17295	11.4589	8.33224	8.51109	5.4374	10.7268	1.30879	3.43287	9.72289	5.64878	14.0183	7.93187	-0.411401	0.650028	-0.632897	0.526801	0.824872	7.93187	-0.14772	0.669604	-0.220607	0.825398	0.955879	7.93187	0.263682	0.692045	0.381018	0.70319	1	circRNA	ENST00000447500.4	4,3,2
chr14:50635384-50640749|chr14:50645014-50665178	SAV1	7	10	15	36	4	2	0	8	13	10	0	4	9.38806	5.28824	7.81285	23.0739	2.26962	1.81247	0	10.4703	14.8758	12.1536	0	8.01047	7.92961	-1.74286	0.821454	-2.12168	0.0338647	0.33058	7.92961	-0.331821	0.787546	-0.421335	0.67351	0.899584	7.92961	1.41104	0.853971	1.65233	0.0984677	1	circRNA	ENST00000555720.5	3,2
chr15:51863010-51869216|chr15:51902036-51908775	TMOD3	0	23	25	0	21	4	10	9	5	12	4	2	0	12.163	13.0214	0	11.9155	3.62493	10.7268	11.7791	5.72146	14.5843	7.53171	4.00523	7.92279	0.523983	0.830171	0.631174	0.527926	0.824872	7.92279	0.291884	0.857845	0.340253	0.733666	0.917451	7.92279	-0.232099	0.854544	-0.271605	0.785925	1	circRNA	ENST00000308580.11	3,4,5,6,7,8,9
chr2:10396920-10419733|chr2:10420135-10422982	HPCAL1	20	12	22	7	11	6	7	4	8	5	0	3	26.823	6.34589	11.4589	4.48659	6.24147	5.4374	7.50874	5.23515	9.15433	6.07681	0	6.00785	7.89801	-0.937444	0.664216	-1.41135	0.15814	0.559348	7.89801	-1.07451	0.709424	-1.51463	0.129866	0.477337	7.89801	-0.137071	0.741924	-0.18475	0.853425	1	circRNA	ENST00000307845.7	3
chr2:63841232-63856305|chr2:63857936-63882465	UGP2	9	8	15	22	13	13	3	4	6	8	0	6	12.0704	4.2306	7.81285	14.1007	7.37628	11.781	3.21803	5.23515	6.86575	9.72289	0	12.0157	7.86911	-0.418429	0.643518	-0.650222	0.515549	0.822451	7.86911	-0.377232	0.673872	-0.559797	0.575618	0.846495	7.86911	0.0411976	0.695217	0.0592587	0.952746	1	circRNA	ENST00000493222.5	2,3,4,5
chr16:4463850-4466152|chr16:4469465-4474092	NMRAL1	12	11	11	17	10	7	9	10	3	13	1	0	16.0938	5.81707	5.72943	10.896	5.67406	6.34364	9.65409	13.0879	3.43287	15.7997	1.88293	0	7.86762	-0.132454	0.674574	-0.196352	0.844334	0.954081	7.86762	-0.704711	0.731792	-0.962993	0.335551	0.731007	7.86762	-0.572257	0.743311	-0.769875	0.441374	1	circRNA	ENST00000283429.10	4,3
chr7:39951852-39987598|chr7:39988258-39997493	CDK13	0	19	23	31	15	7	4	5	11	2	2	4	0	10.0477	11.9797	19.8692	8.51109	6.34364	4.29071	6.54393	12.5872	2.43072	3.76585	8.01047	7.86502	-0.735836	0.701263	-1.0493	0.29404	0.689497	7.86502	-0.674342	0.730302	-0.923374	0.355812	0.734018	7.86502	0.0614941	0.757185	0.081214	0.935272	1	circRNA	ENST00000181839.9	2
chr16:80633236-80684537|chr16:80685129-80804149	CDYL2	0	15	23	13	17	3	9	4	12	9	0	7	0	7.93237	11.9797	8.33224	9.6459	2.7187	9.65409	5.23515	13.7315	10.9383	0	14.0183	7.84885	-0.103496	0.731711	-0.141444	0.887519	0.968395	7.84885	0.408079	0.738516	0.552566	0.58056	0.849019	7.84885	0.511575	0.751915	0.680362	0.496275	1	circRNA	ENST00000570137.6	2
chr15:64970222-64974601|chr15:64983593-64989664	SPG21	22	15	14	10	7	4	7	7	7	4	1	2	29.5053	7.93237	7.292	6.40942	3.97184	3.62493	7.50874	9.16151	8.01004	4.86145	1.88293	4.00523	7.84715	-1.04666	0.659998	-1.58585	0.112773	0.50282	7.84715	-1.30414	0.716193	-1.82094	0.0686164	0.386496	7.84715	-0.257484	0.751308	-0.342714	0.731814	1	circRNA	ENST00000416889.6	4,3,2
chr4:186639783-186663298|chr4:186709845-186723663	FAT1	2	21	26	25	12	9	11	0	11	0	6	0	2.6823	11.1053	13.5423	16.0235	6.80887	8.1561	11.7994	0	12.5872	0	11.2976	0	7.83355	-0.703393	0.832503	-0.844914	0.398159	0.7554	7.83355	-0.867859	0.867179	-1.00078	0.316931	0.712547	7.83355	-0.164466	0.888698	-0.185063	0.853179	1	circRNA	ENST00000441802.6	3,2
chr7:66092663-66127703|chr7:66134374-66145442	AC068533.4	13	19	30	20	12	0	10	6	2	7	1	0	17.435	10.0477	15.6257	12.8188	6.80887	0	10.7268	7.85272	2.28858	8.50753	1.88293	0	7.83288	-1.14749	0.690679	-1.6614	0.0966338	0.468886	7.83288	-2.00527	0.791232	-2.53436	0.0112652	0.185295	7.83288	-0.857778	0.822478	-1.04292	0.296986	1	circRNA	ENST00000450043.2	8,9,10
chr7:66114970-66127703|chr7:66134374-66145442	CRCP	13	19	30	20	12	0	10	6	2	7	1	0	17.435	10.0477	15.6257	12.8188	6.80887	0	10.7268	7.85272	2.28858	8.50753	1.88293	0	7.83288	-1.14749	0.690679	-1.6614	0.0966338	0.468886	7.83288	-2.00527	0.791232	-2.53436	0.0112652	0.185295	7.83288	-0.857778	0.822478	-1.04292	0.296986	1	circRNA	ENST00000360415.7	2,3,4,5
chr7:66114914-66127703|chr7:66134374-66145442	CRCP	13	19	30	20	12	0	10	6	2	7	1	0	17.435	10.0477	15.6257	12.8188	6.80887	0	10.7268	7.85272	2.28858	8.50753	1.88293	0	7.83288	-1.14749	0.690679	-1.6614	0.0966338	0.468886	7.83288	-2.00527	0.791232	-2.53436	0.0112652	0.185295	7.83288	-0.857778	0.822478	-1.04292	0.296986	1	circRNA	ENST00000431089.6	2,3
chr9:135862608-135866455|chr9:135883078-135906999	CUFF.56886.5	8	9	26	10	16	15	6	0	7	0	5	6	10.7292	4.75942	13.5423	6.40942	9.0785	13.5935	6.43606	0	8.01004	0	9.41463	12.0157	7.8324	-0.232004	0.739179	-0.313868	0.753621	0.914548	7.8324	-0.311787	0.770008	-0.404914	0.685541	0.902941	7.8324	-0.0797827	0.78434	-0.10172	0.918979	1	circRNA	CUFF.56886.5	3,2
chr3:29762989-29868857|chr3:29899755-29936085	RBMS3	6	6	24	7	7	13	6	6	6	11	5	3	8.0469	3.17295	12.5006	4.48659	3.97184	11.781	6.43606	7.85272	6.86575	13.369	9.41463	6.00785	7.82549	0.0746153	0.621231	0.120109	0.904397	0.972261	7.82549	0.3627	0.638553	0.568003	0.570033	0.842282	7.82549	0.288085	0.648452	0.444266	0.65685	1	circRNA	ENST00000456853.1	7,8,9,10,11
chr1:147242830-147252622|chr1:147259918-147264421	CHD1L	15	12	9	17	8	1	0	3	4	9	9	5	20.1173	6.34589	4.68771	10.896	4.53925	0.906234	0	3.92636	4.57717	10.9383	16.9463	10.0131	7.82446	-2.03509	0.75858	-2.68277	0.00730161	0.212185	7.82446	0.0479557	0.676058	0.0709343	0.94345	0.98853	7.82446	2.08305	0.783712	2.65793	0.00786232	1	circRNA	ENST00000639534.1	2,3,4,5,6,7,8,9
chr15:74656068-74671454|chr15:74675142-74695879	EDC3	11	9	19	14	19	5	9	0	3	1	3	10	14.7527	4.75942	9.89628	8.97318	10.7807	4.53117	9.65409	0	3.43287	1.21536	5.64878	20.0262	7.80589	-0.537376	0.752342	-0.714271	0.475059	0.790887	7.80589	-0.401517	0.775901	-0.517485	0.604818	0.860923	7.80589	0.135859	0.798218	0.170203	0.86485	1	circRNA	ENST00000315127.8	3,2
chr11:122656210-122776218|chr11:122777210-122779496	UBASH3B	2	23	19	18	7	6	6	8	7	8	6	1	2.6823	12.163	9.89628	11.5369	3.97184	5.4374	6.43606	10.4703	8.01004	9.72289	11.2976	2.00262	7.80227	-0.573853	0.605858	-0.947174	0.34355	0.714134	7.80227	-0.254007	0.624768	-0.406563	0.684329	0.902941	7.80227	0.319845	0.653497	0.489437	0.624533	1	circRNA	ENST00000284273.5	2,3
chr7:130116666-130120748|chr7:130122202-130124450	KLHDC10	16	13	19	14	9	5	6	3	6	0	4	6	21.4584	6.87472	9.89628	8.97318	5.10666	4.53117	6.43606	3.92636	6.86575	0	7.53171	12.0157	7.80133	-1.17951	0.65394	-1.80369	0.0712799	0.412361	7.80133	-0.863617	0.676275	-1.27702	0.201595	0.587449	7.80133	0.315889	0.721452	0.437852	0.661494	1	circRNA	ENST00000335420.9	4,5
chr1:1793311-1804418|chr1:1806538-1815755	GNB1	8	17	19	20	25	7	9	0	4	4	4	2	10.7292	8.99001	9.89628	12.8188	14.1852	6.34364	9.65409	0	4.57717	4.86145	7.53171	4.00523	7.7994	-0.413083	0.616434	-0.670117	0.502783	0.813201	7.7994	-1.02821	0.685596	-1.49974	0.133682	0.484739	7.7994	-0.615132	0.704075	-0.873674	0.382296	1	circRNA	ENST00000610897.4	6,5
chr5:56859915-56864733|chr5:56865977-56871909	MAP3K1	4	10	17	18	5	14	8	4	6	20	0	1	5.3646	5.28824	8.85457	11.5369	2.83703	12.6873	8.58141	5.23515	6.86575	24.3072	0	2.00262	7.79674	-0.110042	0.750721	-0.146582	0.883462	0.966243	7.79674	0.162376	0.766023	0.211973	0.832128	0.955879	7.79674	0.272418	0.778409	0.349968	0.726363	1	circRNA	ENST00000399503.3	4,5,6
chr2:61109296-61115978|chr2:61118116-61121184	KIAA1841	6	5	25	31	14	7	7	2	6	12	0	2	8.0469	2.64412	13.0214	19.8692	7.94369	6.34364	7.50874	2.61757	6.86575	14.5843	0	4.00523	7.78755	-0.812572	0.717	-1.13329	0.257091	0.660007	7.78755	-0.701853	0.743931	-0.943439	0.345457	0.732093	7.78755	0.110718	0.772674	0.143292	0.886059	1	circRNA	ENST00000453186.5	16,17,18,19
chr10:31355192-31373017|chr10:31387798-31461036	CUFF.11512.9	0	0	40	42	14	0	0	0	0	31	0	0	0	0	20.8343	26.9195	7.94369	0	0	0	0	37.6762	0	0	7.78114	-2.56664	3.57331	-0.71828	0.472584	0.789268	7.78114	-0.339275	3.55058	-0.0955549	0.923874	0.987927	7.78114	2.22736	3.58075	0.622037	0.533918	1	circRNA	CUFF.11512.9	2,3,4,5
chr3:179405406-179413411|chr3:179419505-179420888	CUFF.43149.1	4	14	37	19	6	7	5	5	9	3	4	3	5.3646	7.40354	19.2717	12.1779	3.40444	6.34364	5.36338	6.54393	10.2986	3.64608	7.53171	6.00785	7.77978	-1.10565	0.610728	-1.81038	0.0702364	0.409908	7.77978	-0.71588	0.628791	-1.1385	0.254911	0.649757	7.77978	0.389773	0.673575	0.578662	0.562817	1	circRNA	CUFF.43149.1	7,6,5,4
chr20:34697243-34727258|chr20:34736758-34746806	NCOA6	10	23	13	24	9	11	8	4	4	10	0	0	13.4115	12.163	6.77114	15.3826	5.10666	9.96857	8.58141	5.23515	4.57717	12.1536	0	0	7.77923	-0.718261	0.641958	-1.11886	0.2632	0.661073	7.77923	-1.33586	0.71543	-1.86721	0.0618728	0.376796	7.77923	-0.617594	0.739975	-0.834615	0.403935	1	circRNA	ENST00000628752.2	5,4,3
chr6:160045882-160046497|chr6:160048543-160050472	IGF2R	6	13	27	18	7	5	8	5	9	6	4	2	8.0469	6.87472	14.0631	11.5369	3.97184	4.53117	8.58141	6.54393	10.2986	7.29217	7.53171	4.00523	7.77315	-0.838425	0.57362	-1.46164	0.14384	0.53614	7.77315	-0.451889	0.59152	-0.763945	0.4449	0.776815	7.77315	0.386537	0.630446	0.613116	0.5398	1	circRNA	ENST00000356956.5	15,16,17,18
chr12:100267396-100282942|chr12:100298175-100311043	CUFF.13591.2	15	11	24	5	22	10	6	1	6	6	0	4	20.1173	5.81707	12.5006	3.20471	12.4829	9.06234	6.43606	1.30879	6.86575	7.29217	0	8.01047	7.75818	-0.403087	0.704841	-0.571884	0.567401	0.841154	7.75818	-0.826218	0.756146	-1.09267	0.274539	0.675417	7.75818	-0.423131	0.773541	-0.547005	0.584375	1	circRNA	CUFF.13591.2	2,3,4,5
chr1:41075451-41113282|chr1:41143112-41151613	SCMH1	5	8	16	7	18	2	5	8	9	8	8	3	6.70575	4.2306	8.33371	4.48659	10.2133	1.81247	5.36338	10.4703	10.2986	9.72289	15.0634	6.00785	7.72574	0.244926	0.618499	0.396001	0.692104	0.890444	7.72574	0.800302	0.624617	1.28127	0.2001	0.585528	7.72574	0.555376	0.630013	0.881531	0.37803	1	circRNA	ENST00000397174.6	5,4,3
chr7:74354004-74356409|chr7:74357477-74360174	CUFF.51042.8	13	14	20	27	15	5	9	0	5	5	3	0	17.435	7.40354	10.4171	17.3054	8.51109	4.53117	9.65409	0	5.72146	6.07681	5.64878	0	7.72537	-1.13279	0.658935	-1.71913	0.085591	0.452964	7.72537	-1.49893	0.723453	-2.07191	0.0382741	0.31305	7.72537	-0.366134	0.759217	-0.482252	0.629627	1	circRNA	CUFF.51042.8	2
chr19:34430186-34430575|chr19:34434968-34438644	UBA2	11	15	12	23	0	13	13	5	5	9	0	0	14.7527	7.93237	6.25028	14.7417	0	11.781	13.9448	6.54393	5.72146	10.9383	0	0	7.7172	-0.44762	0.836139	-0.535342	0.592414	0.852365	7.7172	-1.25233	0.901036	-1.38988	0.164566	0.535415	7.7172	-0.80471	0.915733	-0.878761	0.379531	1	circRNA	ENST00000607361.5	3,4,5,6
chr4:153204560-153270334|chr4:153276130-153295312	TRIM2	14	13	13	21	13	4	7	4	8	2	6	0	18.7761	6.87472	6.77114	13.4598	7.37628	3.62493	7.50874	5.23515	9.15433	2.43072	11.2976	0	7.70912	-0.891217	0.645645	-1.38035	0.167478	0.576839	7.70912	-0.939233	0.686795	-1.36756	0.17145	0.544133	7.70912	-0.0480151	0.720232	-0.0666662	0.946847	1	circRNA	ENST00000479711.5	2,3
chr9:20916937-20923659|chr9:20933103-20944626	FOCAD	7	0	18	19	13	10	4	5	6	8	3	6	9.38806	0	9.37542	12.1779	7.37628	9.06234	4.29071	6.54393	6.86575	9.72289	5.64878	12.0157	7.70565	-0.148531	0.716879	-0.207191	0.835861	0.948754	7.70565	0.161859	0.732108	0.221086	0.825026	0.955879	7.70565	0.310389	0.746711	0.415675	0.677648	1	circRNA	ENST00000380249.5	27,28,29,30
chr10:31358333-31373017|chr10:31461237-31495778	CUFF.10521.9	0	0	87	0	0	0	0	0	0	0	25	0	0	0	45.3145	0	0	0	0	0	0	0	47.0732	0	7.69898	-6.06452	3.68281	-1.64671	NA	NA	7.69898	0.049235	3.54846	0.013875	NA	NA	7.69898	6.11376	3.68753	1.65796	NA	NA	circRNA	CUFF.10521.9	2,3,4,5,6,7
chr19:34430659-34431860|chr19:34438766-34443843	UBA2	9	17	29	23	8	2	7	6	5	8	0	2	12.0704	8.99001	15.1048	14.7417	4.53925	1.81247	7.50874	7.85272	5.72146	9.72289	0	4.00523	7.67247	-1.27711	0.620487	-2.05824	0.0395671	0.337928	7.67247	-1.29062	0.666137	-1.93746	0.0526887	0.359657	7.67247	-0.013506	0.711318	-0.0189872	0.984851	1	circRNA	ENST00000246548.8	3,4,5,6
chr5:151663599-151664086|chr5:151669784-151671572	CUFF.46726.1	3	24	17	7	12	11	10	2	7	5	3	6	4.02345	12.6918	8.85457	4.48659	6.80887	9.96857	10.7268	2.61757	8.01004	6.07681	5.64878	12.0157	7.66079	-0.0320219	0.603951	-0.0530207	0.957715	0.989263	7.66079	0.00652625	0.633838	0.0102964	0.991785	0.998275	7.66079	0.0385481	0.646285	0.0596457	0.952438	1	circRNA	CUFF.46726.1	8,7,6
chr19:47415101-47416651|chr19:47417350-47417471	CUFF.49540.5	0	0	0	143	0	0	0	0	0	0	0	0	0	0	0	91.6547	0	0	0	0	0	0	0	0	7.63789	-21.6832	3.68043	-5.89147	NA	NA	7.63789	-20.9732	3.68043	-5.69858	NA	NA	7.63789	0	3.81698	0	NA	NA	circRNA	CUFF.49540.5	4,3,2
chr16:11003305-11020192|chr16:11126146-11166387	CLEC16A	6	12	27	14	16	6	8	3	15	0	0	5	8.0469	6.34589	14.0631	8.97318	9.0785	5.4374	8.58141	3.92636	17.1644	0	0	10.0131	7.63585	-0.455916	0.735929	-0.619511	0.53558	0.826177	7.63585	-0.435798	0.764358	-0.570149	0.568577	0.842282	7.63585	0.0201176	0.784349	0.0256488	0.979537	1	circRNA	ENST00000409790.5	12,13,14,15,16,17,18,19,20,21,22
chr2:121530325-121605700|chr2:121606180-121649371	CLASP1	14	19	24	0	7	6	5	10	11	8	0	0	18.7761	10.0477	12.5006	0	3.97184	5.4374	5.36338	13.0879	12.5872	9.72289	0	0	7.62458	-0.57411	0.887966	-0.646545	0.517926	0.82468	7.62458	-0.765057	0.921753	-0.830002	0.406538	0.773536	7.62458	-0.190946	0.94024	-0.203083	0.83907	1	circRNA	ENST00000263710.8	2
chr19:45271708-45277922|chr19:45280734-45287446	CUFF.31239.9	4	17	29	12	15	5	10	6	9	4	4	0	5.3646	8.99001	15.1048	7.6913	8.51109	4.53117	10.7268	7.85272	10.2986	4.86145	7.53171	0	7.62202	-0.273424	0.603023	-0.453422	0.650245	0.874158	7.62202	-0.678048	0.65868	-1.0294	0.30329	0.702549	7.62202	-0.404624	0.675411	-0.599079	0.54912	1	circRNA	CUFF.31239.9	4,5,6
chr15:85113447-85113872|chr15:85115487-85115983	CUFF.18793.2	9	14	14	24	12	2	5	8	6	5	2	4	12.0704	7.40354	7.292	15.3826	6.80887	1.81247	5.36338	10.4703	6.86575	6.07681	3.76585	8.01047	7.6102	-0.795134	0.600026	-1.32516	0.185117	0.590182	7.6102	-0.745393	0.637171	-1.16985	0.242062	0.636163	7.6102	0.0497411	0.671256	0.0741016	0.94093	1	circRNA	CUFF.18793.2	7
chr1:240123345-240177920|chr1:240188262-240206798	FMN2	9	21	8	11	11	5	6	8	9	9	0	4	12.0704	11.1053	4.16686	7.05036	6.24147	4.53117	6.43606	10.4703	10.2986	10.9383	0	8.01047	7.60993	-0.307697	0.625648	-0.491805	0.622857	0.869359	7.60993	-0.137516	0.65055	-0.211384	0.832588	0.955883	7.60993	0.170181	0.670978	0.253631	0.79978	1	circRNA	ENST00000319653.13	3,4
chr1:179126672-179131310|chr1:179133374-179229240	ABL2	9	13	16	22	2	6	6	4	6	8	8	0	12.0704	6.87472	8.33371	14.1007	1.13481	5.4374	6.43606	5.23515	6.86575	9.72289	15.0634	0	7.60625	-1.23544	0.679156	-1.81908	0.0688999	0.405509	7.60625	-0.356742	0.670151	-0.53233	0.594497	0.85634	7.60625	0.878694	0.72344	1.2146	0.224517	1	circRNA	ENST00000502732.5	3,2
chr6:47253521-47283937|chr6:47286595-47309415	TNFRSF21	3	12	16	11	12	5	10	3	6	2	2	13	4.02345	6.34589	8.33371	7.05036	6.80887	4.53117	10.7268	3.92636	6.86575	2.43072	3.76585	26.034	7.57024	-0.0124845	0.681957	-0.0183068	0.985394	0.997856	7.57024	0.496544	0.689801	0.719837	0.471626	0.801806	7.57024	0.509028	0.70258	0.724513	0.468751	1	circRNA	ENST00000296861.2	3,2
chr6:13574624-13579450|chr6:13584225-13591668	SIRT5	5	14	13	13	7	7	5	5	8	12	3	5	6.70575	7.40354	6.77114	8.33224	3.97184	6.34364	5.36338	6.54393	9.15433	14.5843	5.64878	10.0131	7.56967	-0.434527	0.572218	-0.759374	0.447629	0.785528	7.56967	0.453287	0.563421	0.804527	0.421093	0.775037	7.56967	0.887814	0.596353	1.48874	0.136556	1	circRNA	ENST00000397350.6	2,3
chr12:111525316-111552279|chr12:111555919-111597915	CUFF.22545.9	0	0	95	0	0	0	0	0	0	34	0	0	0	0	49.4814	0	0	0	0	0	0	41.3223	0	0	7.56697	-6.19122	3.68241	-1.68129	NA	NA	7.56697	-0.258226	3.54935	-0.0727531	NA	NA	7.56697	5.93299	3.68878	1.60839	NA	NA	circRNA	CUFF.22545.9	5,4,3,2
chr10:93379987-93381218|chr10:93389154-93396141	MYOF	8	18	23	26	5	3	11	7	8	5	0	0	10.7292	9.51884	11.9797	16.6645	2.83703	2.7187	11.7994	9.16151	9.15433	6.07681	0	0	7.55334	-0.943893	0.680451	-1.38716	0.165394	0.573259	7.55334	-1.51112	0.754526	-2.00275	0.0452044	0.345361	7.55334	-0.567232	0.784111	-0.723408	0.469429	1	circRNA	ENST00000358334.9	19,18,17
chr1:231771070-231795241|chr1:231818517-231854738	DISC1	5	19	25	15	6	7	3	9	12	4	1	3	6.70575	10.0477	13.0214	9.61412	3.40444	6.34364	3.21803	11.7791	13.7315	4.86145	1.88293	6.00785	7.55149	-0.758175	0.629417	-1.20457	0.228371	0.639634	7.55149	-0.530975	0.654235	-0.811598	0.417023	0.773536	7.55149	0.2272	0.687227	0.330603	0.740944	1	circRNA	ENST00000366632.6	6,7,8
chr1:231771070-231795241|chr1:231818517-231866522	DISC1	5	19	25	15	6	7	3	9	12	4	1	3	6.70575	10.0477	13.0214	9.61412	3.40444	6.34364	3.21803	11.7791	13.7315	4.86145	1.88293	6.00785	7.55149	-0.758175	0.629417	-1.20457	0.228371	0.639634	7.55149	-0.530975	0.654235	-0.811598	0.417023	0.773536	7.55149	0.2272	0.687227	0.330603	0.740944	1	circRNA	ENST00000537876.5	7,8,9,10
chr5:128464921-128519272|chr5:128530693-128536401	FBN2	9	13	13	15	4	0	6	5	10	9	4	5	12.0704	6.87472	6.77114	9.61412	2.26962	0	6.43606	6.54393	11.4429	10.9383	7.53171	10.0131	7.54216	-1.28462	0.662286	-1.93967	0.0524194	0.36827	7.54216	0.226855	0.617812	0.367191	0.713476	0.910095	7.54216	1.51147	0.688234	2.19616	0.0280801	1	circRNA	ENST00000619499.4	7,6,5,4,3
chr8:141221765-141253988|chr8:141254629-141308095	CUFF.54114.1	5	23	35	9	22	9	0	7	6	4	0	3	6.70575	12.163	18.23	5.76847	12.4829	8.1561	0	9.16151	6.86575	4.86145	0	6.00785	7.53356	-0.518821	0.712048	-0.728632	0.466227	0.788998	7.53356	-1.25054	0.784033	-1.59501	0.110711	0.451955	7.53356	-0.731716	0.802606	-0.911675	0.36194	1	circRNA	CUFF.54114.1	2
chr10:68601034-68644697|chr10:68647005-68651845	TET1	6	17	22	11	17	3	9	3	11	2	3	4	8.0469	8.99001	11.4589	7.05036	9.6459	2.7187	9.65409	3.92636	12.5872	2.43072	5.64878	8.01047	7.51403	-0.430859	0.615723	-0.69976	0.484077	0.798309	7.51403	-0.308676	0.644264	-0.479115	0.631857	0.880501	7.51403	0.122183	0.668031	0.1829	0.854877	1	circRNA	ENST00000373644.4	4
chr17:49298924-49311311|chr17:49312845-49317365	ZNF652	9	18	23	29	7	7	9	0	5	7	2	0	12.0704	9.51884	11.9797	18.5873	3.97184	6.34364	9.65409	0	5.72146	8.50753	3.76585	0	7.51005	-1.36759	0.664271	-2.05879	0.0395144	0.337928	7.51005	-1.43246	0.71276	-2.00973	0.0444593	0.344303	7.51005	-0.064866	0.758156	-0.0855575	0.931818	1	circRNA	ENST00000508237.5	6,5,4
chr6:158536865-158573419|chr6:158589782-158605266	TMEM181	8	14	20	14	16	7	6	6	1	5	3	5	10.7292	7.40354	10.4171	8.97318	9.0785	6.34364	6.43606	7.85272	1.14429	6.07681	5.64878	10.0131	7.50975	-0.310457	0.56412	-0.550338	0.582087	0.84755	7.50975	-0.789388	0.631758	-1.24951	0.211478	0.596398	7.50975	-0.478931	0.65087	-0.735832	0.461833	1	circRNA	ENST00000367090.3	2,3,4,5,6
chr3:128247043-128262127|chr3:128264781-128341232	EEFSEC	11	21	14	16	5	8	7	7	10	7	0	0	14.7527	11.1053	7.292	10.2551	2.83703	7.24987	7.50874	9.16151	11.4429	8.50753	0	0	7.50939	-0.720855	0.666705	-1.08122	0.279599	0.677553	7.50939	-0.939999	0.714776	-1.31509	0.188478	0.570594	7.50939	-0.219144	0.742046	-0.295324	0.767746	1	circRNA	ENST00000254730.10	3,4
chr3:9750423-9750944|chr3:9751949-9754703	OGG1	11	13	26	16	14	6	7	0	12	0	0	5	14.7527	6.87472	13.5423	10.2551	7.94369	5.4374	7.50874	0	13.7315	0	0	10.0131	7.50493	-1.05834	0.791878	-1.3365	0.181386	0.587125	7.50493	-0.903028	0.817559	-1.10454	0.269358	0.667359	7.50493	0.155315	0.85144	0.182415	0.855257	1	circRNA	ENST00000302003.11	2,3
chr1:211751067-211778917|chr1:211793190-211829058	LPGAT1	3	12	17	32	0	6	12	0	8	9	1	5	4.02345	6.34589	8.85457	20.5101	0	5.4374	12.8721	0	9.15433	10.9383	1.88293	10.0131	7.50268	-1.16739	0.868599	-1.34399	0.178951	0.587125	7.50268	-0.312108	0.862364	-0.361922	0.717411	0.911672	7.50268	0.855282	0.902707	0.947464	0.343402	1	circRNA	ENST00000366997.8	6,5,4,3
chr9:124900547-124908376|chr9:124912026-124921128	GOLGA1	7	15	11	11	5	7	6	9	7	9	5	2	9.38806	7.93237	5.72943	7.05036	2.83703	6.34364	6.43606	11.7791	8.01004	10.9383	9.41463	4.00523	7.48868	-0.185424	0.593533	-0.312408	0.754731	0.914548	7.48868	0.160149	0.610963	0.262126	0.793225	0.941225	7.48868	0.345573	0.630478	0.548113	0.583614	1	circRNA	ENST00000373555.8	12,11
chr6:156935576-157084661|chr6:157110561-157133027	ARID1B	12	21	18	28	13	0	6	2	6	0	0	6	16.0938	11.1053	9.37542	17.9464	7.37628	0	6.43606	2.61757	6.86575	0	0	12.0157	7.48602	-1.67861	0.79566	-2.10971	0.0348832	0.33058	7.48602	-1.56779	0.831236	-1.8861	0.0592822	0.374343	7.48602	0.110821	0.881947	0.125655	0.900005	1	circRNA	ENST00000346085.10	7,8
chr17:40123380-40126182|chr17:40126406-40129244	MSL1	19	19	7	28	7	1	12	3	3	0	4	0	25.4819	10.0477	3.646	17.9464	3.97184	0.906234	12.8721	3.92636	3.43287	0	7.53171	0	7.48025	-1.39	0.798588	-1.74057	0.0817595	0.443488	7.48025	-2.39987	0.917787	-2.61484	0.00892696	0.166226	7.48025	-1.00987	0.952182	-1.06058	0.288879	1	circRNA	ENST00000398532.8	2
chr3:197858905-197865422|chr3:197866219-197870159	LRCH3	11	17	21	23	9	0	4	5	6	6	0	5	14.7527	8.99001	10.938	14.7417	5.10666	0	4.29071	6.54393	6.86575	7.29217	0	10.0131	7.46122	-1.63851	0.678381	-2.41533	0.0157212	0.264868	7.46122	-0.998606	0.682854	-1.4624	0.143632	0.503961	7.46122	0.639906	0.74696	0.85668	0.391622	1	circRNA	ENST00000438796.6	16,17
chr7:30524486-30550635|chr7:30562128-30562741	GARS-DT	0	15	22	18	13	8	9	6	8	11	2	0	0	7.93237	11.4589	11.5369	7.37628	7.24987	9.65409	7.85272	9.15433	13.369	3.76585	0	7.44586	-0.0154508	0.697784	-0.0221427	0.982334	0.99783	7.44586	-0.207296	0.734003	-0.282418	0.777623	0.937342	7.44586	-0.191845	0.743805	-0.257923	0.796466	1	circRNA	ENST00000434399.5	3,2
chr13:45149788-45151686|chr13:45207505-45252870	GTF2F2	14	8	21	11	12	8	9	6	3	6	0	3	18.7761	4.2306	10.938	7.05036	6.80887	7.24987	9.65409	7.85272	3.43287	7.29217	0	6.00785	7.44113	-0.325264	0.61697	-0.527197	0.598057	0.854354	7.44113	-1.18844	0.70734	-1.68016	0.0929263	0.433615	7.44113	-0.863179	0.723995	-1.19225	0.233165	1	circRNA	ENST00000340473.7	4,5
chr16:22206679-22225653|chr16:22225975-22244629	EEF2K	9	19	23	28	16	4	9	3	3	3	1	1	12.0704	10.0477	11.9797	17.9464	9.0785	3.62493	9.65409	3.92636	3.43287	3.64608	1.88293	2.00262	7.44104	-0.953283	0.572844	-1.66412	0.0960877	0.468886	7.44104	-2.17702	0.725268	-3.00167	0.002685	0.0956133	7.44104	-1.22373	0.754366	-1.6222	0.10476	1	circRNA	ENST00000263026.9	2
chr20:43700044-43702489|chr20:43705358-43709962	MYBL2	7	13	23	24	9	0	8	7	0	11	5	0	9.38806	6.87472	11.9797	15.3826	5.10666	0	8.58141	9.16151	0	13.369	9.41463	0	7.43819	-0.968197	0.827052	-1.17066	0.241735	0.646164	7.43819	-0.921193	0.856676	-1.07531	0.282236	0.680436	7.43819	0.0470047	0.886912	0.0529981	0.957733	1	circRNA	ENST00000396863.8	7,8
chr9:96503789-96509672|chr9:96565483-96619218	CDC14B	3	9	20	7	13	7	7	7	7	0	9	5	4.02345	4.75942	10.4171	4.48659	7.37628	6.34364	7.50874	9.16151	8.01004	0	16.9463	10.0131	7.42052	0.314575	0.674654	0.466276	0.641018	0.872895	7.42052	0.460582	0.696659	0.661131	0.508529	0.813261	7.42052	0.146008	0.698937	0.2089	0.834527	1	circRNA	ENST00000375241.5	13,12,11,10,9,8,7,6,5,4,3,2
chr8:99193057-99274197|chr8:99275254-99384207	VPS13B	12	7	6	15	15	11	8	4	8	12	0	0	16.0938	3.70177	3.12514	9.61412	8.51109	9.96857	8.58141	5.23515	9.15433	14.5843	0	0	7.38081	0.0695783	0.745759	0.0932986	0.925666	0.978282	7.38081	-0.267165	0.786708	-0.339598	0.734159	0.917451	7.38081	-0.336743	0.793948	-0.424138	0.671465	1	circRNA	ENST00000496144.5	18,19
chr8:98638560-98706466|chr8:98722969-98749275	STK3	2	16	17	8	14	4	8	11	3	10	6	1	2.6823	8.46119	8.85457	5.12753	7.94369	3.62493	8.58141	14.3967	3.43287	12.1536	11.2976	2.00262	7.37991	0.371047	0.643806	0.576333	0.56439	0.840394	7.37991	0.155338	0.682046	0.227753	0.819839	0.95394	7.37991	-0.215709	0.682555	-0.316032	0.751979	1	circRNA	ENST00000424861.6	8,7,6,5
chr12:120554808-120557281|chr12:120557682-120560725	RNF10	8	11	24	9	19	2	10	0	3	4	0	11	10.7292	5.81707	12.5006	5.76847	10.7807	1.81247	10.7268	0	3.43287	4.86145	0	22.0288	7.37153	-0.522795	0.834053	-0.626812	0.530782	0.824872	7.37153	-0.246814	0.850527	-0.29019	0.771671	0.934203	7.37153	0.275981	0.872225	0.31641	0.751691	1	circRNA	ENST00000325954.8	5,6
chrX:133700028-133753481|chrX:133754176-133953049	GPC3	0	14	19	22	14	7	11	8	6	8	2	0	0	7.40354	9.89628	14.1007	7.94369	6.34364	11.7994	10.4703	6.86575	9.72289	3.76585	0	7.35934	0.143999	0.685714	0.209999	0.833669	0.947497	7.35934	-0.590687	0.749055	-0.788576	0.43036	0.776103	7.35934	-0.734686	0.754412	-0.973853	0.33013	1	circRNA	ENST00000370818.7	3
chr9:6849700-6880011|chr9:6893232-6980924	KDM4C	9	20	31	10	2	9	10	5	6	3	0	3	12.0704	10.5765	16.1466	6.40942	1.13481	8.1561	10.7268	6.54393	6.86575	3.64608	0	6.00785	7.35701	-0.81803	0.67046	-1.2201	0.222426	0.638321	7.35701	-1.40638	0.746793	-1.88322	0.05967	0.374343	7.35701	-0.588348	0.774687	-0.759466	0.447574	1	circRNA	ENST00000536108.5	6,7,8
chr17:48103389-48112030|chr17:48113401-48118703	SNX11	23	11	23	14	2	8	7	0	4	0	0	5	30.8465	5.81707	11.9797	8.97318	1.13481	7.24987	7.50874	0	4.57717	0	0	10.0131	7.34168	-1.82923	0.865985	-2.11231	0.0346601	0.33058	7.34168	-2.01325	0.923745	-2.17945	0.0292984	0.280855	7.34168	-0.184028	0.974392	-0.188864	0.850199	1	circRNA	ENST00000581298.5	2,3,4
chr17:48107596-48112030|chr17:48113401-48118703	SNX11	23	11	23	14	2	8	7	0	4	0	0	5	30.8465	5.81707	11.9797	8.97318	1.13481	7.24987	7.50874	0	4.57717	0	0	10.0131	7.34168	-1.82923	0.865985	-2.11231	0.0346601	0.33058	7.34168	-2.01325	0.923745	-2.17945	0.0292984	0.280855	7.34168	-0.184028	0.974392	-0.188864	0.850199	1	circRNA	ENST00000580219.5	2,3,4
chr17:48107838-48112030|chr17:48113401-48118703	CUFF.25273.2	23	11	23	14	2	8	7	0	4	0	0	5	30.8465	5.81707	11.9797	8.97318	1.13481	7.24987	7.50874	0	4.57717	0	0	10.0131	7.34168	-1.82923	0.865985	-2.11231	0.0346601	0.33058	7.34168	-2.01325	0.923745	-2.17945	0.0292984	0.280855	7.34168	-0.184028	0.974392	-0.188864	0.850199	1	circRNA	CUFF.25273.2	2,3
chr3:67400851-67495797|chr3:67508903-67518246	SUCLG2	5	8	17	17	7	10	2	6	6	5	5	6	6.70575	4.2306	8.85457	10.896	3.97184	9.06234	2.14535	7.85272	6.86575	6.07681	9.41463	12.0157	7.34101	-0.443944	0.617316	-0.719152	0.472047	0.788998	7.34101	0.118371	0.624587	0.189519	0.849686	0.964902	7.34101	0.562315	0.653536	0.86042	0.389558	1	circRNA	ENST00000493112.5	9,8,7
chr1:43899727-43920403|chr1:43920928-43930131	ST3GAL3	18	28	16	5	13	7	5	2	7	0	1	3	24.1407	14.8071	8.33371	3.20471	7.37628	6.34364	5.36338	2.61757	8.01004	0	1.88293	6.00785	7.34066	-1.13963	0.722578	-1.57718	0.114755	0.50282	7.34066	-1.6199	0.794737	-2.03829	0.0415209	0.327953	7.34066	-0.480271	0.829517	-0.578976	0.562605	1	circRNA	ENST00000646069.1	9,10
chr2:8882565-8888017|chr2:8958642-9003539	MBOAT2	22	11	18	29	8	0	9	0	4	0	0	3	29.5053	5.81707	9.37542	18.5873	4.53925	0	9.65409	0	4.57717	0	0	6.00785	7.33862	-2.10931	0.890522	-2.36862	0.0178547	0.274187	7.33862	-2.58193	0.980155	-2.63421	0.00843331	0.159625	7.33862	-0.472628	1.0351	-0.456599	0.647959	1	circRNA	ENST00000305997.7	5,4,3,2
chr6:3068661-3076763|chr6:3077935-3080978	RIPK1	8	14	20	10	11	6	7	7	8	3	1	5	10.7292	7.40354	10.4171	6.40942	6.24147	5.4374	7.50874	9.16151	9.15433	3.64608	1.88293	10.0131	7.33374	-0.308783	0.576382	-0.535725	0.592148	0.852365	7.33374	-0.478796	0.624027	-0.767268	0.442922	0.776129	7.33374	-0.170014	0.64477	-0.263681	0.792026	1	circRNA	ENST00000259808.8	2,3
chr16:19642476-19644885|chr16:19652090-19669159	VPS35L	16	12	21	22	6	8	5	0	7	6	2	0	21.4584	6.34589	10.938	14.1007	3.40444	7.24987	5.36338	0	8.01004	7.29217	3.76585	0	7.3274	-1.65048	0.70176	-2.35191	0.0186774	0.277291	7.3274	-1.33218	0.727006	-1.83242	0.0668894	0.383784	7.3274	0.318297	0.785359	0.405289	0.685265	1	circRNA	ENST00000542263.5	21,22,23
chr5:57237172-57246299|chr5:57251141-57261179	GPBP1	0	8	17	21	8	12	13	7	8	11	0	0	0	4.2306	8.85457	13.4598	4.53925	10.8748	13.9448	9.16151	9.15433	13.369	0	0	7.29905	0.471528	0.812727	0.58018	0.561793	0.839035	7.29905	-0.179354	0.860098	-0.208527	0.834817	0.956353	7.29905	-0.650882	0.858005	-0.758599	0.448093	1	circRNA	ENST00000424459.7	8,9,10,11
chr5:57236032-57246299|chr5:57251141-57261179	GPBP1	0	8	17	21	8	12	13	7	8	11	0	0	0	4.2306	8.85457	13.4598	4.53925	10.8748	13.9448	9.16151	9.15433	13.369	0	0	7.29905	0.471528	0.812727	0.58018	0.561793	0.839035	7.29905	-0.179354	0.860098	-0.208527	0.834817	0.956353	7.29905	-0.650882	0.858005	-0.758599	0.448093	1	circRNA	ENST00000511209.5	7,8,9,10
chr1:1806538-1815755|chr1:1825499-1890819	GNB1	8	11	16	26	16	10	8	2	7	4	2	0	10.7292	5.81707	8.33371	16.6645	9.0785	9.06234	8.58141	2.61757	8.01004	4.86145	3.76585	0	7.29347	-0.456066	0.621211	-0.734157	0.462853	0.788998	7.29347	-1.1968	0.703827	-1.70042	0.0890524	0.428708	7.29347	-0.740733	0.7236	-1.02368	0.305987	1	circRNA	ENST00000610897.4	4,3,2
chr1:1806538-1815755|chr1:1825499-1839189	GNB1	8	11	16	26	16	10	8	2	7	4	2	0	10.7292	5.81707	8.33371	16.6645	9.0785	9.06234	8.58141	2.61757	8.01004	4.86145	3.76585	0	7.29347	-0.456066	0.621211	-0.734157	0.462853	0.788998	7.29347	-1.1968	0.703827	-1.70042	0.0890524	0.428708	7.29347	-0.740733	0.7236	-1.02368	0.305987	1	circRNA	ENST00000439272.6	4,3
chr10:49493252-49500537|chr10:49506012-49524032	ERCC6	9	4	12	5	12	6	7	14	6	1	3	6	12.0704	2.1153	6.25028	3.20471	6.80887	5.4374	7.50874	18.323	6.86575	1.21536	5.64878	12.0157	7.28869	0.747428	0.693128	1.07834	0.280882	0.678933	7.28869	0.162159	0.745233	0.217595	0.827744	0.955879	7.28869	-0.585268	0.735291	-0.795968	0.426051	1	circRNA	ENST00000355832.9	7,6
chr14:21501824-21503172|chr14:21503881-21508135	CUFF.25022.1	0	0	0	66	0	0	0	0	0	37	0	0	0	0	0	42.3021	0	0	0	0	0	44.9684	0	0	7.27254	-5.9641	3.68315	-1.61929	NA	NA	7.27254	0.0905672	3.54922	0.0255175	NA	NA	7.27254	6.05467	3.68792	1.64176	NA	NA	circRNA	CUFF.25022.1	2
chr4:1871542-1900625|chr4:1935262-1938450	NSD2	1	16	19	25	15	3	9	8	6	0	6	1	1.34115	8.46119	9.89628	16.0235	8.51109	2.7187	9.65409	10.4703	6.86575	0	11.2976	2.00262	7.27019	-0.242262	0.73052	-0.33163	0.740169	0.912041	7.27019	-0.901894	0.794381	-1.13534	0.256232	0.649757	7.27019	-0.659632	0.807955	-0.816422	0.414259	1	circRNA	ENST00000508803.5	2,3,4,5,6,7
chr1:77584655-77631849|chr1:77641655-77682584	AC118549.1	0	15	12	0	12	7	12	5	5	6	6	8	0	7.93237	6.25028	0	6.80887	6.34364	12.8721	6.54393	5.72146	7.29217	11.2976	16.0209	7.25694	1.06889	0.767457	1.39278	0.163688	0.571276	7.25694	1.34723	0.780694	1.72569	0.0844033	0.418234	7.25694	0.27834	0.757548	0.367423	0.713304	1	circRNA	ENST00000370801.7	5,4,3,2
chr1:66874937-66891153|chr1:66905375-66919017	CUFF.3103.2	0	35	0	0	0	0	22	0	0	37	0	0	0	18.5089	0	0	0	0	23.5989	0	0	44.9684	0	0	7.25634	0.342484	3.55773	0.0962648	NA	NA	7.25634	1.27852	3.5559	0.35955	NA	NA	7.25634	0.936038	3.556	0.263228	NA	NA	circRNA	CUFF.3103.2	4,3,2
chr16:14974804-14997752|chr16:14998405-15001775	PDXDC1	5	16	16	21	9	3	11	1	10	8	0	4	6.70575	8.46119	8.33371	13.4598	5.10666	2.7187	11.7994	1.30879	11.4429	9.72289	0	8.01047	7.25586	-0.826316	0.687718	-1.20153	0.229545	0.639634	7.25586	-0.29872	0.696437	-0.428925	0.667978	0.895039	7.25586	0.527596	0.732688	0.720083	0.471474	1	circRNA	ENST00000563679.5	2,3
chr16:14975220-14997752|chr16:14998405-15004186	PDXDC1	5	16	16	21	9	3	11	1	10	8	0	4	6.70575	8.46119	8.33371	13.4598	5.10666	2.7187	11.7994	1.30879	11.4429	9.72289	0	8.01047	7.25586	-0.826316	0.687718	-1.20153	0.229545	0.639634	7.25586	-0.29872	0.696437	-0.428925	0.667978	0.895039	7.25586	0.527596	0.732688	0.720083	0.471474	1	circRNA	ENST00000627450.2	2,3
chr2:99752301-99837476|chr2:100008932-100104401	AFF3	0	12	28	14	12	4	12	6	7	5	2	4	0	6.34589	14.584	8.97318	6.80887	3.62493	12.8721	7.85272	8.01004	6.07681	3.76585	8.01047	7.24374	-0.0320276	0.675954	-0.0473814	0.962209	0.98955	7.24374	-0.273151	0.717449	-0.380724	0.703408	0.906953	7.24374	-0.241123	0.728268	-0.331091	0.740576	1	circRNA	ENST00000409236.6	6,5,4,3
chr2:199308957-199323802|chr2:199433514-199455868	CUFF.35271.4	5	4	17	19	13	13	5	3	15	6	2	0	6.70575	2.1153	8.85457	12.1779	7.37628	11.781	5.36338	3.92636	17.1644	7.29217	3.76585	0	7.21025	-0.0486092	0.724535	-0.0670902	0.94651	0.986571	7.21025	0.0124311	0.750017	0.0165745	0.986776	0.997218	7.21025	0.0610403	0.761416	0.0801668	0.936105	1	circRNA	CUFF.35271.4	11,10,9,8,7,6,5,4,3
chr2:58165874-58198593|chr2:58232112-58241217	FANCL	0	18	18	19	8	8	5	4	12	6	0	6	0	9.51884	9.37542	12.1779	4.53925	7.24987	5.36338	5.23515	13.7315	7.29217	0	12.0157	7.20826	-0.54113	0.723275	-0.748166	0.45436	0.788071	7.20826	0.0539789	0.728009	0.0741459	0.940894	0.98853	7.20826	0.595109	0.75552	0.787682	0.430883	1	circRNA	ENST00000403295.7	7,6,5,4,3,2
chr2:36356623-36396613|chr2:36464655-36476888	CRIM1	5	10	30	0	9	4	9	6	10	0	7	4	6.70575	5.28824	15.6257	0	5.10666	3.62493	9.65409	7.85272	11.4429	0	13.1805	8.01047	7.20766	-0.103874	0.852251	-0.121882	0.902992	0.972261	7.20766	0.207489	0.865857	0.239635	0.810614	0.947869	7.20766	0.311363	0.878004	0.354626	0.72287	1	circRNA	ENST00000280527.6	2,3,4,5
chr4:39698390-39737419|chr4:39774933-39777681	UBE2K	14	8	15	10	15	6	6	0	13	5	3	1	18.7761	4.2306	7.81285	6.40942	8.51109	5.4374	6.43606	0	14.8758	6.07681	5.64878	2.00262	7.18479	-0.734962	0.726807	-1.01122	0.311911	0.701527	7.18479	-0.252135	0.737078	-0.342074	0.732295	0.917451	7.18479	0.482827	0.769301	0.627618	0.530254	1	circRNA	ENST00000261427.9	2,3,4,5
chr1:154249437-154251040|chr1:154251653-154253899	UBAP2L	0	13	18	18	19	3	0	7	8	9	3	5	0	6.87472	9.37542	11.5369	10.7807	2.7187	0	9.16151	9.15433	10.9383	5.64878	10.0131	7.18354	-0.325126	0.774385	-0.419851	0.674594	0.882931	7.18354	0.314236	0.776861	0.404495	0.685849	0.902941	7.18354	0.639363	0.797389	0.80182	0.422657	1	circRNA	ENST00000343815.10	13,14
chr22:45718493-45729424|chr22:45740538-45744407	CUFF.64778.2	0	0	100	0	0	0	0	0	0	28	0	0	0	0	52.0857	0	0	0	0	0	0	34.0301	0	0	7.17632	-6.2651	3.6822	-1.70146	NA	NA	7.17632	-0.611386	3.55148	-0.172149	NA	NA	7.17632	5.65372	3.69104	1.53174	NA	NA	circRNA	CUFF.64778.2	7,8,9,10
chr9:109038117-109050282|chr9:109050692-109057190	TMEM245	7	15	18	17	8	6	10	4	7	7	0	3	9.38806	7.93237	9.37542	10.896	4.53925	5.4374	10.7268	5.23515	8.01004	8.50753	0	6.00785	7.17132	-0.556693	0.597731	-0.931343	0.351676	0.722221	7.17132	-0.657889	0.642971	-1.0232	0.306212	0.704299	7.17132	-0.101196	0.670381	-0.150953	0.880013	1	circRNA	ENST00000374586.7	14,13
chr10:103617314-103622469|chr10:103661114-103678080	CUFF.13809.4	0	0	0	134	0	0	0	0	0	0	0	0	0	0	0	85.8862	0	0	0	0	0	0	0	0	7.15718	-21.6104	3.68059	-5.87146	NA	NA	7.15718	-20.8564	3.68059	-5.66659	NA	NA	7.15718	0	3.81698	0	NA	NA	circRNA	CUFF.13809.4	4,3,2
chr17:1354347-1361091|chr17:1362008-1364858	YWHAE	14	16	13	6	8	9	4	5	2	10	0	5	18.7761	8.46119	6.77114	3.84565	4.53925	8.1561	4.29071	6.54393	2.28858	12.1536	0	10.0131	7.15328	-0.634665	0.703272	-0.902446	0.36682	0.724418	7.15328	-0.556553	0.73442	-0.757813	0.448563	0.779513	7.15328	0.0781122	0.762281	0.102472	0.918382	1	circRNA	ENST00000264335.12	4,3
chr6:144485519-144487547|chr6:144493456-144499256	UTRN	3	16	23	0	13	5	11	0	10	10	0	7	4.02345	8.46119	11.9797	0	7.37628	4.53117	11.7994	0	11.4429	12.1536	0	14.0183	7.14884	-0.0514589	0.912018	-0.0564231	0.955005	0.989263	7.14884	0.606207	0.91339	0.663689	0.506889	0.813261	7.14884	0.657666	0.924616	0.711285	0.476907	1	circRNA	ENST00000367545.7	28,29,30,31,32
chr10:74838752-74842599|chr10:74843478-74959969	KAT6B	2	9	16	28	18	1	4	8	6	3	5	3	2.6823	4.75942	8.33371	17.9464	10.2133	0.906234	4.29071	10.4703	6.86575	3.64608	9.41463	6.00785	7.12806	-0.409533	0.715808	-0.572127	0.567236	0.841154	7.12806	-0.43397	0.749077	-0.57934	0.56236	0.839901	7.12806	-0.0244372	0.769713	-0.0317485	0.974673	1	circRNA	ENST00000648725.1	3
chr5:138783372-138810037|chr5:138827718-138886211	CTNNA1	11	12	18	14	7	6	6	11	5	0	0	5	14.7527	6.34589	9.37542	8.97318	3.97184	5.4374	6.43606	14.3967	5.72146	0	0	10.0131	7.11864	-0.403256	0.683086	-0.590345	0.55496	0.835642	7.11864	-1.35358	0.779439	-1.7366	0.0824572	0.413467	7.11864	-0.95032	0.797038	-1.19231	0.233138	1	circRNA	ENST00000627109.2	4,5,6,7
chr2:32165903-32174062|chr2:32184338-32192335	SLC30A6	5	9	29	23	13	3	12	1	5	5	0	4	6.70575	4.75942	15.1048	14.7417	7.37628	2.7187	12.8721	1.30879	5.72146	6.07681	0	8.01047	7.11636	-0.7629	0.708329	-1.07704	0.281461	0.678933	7.11636	-1.0552	0.761142	-1.38633	0.165645	0.535415	7.11636	-0.292297	0.788821	-0.37055	0.710973	1	circRNA	ENST00000357055.7	2,3,4
chr2:32171373-32174062|chr2:32184338-32192335	SLC30A6	5	9	29	23	13	3	12	1	5	5	0	4	6.70575	4.75942	15.1048	14.7417	7.37628	2.7187	12.8721	1.30879	5.72146	6.07681	0	8.01047	7.11636	-0.7629	0.708329	-1.07704	0.281461	0.678933	7.11636	-1.0552	0.761142	-1.38633	0.165645	0.535415	7.11636	-0.292297	0.788821	-0.37055	0.710973	1	circRNA	ENST00000454324.5	3,4
chr3:98825366-98849460|chr3:98881767-98901121	DCBLD2	8	16	16	19	15	5	7	5	5	4	0	4	10.7292	8.46119	8.33371	12.1779	8.51109	4.53117	7.50874	6.54393	5.72146	4.86145	0	8.01047	7.11586	-0.525273	0.576059	-0.911838	0.361854	0.723126	7.11586	-1.06324	0.653421	-1.6272	0.103696	0.442208	7.11586	-0.537971	0.678025	-0.793438	0.427523	1	circRNA	ENST00000326840.10	3,2
chr5:346848-353729|chr5:376716-413343	CUFF.72068.11	0	0	0	133	0	0	0	0	0	0	0	0	0	0	0	85.2452	0	0	0	0	0	0	0	0	7.10377	-21.5878	3.68061	-5.86528	NA	NA	7.10377	-20.8517	3.68061	-5.66529	NA	NA	7.10377	0	3.81698	0	NA	NA	circRNA	CUFF.72068.11	3,4,5
chr2:171922507-171925536|chr2:171953001-171965337	HAT1	5	17	21	12	7	2	6	1	8	17	4	0	6.70575	8.99001	10.938	7.6913	3.97184	1.81247	6.43606	1.30879	9.15433	20.6611	7.53171	0	7.10012	-1.33628	0.727563	-1.83665	0.0662609	0.401461	7.10012	0.170301	0.685948	0.248272	0.803924	0.946032	7.10012	1.50658	0.753096	2.00052	0.0454441	1	circRNA	ENST00000264108.4	2,3,4
chr1:1256125-1256991|chr1:1257310-1263345	UBE2J2	13	10	25	15	15	11	7	4	2	5	0	0	17.435	5.28824	13.0214	9.61412	8.51109	9.96857	7.50874	5.23515	2.28858	6.07681	0	0	7.07897	-0.484074	0.620793	-0.779767	0.435528	0.77542	7.07897	-2.18799	0.80257	-2.72623	0.00640625	0.148672	7.07897	-1.70392	0.819525	-2.07915	0.0376036	1	circRNA	ENST00000450390.6	6,5
chr17:28043331-28122602|chr17:28172618-28185178	NLK	0	6	13	9	13	6	9	6	13	7	5	3	0	3.17295	6.77114	5.76847	7.37628	5.4374	9.65409	7.85272	14.8758	8.50753	9.41463	6.00785	7.0699	0.821385	0.644116	1.27521	0.202234	0.618477	7.0699	1.2173	0.655878	1.85599	0.0634553	0.38114	7.0699	0.395916	0.639403	0.619196	0.535787	1	circRNA	ENST00000407008.7	2,3,4,5,6,7
chr13:49136601-49138746|chr13:49145935-49167243	FNDC3A	8	12	21	17	14	5	11	2	6	10	0	0	10.7292	6.34589	10.938	10.896	7.94369	4.53117	11.7994	2.61757	6.86575	12.1536	0	0	7.06836	-0.506706	0.692132	-0.732094	0.464111	0.788998	7.06836	-0.877085	0.746366	-1.17514	0.239938	0.633305	7.06836	-0.370379	0.767867	-0.482348	0.629559	1	circRNA	ENST00000492622.6	7,8
chr5:129665579-129679763|chr5:129704391-129734931	ADAMTS19	2	23	36	28	12	0	5	0	13	5	0	0	2.6823	12.163	18.7508	17.9464	6.80887	0	5.36338	0	14.8758	6.07681	0	0	7.05561	-2.02461	0.963199	-2.10196	0.0355568	0.333483	7.05561	-1.21968	0.957943	-1.27323	0.202937	0.588909	7.05561	0.804925	1.01996	0.789171	0.430012	1	circRNA	ENST00000274487.8	17,18,19,20,21
chr18:36187681-36195256|chr18:36203189-36205076	MOCOS	9	9	14	8	8	7	7	5	4	4	9	2	12.0704	4.75942	7.292	5.12753	4.53925	6.34364	7.50874	6.54393	4.57717	4.86145	16.9463	4.00523	7.04792	-0.191266	0.628498	-0.304321	0.760883	0.918217	7.04792	0.0638089	0.650929	0.0980275	0.92191	0.987927	7.04792	0.255074	0.670502	0.380423	0.703631	1	circRNA	ENST00000261326.5	2,3,4,5
chr9:33817934-33886880|chr9:33900271-33911963	UBE2R2	11	20	19	10	12	4	10	7	11	0	0	0	14.7527	10.5765	9.89628	6.40942	6.80887	3.62493	10.7268	9.16151	12.5872	0	0	0	7.04534	-0.454403	0.748816	-0.60683	0.543964	0.833648	7.04534	-1.52294	0.84583	-1.80053	0.0717772	0.393097	7.04534	-1.06854	0.862411	-1.23901	0.215341	1	circRNA	ENST00000263228.3	2,3
chr7:39951852-39987598|chr7:40002031-40045835	CDK13	0	12	9	6	9	3	6	7	10	9	3	9	0	6.34589	4.68771	3.84565	5.10666	2.7187	6.43606	9.16151	11.4429	10.9383	5.64878	18.0236	7.02964	0.489076	0.678467	0.720854	0.471	0.788998	7.02964	1.49626	0.666745	2.24412	0.0248244	0.266102	7.02964	1.00718	0.66281	1.51957	0.12862	1	circRNA	ENST00000181839.9	2,3,4,5
chr3:15384187-15411244|chr3:15415942-15424954	METTL6	0	15	30	14	12	3	3	3	10	10	5	1	0	7.93237	15.6257	8.97318	6.80887	2.7187	3.21803	3.92636	11.4429	12.1536	9.41463	2.00262	7.01808	-0.987325	0.738849	-1.3363	0.181451	0.587125	7.01808	0.0808748	0.721928	0.112026	0.910803	0.985374	7.01808	1.0682	0.767914	1.39104	0.164213	1	circRNA	ENST00000443029.5	6,5,4
chr13:20729216-20731840|chr13:20732121-20737722	EEF1AKMT1	8	16	29	26	13	0	6	3	4	9	0	0	10.7292	8.46119	15.1048	16.6645	7.37628	0	6.43606	3.92636	4.57717	10.9383	0	0	7.01782	-1.49945	0.772807	-1.94027	0.0523472	0.36827	7.01782	-1.57626	0.820703	-1.92063	0.0547788	0.359657	7.01782	-0.076811	0.866831	-0.0886113	0.929391	1	circRNA	ENST00000382758.5	4
chr2:37293271-37316236|chr2:37317179-37317786	PRKD3	9	12	23	21	20	5	0	7	7	6	0	0	12.0704	6.34589	11.9797	13.4598	11.3481	4.53117	0	9.16151	8.01004	7.29217	0	0	7.01656	-0.774093	0.764198	-1.01295	0.311085	0.700526	7.01656	-1.36196	0.832544	-1.6359	0.101861	0.442208	7.01656	-0.587863	0.857267	-0.685741	0.492877	1	circRNA	ENST00000379066.5	2
chr14:39253171-39276933|chr14:39279537-39291018	MIA2	10	10	24	9	15	5	5	4	5	10	3	0	13.4115	5.28824	12.5006	5.76847	8.51109	4.53117	5.36338	5.23515	5.72146	12.1536	5.64878	0	7.01112	-0.583734	0.650083	-0.897938	0.369219	0.725658	7.01112	-0.539171	0.684644	-0.78752	0.430977	0.776103	7.01112	0.0445631	0.712458	0.0625484	0.950126	1	circRNA	ENST00000553728.1	6,7,8
chr14:39265421-39276933|chr14:39279537-39291018	MIA2	10	10	24	9	15	5	5	4	5	10	3	0	13.4115	5.28824	12.5006	5.76847	8.51109	4.53117	5.36338	5.23515	5.72146	12.1536	5.64878	0	7.01112	-0.583734	0.650083	-0.897938	0.369219	0.725658	7.01112	-0.539171	0.684644	-0.78752	0.430977	0.776103	7.01112	0.0445631	0.712458	0.0625484	0.950126	1	circRNA	ENST00000557038.5	2,3
chr14:39267522-39276933|chr14:39279537-39291018	MIA2	10	10	24	9	15	5	5	4	5	10	3	0	13.4115	5.28824	12.5006	5.76847	8.51109	4.53117	5.36338	5.23515	5.72146	12.1536	5.64878	0	7.01112	-0.583734	0.650083	-0.897938	0.369219	0.725658	7.01112	-0.539171	0.684644	-0.78752	0.430977	0.776103	7.01112	0.0445631	0.712458	0.0625484	0.950126	1	circRNA	ENST00000556148.5	2,3,4
chr8:58851805-58939301|chr8:58960008-59118885	TOX	22	19	18	14	8	5	0	4	5	5	0	0	29.5053	10.0477	9.37542	8.97318	4.53925	4.53117	0	5.23515	5.72146	6.07681	0	0	7.00045	-1.95834	0.76369	-2.56431	0.0103381	0.230284	7.00045	-2.0751	0.827488	-2.50771	0.0121517	0.191042	7.00045	-0.116759	0.889673	-0.131238	0.895587	1	circRNA	ENST00000361421.1	3,2
chr6:13637955-13639562|chr6:13644729-13652658	RANBP9	1	18	14	9	20	5	8	3	7	3	2	8	1.34115	9.51884	7.292	5.76847	11.3481	4.53117	8.58141	3.92636	8.01004	3.64608	3.76585	16.0209	6.9792	0.213646	0.668165	0.31975	0.749158	0.914548	6.9792	0.278893	0.695135	0.401208	0.688267	0.902941	6.9792	0.0652476	0.700517	0.0931422	0.925791	1	circRNA	ENST00000011619.5	9,8,7,6
chr4:139067770-139071865|chr4:139073567-139125163	ELF2	9	14	12	24	13	0	8	4	6	12	0	0	12.0704	7.40354	6.25028	15.3826	7.37628	0	8.58141	5.23515	6.86575	14.5843	0	0	6.97914	-0.939076	0.822913	-1.14116	0.253803	0.656338	6.97914	-0.81636	0.849858	-0.960585	0.336761	0.731007	6.97914	0.122715	0.881397	0.139228	0.88927	1	circRNA	ENST00000394235.6	6,5
chr4:139062057-139071865|chr4:139073567-139084132	ELF2	9	14	12	24	13	0	8	4	6	12	0	0	12.0704	7.40354	6.25028	15.3826	7.37628	0	8.58141	5.23515	6.86575	14.5843	0	0	6.97914	-0.939076	0.822913	-1.14116	0.253803	0.656338	6.97914	-0.81636	0.849858	-0.960585	0.336761	0.731007	6.97914	0.122715	0.881397	0.139228	0.88927	1	circRNA	ENST00000379549.6	3,2
chr10:15821726-15833629|chr10:15847943-15860205	MINDY3	4	12	16	18	13	5	11	4	1	10	3	2	5.3646	6.34589	8.33371	11.5369	7.37628	4.53117	11.7994	5.23515	1.14429	12.1536	5.64878	4.00523	6.95626	-0.146058	0.639344	-0.228449	0.819297	0.944286	6.95626	-0.462454	0.690577	-0.669663	0.503073	0.813261	6.95626	-0.316396	0.705239	-0.448636	0.653694	1	circRNA	ENST00000277632.7	8,7,6,5,4,3,2
chr1:155672731-155675009|chr1:155679512-155680415	YY1AP1	5	4	13	14	14	7	8	6	5	4	4	5	6.70575	2.1153	6.77114	8.97318	7.94369	6.34364	8.58141	7.85272	5.72146	4.86145	7.53171	10.0131	6.95121	0.34164	0.603837	0.565782	0.571542	0.841587	6.95121	0.170708	0.645555	0.264436	0.791444	0.941225	6.95121	-0.170932	0.647335	-0.264055	0.791737	1	circRNA	ENST00000436865.5	6,5,4,3
chr5:151786715-151790322|chr5:151791062-151794158	G3BP1	10	11	11	24	5	5	12	7	2	6	0	2	13.4115	5.81707	5.72943	15.3826	2.83703	4.53117	12.8721	9.16151	2.28858	7.29217	0	4.00523	6.94403	-0.477422	0.68124	-0.700814	0.483419	0.797851	6.94403	-1.47857	0.78496	-1.88363	0.0596157	0.374343	6.94403	-1.00115	0.804119	-1.24503	0.213122	1	circRNA	ENST00000394123.7	3,4
chr6:100767345-100798712|chr6:100805880-100848147	ASCC3	9	21	21	9	8	4	13	7	1	4	0	3	12.0704	11.1053	10.938	5.76847	4.53925	3.62493	13.9448	9.16151	1.14429	4.86145	0	6.00785	6.93052	-0.381205	0.639866	-0.595757	0.551337	0.835642	6.93052	-1.74295	0.780415	-2.23336	0.0255252	0.267575	6.93052	-1.36174	0.796926	-1.70875	0.0874979	1	circRNA	ENST00000369162.6	8,7,6,5
chr2:61481281-61482379|chr2:61490776-61492034	XPO1	5	22	17	12	9	7	10	9	4	8	0	0	6.70575	11.6341	8.85457	7.6913	5.10666	6.34364	10.7268	11.7791	4.57717	9.72289	0	0	6.9285	-0.0952146	0.63923	-0.148952	0.881592	0.965203	6.9285	-1.12701	0.737023	-1.52914	0.12623	0.476994	6.9285	-1.0318	0.748085	-1.37925	0.167817	1	circRNA	ENST00000401558.6	23,22,21,20,19,18,17
chr1:35370627-35381258|chr1:35389082-35389947	ZMYM4	0	11	16	23	9	5	8	5	10	7	5	0	0	5.81707	8.33371	14.7417	5.10666	4.53117	8.58141	6.54393	11.4429	8.50753	9.41463	0	6.91839	-0.29769	0.733494	-0.405852	0.684851	0.888037	6.91839	0.0137779	0.750131	0.0183674	0.985346	0.996799	6.91839	0.311468	0.769599	0.404715	0.685687	1	circRNA	ENST00000457946.1	4,5,6,7,8
chr3:63864999-63898398|chr3:63952483-63979914	ATXN7	8	9	14	22	18	7	6	2	0	12	1	2	10.7292	4.75942	7.292	14.1007	10.2133	6.34364	6.43606	2.61757	0	14.5843	1.88293	4.00523	6.9137	-0.46781	0.738284	-0.633645	0.526313	0.824872	6.9137	-0.786292	0.787607	-0.99833	0.318119	0.712547	6.9137	-0.318482	0.808003	-0.394159	0.693463	1	circRNA	ENST00000474112.5	2,3,4,5
chr1:232445786-232460886|chr1:232483966-232490873	SIPA1L2	2	21	17	26	11	8	2	9	7	2	3	0	2.6823	11.1053	8.85457	16.6645	6.24147	7.24987	2.14535	11.7791	8.01004	2.43072	5.64878	0	6.901	-0.578664	0.687788	-0.84134	0.400157	0.755541	6.901	-1.25925	0.76633	-1.64322	0.100338	0.442208	6.901	-0.680583	0.788636	-0.862987	0.388145	1	circRNA	ENST00000366630.5	9,8,7,6,5
chr6:56735289-56851396|chr6:56900621-56953784	DST	12	11	13	26	9	4	7	3	5	0	4	2	16.0938	5.81707	6.77114	16.6645	5.10666	3.62493	7.50874	3.92636	5.72146	0	7.53171	4.00523	6.89763	-1.13542	0.671755	-1.69024	0.0909829	0.466586	6.89763	-1.41452	0.737467	-1.91808	0.0551005	0.360174	6.89763	-0.279099	0.778322	-0.35859	0.719902	1	circRNA	ENST00000449297.6	4,3
chr12:69588262-69589484|chr12:69593613-69597155	CCT2	4	17	15	16	11	6	12	3	2	3	1	7	5.3646	8.99001	7.81285	10.2551	6.24147	5.4374	12.8721	3.92636	2.28858	3.64608	1.88293	14.0183	6.89465	-0.2137	0.641526	-0.333111	0.73905	0.912041	6.89465	-0.695242	0.705262	-0.985794	0.324234	0.719778	6.89465	-0.481543	0.721359	-0.667549	0.504421	1	circRNA	ENST00000299300.10	7,8,9,10
chr15:76286481-76287845|chr15:76292700-76295590	ETFA	17	14	12	0	0	7	5	9	9	2	0	5	22.7996	7.40354	6.25028	0	0	6.34364	5.36338	11.7791	10.2986	2.43072	0	10.0131	6.89016	-0.634027	1.01522	-0.624524	0.532284	0.824872	6.89016	-0.626549	1.041	-0.601874	0.547258	0.83621	6.89016	0.00747796	1.06151	0.00704466	0.994379	1	circRNA	ENST00000557943.5	5,4,3
chr14:73136583-73147794|chr14:73173707-73186852	PSEN1	0	18	29	0	12	13	7	8	4	9	1	2	0	9.51884	15.1048	0	6.80887	11.781	7.50874	10.4703	4.57717	10.9383	1.88293	4.00523	6.88302	0.495851	0.856601	0.578859	0.562685	0.839035	6.88302	-0.225049	0.907521	-0.247982	0.804148	0.946032	6.88302	-0.7209	0.904879	-0.796681	0.425636	1	circRNA	ENST00000324501.9	2,3,4,5
chr14:73136579-73147794|None	PSEN1	0	18	29	0	12	13	7	8	4	9	1	2	0	9.51884	15.1048	0	6.80887	11.781	7.50874	10.4703	4.57717	10.9383	1.88293	4.00523	6.88302	0.495851	0.856601	0.578859	0.562685	0.839035	6.88302	-0.225049	0.907521	-0.247982	0.804148	0.946032	6.88302	-0.7209	0.904879	-0.796681	0.425636	1	circRNA	ENST00000559361.5	2,3,4,5,6
chr10:31358333-31373017|chr10:31461237-31461725	CUFF.5866.3	0	0	0	0	0	26	0	19	0	28	0	0	0	0	0	0	0	23.5621	0	24.8669	0	34.0301	0	0	6.8716	6.55848	3.68372	1.7804	0.075011	0.423651	6.8716	6.05568	3.69099	1.64067	0.100867	0.442208	6.8716	-0.502798	3.55311	-0.141509	0.887468	1	circRNA	CUFF.5866.3	3,4,5,6,7,8
chr18:9577191-9583116|chr18:9595102-9613526	CUFF.26960.4	0	36	48	0	0	11	0	6	18	0	0	0	0	19.0377	25.0011	0	0	9.96857	0	7.85272	20.5972	0	0	0	6.87145	-1.3125	3.13364	-0.418843	0.675331	0.882931	6.87145	-1.0875	3.14057	-0.346275	0.729136	0.916205	6.87145	0.225003	3.15283	0.0713654	0.943107	1	circRNA	CUFF.26960.4	9,8,7,6,5,4,3,2
chr9:110942168-110972072|chr9:111011690-111036113	CUFF.50552.9	0	0	0	0	0	0	0	63	0	0	0	0	0	0	0	0	0	0	0	82.4536	0	0	0	0	6.87113	21.2418	3.6814	5.77003	NA	NA	6.87113	0	3.81693	0	NA	NA	6.87113	-24.4787	3.68145	-6.64921	NA	NA	circRNA	CUFF.50552.9	6,5,4,3,2
chrX:10523187-10566887|chrX:10567603-10620289	MID1	7	7	24	17	3	6	4	0	7	6	7	3	9.38806	3.70177	12.5006	10.896	1.70222	5.4374	4.29071	0	8.01004	7.29217	13.1805	6.00785	6.86727	-1.65325	0.713931	-2.31569	0.0205749	0.282899	6.86727	-0.0880482	0.660808	-0.133243	0.894001	0.978279	6.86727	1.5652	0.748884	2.09004	0.036614	1	circRNA	ENST00000317552.8	2
chr18:8069994-8076454|chr18:8088851-8113485	PTPRM	11	18	19	12	10	10	2	7	4	0	2	3	14.7527	9.51884	9.89628	7.6913	5.67406	9.06234	2.14535	9.16151	4.57717	0	3.76585	6.00785	6.85443	-0.6688	0.628274	-1.0645	0.2871	0.685755	6.85443	-1.59379	0.741009	-2.15083	0.0314894	0.293395	6.85443	-0.924987	0.766555	-1.20668	0.227555	1	circRNA	ENST00000580170.5	9,10,11
chr15:101686062-101701085|chr15:101714963-101721125	TARSL2	0	10	18	13	29	0	20	0	0	0	6	5	0	5.28824	9.37542	8.33224	16.4548	0	21.4535	0	0	0	11.2976	10.0131	6.85124	0.71311	1.95997	0.363837	0.71598	0.90401	6.85124	-0.149552	1.98583	-0.0753097	0.939968	0.98853	6.85124	-0.862662	1.98208	-0.435231	0.663395	1	circRNA	ENST00000335968.7	10,9,8,7,6,5,4
chr3:156678614-156694019|chr3:156696025-156703423	TIPARP	15	17	14	33	15	11	0	0	0	5	0	0	20.1173	8.99001	7.292	21.1511	8.51109	9.96857	0	0	0	6.07681	0	0	6.84223	-1.60236	1.43321	-1.11802	0.263557	0.661073	6.84223	-3.13519	1.56085	-2.00865	0.0445742	0.344303	6.84223	-1.53284	1.58564	-0.966696	0.333696	1	circRNA	ENST00000486483.5	3,4
chr10:116065626-116089740|chr10:116096764-116125220	GFRA1	5	14	24	23	13	8	3	3	3	3	3	3	6.70575	7.40354	12.5006	14.7417	7.37628	7.24987	3.21803	3.92636	3.43287	3.64608	5.64878	6.00785	6.82147	-0.89996	0.602016	-1.49491	0.134938	0.524698	6.82147	-1.21868	0.67074	-1.81692	0.0692295	0.388907	6.82147	-0.31872	0.707065	-0.450765	0.652159	1	circRNA	ENST00000369236.5	7,6,5
chr7:140700959-140702865|chr7:140704963-140706562	NDUFB2	5	16	16	17	5	7	16	0	11	7	0	0	6.70575	8.46119	8.33371	10.896	2.83703	6.34364	17.1628	0	12.5872	8.50753	0	0	6.81957	-0.400946	0.844897	-0.47455	0.635108	0.872895	6.81957	-0.601824	0.882203	-0.682183	0.495124	0.809218	6.81957	-0.200878	0.899518	-0.223317	0.823288	1	circRNA	ENST00000482954.5	4,5
chr7:131375493-131387119|chr7:131399433-131411305	MKLN1	5	10	30	16	6	4	5	2	8	5	3	4	6.70575	5.28824	15.6257	10.2551	3.40444	3.62493	5.36338	2.61757	9.15433	6.07681	5.64878	8.01047	6.81462	-1.36076	0.643013	-2.11622	0.0343264	0.33058	6.81462	-0.405685	0.627718	-0.646285	0.518094	0.821522	6.81462	0.95507	0.694893	1.37441	0.169313	1	circRNA	ENST00000458153.5	3,4,5,6
chr10:68483588-68487143|chr10:68493570-68503631	SLC25A16	11	17	23	6	8	7	5	6	7	5	0	2	14.7527	8.99001	11.9797	3.84565	4.53925	6.34364	5.36338	7.85272	8.01004	6.07681	0	4.00523	6.81326	-0.711891	0.641109	-1.11041	0.266824	0.664215	6.81326	-0.999627	0.700714	-1.42658	0.1537	0.516679	6.81326	-0.287735	0.730864	-0.393692	0.693809	1	circRNA	ENST00000609923.5	8,7,6,5
chr1:26693617-26729650|chr1:26732792-26760855	ARID1A	12	14	10	0	5	10	7	8	5	5	6	0	16.0938	7.40354	5.20857	0	2.83703	9.06234	7.50874	10.4703	5.72146	6.07681	11.2976	0	6.80668	0.0978662	0.818789	0.119526	0.904859	0.972261	6.80668	-0.234434	0.860153	-0.27255	0.785199	0.940903	6.80668	-0.332301	0.86688	-0.383329	0.701476	1	circRNA	ENST00000430799.7	2,3,4
chr2:15539356-15551492|chr2:15558634-15561187	NBAS	18	19	20	9	4	1	6	6	3	7	1	0	24.1407	10.0477	10.4171	5.76847	2.26962	0.906234	6.43606	7.85272	3.43287	8.50753	1.88293	0	6.80516	-1.56603	0.749964	-2.08815	0.0367845	0.335842	6.80516	-1.70309	0.808842	-2.10559	0.0352404	0.309791	6.80516	-0.137052	0.860536	-0.159263	0.873461	1	circRNA	ENST00000281513.9	6,5,4,3,2
chr4:55399253-55411613|chr4:55417985-55424537	CUFF.71240.3	0	0	102	0	0	0	0	0	0	0	15	0	0	0	53.1274	0	0	0	0	0	0	0	28.2439	0	6.78094	-6.29363	3.68212	-1.70924	NA	NA	6.78094	-0.918986	3.55425	-0.258559	NA	NA	6.78094	5.37464	3.69379	1.45505	NA	NA	circRNA	CUFF.71240.3	2,3,4,5
chr3:119498927-119500694|chr3:119517315-119523605	CUFF.42448.3	8	11	16	11	7	5	4	6	10	6	0	5	10.7292	5.81707	8.33371	7.05036	3.97184	4.53117	4.29071	7.85272	11.4429	7.29217	0	10.0131	6.77708	-0.639336	0.641685	-0.996339	0.319085	0.705079	6.77708	-0.0774723	0.649616	-0.119259	0.90507	0.982289	6.77708	0.561864	0.685895	0.819168	0.412691	1	circRNA	CUFF.42448.3	2,3,4,5,6
chr3:119498942-119500694|chr3:119517315-119523605	TIMMDC1	8	11	16	11	7	5	4	6	10	6	0	5	10.7292	5.81707	8.33371	7.05036	3.97184	4.53117	4.29071	7.85272	11.4429	7.29217	0	10.0131	6.77708	-0.639336	0.641685	-0.996339	0.319085	0.705079	6.77708	-0.0774723	0.649616	-0.119259	0.90507	0.982289	6.77708	0.561864	0.685895	0.819168	0.412691	1	circRNA	ENST00000463927.6	2,3
chr14:67678423-67685014|chr14:67690421-67691139	RDH11	16	11	12	13	9	7	9	4	3	3	0	3	21.4584	5.81707	6.25028	8.33224	5.10666	6.34364	9.65409	5.23515	3.43287	3.64608	0	6.00785	6.7737	-0.602884	0.64556	-0.933892	0.350359	0.722221	6.7737	-1.5948	0.761648	-2.09388	0.0362709	0.31305	6.7737	-0.991915	0.785204	-1.26326	0.206497	1	circRNA	ENST00000554035.5	4,3
chr18:49286616-49331863|chr18:49379758-49391592	DYM	11	12	17	14	20	3	3	2	11	8	0	0	14.7527	6.34589	8.85457	8.97318	11.3481	2.7187	3.21803	2.61757	12.5872	9.72289	0	0	6.76157	-0.862405	0.773081	-1.11554	0.264618	0.661073	6.76157	-0.650267	0.796868	-0.816028	0.414484	0.773536	6.76157	0.212138	0.829534	0.255732	0.798158	1	circRNA	ENST00000269445.10	8,7,6,5,4
chr3:119498927-119500694|chr3:119504021-119513640	CUFF.42448.3	9	11	23	12	17	4	8	3	5	0	2	4	12.0704	5.81707	11.9797	7.6913	9.6459	3.62493	8.58141	3.92636	5.72146	0	3.76585	8.01047	6.73624	-0.488893	0.650841	-0.751171	0.45255	0.787267	6.73624	-1.15003	0.733265	-1.56836	0.116796	0.462126	6.73624	-0.661133	0.755461	-0.875138	0.381499	1	circRNA	CUFF.42448.3	2,3,4
chr11:118781184-118786051|chr11:118786518-118790854	DDX6	4	12	14	15	16	17	9	7	6	0	0	1	5.3646	6.34589	7.292	9.61412	9.0785	15.406	9.65409	9.16151	6.86575	0	0	2.00262	6.73209	0.580956	0.620777	0.935852	0.34935	0.721714	6.73209	-1.5621	0.810681	-1.9269	0.0539919	0.359657	6.73209	-2.14306	0.806718	-2.65652	0.00789526	1	circRNA	ENST00000620157.4	2
chr7:44624565-44645326|chr7:44647759-44666735	OGDH	5	18	18	24	11	0	10	2	6	6	0	3	6.70575	9.51884	9.37542	15.3826	6.24147	0	10.7268	2.61757	6.86575	7.29217	0	6.00785	6.72785	-1.06953	0.742006	-1.4414	0.14947	0.546152	6.72785	-0.984004	0.776408	-1.26738	0.205019	0.590063	6.72785	0.0855267	0.815348	0.104896	0.916458	1	circRNA	ENST00000443864.6	3,4
chr12:69588262-69589484|chr12:69592159-69592975	CCT2	0	8	6	19	19	9	7	6	8	5	4	2	0	4.2306	3.12514	12.1779	10.7807	8.1561	7.50874	7.85272	9.15433	6.07681	7.53171	4.00523	6.71667	0.751285	0.679849	1.10508	0.269126	0.666001	6.71667	0.403739	0.722374	0.558906	0.576226	0.846495	6.71667	-0.347546	0.711406	-0.488534	0.625172	1	circRNA	ENST00000299300.10	7,8
chr11:94768560-94799389|chr11:94800311-94821529	AMOTL1	9	11	18	14	20	10	3	5	0	5	1	3	12.0704	5.81707	9.37542	8.97318	11.3481	9.06234	3.21803	6.54393	0	6.07681	1.88293	6.00785	6.698	-0.200488	0.640542	-0.312997	0.754283	0.914548	6.698	-1.39704	0.76071	-1.83649	0.0662846	0.381545	6.698	-1.19655	0.774198	-1.54554	0.122216	1	circRNA	ENST00000317829.12	2
chr18:56757352-56758864|chr18:56781656-56816030	WDR7	15	19	13	18	11	2	4	5	6	0	0	3	20.1173	10.0477	6.77114	11.5369	6.24147	1.81247	4.29071	6.54393	6.86575	0	0	6.00785	6.68627	-1.32168	0.707317	-1.86858	0.061681	0.394735	6.68627	-1.85989	0.798926	-2.32798	0.0199131	0.236369	6.68627	-0.538205	0.841918	-0.63926	0.522654	1	circRNA	ENST00000615645.4	5,6,7,8
chr8:18786834-18799294|chr8:18804898-18867673	CUFF.56424.3	0	0	0	0	0	0	0	0	0	66	0	0	0	0	0	0	0	0	0	0	0	80.2138	0	0	6.68449	0	3.81693	0	NA	NA	6.68449	21.3847	3.68358	5.80543	NA	NA	6.68449	24.8136	3.68363	6.73617	NA	NA	circRNA	CUFF.56424.3	8,7,6,5
chr2:61502310-61522610|chr2:61533903-61537018	CUFF.52567.2	0	0	0	125	0	0	0	0	0	0	0	0	0	0	0	80.1177	0	0	0	0	0	0	0	0	6.67648	-21.533	3.68077	-5.85014	NA	NA	6.67648	-20.7964	3.68077	-5.65002	NA	NA	6.67648	0	3.81698	0	NA	NA	circRNA	CUFF.52567.2	6,5,4,3,2
chr2:61502310-61522610|chr2:61533903-61538491	CUFF.52567.3	0	0	0	125	0	0	0	0	0	0	0	0	0	0	0	80.1177	0	0	0	0	0	0	0	0	6.67648	-21.533	3.68077	-5.85014	NA	NA	6.67648	-20.7964	3.68077	-5.65002	NA	NA	6.67648	0	3.81698	0	NA	NA	circRNA	CUFF.52567.3	5,4,3,2
chr9:111897313-111914604|chr9:111915836-111922848	UGCG	12	16	23	17	15	7	9	3	2	0	1	0	16.0938	8.46119	11.9797	10.896	8.51109	6.34364	9.65409	3.92636	2.28858	0	1.88293	0	6.66978	-0.687775	0.590738	-1.16426	0.244317	0.648939	6.66978	-3.41565	0.993708	-3.43728	0.000587597	0.0469558	6.66978	-2.72787	1.01107	-2.698	0.00697567	1	circRNA	ENST00000490110.5	2,3
chr19:29971227-29985222|chr19:29986417-30005360	URI1	7	22	11	9	9	4	6	7	10	8	0	1	9.38806	11.6341	5.72943	5.76847	5.10666	3.62493	6.43606	9.16151	11.4429	9.72289	0	2.00262	6.66814	-0.442909	0.675504	-0.655672	0.512035	0.820167	6.66814	-0.357756	0.706867	-0.506115	0.612776	0.868134	6.66814	0.0851528	0.731386	0.116426	0.907315	1	circRNA	ENST00000360605.8	3,4
chr6:156935576-157036834|chr6:157110561-157133027	ARID1B	11	21	18	20	8	9	4	4	0	0	5	0	14.7527	11.1053	9.37542	12.8188	4.53925	8.1561	4.29071	5.23515	0	0	9.41463	0	6.64067	-1.1005	0.679932	-1.61854	0.105547	0.487371	6.64067	-2.57689	0.87438	-2.94711	0.00320759	0.108696	6.64067	-1.4764	0.905681	-1.63015	0.103069	1	circRNA	ENST00000452544.2	2,3,4
chr9:20789608-20819795|chr9:20823115-20862577	CUFF.54749.2	3	13	20	26	7	10	5	3	5	3	0	5	4.02345	6.87472	10.4171	16.6645	3.97184	9.06234	5.36338	3.92636	5.72146	3.64608	0	10.0131	6.64036	-0.79856	0.673304	-1.18603	0.23561	0.641864	6.64036	-1.01731	0.728189	-1.39704	0.1624	0.534348	6.64036	-0.218753	0.760526	-0.287634	0.773627	1	circRNA	CUFF.54749.2	9,10,11,12
chr16:11061022-11120614|chr16:11126146-11166387	CUFF.20187.2	8	14	14	6	11	4	0	13	10	0	0	6	10.7292	7.40354	7.292	3.84565	6.24147	3.62493	0	17.0142	11.4429	0	0	12.0157	6.63414	-0.13373	0.905451	-0.147694	0.882584	0.965786	6.63414	-0.303971	0.938745	-0.323806	0.746085	0.924416	6.63414	-0.170242	0.950336	-0.179138	0.857829	1	circRNA	CUFF.20187.2	19,20,21
chr4:1216205-1225359|chr4:1241519-1248915	CTBP1	7	22	16	4	0	5	8	11	1	6	3	3	9.38806	11.6341	8.33371	2.56377	0	4.53117	8.58141	14.3967	1.14429	7.29217	5.64878	6.00785	6.62683	-0.280614	0.815808	-0.343971	0.730868	0.9119	6.62683	-0.690378	0.866775	-0.796491	0.425747	0.775037	6.62683	-0.409764	0.882255	-0.464451	0.642325	1	circRNA	ENST00000382952.7	5,4,3,2
chr10:31355192-31373017|chr10:31387266-31387719	CUFF.11512.9	0	0	0	93	35	0	0	0	0	0	0	0	0	0	0	59.6076	19.8592	0	0	0	0	0	0	0	6.62223	-1.57715	3.55167	-0.444059	NA	NA	6.62223	-5.74327	3.68168	-1.55996	NA	NA	6.62223	-4.16611	3.69174	-1.1285	NA	NA	circRNA	CUFF.11512.9	2,3,4
chr1:231529359-231537212|chr1:231542611-231561127	TSNAX	10	27	16	12	6	4	7	5	4	0	0	5	13.4115	14.2783	8.33371	7.6913	3.40444	3.62493	7.50874	6.54393	4.57717	0	0	10.0131	6.61559	-1.08199	0.685563	-1.57825	0.114509	0.50282	6.61559	-1.65921	0.776731	-2.13614	0.0326681	0.299719	6.61559	-0.577219	0.814334	-0.708823	0.478434	1	circRNA	ENST00000413309.2	3,4
chr21:33427032-33432176|chr21:33432871-33436827	IFNGR2	8	25	10	8	9	0	11	10	0	9	0	2	10.7292	13.2206	5.20857	5.12753	5.10666	0	11.7994	13.0879	0	10.9383	0	4.00523	6.60195	-0.216604	0.87588	-0.247299	0.804677	0.942472	6.60195	-1.14225	0.95142	-1.20057	0.229917	0.622598	6.60195	-0.925643	0.963046	-0.961162	0.336471	1	circRNA	ENST00000290219.10	5,6
chr16:69694239-69695135|chr16:69695379-69696359	NFAT5	18	11	17	21	15	5	2	0	6	4	0	0	24.1407	5.81707	8.85457	13.4598	8.51109	4.53117	2.14535	0	6.86575	4.86145	0	0	6.59891	-1.6381	0.804953	-2.03502	0.0418486	0.343453	6.59891	-1.95253	0.876324	-2.22809	0.0258747	0.267575	6.59891	-0.31443	0.925638	-0.33969	0.73409	1	circRNA	ENST00000426654.6	15
chr10:34131583-34269656|chr10:34284245-34317106	PARD3	0	5	25	14	8	9	12	9	5	3	2	2	0	2.64412	13.0214	8.97318	4.53925	8.1561	12.8721	11.7791	5.72146	3.64608	3.76585	4.00523	6.59366	0.497435	0.717324	0.693459	0.488022	0.80218	6.59366	-0.579852	0.801568	-0.723397	0.469436	0.801806	6.59366	-1.07729	0.798807	-1.34862	0.177459	1	circRNA	ENST00000545260.5	20,19
chr1:170664459-170719725|chr1:170730348-170736047	PRRX1	7	9	17	10	13	8	11	5	6	5	2	0	9.38806	4.75942	8.85457	6.40942	7.37628	7.24987	11.7994	6.54393	6.86575	6.07681	3.76585	0	6.59078	0.186385	0.601332	0.309953	0.756597	0.91462	6.59078	-0.673776	0.68939	-0.977351	0.328396	0.725509	6.59078	-0.86016	0.69496	-1.23771	0.215823	1	circRNA	ENST00000367760.7	2,3,4
chr1:232493660-232513856|chr1:232574222-232629868	CUFF.6794.4	0	22	0	15	14	7	10	8	8	0	7	0	0	11.6341	0	9.61412	7.94369	6.34364	10.7268	10.4703	9.15433	0	13.1805	0	6.58896	0.715901	1.49028	0.48038	0.630958	0.870372	6.58896	0.0484895	1.5196	0.0319095	0.974544	0.993843	6.58896	-0.667412	1.51439	-0.440714	0.65942	1	circRNA	CUFF.6794.4	3,2
chr16:48334358-48347506|chr16:48348290-48351580	LONP2	19	14	9	8	10	5	6	0	7	3	0	4	25.4819	7.40354	4.68771	5.12753	5.67406	4.53117	6.43606	0	8.01004	3.64608	0	8.01047	6.58404	-1.24039	0.791291	-1.56755	0.116985	0.50282	6.58404	-1.02765	0.819471	-1.25404	0.209827	0.592534	6.58404	0.212741	0.864352	0.246128	0.805583	1	circRNA	ENST00000285737.8	13,14
chr5:123512570-123545416|chr5:123575963-123588067	CUFF.41892.1	11	14	15	22	11	0	5	4	0	7	5	0	14.7527	7.40354	7.81285	14.1007	6.24147	0	5.36338	5.23515	0	8.50753	9.41463	0	6.56933	-1.36335	0.810197	-1.68274	0.0924255	0.466586	6.56933	-1.28586	0.847537	-1.51717	0.129224	0.477337	6.56933	0.0774925	0.893558	0.0867234	0.930891	1	circRNA	CUFF.41892.1	2,3,4,5,6,7
chr6:75697517-75702644|chr6:75711416-75713512	SENP6	7	8	26	5	12	0	7	6	10	7	0	3	9.38806	4.2306	13.5423	3.20471	6.80887	0	7.50874	7.85272	11.4429	8.50753	0	6.00785	6.54119	-0.458011	0.796346	-0.575141	0.565196	0.840394	6.54119	-0.159239	0.814058	-0.195611	0.844915	0.962671	6.54119	0.298772	0.837511	0.356738	0.721288	1	circRNA	ENST00000370010.6	18,19,20
chr11:68799355-68803999|chr11:68807638-68812436	CPT1A	6	17	11	13	8	5	14	2	10	1	0	4	8.0469	8.99001	5.72943	8.33224	4.53925	4.53117	15.0175	2.61757	11.4429	1.21536	0	8.01047	6.5394	-0.22652	0.728567	-0.310911	0.755868	0.914548	6.5394	-0.551102	0.778645	-0.70777	0.479088	0.802433	6.5394	-0.324582	0.79455	-0.40851	0.682899	1	circRNA	ENST00000540367.5	4,3
chr9:36351199-36352741|chr9:36353331-36356302	RNF38	0	10	16	27	16	4	8	9	0	2	0	6	0	5.28824	8.33371	17.3054	9.0785	3.62493	8.58141	11.7791	0	2.43072	0	12.0157	6.53648	0.0488365	0.859688	0.0568073	0.954699	0.989263	6.53648	-1.26466	0.95811	-1.31995	0.186851	0.569305	6.53648	-1.3135	0.964283	-1.36215	0.173151	1	circRNA	ENST00000259605.10	8,7
chr5:38511964-38523418|chr5:38530666-38595260	LIFR	0	13	19	10	21	8	9	4	10	8	0	0	0	6.87472	9.89628	6.40942	11.9155	7.24987	9.65409	5.23515	11.4429	9.72289	0	0	6.5334	0.503689	0.78659	0.640345	0.521948	0.824872	6.5334	-0.0786094	0.836287	-0.0939982	0.925111	0.987927	6.5334	-0.582299	0.833223	-0.698851	0.484645	1	circRNA	ENST00000263409.8	5,4,3,2
chr15:80059809-80098415|chr15:80122800-80131179	ZFAND6	10	8	21	14	2	6	5	5	8	3	4	1	13.4115	4.2306	10.938	8.97318	1.13481	5.4374	5.36338	6.54393	9.15433	3.64608	7.53171	2.00262	6.53063	-1.06888	0.690012	-1.54908	0.121364	0.503014	6.53063	-0.68484	0.709651	-0.965037	0.334526	0.731007	6.53063	0.38404	0.756942	0.507357	0.611904	1	circRNA	ENST00000261749.10	2,3,4,5
chr10:31358333-31373017|chr10:31461237-31495775	CUFF.6796.6	0	75	0	0	0	0	36	0	0	0	0	0	0	39.6618	0	0	0	0	38.6164	0	0	0	0	0	6.52318	-0.0425829	3.54674	-0.0120062	NA	NA	6.52318	-5.15735	3.68348	-1.40013	NA	NA	6.52318	-5.11477	3.6852	-1.38792	NA	NA	circRNA	CUFF.6796.6	4,5,6,7,8
chr18:9914335-9931809|chr18:9937066-9950394	VAPA	5	9	15	10	6	3	8	4	3	6	1	10	6.70575	4.75942	7.81285	6.40942	3.40444	2.7187	8.58141	5.23515	3.43287	7.29217	1.88293	20.0262	6.52177	-0.399895	0.700539	-0.570838	0.568109	0.841154	6.52177	0.289916	0.70143	0.413321	0.679372	0.90225	6.52177	0.68981	0.730395	0.944434	0.344948	1	circRNA	ENST00000400000.6	2,3,4
chr16:3977630-3979115|chr16:3983440-3988993	ADCY9	15	10	7	13	4	3	9	3	7	7	2	1	20.1173	5.28824	3.646	8.33224	2.26962	2.7187	9.65409	3.92636	8.01004	8.50753	3.76585	2.00262	6.51988	-0.97663	0.734203	-1.33019	0.183456	0.587562	6.51988	-0.597996	0.752508	-0.79467	0.426805	0.775037	6.51988	0.378634	0.794618	0.476498	0.633719	1	circRNA	ENST00000576936.5	3,2
chr11:74749382-74789625|chr11:74817714-74834675	RNF169	4	8	16	16	0	8	10	15	1	1	0	5	5.3646	4.2306	8.33371	10.2551	0	7.24987	10.7268	19.6318	1.14429	1.21536	0	10.0131	6.51376	0.364125	0.880402	0.413589	0.679175	0.886182	6.51376	-1.3187	0.999317	-1.3196	0.186968	0.569305	6.51376	-1.68282	0.999422	-1.6838	0.0922209	1	circRNA	ENST00000299563.4	2,3,4
chr1:160314125-160323430|chr1:160332557-160333602	COPA	8	13	16	25	16	7	5	0	0	8	3	0	10.7292	6.87472	8.33371	16.0235	9.0785	6.34364	5.36338	0	0	9.72289	5.64878	0	6.50986	-0.943398	0.788727	-1.1961	0.231657	0.641459	6.50986	-1.4061	0.855658	-1.64329	0.100322	0.442208	6.50986	-0.462699	0.886349	-0.522028	0.601651	1	circRNA	ENST00000649963.1	7,6,5
chr20:51639504-51656937|chr20:51690819-51694007	ATP9A	0	6	16	13	14	3	7	8	8	6	7	0	0	3.17295	8.33371	8.33224	7.94369	2.7187	7.50874	10.4703	9.15433	7.29217	13.1805	0	6.50894	0.439711	0.759041	0.579298	0.562388	0.839035	6.50894	0.521846	0.782835	0.66661	0.505021	0.813261	6.50894	0.0821343	0.781156	0.105145	0.916261	1	circRNA	ENST00000338821.5	14,13,12,11,10,9,8
chr15:64460838-64499292|chr15:64500166-64561732	CUFF.11187.1	0	0	0	0	0	0	0	0	0	0	0	39	0	0	0	0	0	0	0	0	0	0	0	78.1021	6.50851	0	3.81693	0	NA	NA	6.50851	7.24677	3.68375	1.96723	NA	NA	6.50851	6.84477	3.6838	1.85807	NA	NA	circRNA	CUFF.11187.1	2
chr22:40463286-40552105|chr22:40594735-40636477	MRTFA	7	12	19	14	0	5	6	2	7	0	2	9	9.38806	6.34589	9.89628	8.97318	0	4.53117	6.43606	2.61757	8.01004	0	3.76585	18.0236	6.49897	-1.40946	0.853753	-1.6509	0.0987597	0.472652	6.49897	-0.264084	0.830721	-0.317897	0.750563	0.925973	6.49897	1.14537	0.891918	1.28417	0.199083	1	circRNA	ENST00000355630.7	3,2
chr1:30981405-30992389|chr1:31007102-31028795	CUFF.1772.5	6	10	26	17	16	9	5	0	9	6	0	0	8.0469	5.28824	13.5423	10.896	9.0785	8.1561	5.36338	0	10.2986	7.29217	0	0	6.49685	-0.689586	0.780928	-0.883034	0.377218	0.732961	6.49685	-0.969665	0.830612	-1.16741	0.243045	0.636163	6.49685	-0.28008	0.856132	-0.327145	0.743558	1	circRNA	CUFF.1772.5	6,5,4
chr17:64583544-64591083|chr17:64606640-64661828	SMURF2	8	18	24	16	9	3	5	6	0	0	3	4	10.7292	9.51884	12.5006	10.2551	5.10666	2.7187	5.36338	7.85272	0	0	5.64878	8.01047	6.47537	-1.05876	0.679351	-1.55848	0.119119	0.50282	6.47537	-1.9014	0.799189	-2.37916	0.017352	0.217003	6.47537	-0.842644	0.83515	-1.00897	0.312987	1	circRNA	ENST00000578386.5	6,5,4,3,2
chr17:64586170-64591083|chr17:64606640-64661828	SMURF2	8	18	24	16	9	3	5	6	0	0	3	4	10.7292	9.51884	12.5006	10.2551	5.10666	2.7187	5.36338	7.85272	0	0	5.64878	8.01047	6.47537	-1.05876	0.679351	-1.55848	0.119119	0.50282	6.47537	-1.9014	0.799189	-2.37916	0.017352	0.217003	6.47537	-0.842644	0.83515	-1.00897	0.312987	1	circRNA	ENST00000262435.13	5,4,3,2
chr1:211326673-211353238|chr1:211354467-211356366	TRAF5	8	20	9	16	7	5	6	9	3	6	0	2	10.7292	10.5765	4.68771	10.2551	3.97184	4.53117	6.43606	11.7791	3.43287	7.29217	0	4.00523	6.47474	-0.479681	0.646491	-0.741977	0.458101	0.788265	6.47474	-1.204	0.737318	-1.63294	0.102482	0.442208	6.47474	-0.724315	0.759822	-0.953268	0.340454	1	circRNA	ENST00000462410.5	2,3
chr5:612443-618989|chr5:620261-624470	CEP72	12	16	24	11	9	2	11	1	3	0	0	5	16.0938	8.46119	12.5006	7.05036	5.10666	1.81247	11.7994	1.30879	3.43287	0	0	10.0131	6.46494	-1.11287	0.77753	-1.43129	0.152348	0.550918	6.46494	-1.79929	0.871161	-2.06539	0.0388861	0.315443	6.46494	-0.68642	0.906037	-0.757606	0.448687	1	circRNA	ENST00000264935.5	2,3
chr6:82204958-82210813|chr6:82212793-82214226	IBTK	18	20	8	16	0	0	10	3	7	0	2	1	24.1407	10.5765	4.16686	10.2551	0	0	10.7268	3.92636	8.01004	0	3.76585	2.00262	6.46423	-1.79324	0.977525	-1.83447	0.0665838	0.401806	6.46423	-1.77528	1.01981	-1.7408	0.0817191	0.412721	6.46423	0.0179643	1.07186	0.01676	0.986628	1	circRNA	ENST00000306270.11	16,15,14,13
chr9:33948587-33953284|chr9:33973237-33986759	CUFF.54845.5	3	14	15	3	18	1	8	7	9	3	4	3	4.02345	7.40354	7.81285	1.92282	10.2133	0.906234	8.58141	9.16151	10.2986	3.64608	7.53171	6.00785	6.45912	0.416148	0.706919	0.588679	0.556077	0.835642	6.45912	0.349292	0.739457	0.472363	0.636668	0.882011	6.45912	-0.0668564	0.73859	-0.0905189	0.927875	1	circRNA	CUFF.54845.5	11,10,9,8,7
chr3:196805383-196806578|chr3:196807914-196810589	PAK2	7	7	11	11	7	11	3	7	8	7	3	1	9.38806	3.70177	5.72943	7.05036	3.97184	9.96857	3.21803	9.16151	9.15433	8.50753	5.64878	2.00262	6.45857	0.0455658	0.646705	0.0704584	0.943829	0.986069	6.45857	0.0850932	0.679581	0.125214	0.900354	0.980852	6.45857	0.0395274	0.691125	0.0571929	0.954392	1	circRNA	ENST00000327134.7	6,7
chr19:18147017-18147442|chr19:18147624-18149190	MAST3	6	12	23	21	11	5	4	0	9	2	2	3	8.0469	6.34589	11.9797	13.4598	6.24147	4.53117	4.29071	0	10.2986	2.43072	3.76585	6.00785	6.44989	-1.31678	0.691825	-1.90335	0.0569951	0.377672	6.44989	-0.807119	0.704439	-1.14576	0.251894	0.643994	6.44989	0.509665	0.760577	0.670103	0.502792	1	circRNA	ENST00000262811.10	26
chr1:44284907-44308309|chr1:44319744-44322724	ERI3	19	11	18	17	4	7	2	1	4	6	1	0	25.4819	5.81707	9.37542	10.896	2.26962	6.34364	2.14535	1.30879	4.57717	7.29217	1.88293	0	6.44917	-2.02232	0.759553	-2.66251	0.007756	0.212185	6.44917	-1.72985	0.793051	-2.18126	0.0291638	0.280855	6.44917	0.292465	0.869193	0.336479	0.736509	1	circRNA	ENST00000372259.9	4,3,2
chr14:72693213-72714422|chr14:72731934-72753263	DPF3	3	19	24	17	8	6	9	3	2	2	4	2	4.02345	10.0477	12.5006	10.896	4.53925	5.4374	9.65409	3.92636	2.28858	2.43072	7.53171	4.00523	6.44009	-0.724345	0.627235	-1.15482	0.248163	0.652751	6.44009	-1.33586	0.717548	-1.8617	0.0626454	0.378213	6.44009	-0.611513	0.747562	-0.81801	0.413351	1	circRNA	ENST00000556509.5	6,5,4
chr8:140830526-140846259|chr8:140864399-140879470	PTK2	5	7	35	17	8	11	9	3	0	3	0	3	6.70575	3.70177	18.23	10.896	4.53925	9.96857	9.65409	3.92636	0	3.64608	0	6.00785	6.43964	-0.51476	0.714749	-0.720197	0.471403	0.788998	6.43964	-2.13676	0.885371	-2.4134	0.0158044	0.211954	6.43964	-1.622	0.903193	-1.79585	0.072519	1	circRNA	ENST00000522684.5	7,6,5
chr21:46347512-46349011|chr21:46349820-46351428	PCNT	0	21	38	22	8	6	4	8	0	3	2	0	0	11.1053	19.7926	14.1007	4.53925	5.4374	4.29071	10.4703	0	3.64608	3.76585	0	6.42902	-0.934428	0.782948	-1.19347	0.232684	0.641486	6.42902	-2.64867	0.977119	-2.71069	0.00671435	0.151567	6.42902	-1.71424	1.00129	-1.71203	0.0868917	1	circRNA	ENST00000359568.9	7,8
chr18:42020705-42027442|chr18:42049605-42057882	PIK3C3	0	13	17	13	10	4	7	6	8	8	5	0	0	6.87472	8.85457	8.33224	5.67406	3.62493	7.50874	7.85272	9.15433	9.72289	9.41463	0	6.41782	-0.0629163	0.716427	-0.0878195	0.93002	0.981402	6.41782	0.20308	0.73581	0.275994	0.782552	0.940339	6.41782	0.265996	0.750023	0.35465	0.722852	1	circRNA	ENST00000262039.8	14,15,16,17,18,19,20,21
chr10:31355192-31373017|chr10:31461237-31495775	CUFF.11512.9	0	0	0	80	45	0	0	0	0	0	0	0	0	0	0	51.2753	25.5333	0	0	0	0	0	0	0	6.40072	-0.999564	3.54916	-0.281634	NA	NA	6.40072	-5.52619	3.68227	-1.50076	NA	NA	6.40072	-4.52663	3.68874	-1.22715	NA	NA	circRNA	CUFF.11512.9	2,3,4,5,6
chr2:205245822-205300529|chr2:205301701-205401012	PARD3B	7	12	11	12	2	7	6	5	10	5	3	2	9.38806	6.34589	5.72943	7.6913	1.13481	6.34364	6.43606	6.54393	11.4429	6.07681	5.64878	4.00523	6.3989	-0.556316	0.663171	-0.838873	0.401541	0.755765	6.3989	-0.0232595	0.672712	-0.0345757	0.972418	0.993843	6.3989	0.533057	0.706933	0.754041	0.450824	1	circRNA	ENST00000406610.6	17,18
chr12:69239706-69251128|chr12:69262562-69269511	CPSF6	0	0	18	16	10	12	10	0	7	5	3	5	0	0	9.37542	10.2551	5.67406	10.8748	10.7268	0	8.01004	6.07681	5.64878	10.0131	6.3879	0.437198	0.937076	0.466556	0.640818	0.872895	6.3879	0.542933	0.956219	0.567791	0.570177	0.842282	6.3879	0.105734	0.954564	0.110767	0.911801	1	circRNA	ENST00000551516.1	2,3
chr14:30913657-30935162|chr14:30956242-31025903	STRN3	3	4	15	6	10	4	11	8	8	4	7	0	4.02345	2.1153	7.81285	3.84565	5.67406	3.62493	11.7994	10.4703	9.15433	4.86145	13.1805	0	6.38019	0.782099	0.717096	1.09065	0.275428	0.671315	6.38019	0.612875	0.752401	0.81456	0.415324	0.773536	6.38019	-0.169224	0.73947	-0.228845	0.818989	1	circRNA	ENST00000355683.9	7,6,5,4,3,2
chr3:172039771-172112451|chr3:172226947-172247532	FNDC3B	8	17	20	23	8	3	9	0	4	5	0	2	10.7292	8.99001	10.4171	14.7417	4.53925	2.7187	9.65409	0	4.57717	6.07681	0	4.00523	6.37077	-1.38074	0.701712	-1.96767	0.0491063	0.36827	6.37077	-1.5369	0.763534	-2.01288	0.0441278	0.343531	6.37077	-0.156161	0.813349	-0.191998	0.847744	1	circRNA	ENST00000415807.6	2,3,4
chr16:14633018-14644273|chr16:14644609-14648387	BFAR	16	12	15	17	3	0	4	1	10	6	2	0	21.4584	6.34589	7.81285	10.896	1.70222	0	4.29071	1.30879	11.4429	7.29217	3.76585	0	6.35965	-2.65929	0.850832	-3.12551	0.00177495	0.101431	6.35965	-0.909513	0.767152	-1.18557	0.235792	0.630217	6.35965	1.74977	0.906628	1.92998	0.0536096	1	circRNA	ENST00000261658.6	2
chr1:11999095-12001400|chr1:12002103-12003991	MFN2	5	11	16	14	16	8	5	2	6	6	0	4	6.70575	5.81707	8.33371	8.97318	9.0785	7.24987	5.36338	2.61757	6.86575	7.29217	0	8.01047	6.35895	-0.245004	0.635659	-0.385432	0.699917	0.89494	6.35895	-0.393888	0.682055	-0.577502	0.5636	0.839901	6.35895	-0.148885	0.701514	-0.212233	0.831925	1	circRNA	ENST00000444836.5	8,9,10
chr1:226994980-227004993|chr1:227017050-227023262	CDC42BPA	6	14	19	13	17	5	6	0	3	2	0	8	8.0469	7.40354	9.89628	8.33224	9.6459	4.53117	6.43606	0	3.43287	2.43072	0	16.0209	6.34805	-0.640711	0.768618	-0.833587	0.404514	0.755765	6.34805	-0.706743	0.808412	-0.874237	0.381989	0.757733	6.34805	-0.0660327	0.835931	-0.078993	0.937038	1	circRNA	ENST00000448940.5	19,18,17,16
chr7:131142941-131375423|chr7:131399433-131411305	MKLN1	0	8	25	19	13	6	7	6	7	4	3	0	0	4.2306	13.0214	12.1779	7.37628	5.4374	7.50874	7.85272	8.01004	4.86145	5.64878	0	6.34378	-0.127488	0.736068	-0.173202	0.862493	0.955833	6.34378	-0.661256	0.796718	-0.829975	0.406553	0.773536	6.34378	-0.533768	0.809414	-0.65945	0.509607	1	circRNA	ENST00000421797.6	3,4,5,6,7
chr7:131327997-131375423|chr7:131399433-131411305	MKLN1	0	8	25	19	13	6	7	6	7	4	3	0	0	4.2306	13.0214	12.1779	7.37628	5.4374	7.50874	7.85272	8.01004	4.86145	5.64878	0	6.34378	-0.127488	0.736068	-0.173202	0.862493	0.955833	6.34378	-0.661256	0.796718	-0.829975	0.406553	0.773536	6.34378	-0.533768	0.809414	-0.65945	0.509607	1	circRNA	ENST00000458153.5	2,3,4,5,6
chr10:84373815-84417770|chr10:84425893-84438511	CCSER2	7	13	0	6	11	5	6	7	5	10	3	3	9.38806	6.87472	0	3.84565	6.24147	4.53117	6.43606	9.16151	5.72146	12.1536	5.64878	6.00785	6.33419	0.459546	0.752422	0.610756	0.541361	0.832805	6.33419	0.661682	0.772634	0.856398	0.391778	0.764986	6.33419	0.202136	0.770226	0.262438	0.792984	1	circRNA	ENST00000372088.7	4,5
chr2:32357486-32377587|chr2:32406557-32414768	CUFF.33007.1	9	5	10	11	13	5	7	5	8	5	2	2	12.0704	2.64412	5.20857	7.05036	7.37628	4.53117	7.50874	6.54393	9.15433	6.07681	3.76585	4.00523	6.32798	0.0347034	0.641245	0.0541189	0.95684	0.989263	6.32798	-0.0854875	0.684106	-0.124962	0.900553	0.980852	6.32798	-0.120191	0.695785	-0.172741	0.862855	1	circRNA	CUFF.33007.1	2,3,4,5,6,7,8
chr5:132881186-132883339|chr5:132885119-132886309	AFF4	15	12	29	9	6	12	3	0	1	5	2	0	20.1173	6.34589	15.1048	5.76847	3.40444	10.8748	3.21803	0	1.14429	6.07681	3.76585	0	6.31839	-1.37033	0.791859	-1.73053	0.0835365	0.446591	6.31839	-2.02293	0.890702	-2.27117	0.0231369	0.254506	6.31839	-0.652602	0.932217	-0.700053	0.483894	1	circRNA	ENST00000265343.9	20,19
chr3:71001059-71015548|chr3:71053773-71112535	FOXP1	6	8	15	12	0	4	11	1	5	7	8	1	8.0469	4.2306	7.81285	7.6913	0	3.62493	11.7994	1.30879	5.72146	8.50753	15.0634	2.00262	6.31749	-0.774839	0.831591	-0.931756	0.351463	0.722221	6.31749	0.17876	0.820147	0.217961	0.827459	0.955879	6.31749	0.9536	0.859403	1.10961	0.267168	1	circRNA	ENST00000649596.1	12,11,10,9,8
chr3:71001059-71015548|chr3:71053773-71064823	FOXP1	6	8	15	12	0	4	11	1	5	7	8	1	8.0469	4.2306	7.81285	7.6913	0	3.62493	11.7994	1.30879	5.72146	8.50753	15.0634	2.00262	6.31749	-0.774839	0.831591	-0.931756	0.351463	0.722221	6.31749	0.17876	0.820147	0.217961	0.827459	0.955879	6.31749	0.9536	0.859403	1.10961	0.267168	1	circRNA	ENST00000485326.7	6,5,4,3,2
chr9:21455944-21476898|chr9:21477292-21559488	MIR31HG	12	9	16	20	7	6	7	7	0	3	0	2	16.0938	4.75942	8.33371	12.8188	3.97184	5.4374	7.50874	9.16151	0	3.64608	0	4.00523	6.31138	-0.688858	0.664722	-1.03631	0.300058	0.692158	6.31138	-2.4613	0.885055	-2.78096	0.0054199	0.140583	6.31138	-1.77244	0.907253	-1.95363	0.0507444	1	circRNA	ENST00000304425.3	3,2
chr10:134786-179993|chr10:221356-236837	ZMYND11	3	7	21	8	6	6	6	10	7	11	1	0	4.02345	3.70177	10.938	5.12753	3.40444	5.4374	6.43606	13.0879	8.01004	13.369	1.88293	0	6.28487	0.175332	0.743177	0.235922	0.813493	0.944281	6.28487	0.0452255	0.779343	0.0580303	0.953724	0.990631	6.28487	-0.130106	0.785383	-0.16566	0.868425	1	circRNA	ENST00000397962.8	2,3,4
None|chr10:221356-236837	ZMYND11	3	7	21	8	6	6	6	10	7	11	1	0	4.02345	3.70177	10.938	5.12753	3.40444	5.4374	6.43606	13.0879	8.01004	13.369	1.88293	0	6.28487	0.175332	0.743177	0.235922	0.813493	0.944281	6.28487	0.0452255	0.779343	0.0580303	0.953724	0.990631	6.28487	-0.130106	0.785383	-0.16566	0.868425	1	circRNA	ENST00000381584.5	1,2,3,4
chr20:2923285-2947981|chr20:2965202-2975214	PTPRA	0	3	23	23	5	4	6	5	6	4	3	5	0	1.58647	11.9797	14.7417	2.83703	3.62493	6.43606	6.54393	6.86575	4.86145	5.64878	10.0131	6.26157	-0.634693	0.799357	-0.794004	0.427193	0.76693	6.26157	-0.119081	0.808259	-0.147331	0.882871	0.972686	6.26157	0.515611	0.839534	0.614163	0.539107	1	circRNA	ENST00000380393.7	7,8,9
chr20:2923285-2947981|chr20:2965202-2986764	PTPRA	0	3	23	23	5	4	6	5	6	4	3	5	0	1.58647	11.9797	14.7417	2.83703	3.62493	6.43606	6.54393	6.86575	4.86145	5.64878	10.0131	6.26157	-0.634693	0.799357	-0.794004	0.427193	0.76693	6.26157	-0.119081	0.808259	-0.147331	0.882871	0.972686	6.26157	0.515611	0.839534	0.614163	0.539107	1	circRNA	ENST00000318266.9	3,4,5,6
chr5:31410887-31421271|chr5:31424471-31429474	DROSHA	8	12	10	17	6	0	9	5	5	7	0	4	10.7292	6.34589	5.20857	10.896	3.40444	0	9.65409	6.54393	5.72146	8.50753	0	8.01047	6.2518	-0.786665	0.760757	-1.03406	0.30111	0.692158	6.2518	-0.523607	0.784349	-0.667569	0.504409	0.813261	6.2518	0.263058	0.819557	0.320976	0.748229	1	circRNA	ENST00000511367.6	29,28,27
chr22:26443552-26457858|chr22:26458577-26463916	HPS4	16	15	20	9	12	6	7	3	5	0	0	0	21.4584	7.93237	10.4171	5.76847	6.80887	5.4374	7.50874	3.92636	5.72146	0	0	0	6.24827	-0.882205	0.705646	-1.25021	0.211223	0.62154	6.24827	-2.68749	0.932795	-2.88112	0.00396267	0.130087	6.24827	-1.80529	0.957673	-1.88508	0.0594195	1	circRNA	ENST00000519774.5	3,2
chr14:100936295-100937402|chr14:100949596-100950401	CUFF.27103.3	0	0	57	0	0	0	19	19	0	0	0	0	0	0	29.6888	0	0	0	20.3809	24.8669	0	0	0	0	6.24472	0.601661	3.54754	0.169599	0.865325	0.955833	6.24472	-4.74057	3.68528	-1.28635	0.19832	0.582547	6.24472	-5.34223	3.68417	-1.45005	0.147044	1	circRNA	CUFF.27103.3	17,18,19,20,21,22,23,24
chr10:96533190-96544075|chr10:96576829-96586733	TM9SF3	7	5	8	10	13	16	5	7	0	10	2	0	9.38806	2.64412	4.16686	6.40942	7.37628	14.4997	5.36338	9.16151	0	12.1536	3.76585	0	6.24407	0.745232	0.764731	0.974502	0.329807	0.705079	6.24407	-0.374171	0.84804	-0.441218	0.659055	0.888751	6.24407	-1.1194	0.839002	-1.33421	0.182136	1	circRNA	ENST00000371142.8	9,8,7,6,5,4,3,2
chr1:240234450-240257944|chr1:240392562-240438060	CUFF.5644.4	0	0	86	0	0	0	0	23	0	0	0	0	0	0	44.7937	0	0	0	0	30.1021	0	0	0	0	6.24132	-0.581365	3.5482	-0.163848	NA	NA	6.24132	-5.33266	3.68286	-1.44797	NA	NA	6.24132	-4.7513	3.68721	-1.28859	NA	NA	circRNA	CUFF.5644.4	7,8,9,10,11,12,13,14,15
chr17:48029176-48032155|chr17:48033944-48036850	CUFF.25267.3	19	10	14	16	7	9	6	0	7	0	0	0	25.4819	5.28824	7.292	10.2551	3.97184	8.1561	6.43606	0	8.01004	0	0	0	6.24094	-1.31674	0.875562	-1.50388	0.132611	0.521754	6.24094	-2.35792	1.00272	-2.35154	0.0186961	0.228375	6.24094	-1.04118	1.03761	-1.00344	0.315651	1	circRNA	CUFF.25267.3	3
chr2:241606473-241632916|chr2:241634079-241636940	THAP4	5	10	20	13	9	0	8	6	6	3	0	6	6.70575	5.28824	10.4171	8.33224	5.10666	0	8.58141	7.85272	6.86575	3.64608	0	12.0157	6.23431	-0.554116	0.758574	-0.730471	0.465103	0.788998	6.23431	-0.473574	0.790512	-0.599073	0.549124	0.83681	6.23431	0.0805419	0.817679	0.0985007	0.921535	1	circRNA	ENST00000407315.5	2
chr12:2818277-2820085|chr12:2821792-2822793	ITFG2	5	13	23	13	6	0	7	3	0	4	7	4	6.70575	6.87472	11.9797	8.33224	3.40444	0	7.50874	3.92636	0	4.86145	13.1805	8.01047	6.23203	-1.23523	0.802666	-1.53891	0.123827	0.504189	6.23203	-0.473789	0.799644	-0.592499	0.553516	0.839015	6.23203	0.761438	0.853608	0.892023	0.37238	1	circRNA	ENST00000228799.6	5,6,7,8,9
chr5:145765000-145796441|chr5:145826200-145835176	PRELID2	6	2	13	16	15	4	6	5	9	6	1	2	8.0469	1.05765	6.77114	10.2551	8.51109	3.62493	6.43606	6.54393	10.2986	7.29217	1.88293	4.00523	6.22714	-0.0150626	0.711392	-0.0211734	0.983107	0.99783	6.22714	-0.0539522	0.746482	-0.0722753	0.942383	0.98853	6.22714	-0.0388897	0.758706	-0.0512579	0.95912	1	circRNA	ENST00000394450.6	6,5,4,3,2
chr3:152300367-152414940|chr3:152432920-152445281	MBNL1	13	10	15	12	13	5	7	0	3	5	4	0	17.435	5.28824	7.81285	7.6913	7.37628	4.53117	7.50874	0	3.43287	6.07681	7.53171	0	6.22374	-0.866201	0.727507	-1.19064	0.233794	0.641486	6.22374	-1.08774	0.783932	-1.38755	0.165274	0.535415	6.22374	-0.221543	0.81832	-0.270729	0.7866	1	circRNA	ENST00000282486.10	3,4
chr11:65893296-65894013|chr11:65897006-65900240	FOSL1	13	10	20	15	5	5	7	2	4	0	2	3	17.435	5.28824	10.4171	9.61412	2.83703	4.53117	7.50874	2.61757	4.57717	0	3.76585	6.00785	6.21665	-1.26607	0.693504	-1.82561	0.0679087	0.404032	6.21665	-1.60611	0.773528	-2.07634	0.0378621	0.31305	6.21665	-0.340042	0.820914	-0.414224	0.67871	1	circRNA	ENST00000532401.1	3,2
chr1:233057290-233090060|chr1:233095863-233135012	PCNX2	11	7	20	30	4	6	5	4	5	2	0	0	14.7527	3.70177	10.4171	19.2282	2.26962	5.4374	5.36338	5.23515	5.72146	2.43072	0	0	6.21313	-1.41584	0.731223	-1.93626	0.0528355	0.36827	6.21313	-2.32574	0.868873	-2.67674	0.00743428	0.153549	6.21313	-0.909903	0.912095	-0.997597	0.318475	1	circRNA	ENST00000258229.13	23,22
chr2:61499894-61522610|chr2:61533903-61536709	CUFF.53263.11	0	0	143	0	0	0	0	0	0	0	0	0	0	0	74.4825	0	0	0	0	0	0	0	0	0	6.20688	-21.2067	3.68097	-5.76119	NA	NA	6.20688	-20.9285	3.68097	-5.68561	NA	NA	6.20688	0	3.81698	0	NA	NA	circRNA	CUFF.53263.11	5,4,3,2
chr7:137908436-137912990|chr7:137916012-137928149	CREB3L2	8	24	15	19	7	2	2	3	4	4	2	3	10.7292	12.6918	7.81285	12.1779	3.97184	1.81247	2.14535	3.92636	4.57717	4.86145	3.76585	6.00785	6.20667	-1.85232	0.654849	-2.82863	0.0046748	0.172312	6.20667	-1.18188	0.658726	-1.7942	0.0727819	0.393097	6.20667	0.67044	0.746915	0.897612	0.369392	1	circRNA	ENST00000616381.4	5,4,3
chr1:1806538-1815755|chr1:1839238-1890819	GNB1	2	9	15	26	12	5	2	2	9	7	3	1	2.6823	4.75942	7.81285	16.6645	6.80887	4.53117	2.14535	2.61757	10.2986	8.50753	5.64878	2.00262	6.20663	-0.953012	0.72825	-1.30863	0.190659	0.600562	6.20663	-0.245567	0.728295	-0.33718	0.735981	0.917451	6.20663	0.707445	0.773929	0.914095	0.360667	1	circRNA	ENST00000439272.6	4,3,2
chr15:83139275-83151214|chr15:83164075-83207330	HDGFL3	5	6	10	11	8	12	11	0	5	8	4	1	6.70575	3.17295	5.20857	7.05036	4.53925	10.8748	11.7994	0	5.72146	9.72289	7.53171	2.00262	6.19415	0.335129	0.723261	0.463358	0.643108	0.872895	6.19415	0.233272	0.758698	0.307464	0.758491	0.930809	6.19415	-0.101857	0.760341	-0.133962	0.893433	1	circRNA	ENST00000299633.6	5,4,3,2
chrX:54456567-54465450|chrX:54465852-54467783	FGD1	13	13	16	24	3	4	4	5	0	0	0	5	17.435	6.87472	8.33371	15.3826	1.70222	3.62493	4.29071	6.54393	0	0	0	10.0131	6.18341	-1.61148	0.796126	-2.02415	0.0429542	0.348443	6.18341	-2.50706	0.940154	-2.66664	0.00766132	0.153549	6.18341	-0.895572	0.988556	-0.90594	0.364968	1	circRNA	ENST00000375135.3	8,7
chr10:68956312-68959805|chr10:68960249-68962081	DDX21	7	9	6	15	6	2	2	7	10	0	6	4	9.38806	4.75942	3.12514	9.61412	3.40444	1.81247	2.14535	9.16151	11.4429	0	11.2976	8.01047	6.18012	-0.726127	0.791805	-0.917053	0.359115	0.723126	6.18012	0.2065	0.780649	0.264523	0.791377	0.941225	6.18012	0.932626	0.821222	1.13566	0.2561	1	circRNA	ENST00000354185.8	2
chr11:46049497-46076753|chr11:46092223-46117921	CUFF.16045.8	18	0	96	0	0	0	0	0	0	0	0	0	24.1407	0	50.0023	0	0	0	0	0	0	0	0	0	6.17858	-6.77212	3.68098	-1.83976	0.0658037	0.401461	6.17858	-6.05691	3.68098	-1.64546	0.0998748	0.442208	6.17858	0	3.81698	0	1	1	circRNA	CUFF.16045.8	6,5,4,3,2
chr2:206126844-206127796|chr2:206130242-206132944	NDUFS1	9	21	22	10	6	0	14	0	4	5	0	2	12.0704	11.1053	11.4589	6.40942	3.40444	0	15.0175	0	4.57717	6.07681	0	4.00523	6.17709	-1.1606	0.868295	-1.33664	0.181341	0.587125	6.17709	-1.42266	0.924282	-1.53921	0.123753	0.469324	6.17709	-0.262067	0.961174	-0.272653	0.78512	1	circRNA	ENST00000233190.10	16,15
chr1:180976646-180984676|chr1:181005463-181022638	CUFF.5244.1	6	11	17	16	13	0	7	2	6	4	1	5	8.0469	5.81707	8.85457	10.2551	7.37628	0	7.50874	2.61757	6.86575	4.86145	1.88293	10.0131	6.17495	-0.870007	0.722481	-1.20419	0.228515	0.639634	6.17495	-0.486202	0.740729	-0.656383	0.511578	0.813645	6.17495	0.383805	0.781329	0.491221	0.62327	1	circRNA	CUFF.5244.1	6,5,4,3,2
chr9:110875722-110941420|chr9:111011690-111036121	CUFF.57345.6	0	0	60	40	0	0	16	0	0	0	0	0	0	0	31.2514	25.6377	0	0	17.1628	0	0	0	0	0	6.17099	-1.73335	3.5542	-0.487691	0.625769	0.870372	6.17099	-5.67652	3.68185	-1.54176	0.123133	0.468664	6.17099	-3.94317	3.694	-1.06745	0.285768	1	circRNA	CUFF.57345.6	7,6,5,4,3,2
chr3:47088247-47097954|chr3:47106120-47113875	SETD2	4	14	25	3	15	5	3	5	5	2	6	2	5.3646	7.40354	13.0214	1.92282	8.51109	4.53117	3.21803	6.54393	5.72146	2.43072	11.2976	4.00523	6.1643	-0.285064	0.707112	-0.403138	0.686847	0.888037	6.1643	-0.30898	0.744578	-0.414974	0.678161	0.901783	6.1643	-0.0239162	0.764958	-0.0312647	0.975058	1	circRNA	ENST00000445387.5	7,6,5,4
chr3:47088249-47097954|chr3:47106120-47113875	SETD2	4	14	25	3	15	5	3	5	5	2	6	2	5.3646	7.40354	13.0214	1.92282	8.51109	4.53117	3.21803	6.54393	5.72146	2.43072	11.2976	4.00523	6.1643	-0.285064	0.707112	-0.403138	0.686847	0.888037	6.1643	-0.30898	0.744578	-0.414974	0.678161	0.901783	6.1643	-0.0239162	0.764958	-0.0312647	0.975058	1	circRNA	ENST00000638947.1	9,8,7,6,5,4
chr4:150439097-150467672|chr4:150491035-150588047	CUFF.79340.7	0	0	0	0	130	0	0	0	0	0	0	0	0	0	0	0	73.7628	0	0	0	0	0	0	0	6.1469	20.7696	3.68177	5.64118	NA	NA	6.1469	0	3.81693	0	NA	NA	6.1469	-22.8767	3.68183	-6.21341	NA	NA	circRNA	CUFF.79340.7	8,7,6,5
chr3:57841371-57847196|chr3:57858159-57860698	SLMAP	7	13	10	17	0	10	4	7	10	6	0	0	9.38806	6.87472	5.20857	10.896	0	9.06234	4.29071	9.16151	11.4429	7.29217	0	0	6.13475	-0.562057	0.880739	-0.638165	0.523366	0.824872	6.13475	-0.662265	0.917605	-0.721732	0.470459	0.801806	6.13475	-0.100208	0.940564	-0.10654	0.915154	1	circRNA	ENST00000295951.7	5,6,7,8
chr5:176919251-176943334|chr5:176958154-176969052	CUFF.42763.2	0	0	0	76	0	0	0	19	0	0	0	0	0	0	0	48.7116	0	0	0	24.8669	0	0	0	0	6.13154	-0.977727	3.54979	-0.275432	NA	NA	6.13154	-5.45225	3.68249	-1.48059	NA	NA	6.13154	-4.47452	3.68913	-1.21289	NA	NA	circRNA	CUFF.42763.2	5,4,3,2
chr8:73617451-73673106|chr8:73688813-73738283	STAU2	5	11	14	21	4	10	7	7	8	1	1	0	6.70575	5.81707	7.292	13.4598	2.26962	9.06234	7.50874	9.16151	9.15433	1.21536	1.88293	0	6.12745	-0.294842	0.717028	-0.4112	0.680926	0.886934	6.12745	-1.30269	0.820987	-1.58673	0.112573	0.451955	6.12745	-1.00785	0.836971	-1.20416	0.228528	1	circRNA	ENST00000522695.5	3,2
chr1:224684843-224730461|chr1:224734706-224739328	CNIH3	6	14	17	20	12	0	6	2	7	7	0	2	8.0469	7.40354	8.85457	12.8188	6.80887	0	6.43606	2.61757	8.01004	8.50753	0	4.00523	6.12576	-1.18804	0.755017	-1.57353	0.115597	0.50282	6.12576	-0.775533	0.772413	-1.00404	0.315359	0.710912	6.12576	0.412506	0.821347	0.502232	0.615505	1	circRNA	ENST00000498382.5	4,5
chr2:233354674-233388256|chr2:233390483-233434379	DGKD	10	15	10	12	10	8	3	3	1	7	5	0	13.4115	7.93237	5.20857	7.6913	5.67406	7.24987	3.21803	3.92636	1.14429	8.50753	9.41463	0	6.11488	-0.70326	0.699568	-1.00528	0.314763	0.701527	6.11488	-0.797668	0.747558	-1.06703	0.285958	0.683333	6.11488	-0.0944083	0.780129	-0.121016	0.903678	1	circRNA	ENST00000264057.6	2,3
chr5:138567722-138568924|chr5:138571141-138573762	HSPA9	7	16	18	11	8	2	6	1	6	10	3	0	9.38806	8.46119	9.37542	7.05036	4.53925	1.81247	6.43606	1.30879	6.86575	12.1536	5.64878	0	6.08664	-1.24131	0.710616	-1.7468	0.0806716	0.441767	6.08664	-0.388557	0.701893	-0.553584	0.579864	0.849019	6.08664	0.85275	0.76284	1.11786	0.263626	1	circRNA	ENST00000649126.1	5,4
chr15:25375763-25405460|chr15:25411971-25421925	CUFF.17866.4	0	0	0	0	0	0	68	0	0	0	0	0	0	0	0	0	0	0	72.942	0	0	0	0	0	6.0785	20.9959	3.68182	5.70258	NA	NA	6.0785	0	3.81693	0	NA	NA	6.0785	-24.7328	3.68188	-6.71744	NA	NA	circRNA	CUFF.17866.4	6,5,4,3
chr5:172926569-172932435|chr5:172935310-172950708	ERGIC1	10	8	8	18	12	8	10	2	3	4	2	0	13.4115	4.2306	4.16686	11.5369	6.80887	7.24987	10.7268	2.61757	3.43287	4.86145	3.76585	0	6.06743	-0.214596	0.679532	-0.315799	0.752155	0.914548	6.06743	-1.33213	0.797825	-1.6697	0.0949789	0.4357	6.06743	-1.11753	0.812484	-1.37545	0.168991	1	circRNA	ENST00000393784.7	8,9
chr17:46094701-46170854|chr17:46172232-46192822	KANSL1	5	0	32	0	16	0	7	10	9	0	5	0	6.70575	0	16.6674	0	9.0785	0	7.50874	13.0879	10.2986	0	9.41463	0	6.06346	0.341339	2.00689	0.170084	0.864944	0.955833	6.06346	-0.241266	2.03066	-0.118811	0.905425	0.982289	6.06346	-0.582605	2.0308	-0.286885	0.774201	1	circRNA	ENST00000432791.6	2
chr14:21213117-21230318|chr14:21234229-21234768	CUFF.25067.2	0	34	36	56	0	0	0	0	0	0	0	0	0	17.98	18.7508	35.8927	0	0	0	0	0	0	0	0	6.05197	-6.74368	3.58345	-1.8819	0.0598501	0.388102	6.05197	-6.02847	3.58345	-1.68231	0.0925087	0.433615	6.05197	0	3.72295	0	1	1	circRNA	CUFF.25067.2	3,2
chr2:61482539-61482956|chr2:61490776-61492034	CUFF.33620.6	7	12	23	6	13	4	4	3	4	11	2	0	9.38806	6.34589	11.9797	3.84565	7.37628	3.62493	4.29071	3.92636	4.57717	13.369	3.76585	0	6.0408	-0.669092	0.718379	-0.931392	0.351651	0.722221	6.0408	-0.43953	0.744374	-0.590469	0.554876	0.839015	6.0408	0.229563	0.77748	0.295265	0.767791	1	circRNA	CUFF.33620.6	15,14,13,12,11
chr9:83669327-83677726|chr9:83686155-83707499	UBQLN1	4	14	19	22	12	6	7	2	8	0	0	2	5.3646	7.40354	9.89628	14.1007	6.80887	5.4374	7.50874	2.61757	9.15433	0	0	4.00523	6.02477	-0.71166	0.724031	-0.982913	0.32565	0.705079	6.02477	-1.42161	0.814921	-1.74447	0.0810767	0.411337	6.02477	-0.709948	0.842068	-0.8431	0.399172	1	circRNA	ENST00000376395.8	6,5,4,3,2
chr6:53057824-53071056|chr6:53076543-53078798	FBXO9	14	5	8	26	12	4	9	0	0	0	1	4	18.7761	2.64412	4.16686	16.6645	6.80887	3.62493	9.65409	0	0	0	1.88293	8.01047	6.01941	-1.01179	0.914773	-1.10605	0.268703	0.666001	6.01941	-2.27423	1.05311	-2.15954	0.0308083	0.288965	6.01941	-1.26244	1.08063	-1.16825	0.242707	1	circRNA	ENST00000498744.5	3,4,5
chrX:53634298-53645310|chrX:53654131-53680048	HUWE1	6	8	12	17	0	13	7	0	4	6	4	2	8.0469	4.2306	6.25028	10.896	0	11.781	7.50874	0	4.57717	7.29217	7.53171	4.00523	6.00999	-0.60981	0.851885	-0.715836	0.474093	0.79053	6.00999	-0.317703	0.871242	-0.364655	0.715369	0.910352	6.00999	0.292108	0.899544	0.324728	0.745387	1	circRNA	ENST00000342160.7	6,5,4,3
chr21:37073364-37108391|chr21:37129063-37132681	TTC3	7	13	15	9	15	4	5	4	5	5	3	1	9.38806	6.87472	7.81285	5.76847	8.51109	3.62493	5.36338	5.23515	5.72146	6.07681	5.64878	2.00262	6.00236	-0.3331	0.61604	-0.540711	0.588707	0.850669	6.00236	-0.549129	0.672796	-0.816189	0.414392	0.773536	6.00236	-0.216029	0.696379	-0.310217	0.756396	1	circRNA	ENST00000494243.5	2,3,4,5,6,7,8
chr21:37073473-37108391|chr21:37129063-37132681	TTC3	7	13	15	9	15	4	5	4	5	5	3	1	9.38806	6.87472	7.81285	5.76847	8.51109	3.62493	5.36338	5.23515	5.72146	6.07681	5.64878	2.00262	6.00236	-0.3331	0.61604	-0.540711	0.588707	0.850669	6.00236	-0.549129	0.672796	-0.816189	0.414392	0.773536	6.00236	-0.216029	0.696379	-0.310217	0.756396	1	circRNA	ENST00000481605.5	2,3,4,5,6
chr6:154433507-154441291|chr6:154442290-154450094	CUFF.44944.7	11	12	26	20	6	0	9	6	0	3	0	0	14.7527	6.34589	13.5423	12.8188	3.40444	0	9.65409	7.85272	0	3.64608	0	0	6.00142	-1.22119	0.791419	-1.54304	0.122821	0.503014	6.00142	-3.47753	1.12372	-3.09467	0.00197031	0.081169	6.00142	-2.25634	1.15196	-1.95869	0.050149	1	circRNA	CUFF.44944.7	3,2
chr14:55580354-55612018|chr14:55619312-55627911	KTN1	2	13	19	13	9	12	11	2	3	7	1	0	2.6823	6.87472	9.89628	8.33224	5.10666	10.8748	11.7994	2.61757	3.43287	8.50753	1.88293	0	6.00061	0.0868427	0.703568	0.123432	0.901765	0.972261	6.00061	-0.927054	0.799388	-1.15971	0.246169	0.636163	6.00061	-1.0139	0.806697	-1.25685	0.208808	1	circRNA	ENST00000438792.6	2,3,4,5
chr2:26254474-26263379|chr2:26277160-26278613	HADHB	16	20	11	13	3	1	4	4	6	4	0	1	21.4584	10.5765	5.72943	8.33224	1.70222	0.906234	4.29071	5.23515	6.86575	4.86145	0	2.00262	5.99672	-1.9717	0.772766	-2.55149	0.0107264	0.230284	5.99672	-1.57604	0.798689	-1.97328	0.0484635	0.351537	5.99672	0.395665	0.879176	0.450041	0.652681	1	circRNA	ENST00000537713.5	4,5,6
chr22:38494131-38494629|chr22:38501280-38505950	CUFF.40924.1	7	11	18	17	8	5	4	8	3	6	1	0	9.38806	5.81707	9.37542	10.896	4.53925	4.53117	4.29071	10.4703	3.43287	7.29217	1.88293	0	5.993	-0.611257	0.654192	-0.934371	0.350113	0.722221	5.993	-1.34582	0.754421	-1.78391	0.0744389	0.396267	5.993	-0.734559	0.781383	-0.940075	0.347179	1	circRNA	CUFF.40924.1	7,6,5,4,3,2
chr5:168486543-168488601|chr5:168497348-168497946	CUFF.83178.3	0	35	72	0	28	0	0	0	0	0	0	0	0	18.5089	37.5017	0	15.8874	0	0	0	0	0	0	0	5.99149	-1.80806	3.5554	-0.508539	0.611075	0.860036	5.99149	-5.65453	3.68191	-1.53576	0.124597	0.471674	5.99149	-3.84647	3.6951	-1.04096	0.297892	1	circRNA	CUFF.83178.3	2,3,4,5,6
chr6:149820703-149826263|chr6:149853160-149864884	AL355312.5	3	6	8	15	5	7	6	8	3	5	6	2	4.02345	3.17295	4.16686	9.61412	2.83703	6.34364	6.43606	10.4703	3.43287	6.07681	11.2976	4.00523	5.98974	0.249994	0.685762	0.364549	0.715448	0.90401	5.98974	0.199877	0.723092	0.27642	0.782225	0.940339	5.98974	-0.0501166	0.728034	-0.0688383	0.945118	1	circRNA	ENST00000647612.1	14,13,12,11,10
chr3:3702461-3777724|chr3:3789074-3800700	SUMF1	8	12	12	14	13	0	4	3	10	7	0	2	10.7292	6.34589	6.25028	8.97318	7.37628	0	4.29071	3.92636	11.4429	8.50753	0	4.00523	5.9873	-0.981454	0.776758	-1.26353	0.2064	0.620369	5.9873	-0.324322	0.779465	-0.416083	0.677349	0.901783	5.9873	0.657132	0.824967	0.796555	0.425709	1	circRNA	ENST00000470751.5	5,4,3,2
chr13:28220378-28256291|chr13:28261458-28266714	PAN3	3	9	32	14	7	7	6	4	9	1	1	1	4.02345	4.75942	16.6674	8.97318	3.97184	6.34364	6.43606	5.23515	10.2986	1.21536	1.88293	2.00262	5.98414	-0.696342	0.723833	-0.96202	0.33604	0.709567	5.98414	-1.09899	0.79089	-1.38956	0.164661	0.535415	5.98414	-0.402651	0.81981	-0.491151	0.62332	1	circRNA	ENST00000503791.5	7,8,9
chr17:66306127-66496200|chr17:66514466-66514674	CUFF.26566.1	0	0	49	32	0	0	24	0	0	0	0	0	0	0	25.522	20.5101	0	0	25.7442	0	0	0	0	0	5.98136	-0.84225	3.54963	-0.237278	0.812441	0.944281	5.98136	-5.37139	3.68274	-1.45853	0.144694	0.505212	5.98136	-4.52914	3.68872	-1.22783	0.219509	1	circRNA	CUFF.26566.1	3,4,5
chr10:31387266-31461036|chr10:31502509-31510672	ZEB1	0	9	18	21	0	10	12	2	7	0	4	2	0	4.75942	9.37542	13.4598	0	9.06234	12.8721	2.61757	8.01004	0	7.53171	4.00523	5.97447	-0.224767	0.992555	-0.226453	0.820849	0.944286	5.97447	-0.544752	1.03347	-0.52711	0.598117	0.856458	5.97447	-0.319985	1.04657	-0.305746	0.759798	1	circRNA	ENST00000488625.6	6,7,8
chr10:31319133-31461036|chr10:31502509-31510672	ZEB1	0	9	18	21	0	10	12	2	7	0	4	2	0	4.75942	9.37542	13.4598	0	9.06234	12.8721	2.61757	8.01004	0	7.53171	4.00523	5.97447	-0.224767	0.992555	-0.226453	0.820849	0.944286	5.97447	-0.544752	1.03347	-0.52711	0.598117	0.856458	5.97447	-0.319985	1.04657	-0.305746	0.759798	1	circRNA	ENST00000542879.5	2,3,4
chr10:31319292-31461036|chr10:31502509-31510672	ZEB1	0	9	18	21	0	10	12	2	7	0	4	2	0	4.75942	9.37542	13.4598	0	9.06234	12.8721	2.61757	8.01004	0	7.53171	4.00523	5.97447	-0.224767	0.992555	-0.226453	0.820849	0.944286	5.97447	-0.544752	1.03347	-0.52711	0.598117	0.856458	5.97447	-0.319985	1.04657	-0.305746	0.759798	1	circRNA	ENST00000560721.6	2,3
chr11:121024291-121045673|chr11:121060085-121102664	CUFF.10679.2	0	0	0	77	0	0	0	17	0	0	0	0	0	0	0	49.3525	0	0	0	22.2494	0	0	0	0	5.96682	-1.15781	3.55108	-0.326043	NA	NA	5.96682	-5.47109	3.68243	-1.48573	NA	NA	5.96682	-4.31329	3.69042	-1.16878	NA	NA	circRNA	CUFF.10679.2	2,3,4,5
None|chr10:31387798-31389604	ZEB1	9	5	19	15	4	4	4	10	1	6	3	0	12.0704	2.64412	9.89628	9.61412	2.26962	3.62493	4.29071	13.0879	1.14429	7.29217	5.64878	0	5.96527	-0.601379	0.767781	-0.783269	0.433469	0.772451	5.96527	-1.22055	0.848272	-1.43886	0.15019	0.508949	5.96527	-0.619168	0.873274	-0.709019	0.478313	1	circRNA	ENST00000493835.5	1,2,3,4
chr14:73136579-73147794|chr14:73148106-73170796	PSEN1	11	10	11	12	4	0	5	9	6	8	0	1	14.7527	5.28824	5.72943	7.6913	2.26962	0	5.36338	11.7791	6.86575	9.72289	0	2.00262	5.95541	-0.826155	0.840721	-0.982674	0.325768	0.705079	5.95541	-0.711103	0.871692	-0.815773	0.41463	0.773536	5.95541	0.115052	0.905303	0.127086	0.898872	1	circRNA	ENST00000557293.5	2,3
chr14:73136583-73147794|chr14:73148106-73170796	PSEN1	11	10	11	12	4	0	5	9	6	8	0	1	14.7527	5.28824	5.72943	7.6913	2.26962	0	5.36338	11.7791	6.86575	9.72289	0	2.00262	5.95541	-0.826155	0.840721	-0.982674	0.325768	0.705079	5.95541	-0.711103	0.871692	-0.815773	0.41463	0.773536	5.95541	0.115052	0.905303	0.127086	0.898872	1	circRNA	ENST00000555254.5	2,3
chr11:34947606-34957383|chr11:34978182-34984569	CUFF.9695.2	5	12	20	14	10	3	5	0	9	9	0	2	6.70575	6.34589	10.4171	8.97318	5.67406	2.7187	5.36338	0	10.2986	10.9383	0	4.00523	5.95335	-1.16882	0.756401	-1.54524	0.122289	0.503014	5.95335	-0.287015	0.746535	-0.384464	0.700635	0.906586	5.95335	0.881803	0.802565	1.09873	0.271886	1	circRNA	CUFF.9695.2	4,5,6,7
chr15:84670782-84680712|chr15:84691644-84716024	SEC11A	7	15	13	10	11	12	6	3	3	2	4	0	9.38806	7.93237	6.77114	6.40942	6.24147	10.8748	6.43606	3.92636	3.43287	2.43072	7.53171	0	5.94791	-0.114609	0.629731	-0.181997	0.855585	0.955833	5.94791	-1.17909	0.749305	-1.57358	0.115585	0.458196	5.94791	-1.06448	0.762734	-1.39561	0.162831	1	circRNA	ENST00000559729.5	3,2
chr15:84670069-84680712|chr15:84691644-84716024	SEC11A	7	15	13	10	11	12	6	3	3	2	4	0	9.38806	7.93237	6.77114	6.40942	6.24147	10.8748	6.43606	3.92636	3.43287	2.43072	7.53171	0	5.94791	-0.114609	0.629731	-0.181997	0.855585	0.955833	5.94791	-1.17909	0.749305	-1.57358	0.115585	0.458196	5.94791	-1.06448	0.762734	-1.39561	0.162831	1	circRNA	ENST00000558134.5	4,3,2
None|chr12:116237705-116277059	CUFF.12840.27	0	0	0	0	0	0	0	20	0	0	24	0	0	0	0	0	0	0	0	26.1757	0	0	45.1902	0	5.94716	5.66603	3.68852	1.53612	0.124508	0.504714	5.94716	6.4567	3.68786	1.7508	0.0799812	0.408858	5.94716	0.79067	3.55485	0.22242	0.823987	1	circRNA	CUFF.12840.27	4,3,2
chr7:100818644-100819556|chr7:100820296-100822270	EPHB4	6	15	23	10	10	7	5	6	5	0	0	3	8.0469	7.93237	11.9797	6.40942	5.67406	6.34364	5.36338	7.85272	5.72146	0	0	6.00785	5.94429	-0.467969	0.656749	-0.712555	0.476121	0.79102	5.94429	-1.56446	0.787679	-1.98616	0.0470154	0.351537	5.94429	-1.09649	0.809148	-1.35511	0.175381	1	circRNA	ENST00000360620.7	6,5
chr1:170664459-170719725|chr1:170726401-170730276	PRRX1	8	14	12	0	22	4	5	4	6	11	0	0	10.7292	7.40354	6.25028	0	12.4829	3.62493	5.36338	5.23515	6.86575	13.369	0	0	5.94368	0.193892	0.917175	0.211402	0.832574	0.947497	5.94368	-0.136115	0.957005	-0.142231	0.886898	0.974567	5.94368	-0.330008	0.961358	-0.343272	0.731394	1	circRNA	ENST00000367760.7	2,3
chr5:81513717-81615472|chr5:81650339-81750980	SSBP2	8	25	14	19	6	4	5	2	6	0	0	3	10.7292	13.2206	7.292	12.1779	3.40444	3.62493	5.36338	2.61757	6.86575	0	0	6.00785	5.94197	-1.53185	0.709224	-2.1599	0.0307801	0.32652	5.94197	-1.73678	0.784053	-2.21513	0.0267514	0.272838	5.94197	-0.204921	0.84167	-0.24347	0.807641	1	circRNA	ENST00000320672.8	4,3,2
chr4:113517657-113531215|chr4:113548729-113552030	CAMK2D	6	14	27	9	3	4	8	4	1	8	0	3	8.0469	7.40354	14.0631	5.76847	1.70222	3.62493	8.58141	5.23515	1.14429	9.72289	0	6.00785	5.94173	-0.946649	0.750549	-1.26128	0.20721	0.620369	5.94173	-1.04297	0.800369	-1.30311	0.192537	0.573787	5.94173	-0.0963216	0.838722	-0.114843	0.908569	1	circRNA	ENST00000394524.7	8,7,6
chr7:137885502-137901353|chr7:137916012-137928149	CREB3L2	0	14	20	13	6	15	5	8	9	0	0	1	0	7.40354	10.4171	8.33224	3.40444	13.5935	5.36338	10.4703	10.2986	0	0	2.00262	5.94048	0.259387	0.868808	0.298555	0.76528	0.919824	5.94048	-1.03036	0.965453	-1.06723	0.285867	0.683333	5.94048	-1.28975	0.967786	-1.33268	0.182637	1	circRNA	ENST00000616381.4	9,8,7,6,5,4,3
chr17:47663178-47664158|chr17:47674782-47676408	KPNB1	3	7	15	2	18	5	7	7	3	5	5	2	4.02345	3.70177	7.81285	1.28188	10.2133	4.53117	7.50874	9.16151	3.43287	6.07681	9.41463	4.00523	5.93035	0.885445	0.682437	1.29747	0.194468	0.604404	5.93035	0.398328	0.737414	0.540168	0.589081	0.854042	5.93035	-0.487117	0.720657	-0.675934	0.499083	1	circRNA	ENST00000535458.6	7,8,9,10,11,12,13,14
chr10:48306821-48401611|chr10:48410168-48420154	MAPK8	11	7	26	14	12	3	5	6	3	0	0	2	14.7527	3.70177	13.5423	8.97318	6.80887	2.7187	5.36338	7.85272	3.43287	0	0	4.00523	5.92931	-0.828986	0.701652	-1.18148	0.237413	0.641864	5.92931	-2.4541	0.910927	-2.69407	0.00705858	0.153549	5.92931	-1.62511	0.937074	-1.73424	0.0828754	1	circRNA	ENST00000429041.6	2,3,4
chr3:130850928-130930415|chr3:130941699-130953820	ATP2C1	10	10	13	16	7	3	3	5	1	0	2	7	13.4115	5.28824	6.77114	10.2551	3.97184	2.7187	3.21803	6.54393	1.14429	0	3.76585	14.0183	5.92558	-1.11201	0.773316	-1.43798	0.15044	0.548728	5.92558	-1.04809	0.815152	-1.28576	0.198526	0.582547	5.92558	0.063922	0.860954	0.0742456	0.940815	1	circRNA	ENST00000504381.5	2,3,4,5,6
chr5:32126636-32135571|chr5:32143880-32173809	GOLPH3	7	8	19	9	3	4	13	10	4	4	0	0	9.38806	4.2306	9.89628	5.76847	1.70222	3.62493	13.9448	13.0879	4.57717	4.86145	0	0	5.92349	0.107436	0.765134	0.140415	0.888332	0.968395	5.92349	-1.43173	0.902599	-1.58622	0.112688	0.451955	5.92349	-1.53916	0.90846	-1.69425	0.0902173	1	circRNA	ENST00000265070.6	3,2
chr2:61484105-61485767|chr2:61490776-61492034	XPO1	7	3	8	4	0	4	5	3	4	10	3	9	9.38806	1.58647	4.16686	2.56377	0	3.62493	5.36338	3.92636	4.57717	12.1536	5.64878	18.0236	5.91858	-0.443022	0.854579	-0.518409	0.604173	0.854354	5.91858	1.27539	0.806479	1.58143	0.11378	0.455336	5.91858	1.71841	0.848296	2.02572	0.0427932	1	circRNA	ENST00000401558.6	20,19,18,17
chr6:83352139-83398366|chr6:83407901-83430876	ME1	12	3	9	11	3	4	9	3	3	11	1	2	16.0938	1.58647	4.68771	7.05036	1.70222	3.62493	9.65409	3.92636	3.43287	13.369	1.88293	4.00523	5.918	-0.598807	0.813486	-0.7361	0.46167	0.788998	5.918	-0.24274	0.830938	-0.292127	0.770189	0.934203	5.918	0.356067	0.861511	0.413305	0.679383	1	circRNA	ENST00000369705.3	3,2
chr4:51843267-51863436|chr4:51886638-51891759	DCUN1D4	11	10	17	18	6	0	3	3	2	5	3	3	14.7527	5.28824	8.85457	11.5369	3.40444	0	3.21803	3.92636	2.28858	6.07681	5.64878	6.00785	5.91694	-1.91903	0.739199	-2.59609	0.00942917	0.230284	5.91694	-1.01375	0.7239	-1.4004	0.161394	0.53317	5.91694	0.905277	0.817926	1.1068	0.268382	1	circRNA	ENST00000502930.5	2,3,4,5
chr1:200739966-200760838|chr1:200815644-200832199	CAMSAP2	2	19	11	19	10	3	7	0	8	6	0	4	2.6823	10.0477	5.72943	12.1779	5.67406	2.7187	7.50874	0	9.15433	7.29217	0	8.01047	5.91631	-0.931254	0.781612	-1.19145	0.233475	0.641486	5.91631	-0.321108	0.786765	-0.408138	0.683173	0.902941	5.91631	0.610146	0.829929	0.735179	0.462231	1	circRNA	ENST00000358823.6	2,3,4
chr11:70348420-70354300|chr11:70356254-70362094	PPFIA1	6	14	20	14	12	5	4	2	7	5	2	0	8.0469	7.40354	10.4171	8.97318	6.80887	4.53117	4.29071	2.61757	8.01004	6.07681	3.76585	0	5.91182	-0.881891	0.653513	-1.34946	0.177189	0.587125	5.91182	-0.857207	0.698451	-1.2273	0.219711	0.611631	5.91182	0.0246836	0.739364	0.0333849	0.973368	1	circRNA	ENST00000253925.11	17,18,19
chr3:185687191-185689354|chr3:185689627-185692698	IGF2BP2	10	21	11	19	9	0	3	5	2	6	0	2	13.4115	11.1053	5.72943	12.1779	5.10666	0	3.21803	6.54393	2.28858	7.29217	0	4.00523	5.90656	-1.51042	0.757558	-1.9938	0.0461743	0.36199	5.90656	-1.56566	0.814917	-1.92126	0.0546993	0.359657	5.90656	-0.0552474	0.871423	-0.0633991	0.949449	1	circRNA	ENST00000382199.6	6
chr15:29742781-29761138|chr15:29773357-29800645	TJP1	2	15	13	7	7	5	13	4	13	2	0	2	2.6823	7.93237	6.77114	4.48659	3.97184	4.53117	13.9448	5.23515	14.8758	2.43072	0	4.00523	5.90559	0.274178	0.770781	0.355715	0.722054	0.907318	5.90559	0.00661754	0.813681	0.00813285	0.993511	0.998275	5.90559	-0.267561	0.816831	-0.327559	0.743245	1	circRNA	ENST00000346128.10	8,7,6,5,4,3
chr8:47396626-47407860|chr8:47440542-47595810	SPIDR	7	21	15	19	4	6	4	4	0	6	2	1	9.38806	11.1053	7.81285	12.1779	2.26962	5.4374	4.29071	5.23515	0	7.29217	3.76585	2.00262	5.89814	-1.27924	0.68629	-1.864	0.0623223	0.394735	5.89814	-1.6214	0.769822	-2.1062	0.0351868	0.309791	5.89814	-0.342159	0.819119	-0.417716	0.676155	1	circRNA	ENST00000297423.8	7,8
chr12:122336748-122340752|chr12:122341697-122347374	CLIP1	5	13	13	20	18	7	4	1	10	0	0	2	6.70575	6.87472	6.77114	12.8188	10.2133	6.34364	4.29071	1.30879	11.4429	0	0	4.00523	5.89792	-0.527574	0.797282	-0.661715	0.508154	0.818108	5.89792	-1.02759	0.862681	-1.19116	0.233592	0.627592	5.89792	-0.500015	0.885038	-0.564965	0.572098	1	circRNA	ENST00000302528.11	9
chr8:37834128-37835173|chr8:37837939-37838955	ADGRA2	0	21	9	10	8	6	9	10	3	4	4	0	0	11.1053	4.68771	6.40942	4.53925	5.4374	9.65409	13.0879	3.43287	4.86145	7.53171	0	5.89559	0.444831	0.74663	0.595785	0.551319	0.835642	5.89559	-0.55043	0.832333	-0.66131	0.508414	0.813261	5.89559	-0.99526	0.830725	-1.19806	0.230893	1	circRNA	ENST00000412232.2	12,13,14
chr3:107645909-107710451|chr3:107716849-107728764	BBX	11	12	10	10	10	4	5	1	11	0	5	0	14.7527	6.34589	5.20857	6.40942	5.67406	3.62493	5.36338	1.30879	12.5872	0	9.41463	0	5.8908	-0.945633	0.821291	-1.1514	0.249569	0.65543	5.8908	-0.492723	0.83482	-0.590214	0.555047	0.839015	5.8908	0.452911	0.876016	0.517012	0.605148	1	circRNA	ENST00000415149.6	4,5
chr1:215574118-215575900|chr1:215579137-215579908	KCTD3	12	12	16	6	10	6	10	0	5	2	0	3	16.0938	6.34589	8.33371	3.84565	5.67406	5.4374	10.7268	0	5.72146	2.43072	0	6.00785	5.88478	-0.591676	0.762383	-0.776088	0.437697	0.775783	5.88478	-1.2186	0.84385	-1.4441	0.148712	0.50838	5.88478	-0.626924	0.868737	-0.72165	0.47051	1	circRNA	ENST00000259154.8	4,5,6,7
chr19:11111639-11113277|chr19:11113762-11116093	CUFF.29237.3	7	18	17	11	2	10	0	0	3	7	3	4	9.38806	9.51884	8.85457	7.05036	1.13481	9.06234	0	0	3.43287	8.50753	5.64878	8.01047	5.88405	-1.72189	0.820338	-2.099	0.0358167	0.333483	5.88405	-0.453621	0.784197	-0.578454	0.562958	0.839901	5.88405	1.26827	0.86847	1.46035	0.144194	1	circRNA	CUFF.29237.3	8
chr2:210129172-210153494|chr2:210154611-210171148	KANSL1L	5	15	20	7	6	7	4	5	2	10	0	3	6.70575	7.93237	10.4171	4.48659	3.40444	6.34364	4.29071	6.54393	2.28858	12.1536	0	6.00785	5.88122	-0.562524	0.708216	-0.794283	0.427031	0.76693	5.88122	-0.492451	0.744403	-0.661538	0.508267	0.813261	5.88122	0.0700727	0.774534	0.0904708	0.927913	1	circRNA	ENST00000281772.13	2
chr7:24573593-24620051|chr7:24668660-24679130	MPP6	2	10	10	9	13	10	7	5	6	5	0	4	2.6823	5.28824	5.20857	5.76847	7.37628	9.06234	7.50874	6.54393	6.86575	6.07681	0	8.01047	5.86599	0.643402	0.638119	1.00828	0.31332	0.701527	5.86599	0.132856	0.699868	0.189831	0.849442	0.964902	5.86599	-0.510546	0.691558	-0.738254	0.46036	1	circRNA	ENST00000396475.6	2,3,4,5,6,7,8,9,10
chr16:66935711-66938036|chr16:66939358-66940221	CES2	10	8	16	4	14	9	4	4	0	7	4	0	13.4115	4.2306	8.33371	2.56377	7.94369	8.1561	4.29071	5.23515	0	8.50753	7.53171	0	5.85037	-0.0806582	0.773865	-0.104228	0.916989	0.977289	5.85037	-0.767007	0.847845	-0.904655	0.365648	0.743346	5.85037	-0.686349	0.859756	-0.798307	0.424692	1	circRNA	ENST00000417689.5	2,3
chr7:17850964-17868406|chr7:17875790-17890362	SNX13	4	3	15	23	12	0	9	5	3	7	3	0	5.3646	1.58647	7.81285	14.7417	6.80887	0	9.65409	6.54393	3.43287	8.50753	5.64878	0	5.84181	-0.373403	0.850219	-0.439185	0.660527	0.878621	5.84181	-0.704463	0.900767	-0.782071	0.434173	0.776103	5.84181	-0.33106	0.919646	-0.359986	0.718858	1	circRNA	ENST00000428135.7	9,8,7,6
chr1:245863886-245915529|chr1:245929937-245953230	CUFF.6199.1	18	11	25	11	0	5	7	0	0	0	0	4	24.1407	5.81707	13.0214	7.05036	0	4.53117	7.50874	0	0	0	0	8.01047	5.83999	-2.05649	1.58411	-1.2982	0.194218	0.604404	5.83999	-2.74872	1.66589	-1.65	0.0989435	0.442208	5.83999	-0.692227	1.70581	-0.405806	0.684885	1	circRNA	CUFF.6199.1	5,4,3,2
chr6:135002842-135039572|chr6:135042126-135050581	HBS1L	10	13	27	14	8	7	3	2	1	1	3	1	13.4115	6.87472	14.0631	8.97318	4.53925	6.34364	3.21803	2.61757	1.14429	1.21536	5.64878	2.00262	5.83767	-1.32543	0.664778	-1.99379	0.0461748	0.36199	5.83767	-2.22617	0.817525	-2.72306	0.00646808	0.148672	5.83767	-0.900739	0.86364	-1.04296	0.296968	1	circRNA	ENST00000367837.9	4,3
None|chr21:37430400-37472683	DYRK1A	6	12	13	9	10	5	5	3	10	10	0	0	8.0469	6.34589	6.77114	5.76847	5.67406	4.53117	5.36338	3.92636	11.4429	12.1536	0	0	5.83533	-0.436769	0.73553	-0.593815	0.552636	0.835642	5.83533	-0.0443821	0.751461	-0.0590611	0.952903	0.990631	5.83533	0.392387	0.779109	0.503636	0.614517	1	circRNA	ENST00000455097.6	1,2
chr3:197791540-197814907|chr3:197820430-197826877	LRCH3	0	20	17	10	7	3	9	0	7	5	3	4	0	10.5765	8.85457	6.40942	3.97184	2.7187	9.65409	0	8.01004	6.07681	5.64878	8.01047	5.8276	-0.714256	0.795309	-0.898087	0.369139	0.725658	5.8276	0.0338341	0.793231	0.0426535	0.965978	0.993843	5.8276	0.74809	0.831345	0.899856	0.368197	1	circRNA	ENST00000438796.6	2,3,4
chrX:10495691-10523091|chrX:10567603-10620289	MID1	4	10	24	12	8	6	9	0	5	5	3	1	5.3646	5.28824	12.5006	7.6913	4.53925	5.4374	9.65409	0	5.72146	6.07681	5.64878	2.00262	5.82709	-0.652605	0.706599	-0.923586	0.355702	0.723126	5.82709	-0.650327	0.748063	-0.869348	0.384657	0.757733	5.82709	0.00227825	0.780326	0.00291961	0.99767	1	circRNA	ENST00000317552.8	3,2
chrX:10506485-10523091|None	MID1	4	10	24	12	8	6	9	0	5	5	3	1	5.3646	5.28824	12.5006	7.6913	4.53925	5.4374	9.65409	0	5.72146	6.07681	5.64878	2.00262	5.82709	-0.652605	0.706599	-0.923586	0.355702	0.723126	5.82709	-0.650327	0.748063	-0.869348	0.384657	0.757733	5.82709	0.00227825	0.780326	0.00291961	0.99767	1	circRNA	ENST00000610939.1	2,1
chr19:45251639-45263112|chr19:45263367-45264683	CUFF.31239.2	0	0	0	0	0	0	0	0	61	0	0	0	0	0	0	0	0	0	0	0	69.8018	0	0	0	5.81682	0	3.81693	0	NA	NA	5.81682	21.0888	3.6844	5.72381	NA	NA	5.81682	23.5485	3.68445	6.39131	NA	NA	circRNA	CUFF.31239.2	2
chr7:44666851-44674410|chr7:44675268-44675969	OGDH	5	19	11	10	11	6	9	0	1	4	4	3	6.70575	10.0477	5.72943	6.40942	6.24147	5.4374	9.65409	0	1.14429	4.86145	7.53171	6.00785	5.81421	-0.407469	0.709319	-0.574452	0.565662	0.840492	5.81421	-0.641574	0.763805	-0.83997	0.400925	0.772792	5.81421	-0.234104	0.787706	-0.297197	0.766316	1	circRNA	ENST00000439616.6	4,5
chr1:240211235-240257944|chr1:240334229-240355815	FMN2	2	0	15	0	10	3	9	3	4	12	0	9	2.6823	0	7.81285	0	5.67406	2.7187	9.65409	3.92636	4.57717	14.5843	0	18.0236	5.80445	1.04989	1.03202	1.01731	0.309004	0.699587	5.80445	1.80503	1.03043	1.75173	0.0798203	0.408858	5.80445	0.755141	1.00504	0.751356	0.452438	1	circRNA	ENST00000319653.13	7,8,9,10,11,12,13
chr6:89750532-89751430|chr6:89753622-89754082	MDN1	16	11	19	9	9	2	6	2	3	6	0	0	21.4584	5.81707	9.89628	5.76847	5.10666	1.81247	6.43606	2.61757	3.43287	7.29217	0	0	5.80317	-1.35772	0.771569	-1.75968	0.0784614	0.436104	5.80317	-1.77631	0.857021	-2.07266	0.0382041	0.31305	5.80317	-0.418594	0.904349	-0.462868	0.643459	1	circRNA	ENST00000369393.7	23,22
chr10:94403584-94441895|chr10:94474783-94493364	TBC1D12	22	11	18	11	5	2	3	4	2	2	0	0	29.5053	5.81707	9.37542	7.05036	2.83703	1.81247	3.21803	5.23515	2.28858	2.43072	0	0	5.79751	-1.96523	0.775467	-2.53426	0.0112687	0.230284	5.79751	-3.15765	1.00355	-3.14649	0.00165241	0.0770075	5.79751	-1.19242	1.06222	-1.12257	0.26162	1	circRNA	ENST00000225235.4	2,3
chr2:23819882-23823257|chr2:23823569-23828848	ATAD2B	11	12	21	24	0	0	4	0	7	5	2	0	14.7527	6.34589	10.938	15.3826	0	0	4.29071	0	8.01004	6.07681	3.76585	0	5.79688	-3.61868	1.00707	-3.59328	0.000326542	0.0617437	5.79688	-1.30924	0.829054	-1.57919	0.114292	0.456516	5.79688	2.30944	1.07166	2.15501	0.0311613	1	circRNA	ENST00000238789.9	16
chr10:845055-863742|chr10:885760-931427	LARP4B	4	6	4	17	6	3	5	4	8	7	3	4	5.3646	3.17295	2.08343	10.896	3.40444	2.7187	5.36338	5.23515	9.15433	8.50753	5.64878	8.01047	5.79665	-0.377986	0.713843	-0.529509	0.596452	0.854354	5.79665	0.578645	0.700857	0.825625	0.409017	0.773536	5.79665	0.956631	0.734486	1.30245	0.192762	1	circRNA	ENST00000612396.4	5,4,3,2
None|chr10:885760-931427	LARP4B	4	6	4	17	6	3	5	4	8	7	3	4	5.3646	3.17295	2.08343	10.896	3.40444	2.7187	5.36338	5.23515	9.15433	8.50753	5.64878	8.01047	5.79665	-0.377986	0.713843	-0.529509	0.596452	0.854354	5.79665	0.578645	0.700857	0.825625	0.409017	0.773536	5.79665	0.956631	0.734486	1.30245	0.192762	1	circRNA	ENST00000476529.5	6,5,4,3,2
chr8:42897188-42906172|chr8:42943445-42950387	HOOK3	1	6	15	15	11	5	4	4	3	10	3	3	1.34115	3.17295	7.81285	9.61412	6.24147	4.53117	4.29071	5.23515	3.43287	12.1536	5.64878	6.00785	5.79022	-0.15867	0.704665	-0.225171	0.821846	0.944286	5.79022	0.266603	0.718831	0.370885	0.710724	0.909533	5.79022	0.425273	0.73908	0.575409	0.565015	1	circRNA	ENST00000307602.8	2,3,4,5
chr4:904779-911672|chr4:913668-932042	GAK	7	15	13	11	13	9	1	3	7	8	0	0	9.38806	7.93237	6.77114	7.05036	7.37628	8.1561	1.07268	3.92636	8.01004	9.72289	0	0	5.78386	-0.544355	0.756441	-0.719626	0.471755	0.788998	5.78386	-0.655113	0.800747	-0.818128	0.413284	0.773536	5.78386	-0.110759	0.827251	-0.133888	0.893491	1	circRNA	ENST00000505819.5	5,4,3,2
None|chr4:913668-915497	GAK	7	15	13	11	13	9	1	3	7	8	0	0	9.38806	7.93237	6.77114	7.05036	7.37628	8.1561	1.07268	3.92636	8.01004	9.72289	0	0	5.78386	-0.544355	0.756441	-0.719626	0.471755	0.788998	5.78386	-0.655113	0.800747	-0.818128	0.413284	0.773536	5.78386	-0.110759	0.827251	-0.133888	0.893491	1	circRNA	ENST00000511983.5	4,3,2
chr7:122101680-122113117|chr7:122133741-122144160	AASS	5	11	9	8	14	8	0	2	7	3	4	5	6.70575	5.81707	4.68771	5.12753	7.94369	7.24987	0	2.61757	8.01004	3.64608	7.53171	10.0131	5.77918	-0.222544	0.723894	-0.307426	0.758519	0.916417	5.77918	0.377951	0.729272	0.518258	0.604278	0.860738	5.77918	0.600495	0.752891	0.797586	0.425111	1	circRNA	ENST00000417368.6	11,10,9,8,7,6,5,4,3,2
chr7:24620220-24623665|chr7:24668660-24679130	CUFF.79548.1	0	0	58	40	0	0	0	0	0	11	0	0	0	0	30.2097	25.6377	0	0	0	0	0	13.369	0	0	5.76803	-6.36508	3.68192	-1.72874	0.0838562	0.447162	5.76803	-2.05225	3.57162	-0.5746	0.565562	0.841534	5.76803	4.31283	3.71069	1.16227	0.245126	1	circRNA	CUFF.79548.1	2,3,4,5,6,7,8,9,10
chr16:68843711-68859883|chr16:68880630-68900433	TANGO6	5	8	24	0	3	4	7	9	5	8	3	0	6.70575	4.2306	12.5006	0	1.70222	3.62493	7.50874	11.7791	5.72146	9.72289	5.64878	0	5.76208	0.017844	0.894328	0.0199525	0.984081	0.997855	5.76208	-0.101789	0.928742	-0.109599	0.912728	0.985893	5.76208	-0.119633	0.93836	-0.127492	0.898551	1	circRNA	ENST00000261778.1	2,3,4,5,6,7
chr5:93411509-93553760|chr5:93563463-93569889	NR2F1-AS1	10	13	11	10	5	2	5	3	4	10	0	3	13.4115	6.87472	5.72943	6.40942	2.83703	1.81247	5.36338	3.92636	4.57717	12.1536	0	6.00785	5.75858	-1.20469	0.737599	-1.63325	0.102416	0.481378	5.75858	-0.402492	0.731754	-0.550037	0.582294	0.849583	5.75858	0.802193	0.793211	1.01132	0.311861	1	circRNA	ENST00000607797.5	4,3,2
chr2:152561035-152575135|chr2:152581049-152607338	FMNL2	12	14	12	21	10	3	4	4	3	2	0	1	16.0938	7.40354	6.25028	13.4598	5.67406	2.7187	4.29071	5.23515	3.43287	2.43072	0	2.00262	5.74935	-1.22269	0.668898	-1.82792	0.067561	0.403255	5.74935	-2.30346	0.839466	-2.74396	0.00607028	0.144928	5.74935	-1.08077	0.880897	-1.22689	0.219863	1	circRNA	ENST00000288670.13	7,8,9
chr16:19610415-19616113|chr16:19647882-19650381	VPS35L	3	13	26	16	5	6	7	5	2	0	3	2	4.02345	6.87472	13.5423	10.2551	2.83703	5.4374	7.50874	6.54393	2.28858	0	5.64878	4.00523	5.7471	-0.714502	0.689991	-1.03552	0.300424	0.692158	5.7471	-1.71043	0.8207	-2.08411	0.0371505	0.31305	5.7471	-0.995924	0.848972	-1.17309	0.240758	1	circRNA	ENST00000438132.7	13,14,15,16,17,18,19,20,21,22,23,24
chrX:3826729-3828505|chrX:3867806-3893115	BX890604.2	1	11	22	5	9	8	6	4	5	6	0	5	1.34115	5.81707	11.4589	3.20471	5.10666	7.24987	6.43606	5.23515	5.72146	7.29217	0	10.0131	5.73969	0.0620291	0.729038	0.0850835	0.932195	0.982462	5.73969	0.013178	0.765819	0.0172078	0.986271	0.997187	5.73969	-0.048851	0.776296	-0.0629284	0.949824	1	circRNA	ENST00000648217.1	7,6,5
chr12:111932659-111933885|chr12:111943369-111991757	TMEM116	12	4	7	19	3	0	6	3	5	1	2	6	16.0938	2.1153	3.646	12.1779	1.70222	0	6.43606	3.92636	5.72146	1.21536	3.76585	12.0157	5.73467	-1.51278	0.891087	-1.69768	0.0895687	0.464651	5.73467	-0.582826	0.877631	-0.664089	0.506633	0.813261	5.73467	0.929953	0.944672	0.984418	0.32491	1	circRNA	ENST00000548283.6	8,7,6,5
chr12:111932731-111933885|chr12:111943369-111991757	TMEM116	12	4	7	19	3	0	6	3	5	1	2	6	16.0938	2.1153	3.646	12.1779	1.70222	0	6.43606	3.92636	5.72146	1.21536	3.76585	12.0157	5.73467	-1.51278	0.891087	-1.69768	0.0895687	0.464651	5.73467	-0.582826	0.877631	-0.664089	0.506633	0.813261	5.73467	0.929953	0.944672	0.984418	0.32491	1	circRNA	ENST00000552801.6	8,7,6,5,4
chr5:9337812-9379822|chr5:9437852-9545583	SEMA5A	0	12	9	14	10	11	5	7	7	4	2	1	0	6.34589	4.68771	8.97318	5.67406	9.96857	5.36338	9.16151	8.01004	4.86145	3.76585	2.00262	5.73452	0.495032	0.698888	0.708314	0.47875	0.791388	5.73452	-0.117366	0.76429	-0.153562	0.877955	0.972686	5.73452	-0.612398	0.761096	-0.804626	0.421036	1	circRNA	ENST00000382496.9	3,2
chr8:108446301-108449822|chr8:108450492-108453061	EMC2	1	12	24	10	10	10	4	0	9	9	1	0	1.34115	6.34589	12.5006	6.40942	5.67406	9.06234	4.29071	0	10.2986	10.9383	1.88293	0	5.72866	-0.486439	0.853089	-0.570209	0.568536	0.841193	5.72866	-0.159091	0.870144	-0.182833	0.854929	0.966222	5.72866	0.327348	0.895326	0.365619	0.71465	1	circRNA	ENST00000524143.5	3,4
chr18:21705123-21765771|chr18:21819646-21838364	CUFF.27079.2	0	13	11	21	7	10	0	0	9	6	0	6	0	6.87472	5.72943	13.4598	3.97184	9.06234	0	0	10.2986	7.29217	0	12.0157	5.72538	-0.977291	1.00272	-0.974638	0.32974	0.705079	5.72538	0.156045	0.984195	0.15855	0.874023	0.972628	5.72538	1.13334	1.02737	1.10314	0.269966	1	circRNA	CUFF.27079.2	2,3,4,5,6,7,8,9,10,11,12
chr18:21741812-21765771|chr18:21819646-21838364	MIB1	0	13	11	21	7	10	0	0	9	6	0	6	0	6.87472	5.72943	13.4598	3.97184	9.06234	0	0	10.2986	7.29217	0	12.0157	5.72538	-0.977291	1.00272	-0.974638	0.32974	0.705079	5.72538	0.156045	0.984195	0.15855	0.874023	0.972628	5.72538	1.13334	1.02737	1.10314	0.269966	1	circRNA	ENST00000261537.6	2,3,4,5,6,7,8,9,10,11,12
chr7:47305003-47344754|chr7:47346356-47368364	TNS3	17	11	17	5	16	0	7	3	2	1	0	2	22.7996	5.81707	8.85457	3.20471	9.0785	0	7.50874	3.92636	2.28858	1.21536	0	4.00523	5.72489	-0.906515	0.83768	-1.08217	0.279176	0.677553	5.72489	-2.40886	1.01567	-2.37171	0.0177062	0.220122	5.72489	-1.50235	1.04223	-1.44148	0.149449	1	circRNA	ENST00000311160.13	20,19,18
chr19:47414866-47416651|chr19:47417350-47418169	CUFF.32318.4	0	0	0	0	0	0	64	0	0	0	0	0	0	0	0	0	0	0	68.6513	0	0	0	0	0	5.72094	20.9007	3.68206	5.67636	NA	NA	5.72094	0	3.81693	0	NA	NA	5.72094	-25.2663	3.68211	-6.8619	NA	NA	circRNA	CUFF.32318.4	3,2
chr11:103287605-103303092|chr11:103323990-103358242	DYNC2H1	0	10	18	5	6	4	11	0	7	2	5	6	0	5.28824	9.37542	3.20471	3.40444	3.62493	11.7994	0	8.01004	2.43072	9.41463	12.0157	5.71402	-0.00595821	0.859138	-0.00693511	0.994467	1	5.71402	0.718666	0.858294	0.837318	0.402414	0.773536	5.71402	0.724624	0.87227	0.830734	0.406124	1	circRNA	ENST00000528670.5	4,5,6,7,8,9,10
chr16:56369327-56385918|chr16:56389375-56401732	AMFR	6	22	11	16	4	0	5	5	5	9	0	1	8.0469	11.6341	5.72943	10.2551	2.26962	0	5.36338	6.54393	5.72146	10.9383	0	2.00262	5.70873	-1.41485	0.808933	-1.74903	0.0802861	0.441574	5.70873	-0.83531	0.817113	-1.02227	0.306653	0.704299	5.70873	0.579537	0.877308	0.660585	0.508878	1	circRNA	ENST00000567738.1	5,4,3
chr3:142724731-142736378|chr3:142748460-142777631	TRPC1	6	16	15	5	14	4	7	3	5	2	2	3	8.0469	8.46119	7.81285	3.20471	7.94369	3.62493	7.50874	3.92636	5.72146	2.43072	3.76585	6.00785	5.70461	-0.221519	0.652078	-0.339713	0.734073	0.9119	5.70461	-0.627979	0.720785	-0.871244	0.383621	0.757733	5.70461	-0.40646	0.740038	-0.549242	0.582839	1	circRNA	ENST00000273482.10	2,3
chr5:95732084-95736888|chr5:95783963-95788761	CUFF.45984.1	0	3	25	6	14	3	3	3	6	3	3	8	0	1.58647	13.0214	3.84565	7.94369	2.7187	3.21803	3.92636	6.86575	3.64608	5.64878	16.0209	5.70349	-0.0918464	0.850267	-0.108021	0.913979	0.976079	5.70349	0.682318	0.847336	0.80525	0.420676	0.775037	5.70349	0.774164	0.864572	0.89543	0.370557	1	circRNA	CUFF.45984.1	3,4,5,6,7,8,9
chr9:6413643-6420911|chr9:6434173-6460572	UHRF2	5	4	14	5	7	12	4	0	0	7	5	6	6.70575	2.1153	7.292	3.20471	3.97184	10.8748	4.29071	0	0	8.50753	9.41463	12.0157	5.69941	0.0445753	0.86202	0.0517103	0.95876	0.98955	5.69941	0.609854	0.867789	0.702768	0.482201	0.803492	5.69941	0.565279	0.879582	0.642667	0.52044	1	circRNA	ENST00000468435.6	2,3
chr14:105241414-105252506|chr14:105272894-105286295	BRF1	11	4	4	23	9	8	0	0	7	7	3	0	14.7527	2.1153	2.08343	14.7417	5.10666	7.24987	0	0	8.01004	8.50753	5.64878	0	5.68466	-1.32705	0.97145	-1.36605	0.171924	0.586034	5.68466	-0.517237	0.966083	-0.535396	0.592376	0.855081	5.68466	0.809811	1.01784	0.79562	0.426253	1	circRNA	ENST00000547530.6	5,4,3
chr9:111525262-111527267|chr9:111534353-111576364	ZNF483	1	0	11	7	6	7	6	5	6	8	6	3	1.34115	0	5.72943	4.48659	3.40444	6.34364	6.43606	6.54393	6.86575	9.72289	11.2976	6.00785	5.68161	0.89155	0.78049	1.14229	0.253331	0.656338	5.68161	1.49456	0.784551	1.90499	0.0567809	0.366771	5.68161	0.603014	0.762089	0.791265	0.428789	1	circRNA	ENST00000358151.8	2,3,4,5
chr8:140803650-140818276|chr8:140890769-140948665	CUFF.49214.11	11	22	55	0	0	0	0	10	0	0	0	0	14.7527	11.6341	28.6471	0	0	0	0	13.0879	0	0	0	0	5.67682	-2.08717	3.24904	-0.642396	0.520616	0.824872	5.67682	-5.62734	3.38266	-1.66358	0.0961961	0.439365	5.67682	-3.54016	3.40125	-1.04084	0.29795	1	circRNA	CUFF.49214.11	8,7,6,5,4,3,2
chr8:25403724-25407982|chr8:25408940-25410098	DOCK5	6	10	16	12	5	0	5	7	1	2	2	7	8.0469	5.28824	8.33371	7.6913	2.83703	0	5.36338	9.16151	1.14429	2.43072	3.76585	14.0183	5.67344	-0.825461	0.810578	-1.01836	0.308506	0.699587	5.67344	-0.56042	0.835857	-0.670473	0.502556	0.813261	5.67344	0.265041	0.874555	0.303058	0.761846	1	circRNA	ENST00000276440.11	49,50
chr2:215372300-215373321|chr2:215391814-215394527	FN1	2	12	20	18	12	10	4	3	3	0	5	0	2.6823	6.34589	10.4171	11.5369	6.80887	9.06234	4.29071	3.92636	3.43287	0	9.41463	0	5.65984	-0.378085	0.744491	-0.507844	0.611563	0.860036	5.65984	-1.37733	0.854744	-1.61139	0.107095	0.445558	5.65984	-0.99924	0.873408	-1.14407	0.252594	1	circRNA	ENST00000421182.5	37,36,35,34,33,32,31,30,29,28,27,26,25
chr2:215372375-215373321|chr2:215391814-215392930	CUFF.49857.3	2	12	20	18	12	10	4	3	3	0	5	0	2.6823	6.34589	10.4171	11.5369	6.80887	9.06234	4.29071	3.92636	3.43287	0	9.41463	0	5.65984	-0.378085	0.744491	-0.507844	0.611563	0.860036	5.65984	-1.37733	0.854744	-1.61139	0.107095	0.445558	5.65984	-0.99924	0.873408	-1.14407	0.252594	1	circRNA	CUFF.49857.3	36,35,34,33,32,31,30,29,28,27,26,25
[truncated: 43,317 more rows]

## Sheet: cutoff = 2
Mean read cutoff = 2		Raw Counts (Aligner: TopHat + TopHatFusion, Ref.genome: Homo_sapiens.GRCh38.dna.primary_assembly.fa (Ensembl), Gene quantif. method: featureCounts, Gene ref: Homo_sapiens.GRCh38.95 (Ensembl))												Normalized Counts (Software: DESeq2)
[truncated: 2,973 more rows]

[truncated: 4 more sheets:  cutoff = 40, SHH vs Ctr, DE, SAG vs Ctr, DE, cutoff = 40]
