# Supplementary material for: Circular RNAs in Hedgehog Signaling Activation and Hedgehog-Mediated Medulloblastoma Tumors
Source: Cancers (Basel). 2021 Oct 13;13(20):5138. doi: 10.3390/cancers13205138 (PMC8533754; doi:10.3390/cancers13205138)
Supplement: Supplementary file 1 [file cancers-13-05138-s001.zip › Supplementary files/S3_circular_Daoy.xlsx]

## Sheet: circular counts
rows sorted by baseMean value		Raw Counts (Aligner: TopHat + TopHatFusion, Ref.genome: Homo_sapiens.GRCh38.dna.primary_assembly.fa (Ensembl), Gene quantif. method: featureCounts, Gene ref: Homo_sapiens.GRCh38.95 (Ensembl))																Normalized Counts (Software: DESeq2)
		CircExplorer2 "Characterization pipeline"																Size factors from linear RNA analysis of c samples (1.0352680, 0.8051660, 1.9859310, 1.2765644, 1.0157969, 1.1489961, 0.7859442, 2.0135520,0.8971293, 1.3348059, 0.5272232, 0.8205544, 1.0808324, 1.2098543, 0.4504518, 0.9466854)															...	Comparisons (Software: DESeq2, Method: Wald test)
		Control_SAG				SAG				Control_SHH				SHH				Control_SAG				SAG				Control_SHH				SHH				SAG_vs_Control_SAG						SHH_vs_Control_SHH						SAG_vs_SHH
id	symbol	c1	c2	c3	c4	c5	c6	c7	c8	c9	c10	c11	c12	c13	c14	c15	c16	c1	c2	c3	c4	c5	c6	c7	c8	c9	c10	c11	c12	c13	c14	c15	c16	baseMean	log2FoldChange	lfcSE	stat	pvalue	padj	baseMean	log2FoldChange	lfcSE	stat	pvalue	padj	baseMean	log2FoldChange	lfcSE	stat
chr6:4734844-4891712|chr6:4892379-4935514	CDYL	404	355	654	510	303	454	372	836	267	201	130	209	280	439	143	253	390.237	440.903	329.317	399.51	298.288	395.128	473.316	415.187	297.616	150.584	246.575	254.706	259.06	362.854	317.459	267.248	331.124	0.0216512	0.218255	0.0992015	0.920978	1	331.124	0.350618	0.223889	1.56603	0.117341	1	331.124	0.390805	0.220468	1.77262
chr9:135866536-135881632|chr9:135883078-135906999	CUFF.60068.7	334	403	595	497	305	440	329	685	213	255	118	136	194	274	98	254	322.622	500.518	299.608	389.326	300.257	382.943	418.605	340.195	237.424	191.039	223.814	165.742	179.491	226.474	217.559	268.305	291.495	-0.0658736	0.206516	-0.318976	0.749745	1	291.495	0.127735	0.214797	0.594679	0.552058	1	291.495	0.69151	0.210505	3.28501
chr3:196372042-196391812|chr3:196403019-196407245	UBXN7	283	169	296	332	112	232	183	416	217	334	95	85	139	233	89	270	273.359	209.895	149.048	260.073	110.258	201.915	232.841	206.6	241.883	250.224	180.189	103.589	128.605	192.585	197.579	285.206	201.491	-0.246118	0.328287	-0.749704	0.453433	1	201.491	0.0469184	0.331313	0.141613	0.887385	1	201.491	-0.0966635	0.330088	-0.292842
chr11:33256752-33286412|chr11:33287511-33328509	HIPK3	185	219	421	263	217	263	160	395	186	130	86	167	135	231	93	117	178.698	271.994	211.991	206.022	213.625	228.895	203.577	196.171	207.328	97.3924	163.119	203.521	124.904	190.932	206.459	123.589	189.264	-0.0423494	0.236547	-0.179032	0.857913	1	189.264	-0.0607743	0.243821	-0.249258	0.803161	1	189.264	0.393748	0.240521	1.63707
chr7:100015726-100023418|chr7:100024307-100029860	ZKSCAN1	200	130	321	241	200	235	156	342	182	138	80	125	119	224	72	146	193.187	161.457	161.637	188.788	196.89	204.526	198.487	169.849	202.869	103.386	151.738	152.336	110.1	185.146	159.84	154.222	168.404	0.124202	0.21183	0.586329	0.557654	1	168.404	0.00207795	0.219621	0.00946153	0.992451	1	168.404	0.336429	0.215591	1.5605
chr7:100019349-100023418|chr7:100024307-100029860	ZKSCAN1	200	130	321	241	200	235	156	342	182	138	80	125	119	224	72	146	193.187	161.457	161.637	188.788	196.89	204.526	198.487	169.849	202.869	103.386	151.738	152.336	110.1	185.146	159.84	154.222	168.404	0.124202	0.21183	0.586329	0.557654	1	168.404	0.00207795	0.219621	0.00946153	0.992451	1	168.404	0.336429	0.215591	1.5605
chr1:117368485-117402185|chr1:117420649-117442230	MAN1A2	170	139	304	158	196	207	150	409	138	263	56	93	264	188	70	91	164.209	172.635	153.077	123.77	192.952	180.157	190.853	203.124	153.824	197.032	106.217	113.338	244.256	155.391	155.4	96.1249	162.647	0.325437	0.246267	1.32148	0.186342	1	162.647	0.180409	0.252207	0.715321	0.474411	1	162.647	0.233256	0.248229	0.939682
chr20:32358832-32366383|chr20:32369123-32428127	ASXL1	225	169	236	320	170	231	124	463	148	154	61	59	100	124	56	178	217.335	209.895	118.836	250.673	167.356	201.045	157.772	229.942	164.971	115.373	115.701	71.9026	92.5213	102.492	124.32	188.024	158.01	-0.0670516	0.270242	-0.248117	0.804044	1	158.01	0.112526	0.280659	0.400937	0.688467	1	158.01	0.582342	0.275306	2.11526
chr20:32358832-32366383|chr20:32369123-32372163	ASXL1	225	169	236	320	170	231	124	463	148	154	61	59	100	124	56	178	217.335	209.895	118.836	250.673	167.356	201.045	157.772	229.942	164.971	115.373	115.701	71.9026	92.5213	102.492	124.32	188.024	158.01	-0.0670516	0.270242	-0.248117	0.804044	1	158.01	0.112526	0.280659	0.400937	0.688467	1	158.01	0.582342	0.275306	2.11526
chr20:32358832-32366383|chr20:32369123-32371777	ASXL1	225	169	236	320	170	231	124	463	148	154	61	59	100	124	56	178	217.335	209.895	118.836	250.673	167.356	201.045	157.772	229.942	164.971	115.373	115.701	71.9026	92.5213	102.492	124.32	188.024	158.01	-0.0670516	0.270242	-0.248117	0.804044	1	158.01	0.112526	0.280659	0.400937	0.688467	1	158.01	0.582342	0.275306	2.11526
chr10:31861658-31908171|chr10:31910563-31928682	ARHGAP12	181	161	330	222	148	198	172	308	151	120	85	126	118	175	64	124	174.834	199.959	166.169	173.904	145.698	172.324	218.845	152.964	168.315	89.9007	161.222	153.555	109.175	144.646	142.08	130.983	156.536	-0.0545281	0.210866	-0.258591	0.79595	1	156.536	-0.112104	0.220225	-0.509044	0.610721	1	156.536	0.387057	0.216196	1.79031
chr2:61502310-61522610|chr2:61533903-61537561	CUFF.33891.3	137	131	255	173	101	151	117	266	168	247	112	107	120	190	89	213	132.333	162.699	128.403	135.52	99.4293	131.419	148.866	132.105	187.264	185.046	212.434	130.4	111.026	157.044	197.579	224.996	154.785	-0.123852	0.226158	-0.547636	0.583942	1	154.785	-0.0558989	0.227095	-0.246147	0.805568	1	154.785	-0.424125	0.227228	-1.86652
chr11:22625813-22674849|chr11:22685789-22726291	GAS2	200	169	293	327	124	184	110	341	151	179	82	63	107	118	52	182	193.187	209.895	147.538	256.156	122.072	160.14	139.959	169.352	168.315	134.102	155.532	76.7774	98.9978	97.5324	115.44	192.25	152.328	-0.441553	0.257616	-1.71399	0.0865301	1	152.328	-0.0815983	0.266087	-0.306661	0.759102	1	152.328	0.233864	0.263002	0.889207
chr2:61502310-61522610|chr2:61526521-61533771	CUFF.33891.3	156	107	219	170	95	144	86	256	158	196	74	88	109	153	68	194	150.686	132.892	110.276	133.17	93.5226	125.327	109.423	127.139	176.117	146.838	140.358	107.245	100.848	126.462	150.96	204.926	133.512	-0.201203	0.227984	-0.88253	0.37749	1	133.512	0.0236743	0.230888	0.102536	0.918332	1	133.512	-0.346212	0.230051	-1.50494
chr3:196372042-196391812|chr3:196403019-196432326	CUFF.68449.3	283	169	296	0	0	0	0	416	0	334	95	0	139	233	89	270	273.359	209.895	149.048	0	0	0	0	206.6	0	250.224	180.189	0	128.605	192.585	197.579	285.206	129.581	-1.61196	2.50559	-0.643345	0.520001	1	129.581	0.901382	2.50507	0.359824	0.718979	1	129.581	-1.95876	2.50569	-0.781726
chr4:143540495-143543508|chr4:143543972-143544736	SMARCA5	153	119	216	159	105	119	110	281	131	195	59	86	114	139	57	148	147.788	147.796	108.765	124.553	103.367	103.569	139.959	139.554	146.021	146.089	111.907	104.807	105.474	114.89	126.54	156.335	126.713	-0.110851	0.208167	-0.532511	0.594372	1	126.713	-0.0296501	0.214611	-0.138157	0.890116	1	126.713	-0.0442336	0.211963	-0.208686
chr9:4125941-4286037|chr9:4286523-4299420	GLIS3	113	156	208	157	113	173	96	250	82	102	64	93	93	127	57	136	109.15	193.749	104.737	122.986	111.243	150.566	122.146	124.159	91.4027	76.4156	121.391	113.338	86.0448	104.971	126.54	143.659	118.906	-0.0492439	0.234226	-0.210241	0.83348	1	118.906	0.203567	0.244237	0.833484	0.404572	1	118.906	0.149635	0.238649	0.627008
chr7:129005159-129014978|chr7:129018157-129054650	TNPO3	152	102	208	126	92	126	87	223	114	107	67	83	75	148	61	144	146.822	126.682	104.737	98.7024	90.5693	109.661	110.695	110.75	127.072	80.1615	127.081	101.151	69.391	122.329	135.42	152.11	113.333	-0.170596	0.237583	-0.718046	0.472729	1	113.333	0.140782	0.243823	0.577397	0.563672	1	113.333	-0.173414	0.240785	-0.720204
chr22:45718493-45729424|chr22:45740538-45806958	ATXN10	124	113	200	172	80	97	88	162	89	208	72	90	91	116	51	138	119.776	140.344	100.708	134.737	78.7559	84.4215	111.967	80.4548	99.2053	155.828	136.565	109.682	84.1944	95.8793	113.22	145.772	111.969	-0.482097	0.224767	-2.14487	0.0319629	1	111.969	-0.200154	0.229005	-0.874013	0.382111	1	111.969	-0.307944	0.229412	-1.34232
chr2:72575668-72718102|chr2:72733118-72741303	EXOC6B	124	113	221	151	92	127	96	212	87	141	52	63	83	138	50	166	119.776	140.344	111.283	118.286	90.5693	110.531	122.146	105.287	96.976	105.633	98.63	76.7774	76.7927	114.063	111	175.349	110.84	-0.189977	0.225675	-0.841817	0.39989	1	110.84	0.334112	0.23422	1.42649	0.153728	1	110.84	-0.158674	0.229198	-0.6923
chr3:158106010-158122102|chr3:158123991-158203071	RSRC1	113	119	195	187	102	130	111	248	94	143	49	51	88	147	38	129	109.15	147.796	98.1907	146.487	100.414	113.142	141.231	123.165	104.779	107.132	92.9398	62.1531	81.4187	121.502	84.3597	136.265	110.633	-0.0652133	0.231141	-0.282136	0.777839	1	110.633	0.213201	0.242231	0.880155	0.378775	1	110.633	0.15923	0.236051	0.674559
chr8:110937727-111003413|None	LINC01608	87	111	143	102	49	71	67	131	95	236	102	159	51	126	64	142	84.0362	137.86	72.0065	79.902	48.238	61.7931	85.2478	65.0592	105.893	176.805	193.466	193.771	47.1859	104.145	142.08	149.997	109.218	-0.517078	0.34333	-1.50607	0.132049	1	109.218	-0.604844	0.339876	-1.7796	0.0751414	1	109.218	-0.760882	0.34475	-2.20705
chr9:110942168-110972072|chr9:110973558-111037840	LPAR1	142	112	144	156	93	170	96	282	116	92	39	37	89	101	48	96	137.163	139.102	72.5101	122.203	91.5537	147.955	122.146	140.051	129.301	68.9239	73.9725	45.0915	82.3439	83.4811	106.56	101.406	103.985	0.10461	0.269962	0.387497	0.698388	1	103.985	0.224304	0.283041	0.792477	0.428082	1	103.985	0.437889	0.275404	1.58998
chr6:107490712-107503656|chr6:107506427-107533458	SOBP	113	93	154	158	83	121	79	177	94	137	58	58	49	153	59	160	109.15	115.504	77.5455	123.77	81.7092	105.309	100.516	87.9044	104.779	102.637	110.01	70.6839	45.3354	126.462	130.98	169.011	103.832	-0.178569	0.282778	-0.631481	0.527726	1	103.832	0.27652	0.287671	0.961239	0.336432	1	103.832	-0.324143	0.284874	-1.13785
chr14:99413934-99458278|chr14:99465813-99480727	SETD3	101	110	166	101	68	88	75	128	116	114	83	80	85	153	55	115	97.5593	136.618	83.588	79.1186	66.9425	76.5886	95.4266	63.5693	129.301	85.4057	157.429	97.4951	78.6431	126.462	122.1	121.476	101.108	-0.390223	0.248192	-1.57226	0.11589	1	101.108	-0.0535844	0.249011	-0.215189	0.82962	1	101.108	-0.575042	0.25039	-2.29659
chr14:99406590-99458278|chr14:99465813-99480727	SETD3	101	110	166	101	68	88	75	128	116	114	83	80	85	153	55	115	97.5593	136.618	83.588	79.1186	66.9425	76.5886	95.4266	63.5693	129.301	85.4057	157.429	97.4951	78.6431	126.462	122.1	121.476	101.108	-0.390223	0.248192	-1.57226	0.11589	1	101.108	-0.0535844	0.249011	-0.215189	0.82962	1	101.108	-0.575042	0.25039	-2.29659
chr7:155665253-155672866|chr7:155680908-155700772	RBM33	92	89	180	95	74	113	79	181	86	152	48	57	83	138	40	111	88.8659	110.536	90.6376	74.4185	72.8492	98.3467	100.516	89.8909	95.8613	113.874	91.043	69.4652	76.7927	114.063	88.7997	117.251	93.3257	-0.00565626	0.220664	-0.0256329	0.97955	1	93.3257	0.0981654	0.227314	0.431849	0.665851	1	93.3257	-0.144348	0.223683	-0.645322
chr5:176911389-176943334|chr5:176958154-176968554	UIMC1	118	99	181	126	89	111	104	203	62	114	52	46	57	100	30	102	113.98	122.956	91.1411	98.7024	87.6159	96.6061	132.325	100.817	69.1093	85.4057	98.63	56.0597	52.7371	82.6546	66.5998	107.744	91.4427	-0.0305861	0.235544	-0.129853	0.896683	1	91.4427	0.0201223	0.250982	0.0801742	0.936099	1	91.4427	0.415595	0.243442	1.70716
chr19:18538436-18539370|chr19:18539720-18541678	CUFF.30208.1	107	90	112	191	71	110	87	244	75	185	30	39	61	104	28	103	103.355	111.778	56.3967	149.62	69.8959	95.7357	110.695	121.179	83.6	138.597	56.9019	47.5288	56.438	85.9608	62.1598	108.801	91.1651	-0.0770761	0.367303	-0.209843	0.83379	1	91.1651	-0.0700547	0.376525	-0.186056	0.852401	1	91.1651	0.338225	0.372469	0.908063
chr2:54974764-54982514|chr2:54987698-55010086	RTN4	102	93	162	156	79	119	93	196	73	149	47	34	57	115	26	108	98.5252	115.504	81.5738	122.203	77.7715	103.569	118.329	97.3404	81.3707	111.627	89.1463	41.4354	52.7371	95.0528	57.7198	114.082	91.1242	-0.0716317	0.275251	-0.260241	0.794678	1	91.1242	-0.00915519	0.286967	-0.0319033	0.974549	1	91.1242	0.294081	0.281516	1.04464
chr5:95752350-95755395|chr5:95763620-95768045	RHOBTB3	100	92	202	116	65	94	94	127	65	174	41	102	47	69	49	102	96.5933	114.262	101.716	90.8689	63.9892	81.8105	119.601	63.0726	72.4533	130.356	77.7659	124.306	43.485	57.0317	108.78	107.744	90.8647	-0.307784	0.286499	-1.07429	0.282692	1	90.8647	-0.392782	0.293716	-1.33729	0.18113	1	90.8647	0.0663682	0.292815	0.226656
chr5:168486543-168488601|chr5:168494650-168495314	RARS	106	83	171	91	63	66	54	134	96	129	52	73	94	122	43	105	102.389	103.084	86.1057	71.2851	62.0203	57.4414	68.7072	66.5491	107.008	96.6433	98.63	88.9642	86.97	100.839	95.4597	110.913	87.6881	-0.500815	0.202615	-2.47175	0.0134452	1	87.6881	0.0126227	0.204052	0.0618601	0.950674	1	87.6881	-0.632386	0.205905	-3.07125
chr1:172138953-172140479|chr1:172144437-172144557	DNM3OS	80	74	121	134	56	103	98	181	60	144	55	58	64	122	44	86	77.2747	91.9065	60.9286	104.969	55.1291	89.6435	124.691	89.8909	66.88	107.881	104.32	70.6839	59.2136	100.839	97.6797	90.8433	87.0483	0.101811	0.264098	0.385507	0.699862	1	87.0483	-0.0111469	0.27148	-0.0410597	0.967248	1	87.0483	0.0453225	0.267657	0.16933
chr3:113216274-113249721|chr3:113250833-113268298	BOC	85	89	111	128	52	74	78	114	81	119	47	33	97	157	34	130	82.1043	110.536	55.8932	100.269	51.1913	64.404	99.2437	56.6164	90.288	89.1515	89.1463	40.2167	89.7456	129.768	75.4798	137.321	85.0859	-0.364373	0.288483	-1.26307	0.206565	1	85.0859	0.499658	0.291848	1.71205	0.086887	1	85.0859	-0.699829	0.289589	-2.41662
chr5:137962469-137985256|chr5:137988315-138006989	FAM13B	99	106	151	100	58	79	41	119	83	135	47	74	61	134	50	78	95.6274	131.65	76.0349	78.3353	57.098	68.7557	52.1666	59.0995	92.5173	101.138	89.1463	90.1829	56.438	110.757	111	82.3927	84.5212	-0.665616	0.242451	-2.74536	0.00604447	1	84.5212	-0.0692786	0.245122	-0.28263	0.777461	1	84.5212	-0.584111	0.247108	-2.36379
chr1:23019947-23030468|chr1:23050520-23053760	KDM1A	75	86	155	119	62	92	74	172	58	114	52	64	59	89	35	105	72.445	106.81	78.049	93.219	61.0358	80.0699	94.1543	85.4212	64.6507	85.4057	98.63	77.996	54.5876	73.5626	77.6998	110.913	82.1656	-0.121797	0.237362	-0.513126	0.607863	1	82.1656	-0.0387125	0.247181	-0.156616	0.875548	1	82.1656	0.0202805	0.243117	0.0834186
chr9:33948587-33953284|chr9:33963791-33971650	UBAP2	86	88	194	109	63	91	89	191	60	64	39	49	53	72	29	76	83.0703	109.294	97.6872	85.3854	62.0203	79.1996	113.24	94.8572	66.88	47.947	73.9725	59.7157	49.0363	59.5113	64.3798	80.2801	76.6548	-0.104582	0.230205	-0.4543	0.649613	1	76.6548	0.0424332	0.250849	0.169159	0.865672	1	76.6548	0.466982	0.24087	1.93873
chr9:33948587-33953284|chr9:33963791-33986759	UBAP2	86	88	194	109	63	91	89	191	60	64	39	49	53	72	29	76	83.0703	109.294	97.6872	85.3854	62.0203	79.1996	113.24	94.8572	66.88	47.947	73.9725	59.7157	49.0363	59.5113	64.3798	80.2801	76.6548	-0.104582	0.230205	-0.4543	0.649613	1	76.6548	0.0424332	0.250849	0.169159	0.865672	1	76.6548	0.466982	0.24087	1.93873
chr9:135850461-135881632|chr9:135883078-135906999	CUFF.77197.5	0	403	595	497	0	0	0	0	0	0	0	0	0	0	0	0	0	500.518	299.608	389.326	0	0	0	0	0	0	0	0	0	0	0	0	74.3407	-10.8796	4.2062	-2.58657	0.00969361	1	74.3407	0	4.32804	0	1	1	74.3407	0	4.32804	0
chr12:129531205-129699809|chr12:129700698-129903260	TMEM132D	95	74	132	122	80	95	68	171	57	80	23	42	40	113	28	72	91.7637	91.9065	66.4676	95.569	78.7559	82.6809	86.5201	84.9246	63.536	59.9338	43.6248	51.1849	37.0085	93.3997	62.1598	76.0548	72.8432	-0.0464955	0.244265	-0.190348	0.849036	1	72.8432	0.290988	0.263484	1.10439	0.269426	1	72.8432	0.300436	0.252312	1.19073
chr7:24573593-24623665|chr7:24668660-24679130	MPP6	84	68	158	80	91	67	83	192	62	89	23	55	87	76	34	32	81.1384	84.4546	79.5597	62.6682	89.5848	58.3118	105.605	95.3539	69.1093	66.6764	43.6248	67.0279	80.4935	62.8175	75.4798	33.8021	72.2318	0.180648	0.254853	0.708833	0.478428	1	72.2318	0.00480948	0.271674	0.0177031	0.985876	1	72.2318	0.475266	0.262799	1.80848
chr9:135866536-135881632|chr9:135883078-135888164	CUFF.60068.8	0	0	0	0	0	440	0	685	213	0	0	0	194	0	0	0	0	0	0	0	0	382.943	0	340.195	237.424	0	0	0	179.491	0	0	0	71.2533	22.8868	4.20632	5.44106	5.29632e-08	0.0013799	71.2533	-0.403008	4.08364	-0.0986883	0.921386	1	71.2533	2.00937	4.08263	0.492176
chr6:107490712-107503656|chr6:107506427-107529458	CUFF.78662.7	0	93	154	158	83	121	0	177	0	137	0	0	0	153	59	160	0	115.504	77.5455	123.77	81.7092	105.309	0	87.9044	0	102.637	0	0	0	126.462	130.98	169.011	70.0519	-0.204132	2.32513	-0.0877936	0.930041	1	70.0519	2.04926	2.32916	0.879827	0.378953	1	70.0519	-0.632736	2.32523	-0.272117
chr1:117368485-117402185|chr1:117414831-117420568	MAN1A2	52	54	123	99	69	68	48	146	70	100	39	56	70	111	34	55	50.2285	67.0669	61.9357	77.5519	67.927	59.1821	61.073	72.5087	78.0267	74.9173	73.9725	68.2465	64.7649	91.7466	75.4798	58.0974	68.9203	0.0283569	0.221643	0.12794	0.898197	1	68.9203	-0.0246766	0.228465	-0.108011	0.913987	1	68.9203	-0.148082	0.225227	-0.657481
chr3:172226947-172247532|chr3:172251541-172285925	FNDC3B	70	71	140	133	81	107	53	155	64	66	25	28	65	66	32	55	67.6153	88.1806	70.4959	104.186	79.7403	93.1248	67.4348	76.9784	71.3387	49.4454	47.4182	34.1233	60.1388	54.552	71.0398	58.0974	68.3694	-0.0516171	0.232841	-0.221683	0.82456	1	68.3694	0.24366	0.255895	0.952188	0.341002	1	68.3694	0.401871	0.242991	1.65385
chr22:41800766-41808874|chr22:41813822-41825697	CCDC134	68	59	114	100	56	89	74	150	73	74	34	31	36	96	31	89	65.6835	73.2768	57.4038	78.3353	55.1291	77.4589	94.1543	74.4952	81.3707	55.4388	64.4888	37.7793	33.3077	79.3484	68.8198	94.0122	68.1564	0.133596	0.280977	0.475471	0.634451	1	68.1564	0.205646	0.293141	0.701528	0.482974	1	68.1564	0.126724	0.28555	0.44379
chr12:108649020-108652271|chr12:108654410-108657303	CORO1C	95	68	108	115	53	87	69	145	65	62	37	32	45	80	29	77	91.7637	84.4546	54.3826	90.0855	52.1758	75.7183	87.7925	72.012	72.4533	46.4487	70.179	38.998	41.6346	66.1237	64.3798	81.3364	68.1212	-0.15027	0.263822	-0.56959	0.568956	1	68.1212	0.165206	0.280246	0.589505	0.555522	1	68.1212	0.18305	0.271747	0.673603
chr9:93452389-93471140|chr9:93498886-93515666	FAM120A	106	72	147	73	59	54	66	127	67	57	46	53	52	73	30	61	102.389	89.4226	74.0207	57.1847	58.0825	46.9975	83.9754	63.0726	74.6827	42.7028	87.2496	64.5905	48.1111	60.3378	66.5998	64.4353	67.7409	-0.358716	0.257205	-1.39467	0.163116	1	67.7409	-0.152401	0.27054	-0.563321	0.573216	1	67.7409	0.0757438	0.266519	0.284197
chr2:61499894-61522610|chr2:61526521-61533771	CUFF.33891.2	0	107	219	170	0	144	0	256	158	196	0	0	0	153	0	0	0	132.892	110.276	133.17	0	125.327	0	127.139	176.117	146.838	0	0	0	126.462	0	0	67.3887	-0.575401	3.17881	-0.181011	0.856359	1	67.3887	-1.35114	3.18142	-0.424698	0.671057	1	67.3887	0.995883	3.18134	0.313039
chr22:45693078-45700281|chr22:45740538-45806958	ATXN10	55	62	139	74	66	88	72	127	48	62	39	61	27	100	36	81	53.1263	77.0028	69.9924	57.9681	64.9736	76.5886	91.6096	63.0726	53.504	46.4487	73.9725	74.34	24.9807	82.6546	79.9198	85.5617	67.2322	0.192464	0.291406	0.660467	0.508954	1	67.2322	0.141948	0.302096	0.469878	0.638442	1	67.2322	0.122024	0.29541	0.413068
chr10:7248649-7276891|chr10:7285954-7367648	SFMBT2	83	62	117	97	43	65	81	119	60	113	30	19	34	71	27	96	80.1725	77.0028	58.9144	75.9852	42.3313	56.5711	103.061	59.0995	66.88	84.6565	56.9019	23.1551	31.4572	58.6848	59.9398	101.406	64.7637	-0.166816	0.396804	-0.420399	0.674194	1	64.7637	0.107727	0.406417	0.265066	0.790959	1	64.7637	0.047045	0.401778	0.117092
chr9:6849700-6880011|chr9:6893232-6980924	KDM4C	107	77	85	117	26	54	51	108	59	132	45	23	40	49	33	70	103.355	95.6325	42.8011	91.6523	25.5957	46.9975	64.8901	53.6366	65.7653	98.8908	85.3528	28.0298	37.0085	40.5007	73.2598	73.9422	64.2069	-0.797791	0.413492	-1.9294	0.0536813	1	64.2069	-0.325714	0.420055	-0.775409	0.438098	1	64.2069	-0.218466	0.420736	-0.519247
chr14:65455718-65561336|chr14:65561766-65615977	FUT8	68	74	141	100	62	85	78	142	39	60	25	34	36	63	32	59	65.6835	91.9065	70.9994	78.3353	61.0358	73.9776	99.2437	70.5221	43.472	44.9504	47.4182	41.4354	33.3077	52.0724	71.0398	62.3227	62.9827	-0.0135393	0.236813	-0.057173	0.954407	1	62.9827	0.27019	0.264021	1.02336	0.306136	1	62.9827	0.504779	0.248531	2.03105
chr6:72292046-72295936|chr6:72333835-72390597	CUFF.50340.1	85	68	129	84	53	105	40	107	71	56	36	51	41	29	39	56	82.1043	84.4546	64.9569	65.8016	52.1758	91.3841	50.8942	53.1399	79.1413	41.9537	68.2823	62.1531	37.9337	23.9698	86.5797	59.1538	62.7549	-0.2557	0.303548	-0.842368	0.399582	1	62.7549	-0.327289	0.318292	-1.02827	0.303825	1	62.7549	0.31821	0.314079	1.01315
chr8:61653660-61680967|chr8:61684188-61714268	ASPH	74	50	103	92	51	88	58	141	67	105	20	28	42	77	27	81	71.4791	62.099	51.8648	72.0684	50.2069	76.5886	73.7966	70.0255	74.6827	78.6631	37.9346	34.1233	38.8589	63.644	59.9398	85.5617	62.5961	0.0769817	0.282097	0.272891	0.784937	1	62.5961	0.105049	0.294617	0.356561	0.721421	1	62.5961	0.127462	0.287593	0.443203
chr15:25393858-25405460|chr15:25411971-25438488	UBE3A	65	48	128	68	48	78	51	132	59	62	34	41	49	81	30	82	62.7857	59.615	64.4534	53.268	47.2535	67.8853	64.8901	65.5558	65.7653	46.4487	64.4888	49.9662	45.3354	66.9502	66.5998	86.618	61.1175	0.0340639	0.238331	0.142927	0.886348	1	61.1175	0.240215	0.249865	0.961377	0.336363	1	61.1175	-0.104486	0.242416	-0.431022
chr15:25375763-25405460|chr15:25411971-25415709	CUFF.18422.1	65	48	128	68	48	78	51	132	59	62	34	41	49	81	30	82	62.7857	59.615	64.4534	53.268	47.2535	67.8853	64.8901	65.5558	65.7653	46.4487	64.4888	49.9662	45.3354	66.9502	66.5998	86.618	61.1175	0.0340639	0.238331	0.142927	0.886348	1	61.1175	0.240215	0.249865	0.961377	0.336363	1	61.1175	-0.104486	0.242416	-0.431022
chr15:25375763-25405460|chr15:25411971-25438488	UBE3A	65	48	128	68	48	78	51	132	59	62	34	41	49	81	30	82	62.7857	59.615	64.4534	53.268	47.2535	67.8853	64.8901	65.5558	65.7653	46.4487	64.4888	49.9662	45.3354	66.9502	66.5998	86.618	61.1175	0.0340639	0.238331	0.142927	0.886348	1	61.1175	0.240215	0.249865	0.961377	0.336363	1	61.1175	-0.104486	0.242416	-0.431022
chr7:129203589-129205202|chr7:129206587-129208758	SMO	48	58	110	82	49	81	56	135	56	61	31	32	58	87	32	66	46.3648	72.0348	55.3896	64.2349	48.238	70.4963	71.2519	67.0457	62.4213	45.6995	58.7986	38.998	53.6623	71.9095	71.0398	69.7169	60.4564	0.119581	0.235195	0.508433	0.61115	1	60.4564	0.377645	0.249374	1.51437	0.129932	1	60.4564	-0.0437929	0.239055	-0.183192
chr19:12925174-12928341|chr19:12928847-12930222	CUFF.29537.1	57	79	94	82	42	71	77	151	46	60	21	29	46	68	28	87	55.0582	98.1164	47.333	64.2349	41.3468	61.7931	97.9713	74.9919	51.2747	44.9504	39.8313	35.342	42.5598	56.2051	62.1598	91.8996	60.3168	0.0736306	0.291276	0.252787	0.800433	1	60.3168	0.549435	0.309456	1.77549	0.0758174	1	60.3168	0.125791	0.296559	0.424168
chr12:69795344-69800208|chr12:69801721-69812777	RAB3IP	73	72	77	95	44	59	62	125	73	68	28	28	41	85	21	74	70.5131	89.4226	38.7727	74.4185	43.3157	51.3492	78.886	62.0794	81.3707	50.9437	53.1084	34.1233	37.9337	70.2564	46.6199	78.1675	60.08	-0.201589	0.30406	-0.66299	0.507337	1	60.08	0.0965117	0.316359	0.30507	0.760312	1	60.08	-0.00198411	0.310634	-0.0063873
chr12:69795344-69800208|chr12:69801721-69812963	RAB3IP	73	72	77	95	44	59	62	125	73	68	28	28	41	85	21	74	70.5131	89.4226	38.7727	74.4185	43.3157	51.3492	78.886	62.0794	81.3707	50.9437	53.1084	34.1233	37.9337	70.2564	46.6199	78.1675	60.08	-0.201589	0.30406	-0.66299	0.507337	1	60.08	0.0965117	0.316359	0.30507	0.760312	1	60.08	-0.00198411	0.310634	-0.0063873
chr7:23598051-23611170|chr7:23611553-23642930	CCDC126	87	70	119	58	48	52	49	106	40	76	35	47	35	116	28	50	84.0362	86.9386	59.9215	45.4344	47.2535	45.2569	62.3454	52.6433	44.5867	56.9371	66.3855	57.2783	32.3824	95.8793	62.1598	52.8159	59.5159	-0.40523	0.289057	-1.40191	0.160943	1	59.5159	0.12437	0.299353	0.415464	0.677802	1	59.5159	-0.238256	0.295435	-0.806459
chr7:43609495-43639448|chr7:43640649-43645250	COA1	73	56	106	126	43	75	55	148	51	103	20	20	31	60	22	68	70.5131	69.5509	53.3755	98.7024	42.3313	65.2744	69.9795	73.502	56.848	77.1648	37.9346	24.3738	28.6816	49.5927	48.8399	71.8296	58.6559	-0.211929	0.312922	-0.677257	0.498243	1	58.6559	-0.0140748	0.331046	-0.0425162	0.966087	1	58.6559	0.342511	0.323071	1.06017
chr18:21705123-21765771|chr18:21779685-21791334	CUFF.27463.1	60	59	110	75	60	55	27	107	49	70	41	40	49	73	31	80	57.956	73.2768	55.3896	58.7514	59.0669	47.8679	34.3536	53.1399	54.6187	52.4421	77.7659	48.7475	45.3354	60.3378	68.8198	84.5054	58.2734	-0.31098	0.250059	-1.24362	0.213638	1	58.2734	0.162459	0.257743	0.630313	0.52849	1	58.2734	-0.388518	0.254701	-1.52539
chr6:160992083-161034258|chr6:161049979-161070607	MAP3K4	86	45	147	98	71	89	59	152	38	36	22	34	48	69	21	13	83.0703	55.8891	74.0207	76.7686	69.8959	77.4589	75.0689	75.4885	42.3573	26.9702	41.7281	41.4354	44.4102	57.0317	46.6199	13.7321	56.3716	0.0353567	0.276285	0.127972	0.898171	1	56.3716	0.103876	0.309522	0.3356	0.737173	1	56.3716	0.883416	0.292291	3.02238
chr3:98825366-98849460|chr3:98881767-98901121	DCBLD2	49	65	89	96	40	71	59	124	50	97	27	21	29	56	26	75	47.3307	80.7287	44.8153	75.2018	39.378	61.7931	75.0689	61.5827	55.7333	72.6697	51.2117	25.5925	26.8312	46.2866	57.7198	79.2238	56.323	-0.0550808	0.35955	-0.153193	0.878246	1	56.323	0.0117501	0.37222	0.0315676	0.974817	1	56.323	0.187217	0.366217	0.51122
chr14:21501903-21503172|chr14:21503881-21511123	METTL3	41	72	128	102	78	70	47	139	48	46	32	28	24	70	24	38	39.6033	89.4226	64.4534	79.902	76.787	60.9227	59.8007	69.0322	53.504	34.4619	60.6954	34.1233	22.2051	57.8582	53.2798	40.1401	56.012	-0.0291509	0.288922	-0.100895	0.919633	1	56.012	-0.067459	0.313687	-0.215052	0.829727	1	56.012	0.640094	0.302265	2.11766
chr21:14968526-15014343|chr21:15043574-15064744	NRIP1	86	67	95	104	29	54	54	100	50	83	24	19	31	64	20	58	83.0703	83.2127	47.8365	81.4687	28.549	46.9975	68.7072	49.6635	55.7333	62.1813	45.5215	23.1551	28.6816	52.8989	44.3999	61.2664	53.959	-0.605748	0.309626	-1.95638	0.05042	1	53.959	-0.00815118	0.326854	-0.0249383	0.980104	1	53.959	0.040535	0.321033	0.126264
chr12:120153909-120154969|chr12:120155719-120156460	GCN1	44	58	122	94	43	50	55	128	39	77	28	26	30	56	16	66	42.5011	72.0348	61.4321	73.6351	42.3313	43.5162	69.9795	63.5693	43.472	57.6863	53.1084	31.6859	27.7564	46.2866	35.5199	69.7169	52.1395	-0.186034	0.28906	-0.643583	0.519846	1	52.1395	-0.0425494	0.308436	-0.137952	0.890278	1	52.1395	0.277111	0.300154	0.923229
chr4:128970468-128992166|chr4:129003876-129039040	SCLT1	41	52	73	51	38	40	56	67	46	85	36	54	31	88	24	58	39.6033	64.583	36.7586	39.951	37.4091	34.813	71.2519	33.2745	51.2747	63.6797	68.2823	65.8092	28.6816	72.736	53.2798	61.2664	51.4159	-0.0425263	0.304059	-0.139862	0.888769	1	51.4159	-0.198779	0.305879	-0.649862	0.515781	1	51.4159	-0.320858	0.306631	-1.0464
chr5:123512570-123545416|chr5:123557564-123573392	CUFF.47132.2	52	54	111	41	39	35	38	105	43	80	34	49	50	72	25	45	50.2285	67.0669	55.8932	32.1175	38.3935	30.4614	48.3495	52.1467	47.9307	59.9338	64.4888	59.7157	46.2606	59.5113	55.4998	47.5343	50.9708	-0.259697	0.262374	-0.989798	0.322273	1	50.9708	-0.15029	0.268463	-0.559818	0.575604	1	50.9708	-0.290856	0.268285	-1.08413
chr8:115418452-115587000|chr8:115623758-115668544	TRPS1	51	36	73	43	62	71	51	115	64	30	29	46	64	76	29	10	49.2626	44.7113	36.7586	33.6842	61.0358	61.7931	64.8901	57.113	71.3387	22.4752	55.0052	56.0597	59.2136	62.8175	64.3798	10.5632	50.6938	0.577993	0.427808	1.35106	0.176677	1	50.6938	-0.0550738	0.435859	-0.126357	0.899449	1	50.6938	0.321503	0.43019	0.747351
chr16:68085180-68121986|chr16:68126610-68157868	NFATC3	54	53	116	74	64	66	46	129	44	23	25	43	25	78	20	31	52.1604	65.8249	58.4109	57.9681	63.0047	57.4414	58.5283	64.0659	49.0453	17.231	47.4182	52.4036	23.1303	64.4706	44.3999	32.7458	50.5156	0.0570093	0.302244	0.18862	0.850391	1	50.5156	0.0212973	0.32648	0.0652332	0.947988	1	50.5156	0.562384	0.314259	1.78956
chr12:111525316-111552279|chr12:111555919-111598783	CUFF.14237.1	52	77	93	81	53	50	66	89	29	84	27	30	32	24	13	49	50.2285	95.6325	46.8294	63.4516	52.1758	43.5162	83.9754	44.2005	32.3253	62.9305	51.2117	36.5606	29.6068	19.8371	28.8599	51.7595	49.5688	-0.196723	0.31462	-0.625273	0.531792	1	49.5688	-0.500494	0.340914	-1.4681	0.142078	1	49.5688	0.766166	0.333022	2.30065
chr1:66874937-66891153|chr1:66905375-66924661	WDR78	40	62	114	53	45	50	37	81	60	66	24	29	37	66	34	39	38.6373	77.0028	57.4038	41.5177	44.3002	43.5162	47.0771	40.2274	66.88	49.4454	45.5215	35.342	34.2329	54.552	75.4798	41.1964	49.5208	-0.28938	0.282518	-1.02429	0.305699	1	49.5208	0.00884411	0.293259	0.0301581	0.975941	1	49.5208	-0.194027	0.289635	-0.669903
chr18:12991437-12999420|chr18:13019206-13029662	CUFF.27433.4	46	44	78	53	26	51	43	52	62	47	28	48	39	93	37	44	44.4329	54.6471	39.2763	41.5177	25.5957	44.3866	54.7113	25.825	69.1093	35.2111	53.1084	58.497	36.0833	76.8688	82.1398	46.478	49.243	-0.272378	0.312548	-0.871475	0.383495	1	49.243	0.148629	0.312373	0.475807	0.634212	1	49.243	-0.686052	0.313464	-2.18861
chr19:5600260-5604582|chr19:5604936-5609994	SAFB2	65	49	83	84	39	59	49	108	33	77	18	23	41	60	13	62	62.7857	60.857	41.794	65.8016	38.3935	51.3492	62.3454	53.6366	36.784	57.6863	34.1411	28.0298	37.9337	49.5927	28.8599	65.4917	48.4676	-0.161018	0.279844	-0.575385	0.565031	1	48.4676	0.215186	0.300766	0.715459	0.474325	1	48.4676	0.143273	0.289571	0.494776
chr9:16583085-16727796|chr9:16738485-16870645	BNC2	50	49	111	70	63	71	33	134	28	55	20	19	25	63	24	51	48.2967	60.857	55.8932	54.8347	62.0203	61.7931	41.9877	66.5491	31.2107	41.2045	37.9346	23.1551	23.1303	52.0724	53.2798	53.8722	48.0057	0.0951119	0.267861	0.355079	0.72253	1	48.0057	0.424752	0.296599	1.43207	0.152123	1	48.0057	0.382804	0.278093	1.37653
chr7:152273867-152309965|chr7:152315338-152330600	CUFF.55214.5	36	51	95	68	39	60	42	77	36	56	22	33	51	65	24	54	34.7736	63.341	47.8365	53.268	38.3935	52.2195	53.4389	38.2409	40.128	41.9537	41.7281	40.2167	47.1859	53.7255	53.2798	57.0411	47.2982	-0.134472	0.245179	-0.548464	0.583374	1	47.2982	0.362639	0.260335	1.39297	0.163629	1	47.2982	-0.225937	0.250621	-0.901512
chr1:180976646-180984676|chr1:180993425-181022638	STX6	47	57	93	84	46	70	45	75	34	53	20	32	23	59	18	59	45.3989	70.7929	46.8294	65.8016	45.2846	60.9227	57.256	37.2476	37.8987	39.7061	37.9346	38.998	21.2799	48.7662	39.9599	62.3227	47.275	-0.192719	0.284204	-0.678103	0.497707	1	47.275	0.157673	0.306729	0.514047	0.607219	1	47.275	0.203477	0.295344	0.68895
chr2:40177855-40428472|chr2:40430304-40451903	SLC8A1	45	33	80	87	82	67	38	132	54	55	17	29	37	45	18	16	43.467	40.9853	40.2834	68.1517	80.7248	58.3118	48.3495	65.5558	60.192	41.2045	32.2444	35.342	34.2329	37.1946	39.9599	16.9011	46.4438	0.393665	0.282669	1.39267	0.163719	1	46.4438	-0.433089	0.312018	-1.38803	0.165129	1	46.4438	1.0047	0.300001	3.349
chr22:20918245-20933778|chr22:20934244-20949710	CRKL	30	52	54	73	51	58	43	96	48	38	20	34	36	45	24	70	28.978	64.583	27.1913	57.1847	50.2069	50.4788	54.7113	47.6769	53.504	28.4686	37.9346	41.4354	33.3077	37.1946	53.2798	73.9422	46.2549	0.208521	0.312639	0.666969	0.504792	1	46.2549	0.286758	0.326845	0.87735	0.380297	1	46.2549	0.0483586	0.316747	0.152673
chr6:87155759-87215902|chr6:87218731-87233324	ZNF292	58	45	69	79	34	61	45	104	24	68	23	25	31	41	31	50	56.0241	55.8891	34.7444	61.8849	33.4713	53.0898	57.256	51.65	26.752	50.9437	43.6248	30.4672	28.6816	33.8884	68.8198	52.8159	46.2502	-0.0815491	0.297721	-0.273912	0.784153	1	46.2502	0.220543	0.317711	0.69416	0.487582	1	46.2502	0.137729	0.306561	0.44927
chr11:22666899-22674849|chr11:22755953-22811797	CUFF.9720.4	52	54	98	105	50	51	33	87	42	45	23	27	17	35	25	51	50.2285	67.0669	49.3471	82.252	49.2224	44.3866	41.9877	43.2072	46.816	33.7128	43.6248	32.9046	15.7286	28.9291	55.4998	53.8722	46.1742	-0.473115	0.30048	-1.57453	0.115366	1	46.1742	-0.0726031	0.324777	-0.223548	0.823109	1	46.1742	0.270316	0.315802	0.855966
chr11:22668335-22674849|chr11:22755953-22811797	GAS2	52	54	98	105	50	51	33	87	42	45	23	27	17	35	25	51	50.2285	67.0669	49.3471	82.252	49.2224	44.3866	41.9877	43.2072	46.816	33.7128	43.6248	32.9046	15.7286	28.9291	55.4998	53.8722	46.1742	-0.473115	0.30048	-1.57453	0.115366	1	46.1742	-0.0726031	0.324777	-0.223548	0.823109	1	46.1742	0.270316	0.315802	0.855966
chr21:29298953-29321220|chr21:29329693-29342398	BACH1	58	50	82	41	32	60	74	69	41	49	32	63	21	53	14	11	56.0241	62.099	41.2905	32.1175	31.5024	52.2195	94.1543	34.2678	45.7013	36.7095	60.6954	76.7774	19.4295	43.8069	31.0799	11.6195	45.5934	0.140749	0.428343	0.32859	0.742466	1	45.5934	-1.04759	0.447815	-2.33933	0.0193182	1	45.5934	0.989509	0.444683	2.2252
chr15:67209544-67231813|chr15:67236820-67254558	AAGAB	53	46	99	63	39	57	34	73	44	55	26	19	25	66	35	32	51.1945	57.1311	49.8507	49.3512	38.3935	49.6085	43.2601	36.2543	49.0453	41.2045	49.315	23.1551	23.1303	54.552	77.6998	33.8021	45.4343	-0.31035	0.300357	-1.03327	0.301477	1	45.4343	0.169444	0.31574	0.536656	0.591505	1	45.4343	-0.12472	0.308613	-0.404131
chr8:127794734-127890588|chr8:127890998-127939507	PVT1	63	62	82	83	57	67	56	110	28	48	13	24	17	27	21	33	60.8538	77.0028	41.2905	65.0183	56.1136	58.3118	71.2519	54.6298	31.2107	35.9603	24.6575	29.2485	15.7286	22.3167	46.6199	34.8585	45.3171	-0.0136047	0.275415	-0.0493972	0.960603	1	45.3171	-0.126961	0.319974	-0.396784	0.691527	1	45.3171	1.08299	0.299978	3.61023
chr1:48305878-48355669|chr1:48359770-48385308	SPATA6	56	34	46	62	26	28	30	73	45	113	24	33	42	71	13	75	54.0923	42.2273	23.1629	48.5679	25.5957	24.3691	38.1706	36.2543	50.16	84.6565	45.5215	40.2167	38.8589	58.6848	28.8599	79.2238	44.9139	-0.417241	0.336618	-1.23951	0.215157	1	44.9139	-0.0950774	0.333297	-0.285263	0.775442	1	44.9139	-0.75272	0.33846	-2.22396
chr1:41048890-41070594|chr1:41075451-41113282	SCMH1	44	51	76	60	45	49	56	102	28	41	29	34	22	47	14	45	42.5011	63.341	38.2692	47.0012	44.3002	42.6459	71.2519	50.6567	31.2107	30.7161	55.0052	41.4354	20.3547	38.8477	31.0799	47.5343	43.5094	0.134042	0.285555	0.469407	0.638779	1	43.5094	-0.156261	0.311585	-0.501505	0.616016	1	43.5094	0.581134	0.299696	1.93908
chr2:61502310-61522610|chr2:61533903-61534557	CUFF.51828.3	0	131	0	0	0	0	0	266	0	247	112	0	0	0	0	0	0	162.699	0	0	0	0	0	132.105	0	185.046	212.434	0	0	0	0	0	43.2677	-0.297902	4.08356	-0.0729517	0.941845	1	43.2677	-23.3856	4.20688	-5.55889	2.71489e-08	0.00106101	43.2677	21.7976	4.2078	5.18029
chr3:172039771-172112451|chr3:172133546-172186711	FNDC3B	82	58	69	74	40	86	36	132	38	49	14	8	17	23	7	50	79.2065	72.0348	34.7444	57.9681	39.378	74.8479	45.8048	65.5558	42.3573	36.7095	26.5542	9.74951	15.7286	19.0106	15.54	52.8159	43.0004	-0.0998632	0.458654	-0.217731	0.827639	1	43.0004	-0.158209	0.490527	-0.322529	0.747052	1	43.0004	1.11823	0.476517	2.34668
chr11:45979966-46076753|chr11:46092223-46120934	PHF21A	44	41	121	59	24	48	40	63	50	82	7	26	26	59	24	46	42.5011	50.9212	60.9286	46.2178	23.6268	41.7756	50.8942	31.288	55.7333	61.4322	13.2771	31.6859	24.0555	48.7662	53.2798	48.5906	42.8109	-0.462701	0.337284	-1.37185	0.170112	1	42.8109	0.0386231	0.348928	0.110691	0.911862	1	42.8109	-0.239261	0.345497	-0.692511
chr11:46049497-46076753|chr11:46092223-46120934	PHF21A	44	41	121	59	24	48	40	63	50	82	7	26	26	59	24	46	42.5011	50.9212	60.9286	46.2178	23.6268	41.7756	50.8942	31.288	55.7333	61.4322	13.2771	31.6859	24.0555	48.7662	53.2798	48.5906	42.8109	-0.462701	0.337284	-1.37185	0.170112	1	42.8109	0.0386231	0.348928	0.110691	0.911862	1	42.8109	-0.239261	0.345497	-0.692511
chr11:45979966-46076753|chr11:46092223-46118741	PHF21A	44	41	121	59	24	48	40	63	50	82	7	26	26	59	24	46	42.5011	50.9212	60.9286	46.2178	23.6268	41.7756	50.8942	31.288	55.7333	61.4322	13.2771	31.6859	24.0555	48.7662	53.2798	48.5906	42.8109	-0.462701	0.337284	-1.37185	0.170112	1	42.8109	0.0386231	0.348928	0.110691	0.911862	1	42.8109	-0.239261	0.345497	-0.692511
chr1:92324375-92333390|chr1:92380873-92387010	RPAP2	41	49	74	42	24	53	38	74	39	50	26	41	24	56	28	46	39.6033	60.857	37.2621	32.9008	23.6268	46.1272	48.3495	36.751	43.472	37.4586	49.315	49.9662	22.2051	46.2866	62.1598	48.5906	42.8082	-0.126456	0.303067	-0.417253	0.676493	1	42.8082	-0.0340085	0.312425	-0.108853	0.913319	1	42.8082	-0.179181	0.309013	-0.579849
chr5:124649697-124701013|chr5:124701269-124744412	ZNF608	41	37	49	101	43	55	49	126	29	83	16	12	29	41	18	34	39.6033	45.9533	24.6736	79.1186	42.3313	47.8679	62.3454	62.576	32.3253	62.1813	30.3477	14.6243	26.8312	33.8884	39.9599	35.9148	42.5339	0.19041	0.395043	0.481998	0.629808	1	42.5339	-0.0715332	0.417418	-0.171371	0.863932	1	42.5339	0.669525	0.40632	1.64778
chr1:30981405-30992389|chr1:30995220-31005852	PUM1	41	42	73	66	41	61	44	99	34	44	16	32	25	40	26	42	39.6033	52.1632	36.7586	51.7013	40.3624	53.0898	55.9836	49.1668	37.8987	32.9636	30.3477	38.998	23.1303	33.0618	57.7198	44.3653	42.3321	0.149023	0.266924	0.558296	0.576642	1	42.3321	0.106556	0.292891	0.363806	0.716003	1	42.3321	0.386654	0.278299	1.38935
chr2:61502310-61522610|chr2:61533903-61534422	CUFF.51828.19	0	0	0	0	101	0	117	266	0	247	0	0	120	0	0	0	0	0	0	0	99.4293	0	148.866	132.105	0	185.046	0	0	111.026	0	0	0	42.2794	22.0124	4.2066	5.23284	1.66923e-07	0.00326176	42.2794	-0.736692	4.08512	-0.180336	0.856889	1	42.2794	1.77498	4.08401	0.434617
chr14:96797447-96833466|chr14:96860735-96876029	VRK1	50	45	74	58	44	40	41	90	24	53	28	26	58	41	20	27	48.2967	55.8891	37.2621	45.4344	43.3157	34.813	52.1666	44.6971	26.752	39.7061	53.1084	31.6859	53.6623	33.8884	44.3999	28.5206	42.0999	-0.0844549	0.271716	-0.31082	0.755938	1	42.0999	0.101778	0.292911	0.347471	0.728238	1	42.0999	0.128193	0.28213	0.454374
chr8:140846678-140864311|chr8:140890769-140925660	PTK2	35	41	82	62	47	53	47	96	32	43	23	29	23	47	16	53	33.8077	50.9212	41.2905	48.5679	46.2691	46.1272	59.8007	47.6769	35.6693	32.2144	43.6248	35.342	21.2799	38.8477	35.5199	55.9848	42.059	0.191888	0.270785	0.708635	0.478551	1	42.059	0.0665451	0.295232	0.2254	0.821668	1	42.059	0.390007	0.281547	1.38523
chr8:140846678-140864311|chr8:140890769-141001124	PTK2	35	41	82	62	47	53	47	96	32	43	23	29	23	47	16	53	33.8077	50.9212	41.2905	48.5679	46.2691	46.1272	59.8007	47.6769	35.6693	32.2144	43.6248	35.342	21.2799	38.8477	35.5199	55.9848	42.059	0.191888	0.270785	0.708635	0.478551	1	42.059	0.0665451	0.295232	0.2254	0.821668	1	42.059	0.390007	0.281547	1.38523
chr7:24573593-24623665|chr7:24650712-24663589	MPP6	33	45	86	55	47	45	31	58	38	67	13	34	36	57	24	48	31.8758	55.8891	43.3046	43.0844	46.2691	39.1646	39.443	28.8048	42.3573	50.1946	24.6575	41.4354	33.3077	47.1131	53.2798	50.7032	41.9303	-0.190082	0.274485	-0.692503	0.488622	1	41.9303	0.159272	0.28611	0.55668	0.577746	1	41.9303	-0.262403	0.280413	-0.935776
chr7:148832750-148846469|chr7:148847305-148884163	EZH2	54	30	62	71	37	69	44	99	32	74	22	12	34	33	14	52	52.1604	37.2594	31.2196	55.618	36.4246	60.0524	55.9836	49.1668	35.6693	55.4388	41.7281	14.6243	31.4572	27.276	31.0799	54.9285	41.8804	0.197195	0.322738	0.611007	0.541195	1	41.8804	-0.0378263	0.344565	-0.10978	0.912584	1	41.8804	0.472148	0.333287	1.41664
chr21:15730438-15762890|chr21:15766141-15777903	CUFF.38265.1	47	30	80	79	20	59	49	99	36	39	18	25	38	48	21	37	45.3989	37.2594	40.2834	61.8849	19.689	51.3492	62.3454	49.1668	40.128	29.2177	34.1411	30.4672	35.1581	39.6742	46.6199	39.0837	41.3667	-0.0258431	0.29173	-0.0885858	0.929411	1	41.3667	0.250509	0.315596	0.793765	0.427332	1	41.3667	0.198815	0.301746	0.65888
chr7:100807580-100812746|chr7:100813208-100813651	EPHB4	47	46	87	61	36	59	48	106	34	46	14	17	26	49	17	42	45.3989	57.1311	43.8082	47.7845	35.4402	51.3492	61.073	52.6433	37.8987	34.4619	26.5542	20.7177	24.0555	40.5007	37.7399	44.3653	41.3076	0.0543835	0.265357	0.204945	0.837615	1	41.3076	0.265214	0.298401	0.888783	0.37412	1	41.3076	0.454388	0.27912	1.62793
chr14:73136448-73147794|chr14:73148094-73170796	PSEN1	58	46	48	83	28	59	28	107	56	50	19	24	22	49	8	41	56.0241	57.1311	24.17	65.0183	27.5646	51.3492	35.6259	53.1399	62.4213	37.4586	36.0379	29.2485	20.3547	40.5007	17.7599	43.309	41.0696	-0.240778	0.342835	-0.702316	0.482482	1	41.0696	-0.405844	0.364257	-1.11417	0.265206	1	41.0696	0.436866	0.358323	1.2192
chr14:73136583-73147794|chr14:73148094-73170796	PSEN1	58	46	48	83	28	59	28	107	56	50	19	24	22	49	8	41	56.0241	57.1311	24.17	65.0183	27.5646	51.3492	35.6259	53.1399	62.4213	37.4586	36.0379	29.2485	20.3547	40.5007	17.7599	43.309	41.0696	-0.240778	0.342835	-0.702316	0.482482	1	41.0696	-0.405844	0.364257	-1.11417	0.265206	1	41.0696	0.436866	0.358323	1.2192
chr7:44624565-44645326|chr7:44647759-44666735	OGDH	60	28	56	59	38	54	49	115	28	49	10	12	39	42	20	63	57.956	34.7754	28.1984	46.2178	37.4091	46.9975	62.3454	57.113	31.2107	36.7095	18.9673	14.6243	36.0833	34.7149	44.3999	66.548	40.8919	0.295415	0.311418	0.948613	0.342818	1	40.8919	0.788982	0.338593	2.33018	0.0197967	1	40.8919	0.170786	0.316253	0.540031
chr14:21213117-21230318|chr14:21234229-21269297	HNRNPC	32	49	68	53	31	32	30	81	23	54	28	28	48	72	20	44	30.9099	60.857	34.2409	41.5177	30.5179	27.8504	38.1706	40.2274	25.6373	40.4553	53.1084	34.1233	44.4102	59.5113	44.3999	46.478	40.776	-0.262821	0.283689	-0.92644	0.354218	1	40.776	0.381989	0.29246	1.30612	0.191511	1	40.776	-0.516077	0.286915	-1.79871
chr14:21213117-21230318|chr14:21234229-21263310	HNRNPC	32	49	68	53	31	32	30	81	23	54	28	28	48	72	20	44	30.9099	60.857	34.2409	41.5177	30.5179	27.8504	38.1706	40.2274	25.6373	40.4553	53.1084	34.1233	44.4102	59.5113	44.3999	46.478	40.776	-0.262821	0.283689	-0.92644	0.354218	1	40.776	0.381989	0.29246	1.30612	0.191511	1	40.776	-0.516077	0.286915	-1.79871
chr11:36102031-36227084|chr11:36227430-36229159	LDLRAD3	39	47	68	62	50	62	35	96	37	41	20	13	32	25	21	51	37.6714	58.3731	34.2409	48.5679	49.2224	53.9601	44.5324	47.6769	41.2427	30.7161	37.9346	15.8429	29.6068	20.6636	46.6199	53.8722	40.6715	0.14555	0.303289	0.479906	0.631294	1	40.6715	0.235563	0.330478	0.712793	0.475974	1	40.6715	0.41241	0.314173	1.31269
chr8:140830526-140846259|chr8:140890769-140925660	PTK2	44	37	108	53	43	66	33	77	35	55	15	18	34	42	22	37	42.5011	45.9533	54.3826	41.5177	42.3313	57.4414	41.9877	38.2409	39.0133	41.2045	28.4509	21.9364	31.4572	34.7149	48.8399	39.0837	40.5661	-0.0472694	0.262365	-0.180167	0.857022	1	40.5661	0.17203	0.289537	0.594155	0.552409	1	40.5661	0.256429	0.274778	0.933221
chr8:140830526-140846259|chr8:140890769-141001124	PTK2	44	37	108	53	43	66	33	77	35	55	15	18	34	42	22	37	42.5011	45.9533	54.3826	41.5177	42.3313	57.4414	41.9877	38.2409	39.0133	41.2045	28.4509	21.9364	31.4572	34.7149	48.8399	39.0837	40.5661	-0.0472694	0.262365	-0.180167	0.857022	1	40.5661	0.17203	0.289537	0.594155	0.552409	1	40.5661	0.256429	0.274778	0.933221
chr5:73068779-73074741|chr5:73077493-73078179	FCHO2	45	38	45	66	21	48	54	102	45	66	20	18	29	40	10	53	43.467	47.1952	22.6594	51.7013	20.6734	41.7756	68.7072	50.6567	50.16	49.4454	37.9346	21.9364	26.8312	33.0618	22.1999	55.9848	40.2744	0.147147	0.399187	0.368618	0.712413	1	40.2744	-0.197997	0.414592	-0.477571	0.632955	1	40.2744	0.372673	0.407866	0.913714
chr9:83677961-83678440|chr9:83686155-83707499	CUFF.58450.2	40	40	92	39	36	55	54	87	32	43	9	32	34	34	27	24	38.6373	49.6792	46.3259	30.5508	35.4402	47.8679	68.7072	43.2072	35.6693	32.2144	17.0706	38.998	31.4572	28.1026	59.9398	25.3516	39.3262	0.229671	0.298435	0.769584	0.441547	1	39.3262	0.12011	0.325937	0.368506	0.712496	1	39.3262	0.489231	0.310054	1.57789
chr11:130239896-130260855|chr11:130261929-130314374	ZBTB44	44	38	64	56	38	55	47	81	30	31	19	29	39	47	17	32	42.5011	47.1952	32.2267	43.8677	37.4091	47.8679	59.8007	40.2274	33.44	23.2244	36.0379	35.342	36.0833	38.8477	37.7399	33.8021	39.1008	0.161551	0.259123	0.623452	0.532988	1	39.1008	0.222609	0.287454	0.774415	0.438685	1	39.1008	0.323629	0.270135	1.19803
chr12:108649020-108652271|chr12:108654410-108662028	CUFF.14066.2	0	68	0	0	53	0	69	0	65	62	37	32	45	80	29	0	0	84.4546	0	0	52.1758	0	87.7925	0	72.4533	46.4487	70.179	38.998	41.6346	66.1237	64.3798	0	39.04	0.731501	2.34468	0.311984	0.755053	1	39.04	-0.406505	2.34287	-0.173507	0.862253	1	39.04	-0.299861	2.34333	-0.127964
chr2:239895314-239990073|chr2:240007370-240011616	NDUFA10	42	32	66	48	25	61	31	81	47	64	17	22	33	46	21	39	40.5692	39.7434	33.2338	37.6009	24.6112	53.0898	39.443	40.2274	52.3893	47.947	32.2444	26.8111	30.532	38.0211	46.6199	41.1964	39.0175	0.0733232	0.283622	0.258524	0.796002	1	39.0175	-0.0775747	0.297287	-0.260942	0.794137	1	39.0175	0.0390697	0.29088	0.134315
chr2:239961186-239990073|chr2:240007370-240018552	NDUFA10	42	32	66	48	25	61	31	81	47	64	17	22	33	46	21	39	40.5692	39.7434	33.2338	37.6009	24.6112	53.0898	39.443	40.2274	52.3893	47.947	32.2444	26.8111	30.532	38.0211	46.6199	41.1964	39.0175	0.0733232	0.283622	0.258524	0.796002	1	39.0175	-0.0775747	0.297287	-0.260942	0.794137	1	39.0175	0.0390697	0.29088	0.134315
chr4:37591217-37631384|chr4:37638504-37647367	RELL1	33	51	94	58	46	40	31	92	31	35	16	20	28	44	18	48	31.8758	63.341	47.333	45.4344	45.2846	34.813	39.443	45.6904	34.5547	26.221	30.3477	24.3738	25.906	36.368	39.9599	50.7032	38.8531	-0.170711	0.273593	-0.623961	0.532653	1	38.8531	0.401095	0.303186	1.32293	0.185858	1	38.8531	0.129256	0.285443	0.452827
chrX:131692636-131749305|chrX:131794466-131825221	FIRRE	50	41	77	35	45	43	36	87	38	56	18	32	34	56	14	18	48.2967	50.9212	38.7727	27.4173	44.3002	37.424	45.8048	43.2072	42.3573	41.9537	34.1411	38.998	31.4572	46.2866	31.0799	19.0137	38.8395	0.060322	0.278381	0.216689	0.828451	1	38.8395	-0.295533	0.300647	-0.982991	0.325612	1	38.8395	0.396879	0.292357	1.35751
chrX:131743248-131749305|chrX:131794466-131795808	FIRRE	50	41	77	35	45	43	36	87	38	56	18	32	34	56	14	18	48.2967	50.9212	38.7727	27.4173	44.3002	37.424	45.8048	43.2072	42.3573	41.9537	34.1411	38.998	31.4572	46.2866	31.0799	19.0137	38.8395	0.060322	0.278381	0.216689	0.828451	1	38.8395	-0.295533	0.300647	-0.982991	0.325612	1	38.8395	0.396879	0.292357	1.35751
chrX:131711744-131749305|chrX:131794466-131804971	FIRRE	50	41	77	35	45	43	36	87	38	56	18	32	34	56	14	18	48.2967	50.9212	38.7727	27.4173	44.3002	37.424	45.8048	43.2072	42.3573	41.9537	34.1411	38.998	31.4572	46.2866	31.0799	19.0137	38.8395	0.060322	0.278381	0.216689	0.828451	1	38.8395	-0.295533	0.300647	-0.982991	0.325612	1	38.8395	0.396879	0.292357	1.35751
chrX:131711720-131749305|chrX:131794466-131795808	FIRRE	50	41	77	35	45	43	36	87	38	56	18	32	34	56	14	18	48.2967	50.9212	38.7727	27.4173	44.3002	37.424	45.8048	43.2072	42.3573	41.9537	34.1411	38.998	31.4572	46.2866	31.0799	19.0137	38.8395	0.060322	0.278381	0.216689	0.828451	1	38.8395	-0.295533	0.300647	-0.982991	0.325612	1	38.8395	0.396879	0.292357	1.35751
chr3:138537347-138570317|chr3:138572932-138591853	CEP70	36	43	85	49	24	36	25	43	39	44	31	36	24	47	24	42	34.7736	53.4051	42.8011	38.3843	23.6268	31.3317	31.8089	21.3553	43.472	32.9636	58.7986	43.8728	22.2051	38.8477	53.2798	44.3653	38.4557	-0.660564	0.295271	-2.23715	0.0252768	1	38.4557	-0.184772	0.29966	-0.616607	0.537494	1	38.4557	-0.533059	0.304273	-1.75191
chr9:125332629-125337017|chr9:125337591-125341176	GAPVD1	29	41	70	69	26	57	36	111	28	45	18	27	32	35	19	36	28.0121	50.9212	35.248	54.0513	25.5957	49.6085	45.8048	55.1265	31.2107	33.7128	34.1411	32.9046	29.6068	28.9291	42.1799	38.0274	38.4425	0.0893309	0.285425	0.312976	0.754299	1	38.4425	0.043365	0.312036	0.138974	0.889471	1	38.4425	0.388931	0.298095	1.30472
chr10:7227937-7243557|chr10:7285954-7367648	SFMBT2	38	48	70	52	31	39	28	62	36	56	28	23	34	49	13	45	36.7055	59.615	35.248	40.7343	30.5179	33.9427	35.6259	30.7914	40.128	41.9537	53.1084	28.0298	31.4572	40.5007	28.8599	47.5343	38.422	-0.380277	0.275211	-1.38176	0.167045	1	38.422	-0.0965833	0.287984	-0.335377	0.737341	1	38.422	-0.211815	0.285462	-0.742009
chr22:45718493-45729424|chr22:45740538-45744407	CUFF.52195.6	124	113	0	0	0	97	0	0	0	208	0	0	0	0	51	0	119.776	140.344	0	0	0	84.4215	0	0	0	155.828	0	0	0	0	113.22	0	38.3493	-1.62277	4.08403	-0.397344	0.691113	1	38.3493	-0.465033	4.08539	-0.113828	0.909374	1	38.3493	-0.42018	4.08609	-0.102832
chr1:155415923-155438326|chr1:155459898-155477885	ASH1L	32	44	82	64	57	54	37	85	33	21	15	29	25	45	19	24	30.9099	54.6471	41.2905	50.1346	56.1136	46.9975	47.0771	42.214	36.784	15.7326	28.4509	35.342	23.1303	37.1946	42.1799	25.3516	38.3469	0.121367	0.287198	0.422588	0.672596	1	38.3469	0.129007	0.322525	0.399991	0.689163	1	38.3469	0.617681	0.303226	2.03703
chr3:138537347-138570317|chr3:138571356-138572858	CUFF.43405.3	36	35	80	37	29	41	30	71	37	51	19	20	31	58	21	51	34.7736	43.4693	40.2834	28.984	28.549	35.6833	38.1706	35.2611	41.2427	38.2078	36.0379	24.3738	28.6816	47.9397	46.6199	53.8722	37.6344	-0.0964571	0.276839	-0.348424	0.727522	1	37.6344	0.325654	0.288063	1.13049	0.258268	1	37.6344	-0.356252	0.28034	-1.27078
chr6:79026164-79042842|chr6:79060818-79077447	PHIP	45	40	77	59	37	22	29	72	35	51	12	20	32	40	26	44	43.467	49.6792	38.7727	46.2178	36.4246	19.1471	36.8983	35.7577	39.0133	38.2078	22.7608	24.3738	29.6068	33.0618	57.7198	46.478	37.3492	-0.467614	0.290981	-1.60703	0.108049	1	37.3492	0.341962	0.308377	1.10891	0.26747	1	37.3492	-0.335011	0.299798	-1.11746
chr7:102205170-102227366|chr7:102227669-102234051	CUX1	27	35	45	56	26	43	51	91	20	58	15	32	34	37	24	36	26.0802	43.4693	22.6594	43.8677	25.5957	37.424	64.8901	45.1938	22.2933	43.452	28.4509	38.998	31.4572	30.5822	53.2798	38.0274	37.2326	0.355931	0.32233	1.10425	0.269487	1	37.2326	0.142576	0.339237	0.420285	0.674277	1	37.2326	0.205296	0.327564	0.626734
chr22:28163599-28296197|chr22:28297852-28306495	TTC28	34	39	103	67	27	49	31	91	27	32	16	27	31	39	11	48	32.8417	48.4372	51.8648	52.4846	26.5801	42.6459	39.443	45.1938	30.096	23.9735	30.3477	32.9046	28.6816	32.2353	24.4199	50.7032	37.0533	-0.266371	0.280201	-0.950643	0.341786	1	37.0533	0.25398	0.310047	0.819167	0.412691	1	37.0533	0.164321	0.294343	0.558263
chr3:113216420-113249721|chr3:113250833-113263898	CUFF.47158.2	0	0	111	0	0	0	0	0	81	119	0	0	97	157	0	130	0	0	55.8932	0	0	0	0	0	90.288	89.1515	0	0	89.7456	129.768	0	137.321	37.0105	-21.0955	3.55361	-5.93635	2.91431e-09	0.000113894	37.0105	0.99148	3.40253	0.291395	0.770749	1	37.0105	-23.7669	3.55013	-6.69466
chr1:1218927-1223243|chr1:1223968-1228467	SDF4	42	32	64	75	35	47	50	114	33	45	7	0	31	53	13	37	40.5692	39.7434	32.2267	58.7514	34.4557	40.9053	63.6177	56.6164	36.784	33.7128	13.2771	0	28.6816	43.8069	28.8599	39.0837	36.9432	0.191674	0.556774	0.344259	0.730651	1	36.9432	0.722228	0.581127	1.24281	0.21394	1	36.9432	0.469984	0.563543	0.833982
chr3:63898497-63912587|chr3:63913225-63952378	CUFF.42503.2	21	37	74	78	30	34	33	88	17	74	17	21	11	48	11	71	20.2846	45.9533	37.2621	61.1015	29.5335	29.591	41.9877	43.7039	18.9493	55.4388	32.2444	25.5925	10.1773	39.6742	24.4199	74.9985	36.932	-0.183647	0.515997	-0.355907	0.72191	1	36.932	0.173038	0.527766	0.327868	0.743011	1	36.932	-0.0525064	0.521811	-0.100623
chr4:152350124-152411302|chr4:152412529-152534940	FBXW7	44	35	61	55	38	46	31	83	36	30	20	23	34	64	16	23	42.5011	43.4693	30.7161	43.0844	37.4091	40.0349	39.443	41.2207	40.128	22.4752	37.9346	28.0298	31.4572	52.8989	35.5199	24.2953	36.9136	0.0025436	0.283052	0.00898635	0.99283	1	36.9136	0.208144	0.30634	0.679452	0.496851	1	36.9136	0.122553	0.292817	0.41853
chr17:82520307-82563353|chr17:82568201-82571723	FOXK2	37	43	59	60	32	74	56	91	29	31	13	11	18	45	15	29	35.7395	53.4051	29.709	47.0012	31.5024	64.404	71.2519	45.1938	32.3253	23.2244	24.6575	13.4056	16.6538	37.1946	33.2999	30.6332	36.8501	0.362889	0.31657	1.14631	0.251665	1	36.8501	0.318364	0.357877	0.88959	0.373686	1	36.8501	0.852055	0.332243	2.56455
chr2:207946512-207976650|chr2:207977586-208001029	PLEKHM3	40	49	66	46	34	59	36	84	34	21	15	29	27	49	17	22	38.6373	60.857	33.2338	36.0342	33.4713	51.3492	45.8048	41.7173	37.8987	15.7326	28.4509	35.342	24.9807	40.5007	37.7399	23.239	36.5618	0.0530327	0.302221	0.175476	0.860706	1	36.5618	0.115887	0.333192	0.347809	0.727984	1	36.5618	0.460249	0.316554	1.45393
chr1:8508675-8541213|chr1:8557523-8614560	RERE	41	37	63	56	25	38	35	88	30	72	22	9	25	29	19	42	39.6033	45.9533	31.7232	43.8677	24.6112	33.0723	44.5324	43.7039	33.44	53.9404	41.7281	10.9682	23.1303	23.9698	42.1799	44.3653	36.2993	-0.130115	0.343534	-0.378755	0.70487	1	36.2993	-0.113917	0.361929	-0.31475	0.752952	1	36.2993	0.162546	0.354743	0.458207
chr1:117368485-117402185|chr1:117442325-117460488	MAN1A2	26	25	67	36	36	52	37	92	34	66	14	28	59	46	9	26	25.1143	31.0495	33.7373	28.2007	35.4402	45.2569	47.0771	45.6904	37.8987	49.4454	26.5542	34.1233	54.5876	38.0211	19.9799	27.4642	36.2275	0.54847	0.292777	1.87334	0.0610215	1	36.2275	-0.0618038	0.305924	-0.202023	0.839899	1	36.2275	0.256136	0.296224	0.864668
chr7:137228075-137251229|chr7:137254974-137343438	PTN	32	20	64	39	21	29	18	51	41	57	23	39	38	54	20	59	30.9099	24.8396	32.2267	30.5508	20.6734	25.2394	22.9024	25.3284	45.7013	42.7028	43.6248	47.5288	35.1581	44.6335	44.3999	62.3227	36.1714	-0.335965	0.279464	-1.20218	0.229295	1	36.1714	0.0553909	0.267423	0.207128	0.83591	1	36.1714	-0.974933	0.276804	-3.52211
chr1:53529952-53594107|chr1:53600278-53733903	GLIS1	37	38	83	57	42	57	41	99	47	32	7	20	28	20	15	24	35.7395	47.1952	41.794	44.6511	41.3468	49.6085	52.1666	49.1668	52.3893	23.9735	13.2771	24.3738	25.906	16.5309	33.2999	25.3516	36.0482	0.184885	0.296304	0.623972	0.532646	1	36.0482	-0.256734	0.337322	-0.761095	0.4466	1	36.0482	0.976234	0.31955	3.05502
chr5:69174409-69174876|chr5:69175537-69177238	CCNB1	37	42	54	27	30	33	19	43	32	69	21	22	30	50	19	67	35.7395	52.1632	27.1913	21.1505	29.5335	28.7207	24.1747	21.3553	35.6693	51.6929	39.8313	26.8111	27.7564	41.3273	42.1799	70.7732	36.0044	-0.369772	0.335239	-1.10301	0.270022	1	36.0044	0.227846	0.333491	0.683215	0.494471	1	36.0044	-0.818513	0.335831	-2.43728
chr20:35713096-35714184|chr20:35725155-35729311	RBM39	47	26	73	60	29	42	28	69	43	36	16	20	25	53	17	38	45.3989	32.2915	36.7586	47.0012	28.549	36.5536	35.6259	34.2678	47.9307	26.9702	30.3477	24.3738	23.1303	43.8069	37.7399	40.1401	35.6804	-0.261372	0.285553	-0.91532	0.360024	1	35.6804	0.156639	0.305218	0.513204	0.607809	1	35.6804	-0.0967004	0.295871	-0.326833
chr19:45259189-45263112|chr19:45263367-45264683	MARK4	41	36	56	76	28	63	42	94	26	37	14	14	17	25	12	49	39.6033	44.7113	28.1984	59.5348	27.5646	54.8305	53.4389	46.6837	28.9813	27.7194	26.5542	17.0616	15.7286	20.6636	26.6399	51.7595	35.6046	0.092896	0.336753	0.275858	0.782657	1	35.6046	0.183292	0.373071	0.491307	0.623209	1	35.6046	0.67525	0.352923	1.9133
chr2:36356623-36396613|chr2:36442735-36464533	CRIM1	33	44	88	73	37	49	34	101	26	32	12	10	24	35	7	48	31.8758	54.6471	44.3117	57.1847	36.4246	42.6459	43.2601	50.1601	28.9813	23.9735	22.7608	12.1869	22.2051	28.9291	15.54	50.7032	35.3619	-0.114336	0.308222	-0.370954	0.710671	1	35.3619	0.450578	0.35089	1.2841	0.199106	1	35.3619	0.521133	0.325276	1.60212
chr16:88018667-88027482|chr16:88038011-88065266	BANP	34	43	63	54	24	45	29	85	31	43	19	22	28	51	18	23	32.8417	53.4051	31.7232	42.301	23.6268	39.1646	36.8983	42.214	34.5547	32.2144	36.0379	26.8111	25.906	42.1538	39.9599	24.2953	35.2567	-0.14222	0.287573	-0.494552	0.620917	1	35.2567	0.0191406	0.310819	0.0615813	0.950896	1	35.2567	0.131337	0.300256	0.437416
chr2:58204226-58221941|chr2:58232112-58241217	CUFF.33796.5	37	40	45	31	19	37	19	66	33	56	14	18	41	71	23	43	35.7395	49.6792	22.6594	24.2839	18.7045	32.202	24.1747	32.7779	36.784	41.9537	26.5542	21.9364	37.9337	58.6848	51.0598	45.4216	35.0343	-0.235039	0.31845	-0.738074	0.46047	1	35.0343	0.57006	0.321106	1.7753	0.0758476	1	35.0343	-0.816273	0.317158	-2.57371
chr9:93452389-93471140|chr9:93476338-93497470	FAM120A	56	43	50	53	38	39	34	77	34	34	17	21	24	16	15	38	54.0923	53.4051	25.1771	41.5177	37.4091	33.9427	43.2601	38.2409	37.8987	25.4719	32.2444	25.5925	22.2051	13.2247	33.2999	40.1401	34.8201	-0.168497	0.316145	-0.532973	0.594052	1	34.8201	-0.187772	0.348287	-0.539129	0.589798	1	34.8201	0.527997	0.335673	1.57295
chr9:83669327-83677726|chr9:83678599-83679774	UBQLN1	35	41	72	75	32	53	37	87	28	20	14	21	19	41	12	31	33.8077	50.9212	36.255	58.7514	31.5024	46.1272	47.0771	43.2072	31.2107	14.9835	26.5542	25.5925	17.579	33.8884	26.6399	32.7458	34.8027	-0.0914389	0.294443	-0.310548	0.756144	1	34.8027	0.208744	0.336657	0.620049	0.535225	1	34.8027	0.59369	0.314074	1.89029
chr9:33963791-33971650|chr9:33973237-33986759	CUFF.57392.4	44	37	47	76	41	43	24	88	35	60	16	12	23	24	13	32	42.5011	45.9533	23.6665	59.5348	40.3624	37.424	30.5365	43.7039	39.0133	44.9504	30.3477	14.6243	21.2799	19.8371	28.8599	33.8021	34.7748	-0.149566	0.326935	-0.457479	0.647327	1	34.7748	-0.359173	0.356927	-1.00629	0.314275	1	34.7748	0.58381	0.34691	1.68289
chr9:92253453-92256679|chr9:92269983-92270984	IARS	42	40	73	52	48	77	47	102	21	17	13	12	18	34	7	25	40.5692	49.6792	36.7586	40.7343	47.2535	67.015	59.8007	50.6567	23.408	12.7359	24.6575	14.6243	16.6538	28.1026	15.54	26.4079	34.6623	0.430697	0.271664	1.5854	0.112875	1	34.6623	0.298209	0.339653	0.877981	0.379954	1	34.6623	1.32642	0.300025	4.42102
chrX:148652131-148661907|chrX:148662768-148809875	AFF2	32	42	76	35	29	56	19	83	31	28	14	25	38	47	22	26	30.9099	52.1632	38.2692	27.4173	28.549	48.7382	24.1747	41.2207	34.5547	20.9768	26.5542	30.4672	35.1581	38.8477	48.8399	27.4642	34.6441	-0.0223442	0.300088	-0.0744589	0.940645	1	34.6441	0.398617	0.322873	1.23459	0.216982	1	34.6441	-0.0228745	0.307761	-0.0743254
chr2:147845207-147896300|chr2:147899898-147915190	ACVR2A	35	43	79	44	32	31	37	82	20	36	20	22	22	56	14	31	33.8077	53.4051	39.7798	34.4675	31.5024	26.9801	47.0771	40.7241	22.2933	26.9702	37.9346	26.8111	20.3547	46.2866	31.0799	32.7458	34.5138	-0.134795	0.295508	-0.456147	0.648284	1	34.5138	0.234813	0.323189	0.726548	0.467503	1	34.5138	0.149321	0.307988	0.484827
chr2:147844706-147896300|None	ACVR2A	35	43	79	44	32	31	37	82	20	36	20	22	22	56	14	31	33.8077	53.4051	39.7798	34.4675	31.5024	26.9801	47.0771	40.7241	22.2933	26.9702	37.9346	26.8111	20.3547	46.2866	31.0799	32.7458	34.5138	-0.134795	0.295508	-0.456147	0.648284	1	34.5138	0.234813	0.323189	0.726548	0.467503	1	34.5138	0.149321	0.307988	0.484827
chr1:44284907-44308309|chr1:44339322-44352849	ERI3	38	43	47	43	28	53	22	65	26	43	24	24	15	34	17	49	36.7055	53.4051	23.6665	33.6842	27.5646	46.1272	27.9918	32.2813	28.9813	32.2144	45.5215	29.2485	13.8782	28.1026	37.7399	51.7595	34.3045	-0.104584	0.339955	-0.307641	0.758356	1	34.3045	-0.0512673	0.356966	-0.143619	0.885801	1	34.3045	0.0573074	0.349856	0.163803
chr12:46209127-46229152|chr12:46243314-46268525	SLC38A1	33	42	73	44	34	48	30	90	20	19	20	34	42	24	15	23	31.8758	52.1632	36.7586	34.4675	33.4713	41.7756	38.1706	44.6971	22.2933	14.2343	37.9346	41.4354	38.8589	19.8371	33.2999	24.2953	34.098	0.0473403	0.312899	0.151296	0.879743	1	34.098	0.0400715	0.344063	0.116465	0.907284	1	34.098	0.470197	0.328162	1.43282
chr15:64460838-64499292|chr15:64500166-64622826	CUFF.19505.2	23	45	83	72	0	68	0	0	44	63	18	36	42	58	0	44	22.2165	55.8891	41.794	56.4014	0	59.1821	0	0	49.0453	47.1979	34.1411	43.8728	38.8589	47.9397	0	46.478	33.9385	-1.5732	1.53233	-1.02667	NA	NA	33.9385	-0.381436	1.52981	-0.249335	NA	NA	33.9385	-1.17585	1.53533	-0.765864
chr20:58434705-58438944|chr20:58441083-58444076	CUFF.37838.2	34	46	68	44	26	34	39	78	28	53	22	13	21	35	15	29	32.8417	57.1311	34.2409	34.4675	25.5957	29.591	49.6218	38.7375	31.2107	39.7061	41.7281	15.8429	19.4295	28.9291	33.2999	30.6332	33.9379	-0.132452	0.312121	-0.424363	0.671301	1	33.9379	-0.213819	0.338807	-0.631094	0.527979	1	33.9379	0.370521	0.328922	1.12647
chr9:95973088-95978060|chr9:96004701-96012224	ERCC6L2	37	30	72	51	30	60	42	67	24	30	11	22	20	36	13	37	35.7395	37.2594	36.255	39.951	29.5335	52.2195	53.4389	33.2745	26.752	22.4752	20.864	26.8111	18.5043	29.7556	28.8599	39.0837	33.1736	0.158085	0.285384	0.55394	0.57962	1	33.1736	0.250552	0.323801	0.773783	0.439059	1	33.1736	0.523999	0.300942	1.7412
chr13:32444126-32517856|chr13:32527532-32538617	N4BP2L2	35	33	63	43	31	33	25	56	30	44	22	32	29	38	11	35	33.8077	40.9853	31.7232	33.6842	30.5179	28.7207	31.8089	27.8115	33.44	32.9636	41.7281	38.998	26.8312	31.4087	24.4199	36.9711	32.8637	-0.232992	0.266303	-0.874913	0.381621	1	32.8637	-0.257112	0.282435	-0.910343	0.362641	1	32.8637	-0.0416864	0.279419	-0.149189
chr13:32442548-32517856|chr13:32527532-32535768	N4BP2L2	35	33	63	43	31	33	25	56	30	44	22	32	29	38	11	35	33.8077	40.9853	31.7232	33.6842	30.5179	28.7207	31.8089	27.8115	33.44	32.9636	41.7281	38.998	26.8312	31.4087	24.4199	36.9711	32.8637	-0.232992	0.266303	-0.874913	0.381621	1	32.8637	-0.257112	0.282435	-0.910343	0.362641	1	32.8637	-0.0416864	0.279419	-0.149189
chr14:102039732-102040235|chr14:102040673-102041573	CUFF.28775.35	59	24	45	62	32	54	22	85	22	41	20	11	21	31	6	49	56.9901	29.8075	22.6594	48.5679	31.5024	46.9975	27.9918	42.214	24.5227	30.7161	37.9346	13.4056	19.4295	25.6229	13.32	51.7595	32.7151	-0.0681477	0.367484	-0.185444	0.852881	1	32.7151	0.0998664	0.396295	0.252	0.801041	1	32.7151	0.408269	0.381612	1.06985
chr15:98649675-98707561|chr15:98708107-98891324	IGF1R	42	40	66	68	38	49	31	61	16	31	15	10	16	36	14	35	40.5692	49.6792	33.2338	53.268	37.4091	42.6459	39.443	30.2947	17.8347	23.2244	28.4509	12.1869	14.8034	29.7556	31.0799	36.9711	32.5531	-0.238412	0.299392	-0.796321	0.425845	1	32.5531	0.465406	0.345812	1.34583	0.178356	1	32.5531	0.418689	0.318442	1.3148
chr2:36396787-36441257|chr2:36442735-36464533	CRIM1	55	34	48	52	21	41	26	82	26	45	8	14	16	45	19	39	53.1263	42.2273	24.17	40.7343	20.6734	35.6833	33.0812	40.7241	28.9813	33.7128	15.1738	17.0616	14.8034	37.1946	42.1799	41.1964	32.5452	-0.270326	0.345493	-0.782433	0.43396	1	32.5452	0.439684	0.37167	1.18299	0.236811	1	32.5452	-0.0181888	0.356026	-0.0510885
chr10:101624810-101667885|chr10:101676436-101694380	FBXW4	34	34	72	41	33	41	36	48	24	30	16	25	31	31	14	34	32.8417	42.2273	36.255	32.1175	32.4868	35.6833	45.8048	23.8385	26.752	22.4752	30.3477	30.4672	28.6816	25.6229	31.0799	35.9148	32.0373	-0.0849999	0.279999	-0.303573	0.761454	1	32.0373	0.153433	0.308776	0.496909	0.619253	1	32.0373	0.15927	0.293518	0.542624
chr1:70276844-70292387|chr1:70315566-70324852	CUFF.3221.1	39	35	75	33	25	28	25	45	35	45	23	26	34	29	15	26	37.6714	43.4693	37.7657	25.8506	24.6112	24.3691	31.8089	22.3486	39.0133	33.7128	43.6248	31.6859	31.4572	23.9698	33.2999	27.4642	32.0077	-0.502023	0.28159	-1.78281	0.0746166	1	32.0077	-0.355345	0.29543	-1.20281	0.229051	1	32.0077	-0.172268	0.29688	-0.58026
chr8:141221765-141253988|chr8:141254629-141308095	CUFF.56687.1	31	41	77	67	30	48	29	86	23	27	14	19	27	0	15	33	29.9439	50.9212	38.7727	52.4846	29.5335	41.7756	36.8983	42.7106	25.6373	20.2277	26.5542	23.1551	24.9807	0	33.2999	34.8585	31.9846	-0.185779	0.582665	-0.318844	0.749845	1	31.9846	-0.0622218	0.609316	-0.102117	0.918663	1	31.9846	0.729667	0.597382	1.22144
chr19:11116998-11120091|chr19:11120522-11123173	LDLR	33	22	66	56	34	37	34	71	36	40	17	22	25	35	6	34	31.8758	27.3236	33.2338	43.8677	33.4713	32.202	43.2601	35.2611	40.128	29.9669	32.2444	26.8111	23.1303	28.9291	13.32	35.9148	31.9337	0.0604966	0.28469	0.2125	0.831717	1	31.9337	-0.289293	0.312318	-0.926278	0.354302	1	31.9337	0.440487	0.301817	1.45945
chr1:233208689-233217898|chr1:233227371-233236844	CUFF.7337.12	39	26	56	39	31	39	44	71	22	42	19	10	25	19	23	30	37.6714	32.2915	28.1984	30.5508	30.5179	33.9427	55.9836	35.2611	24.5227	31.4652	36.0379	12.1869	23.1303	15.7044	51.0598	31.6895	31.8884	0.266297	0.333607	0.798237	0.424733	1	31.8884	0.150473	0.361911	0.415773	0.677576	1	31.8884	0.424729	0.344779	1.23189
chr15:58901287-58912562|chr15:58916999-58932355	SLTM	28	43	53	44	24	32	10	54	39	36	17	25	28	50	20	31	27.0461	53.4051	26.6877	34.4675	23.6268	27.8504	12.7235	26.8183	43.472	26.9702	32.2444	30.4672	25.906	41.3273	44.3999	32.7458	31.8849	-0.575807	0.319333	-1.80315	0.0713641	1	31.8849	0.100026	0.325275	0.307512	0.758453	1	31.8849	-0.610072	0.326386	-1.86917
chr14:22908380-22909482|chr14:22911403-22918998	RBM23	39	15	37	56	22	44	26	59	31	52	18	17	32	39	11	50	37.6714	18.6297	18.6311	43.8677	21.6579	38.2943	33.0812	29.3015	34.5547	38.957	34.1411	20.7177	29.6068	32.2353	24.4199	52.8159	31.7864	0.0419763	0.339671	0.12358	0.901648	1	31.7864	0.129153	0.349789	0.369229	0.711957	1	31.7864	-0.208147	0.343504	-0.605952
chr1:155827028-155853275|chr1:155853806-155857146	GON4L	40	29	52	48	32	31	23	61	30	34	16	22	27	42	20	26	38.6373	36.0174	26.1842	37.6009	31.5024	26.9801	29.2642	30.2947	33.44	25.4719	30.3477	26.8111	24.9807	34.7149	44.3999	27.4642	31.507	-0.211563	0.279637	-0.756563	0.449311	1	31.507	0.14721	0.300592	0.489735	0.624321	1	31.507	-0.111035	0.290395	-0.38236
chr8:37762758-37765525|chr8:37766355-37772754	PLPBP	46	41	33	41	20	41	21	68	30	41	24	10	27	38	7	46	44.4329	50.9212	16.6169	32.1175	19.689	35.6833	26.7195	33.7712	33.44	30.7161	45.5215	12.1869	24.9807	31.4087	15.54	48.5906	31.396	-0.281679	0.422502	-0.666692	0.504969	1	31.396	0.0327554	0.437486	0.0748719	0.940317	1	31.396	-0.0776945	0.431588	-0.18002
chr12:27710955-27714779|chr12:27724186-27735446	MRPS35	36	36	49	45	23	43	28	50	25	38	26	12	20	36	15	36	34.7736	44.7113	24.6736	35.2509	22.6423	37.424	35.6259	24.8317	27.8667	28.4686	49.315	14.6243	18.5043	29.7556	33.2999	38.0274	31.2372	-0.200897	0.329188	-0.610281	0.541676	1	31.2372	0.0165806	0.349594	0.0474281	0.962172	1	31.2372	0.015488	0.340919	0.0454299
chr3:125288228-125313307|chr3:125331238-125375101	ZNF148	33	29	62	48	25	34	38	57	29	29	11	21	28	31	18	38	31.8758	36.0174	31.2196	37.6009	24.6112	29.591	48.3495	28.3082	32.3253	21.726	20.864	25.5925	25.906	25.6229	39.9599	40.1401	31.2319	-0.08517	0.292776	-0.290905	0.771124	1	31.2319	0.34837	0.31929	1.09107	0.27524	1	31.2319	-0.000791864	0.302874	-0.0026145
chr7:66205522-66240324|chr7:66286709-66352504	TPST1	35	31	46	49	39	38	37	55	34	37	11	25	20	33	14	24	33.8077	38.5014	23.1629	38.3843	38.3935	33.0723	47.0771	27.3149	37.8987	27.7194	20.864	30.4672	18.5043	27.276	31.0799	25.3516	31.1797	0.11875	0.294345	0.403437	0.686627	1	31.1797	-0.242899	0.324827	-0.747779	0.454593	1	31.1797	0.515438	0.312086	1.65159
chr17:46050704-46066536|chr17:46094701-46170854	KANSL1	34	24	62	46	27	22	30	58	33	38	13	23	28	48	19	28	32.8417	29.8075	31.2196	36.0342	26.5801	19.1471	38.1706	28.8048	36.784	28.4686	24.6575	28.0298	25.906	39.6742	42.1799	29.5769	31.1177	-0.224096	0.289274	-0.774683	0.438527	1	31.1177	0.182601	0.304415	0.599843	0.548611	1	31.1177	-0.277071	0.296968	-0.933
chr7:35638472-35667433|chr7:35673278-35694183	HERPUD2	42	37	50	41	31	42	29	50	26	24	23	29	19	33	10	25	40.5692	45.9533	25.1771	32.1175	30.5179	36.5536	36.8983	24.8317	28.9813	17.9801	43.6248	35.342	17.579	27.276	22.1999	26.4079	30.7506	-0.149804	0.30996	-0.483302	0.628881	1	30.7506	-0.371399	0.339734	-1.09321	0.274303	1	30.7506	0.438256	0.330659	1.3254
chr20:33611335-33619516|chr20:33623296-33624763	CBFA2T2	29	32	46	38	22	36	22	59	15	35	16	12	30	53	19	56	28.0121	39.7434	23.1629	29.7674	21.6579	31.3317	27.9918	29.3015	16.72	26.221	30.3477	14.6243	27.7564	43.8069	42.1799	59.1538	30.7362	-0.098295	0.313492	-0.313549	0.753864	1	30.7362	0.989938	0.33108	2.99003	0.00278953	1	30.7362	-0.640211	0.312626	-2.04785
chr1:41075451-41113282|chr1:41143112-41151613	SCMH1	46	31	71	66	26	39	33	65	20	33	13	17	21	29	7	33	44.4329	38.5014	35.7515	51.7013	25.5957	33.9427	41.9877	32.2813	22.2933	24.7227	24.6575	20.7177	19.4295	23.9698	15.54	34.8585	30.649	-0.35718	0.282811	-1.26296	0.206603	1	30.649	0.060228	0.327732	0.183772	0.854192	1	30.649	0.46318	0.307509	1.50623
chr4:86948571-87046165|chr4:87047594-87084119	AFF1	32	33	50	41	26	47	31	69	25	30	20	12	22	49	18	11	30.9099	40.9853	25.1771	32.1175	25.5957	40.9053	39.443	34.2678	27.8667	22.4752	37.9346	14.6243	20.3547	40.5007	39.9599	11.6195	30.2961	0.133563	0.340638	0.392095	0.694988	1	30.2961	0.130451	0.368958	0.353565	0.723665	1	30.2961	0.348907	0.352837	0.98886
chr18:21705123-21765771|chr18:21779685-21791373	CUFF.27463.5	0	0	0	75	0	0	27	0	49	0	41	0	49	73	31	80	0	0	0	58.7514	0	0	34.3536	0	54.6187	0	77.7659	0	45.3354	60.3378	68.8198	84.5054	30.2805	-0.782601	2.94835	-0.265437	0.790673	1	30.2805	0.969847	2.93882	0.330013	0.74139	1	30.2805	-2.9217	2.94485	-0.992138
chr1:77783351-77801330|chr1:77815231-77843306	CUFF.3275.4	32	47	59	34	27	21	41	55	14	22	20	32	20	35	11	28	30.9099	58.3731	29.709	26.634	26.5801	18.2768	52.1666	27.3149	15.6053	16.4818	37.9346	38.998	18.5043	28.9291	24.4199	29.5769	30.0259	-0.230553	0.365217	-0.631277	0.527859	1	30.0259	-0.0558534	0.392176	-0.142419	0.886749	1	30.0259	0.264789	0.381062	0.694871
chr6:7107768-7176654|chr6:7189322-7210803	RREB1	43	27	47	70	30	47	29	59	20	16	14	26	27	33	11	19	41.5351	33.5335	23.6665	54.8347	29.5335	40.9053	36.8983	29.3015	22.2933	11.9868	26.5542	31.6859	24.9807	27.276	24.4199	20.07	29.9672	-0.168345	0.319805	-0.526398	0.598611	1	29.9672	0.112913	0.360307	0.31338	0.753992	1	29.9672	0.486457	0.340224	1.42981
chr6:7108702-7176654|chr6:7189322-7210803	RREB1	43	27	47	70	30	47	29	59	20	16	14	26	27	33	11	19	41.5351	33.5335	23.6665	54.8347	29.5335	40.9053	36.8983	29.3015	22.2933	11.9868	26.5542	31.6859	24.9807	27.276	24.4199	20.07	29.9672	-0.168345	0.319805	-0.526398	0.598611	1	29.9672	0.112913	0.360307	0.31338	0.753992	1	29.9672	0.486457	0.340224	1.42981
chr3:170136665-170145422|chr3:170149244-170171372	PHC3	28	28	46	51	25	51	40	70	29	29	11	23	22	35	9	26	27.0461	34.7754	23.1629	39.951	24.6112	44.3866	50.8942	34.7644	32.3253	21.726	20.864	28.0298	20.3547	28.9291	19.9799	27.4642	29.9541	0.308946	0.302486	1.02136	0.307086	1	29.9541	-0.0713566	0.337384	-0.2115	0.832497	1	29.9541	0.640224	0.319172	2.00589
chr15:80075242-80120327|chr15:80122800-80131179	ZFAND6	33	34	44	35	27	37	29	59	30	30	13	24	13	37	15	42	31.8758	42.2273	22.1559	27.4173	26.5801	32.202	36.8983	29.3015	33.44	22.4752	24.6575	29.2485	12.0278	30.5822	33.2999	44.3653	29.9222	0.0355042	0.329699	0.107687	0.914244	1	29.9222	0.113858	0.350319	0.325011	0.745173	1	29.9222	0.0663551	0.338815	0.195845
chr15:80115070-80120327|chr15:80122800-80131179	ZFAND6	33	34	44	35	27	37	29	59	30	30	13	24	13	37	15	42	31.8758	42.2273	22.1559	27.4173	26.5801	32.202	36.8983	29.3015	33.44	22.4752	24.6575	29.2485	12.0278	30.5822	33.2999	44.3653	29.9222	0.0355042	0.329699	0.107687	0.914244	1	29.9222	0.113858	0.350319	0.325011	0.745173	1	29.9222	0.0663551	0.338815	0.195845
chr1:31911826-31915894|chr1:31919658-31937986	PTP4A2	33	35	63	36	19	26	34	62	26	27	17	23	27	30	18	24	31.8758	43.4693	31.7232	28.2007	18.7045	22.6284	43.2601	30.7914	28.9813	20.2277	32.2444	28.0298	24.9807	24.7964	39.9599	25.3516	29.7016	-0.228177	0.306086	-0.745466	0.45599	1	29.7016	0.0507033	0.330892	0.153232	0.878215	1	29.7016	0.0401443	0.319967	0.125464
chr6:158580995-158583953|chr6:158589782-158605266	TMEM181	37	44	61	42	25	54	25	90	24	42	5	17	11	37	7	25	35.7395	54.6471	30.7161	32.9008	24.6112	46.9975	31.8089	44.6971	26.752	31.4652	9.48365	20.7177	10.1773	30.5822	15.54	26.4079	29.5778	-0.0223556	0.345004	-0.0647982	0.948335	1	29.5778	-0.125112	0.388356	-0.322158	0.747333	1	29.5778	0.82326	0.369019	2.23094
chr8:15623249-15650696|chr8:15673836-15730665	TUSC3	47	30	52	46	38	36	21	54	23	38	9	25	18	37	10	33	45.3989	37.2594	26.1842	36.0342	37.4091	31.3317	26.7195	26.8183	25.6373	28.4686	17.0706	30.4672	16.6538	30.5822	22.1999	34.8585	29.5683	-0.231473	0.300919	-0.769218	0.441764	1	29.5683	0.0218597	0.331689	0.0659043	0.947454	1	29.5683	0.209042	0.318117	0.657121
chr1:155415923-155438326|chr1:155439068-155459796	ASH1L	23	36	46	31	42	37	31	60	26	43	23	22	20	36	9	15	22.2165	44.7113	23.1629	24.2839	41.3468	32.202	39.443	29.7981	28.9813	32.2144	43.6248	26.8111	18.5043	29.7556	19.9799	15.8448	29.5551	0.340756	0.308277	1.10536	0.269004	1	29.5551	-0.604014	0.337314	-1.79066	0.0733479	1	29.5551	0.72965	0.327941	2.22495
chr19:17075874-17101659|chr19:17102557-17145396	MYO9B	28	21	29	59	24	32	26	69	41	36	11	17	18	41	19	29	27.0461	26.0816	14.6027	46.2178	23.6268	27.8504	33.0812	34.2678	45.7013	26.9702	20.864	20.7177	16.6538	33.8884	42.1799	30.6332	29.3989	0.0760718	0.361029	0.210708	0.833115	1	29.3989	0.0580172	0.376076	0.15427	0.877397	1	29.3989	-0.0141164	0.367717	-0.0383894
chr14:73136579-73147794|chr14:73148106-73170796	PSEN1	32	24	48	52	13	32	31	68	32	35	16	15	19	25	11	53	30.9099	29.8075	24.17	40.7343	12.7978	27.8504	39.443	33.7712	35.6693	26.221	30.3477	18.2803	17.579	20.6636	24.4199	55.9848	29.2906	-0.137816	0.371393	-0.371078	0.710579	1	29.2906	0.10994	0.388803	0.282766	0.777356	1	29.2906	-0.0624187	0.380256	-0.164149
chr14:73136583-73147794|chr14:73148106-73170796	PSEN1	32	24	48	52	13	32	31	68	32	35	16	15	19	25	11	53	30.9099	29.8075	24.17	40.7343	12.7978	27.8504	39.443	33.7712	35.6693	26.221	30.3477	18.2803	17.579	20.6636	24.4199	55.9848	29.2906	-0.137816	0.371393	-0.371078	0.710579	1	29.2906	0.10994	0.388803	0.282766	0.777356	1	29.2906	-0.0624187	0.380256	-0.164149
chr1:8466023-8495062|chr1:8557523-8614560	RERE	35	25	49	46	27	33	30	72	22	32	19	20	20	34	13	26	33.8077	31.0495	24.6736	36.0342	26.5801	28.7207	38.1706	35.7577	24.5227	23.9735	36.0379	24.3738	18.5043	28.1026	28.8599	27.4642	29.1646	0.0538399	0.286421	0.187975	0.850896	1	29.1646	-0.0638879	0.317329	-0.20133	0.84044	1	29.1646	0.346318	0.30268	1.14417
chr7:69599962-69899285|chr7:69899498-70118131	AUTS2	30	23	59	48	17	38	23	74	36	46	7	20	26	35	10	34	28.978	28.5655	29.709	37.6009	16.7356	33.0723	29.2642	36.751	40.128	34.4619	13.2771	24.3738	24.0555	28.9291	22.1999	35.9148	29.001	-0.0927511	0.320131	-0.289728	0.772024	1	29.001	-0.0455243	0.340395	-0.13374	0.893609	1	29.001	0.0597252	0.331747	0.180032
chr2:202377550-202464808|chr2:202467689-202513718	BMPR2	42	43	52	21	27	26	21	48	27	33	13	24	16	34	19	31	40.5692	53.4051	26.1842	16.4504	26.5801	22.6284	26.7195	23.8385	30.096	24.7227	24.6575	29.2485	14.8034	28.1026	42.1799	32.7458	28.9332	-0.425287	0.345831	-1.22975	0.21879	1	28.9332	0.0644262	0.363867	0.17706	0.859461	1	28.9332	-0.196312	0.357638	-0.548912
chr5:145765000-145796441|chr5:145826200-145835176	PRELID2	30	30	72	44	21	38	32	77	27	23	16	18	19	33	11	23	28.978	37.2594	36.255	34.4675	20.6734	33.0723	40.7154	38.2409	30.096	17.231	30.3477	21.9364	17.579	27.276	24.4199	24.2953	28.9277	-0.0433835	0.295552	-0.146788	0.883299	1	28.9277	-0.057305	0.334618	-0.171255	0.864023	1	28.9277	0.511736	0.316733	1.61567
chr7:24620187-24623665|chr7:24668660-24679130	CUFF.48205.5	84	0	158	0	0	0	83	0	0	0	23	55	87	0	0	0	81.1384	0	79.5597	0	0	0	105.605	0	0	0	43.6248	67.0279	80.4935	0	0	0	28.5906	-0.607156	4.08401	-0.148666	0.881817	1	28.5906	-0.456829	4.08736	-0.111766	0.911009	1	28.5906	0.389012	4.08668	0.0951903
chr2:238173653-238182064|chr2:238185287-238188130	ILKAP	27	26	66	51	25	34	22	56	25	31	17	20	18	35	14	29	26.0802	32.2915	33.2338	39.951	24.6112	29.591	27.9918	27.8115	27.8667	23.2244	32.2444	24.3738	16.6538	28.9291	31.0799	30.6332	28.5355	-0.263209	0.289408	-0.909473	0.3631	1	28.5355	-0.00506945	0.316392	-0.0160227	0.987216	1	28.5355	0.0622224	0.305469	0.203695
chr17:77307197-77402058|chr17:77402703-77482143	2019-09-09	20	28	53	48	26	38	27	69	26	29	7	16	24	40	8	50	19.3187	34.7754	26.6877	37.6009	25.5957	33.0723	34.3536	34.2678	28.9813	21.726	13.2771	19.499	22.2051	33.0618	17.7599	52.8159	28.4374	0.112264	0.331286	0.338874	0.734704	1	28.4374	0.596324	0.358351	1.66408	0.0960968	1	28.4374	-0.0175721	0.337403	-0.0520804
chr15:41669958-41696074|chr15:41699159-41707727	MGA	37	29	31	27	27	29	20	53	31	29	18	17	31	34	18	32	35.7395	36.0174	15.6098	21.1505	26.5801	25.2394	25.4471	26.3216	34.5547	21.726	34.1411	20.7177	28.6816	28.1026	39.9599	33.8021	28.362	-0.0190507	0.322294	-0.0591097	0.952865	1	28.362	0.229788	0.333807	0.688384	0.491211	1	28.362	-0.303576	0.325997	-0.931224
None|chr21:37421866-37472683	DYRK1A	35	29	29	56	34	38	21	71	27	48	9	13	17	25	13	30	33.8077	36.0174	14.6027	43.8677	33.4713	33.0723	26.7195	35.2611	30.096	35.9603	17.0706	15.8429	15.7286	20.6636	28.8599	31.6895	28.2957	0.0346559	0.349992	0.0990189	0.921123	1	28.2957	-0.103612	0.380034	-0.27264	0.78513	1	28.2957	0.445256	0.366371	1.21531
chr2:147958866-147972738|chr2:147975975-147981927	ORC4	33	17	54	30	20	22	26	55	46	61	12	13	34	30	10	32	31.8758	21.1137	27.1913	23.5006	19.689	19.1471	33.0812	27.3149	51.2747	45.6995	22.7608	15.8429	31.4572	24.7964	22.1999	33.8021	28.1717	-0.0760827	0.345276	-0.220353	0.825596	1	28.1717	-0.291638	0.351216	-0.830366	0.406332	1	28.1717	-0.203125	0.351931	-0.577174
chr1:33281811-33294936|chr1:33295305-33298929	ZNF362	31	30	49	52	19	43	28	49	20	30	13	9	29	28	18	29	29.9439	37.2594	24.6736	40.7343	18.7045	37.424	35.6259	24.3351	22.2933	22.4752	24.6575	10.9682	26.8312	23.1433	39.9599	30.6332	28.1039	-0.192509	0.317235	-0.606833	0.543962	1	28.1039	0.547317	0.350598	1.56109	0.118502	1	28.1039	-0.0255946	0.328737	-0.0778575
chr5:16769203-16779544|chr5:16783469-16794645	MYO10	28	24	52	29	13	20	31	39	26	54	15	21	35	30	15	38	27.0461	29.8075	26.1842	22.7172	12.7978	17.4065	39.443	19.3688	28.9813	40.4553	28.4509	25.5925	32.3824	24.7964	33.2999	40.1401	28.0544	-0.283304	0.331818	-0.853795	0.393219	1	28.0544	0.0506284	0.333359	0.151874	0.879287	1	28.0544	-0.587188	0.335063	-1.75247
chr8:51845763-51860844|chr8:51861246-51870247	PCMTD1	14	26	37	36	21	17	33	72	22	85	15	23	26	19	13	28	13.5231	32.2915	18.6311	28.2007	20.6734	14.7955	41.9877	35.7577	24.5227	63.6797	28.4509	28.0298	24.0555	15.7044	28.8599	29.5769	28.0463	0.30214	0.388586	0.777537	0.436842	1	28.0463	-0.616615	0.397457	-1.5514	0.120806	1	28.0463	0.226761	0.39653	0.571864
chr22:45672179-45689711|chr22:45718493-45729424	ATXN10	30	43	73	28	25	34	15	50	25	33	19	20	22	35	8	27	28.978	53.4051	36.7586	21.9339	24.6112	29.591	19.0853	24.8317	27.8667	24.7227	36.0379	24.3738	20.3547	28.9291	17.7599	28.5206	27.985	-0.492506	0.315266	-1.56219	0.118242	1	27.985	-0.181706	0.339766	-0.534797	0.59279	1	27.985	0.0163502	0.333881	0.0489701
chr1:66871509-66891153|chr1:66905375-66919017	CUFF.3965.1	0	0	114	53	0	50	0	0	0	66	24	29	0	66	34	39	0	0	57.4038	41.5177	0	43.5162	0	0	0	49.4454	45.5215	35.342	0	54.552	75.4798	41.1964	27.7484	-1.18637	2.53366	-0.468242	0.639612	1	27.7484	0.392905	2.52846	0.155393	0.876512	1	27.7484	-1.97424	2.53308	-0.779383
chr1:9922358-9931890|chr1:9934860-9935491	LZIC	36	16	39	37	28	44	24	72	24	33	9	15	30	27	13	38	34.7736	19.8717	19.6381	28.984	27.5646	38.2943	30.5365	35.7577	26.752	24.7227	17.0706	18.2803	27.7564	22.3167	28.8599	40.1401	27.5825	0.373121	0.307148	1.21479	0.224446	1	27.5825	0.419487	0.334394	1.25447	0.209672	1	27.5825	0.166445	0.31273	0.532231
chr1:29150192-29154695|chr1:29154910-29159373	SRSF4	27	35	45	50	22	25	24	78	28	34	6	14	27	29	11	35	26.0802	43.4693	22.6594	39.1676	21.6579	21.7581	30.5365	38.7375	31.2107	25.4719	11.3804	17.0616	24.9807	23.9698	24.4199	36.9711	27.4708	-0.182246	0.333661	-0.546201	0.584928	1	27.4708	0.330764	0.363063	0.911038	0.362275	1	27.4708	0.0422046	0.34607	0.121954
chr11:85983973-85996825|chr11:86003451-86007541	PICALM	20	36	46	27	32	42	20	57	22	25	7	34	7	43	16	30	19.3187	44.7113	23.1629	21.1505	31.5024	36.5536	25.4471	28.3082	24.5227	18.7293	13.2771	41.4354	6.47649	35.5415	35.5199	31.6895	27.3342	0.190081	0.447806	0.424472	0.671221	1	27.3342	0.124484	0.466354	0.26693	0.789523	1	27.3342	0.181125	0.455115	0.397976
chr16:47463993-47497398|chr16:47515601-47547432	PHKB	29	49	57	27	17	21	29	44	24	33	18	18	16	20	11	38	28.0121	60.857	28.7019	21.1505	16.7356	18.2768	36.8983	21.8519	26.752	24.7227	34.1411	21.9364	14.8034	16.5309	24.4199	40.1401	27.2457	-0.559272	0.374562	-1.49313	0.135402	1	27.2457	-0.162809	0.396043	-0.411089	0.681007	1	27.2457	-0.0396342	0.391341	-0.101278
chr4:107660072-107682014|chr4:107701285-107720119	PAPSS1	27	27	54	31	28	32	21	31	20	30	18	16	17	24	23	38	26.0802	33.5335	27.1913	24.2839	27.5646	27.8504	26.7195	15.3957	22.2933	22.4752	34.1411	19.499	15.7286	19.8371	51.0598	40.1401	27.1121	-0.204395	0.35141	-0.581641	0.560808	1	27.1121	0.321737	0.366952	0.876782	0.380605	1	27.1121	-0.330092	0.357672	-0.922889
chr5:139276150-139278326|chr5:139279129-139315696	MATR3	36	24	41	55	24	30	23	64	33	32	16	14	11	27	10	30	34.7736	29.8075	20.6452	43.0844	23.6268	26.1097	29.2642	31.7846	36.784	23.9735	30.3477	17.0616	10.1773	22.3167	22.1999	31.6895	27.1029	-0.19468	0.338629	-0.574906	0.565355	1	27.1029	-0.326447	0.368587	-0.885671	0.375795	1	27.1029	0.377513	0.359356	1.05053
chr5:139276150-139278326|chr5:139279129-139279934	SNHG4	36	24	41	55	24	30	23	64	33	32	16	14	11	27	10	30	34.7736	29.8075	20.6452	43.0844	23.6268	26.1097	29.2642	31.7846	36.784	23.9735	30.3477	17.0616	10.1773	22.3167	22.1999	31.6895	27.1029	-0.19468	0.338629	-0.574906	0.565355	1	27.1029	-0.326447	0.368587	-0.885671	0.375795	1	27.1029	0.377513	0.359356	1.05053
chr5:139276150-139278326|None	SNHG4	36	24	41	55	24	30	23	64	33	32	16	14	11	27	10	30	34.7736	29.8075	20.6452	43.0844	23.6268	26.1097	29.2642	31.7846	36.784	23.9735	30.3477	17.0616	10.1773	22.3167	22.1999	31.6895	27.1029	-0.19468	0.338629	-0.574906	0.565355	1	27.1029	-0.326447	0.368587	-0.885671	0.375795	1	27.1029	0.377513	0.359356	1.05053
chr3:56571302-56592969|chr3:56594028-56613588	CCDC66	13	20	42	23	34	28	17	53	31	40	16	18	21	61	12	35	12.5571	24.8396	21.1488	18.0171	33.4713	24.3691	21.63	26.3216	34.5547	29.9669	30.3477	21.9364	19.4295	50.4193	26.6399	36.9711	27.0388	0.474381	0.339508	1.39726	0.162335	1	27.0388	0.216876	0.338456	0.64078	0.521666	1	27.0388	-0.356779	0.332375	-1.07342
chr9:96496359-96522505|chr9:96565483-96619218	CDC14B	19	38	43	49	27	44	32	69	34	25	10	13	16	27	8	19	18.3527	47.1952	21.6523	38.3843	26.5801	38.2943	40.7154	34.2678	37.8987	18.7293	18.9673	15.8429	14.8034	22.3167	17.7599	20.07	26.9894	0.176067	0.340104	0.517685	0.604678	1	26.9894	-0.285684	0.383773	-0.744408	0.45663	1	26.9894	0.887363	0.365326	2.42896
chr13:100235878-100257594|chr13:100273346-100301459	PCCA	36	24	54	41	14	33	26	54	22	41	14	17	16	40	12	27	34.7736	29.8075	27.1913	32.1175	13.7823	28.7207	33.0812	26.8183	24.5227	30.7161	26.5542	20.7177	14.8034	33.0618	26.6399	28.5206	26.9893	-0.273323	0.318198	-0.858972	0.390356	1	26.9893	-0.0053687	0.341637	-0.0157146	0.987462	1	26.9893	-0.0109187	0.332523	-0.0328358
chr9:37422805-37424844|chr9:37426654-37428483	GRHPR	34	27	62	45	25	34	22	70	23	32	5	9	23	35	12	33	32.8417	33.5335	31.2196	35.2509	24.6112	29.591	27.9918	34.7644	25.6373	23.9735	9.48365	10.9682	21.2799	28.9291	26.6399	34.8585	26.9734	-0.165727	0.304166	-0.544858	0.585851	1	26.9734	0.600231	0.344542	1.74211	0.0814885	1	26.9734	0.0797068	0.31771	0.250879
chr3:31533312-31576395|chr3:31580096-31596797	STT3B	27	26	52	31	8	16	23	51	24	50	18	24	14	35	16	39	26.0802	32.2915	26.1842	24.2839	7.87559	13.9252	29.2642	25.3284	26.752	37.4586	34.1411	29.2485	12.953	28.9291	35.5199	41.1964	26.9645	-0.498865	0.368694	-1.35306	0.176037	1	26.9645	-0.134525	0.369543	-0.364031	0.715835	1	26.9645	-0.605682	0.375177	-1.61439
chr7:66241270-66286510|chr7:66286709-66352504	TPST1	49	31	22	53	30	38	20	72	25	26	8	10	25	24	7	33	47.3307	38.5014	11.0779	41.5177	29.5335	33.0723	25.4471	35.7577	27.8667	19.4785	15.1738	12.1869	23.1303	19.8371	15.54	34.8585	26.8944	-0.123702	0.375628	-0.329321	0.741913	1	26.8944	0.328045	0.4147	0.791041	0.42892	1	26.8944	0.392413	0.392336	1.0002
chr6:30649959-30650993|chr6:30651466-30652647	C6orf136	29	29	37	45	15	27	24	49	40	31	16	11	17	32	16	27	28.0121	36.0174	18.6311	35.2509	14.7667	23.4988	30.5365	24.3351	44.5867	23.2244	30.3477	13.4056	15.7286	26.4495	35.5199	28.5206	26.802	-0.325501	0.359576	-0.905235	0.365341	1	26.802	-0.102436	0.37496	-0.273193	0.784705	1	26.802	-0.156848	0.371227	-0.422514
chr1:35325405-35358924|chr1:35361789-35370028	ZMYM4	31	24	56	21	34	30	25	24	32	23	12	22	39	46	9	23	29.9439	29.8075	28.1984	16.4504	33.4713	26.1097	31.8089	11.9192	35.6693	17.231	22.7608	26.8111	36.0833	38.0211	19.9799	24.2953	26.7851	-0.0487179	0.358683	-0.135825	0.89196	1	26.7851	0.253426	0.371719	0.681766	0.495387	1	26.7851	-0.274678	0.363258	-0.756151
chr7:139631725-139715931|chr7:139717015-139777604	HIPK2	22	36	60	28	24	41	36	68	24	17	5	23	25	52	7	12	21.2505	44.7113	30.2125	21.9339	23.6268	35.6833	45.8048	33.7712	26.752	12.7359	9.48365	28.0298	23.1303	42.9804	15.54	12.6758	26.7701	0.240862	0.378694	0.636034	0.524754	1	26.7701	0.326704	0.414866	0.787493	0.430993	1	26.7701	0.501773	0.391792	1.28071
chr7:33352873-33357854|chr7:33388144-33505462	BBS9	20	20	50	37	25	29	37	64	24	21	15	23	19	47	8	26	19.3187	24.8396	25.1771	28.984	24.6112	25.2394	47.0771	31.7846	26.752	15.7326	28.4509	28.0298	17.579	38.8477	17.7599	27.4642	26.728	0.366793	0.332082	1.10453	0.269365	1	26.728	0.113508	0.356364	0.318517	0.750093	1	26.728	0.282438	0.340257	0.830072
chr1:44756237-44757555|chr1:44758140-44759205	KIF2C	28	28	40	50	16	36	19	65	28	25	12	10	21	32	8	51	27.0461	34.7754	20.1417	39.1676	15.7512	31.3317	24.1747	32.2813	31.2107	18.7293	22.7608	12.1869	19.4295	26.4495	17.7599	53.8722	26.6918	-0.195276	0.371919	-0.525049	0.599549	1	26.6918	0.500942	0.395148	1.26773	0.204893	1	26.6918	-0.191255	0.379782	-0.503592
chr6:154733930-154773988|chr6:154795139-154801970	SCAF8	19	19	46	45	21	40	24	60	25	30	13	19	18	45	14	25	18.3527	23.5976	23.1629	35.2509	20.6734	34.813	30.5365	29.7981	27.8667	22.4752	24.6575	23.1551	16.6538	37.1946	31.0799	26.4079	26.6047	0.203179	0.319442	0.636045	0.524747	1	26.6047	0.177394	0.340834	0.52047	0.602736	1	26.6047	0.0690272	0.326547	0.211385
chr9:112252788-112262434|chr9:112297916-112332783	PTBP3	27	32	30	29	25	30	36	72	37	21	7	17	18	40	15	14	26.0802	39.7434	15.1063	22.7172	24.6112	26.1097	45.8048	35.7577	41.2427	15.7326	13.2771	20.7177	16.6538	33.0618	33.2999	14.7884	26.544	0.381793	0.380214	1.00415	0.315304	1	26.544	0.0606024	0.407278	0.148799	0.881713	1	26.544	0.457616	0.390807	1.17095
chr9:112252788-112262434|chr9:112297916-112330440	PTBP3	27	32	30	29	25	30	36	72	37	21	7	17	18	40	15	14	26.0802	39.7434	15.1063	22.7172	24.6112	26.1097	45.8048	35.7577	41.2427	15.7326	13.2771	20.7177	16.6538	33.0618	33.2999	14.7884	26.544	0.381793	0.380214	1.00415	0.315304	1	26.544	0.0606024	0.407278	0.148799	0.881713	1	26.544	0.457616	0.390807	1.17095
chr9:112252788-112262434|chr9:112297916-112333469	CUFF.58534.4	27	32	30	29	25	30	36	72	37	21	7	17	18	40	15	14	26.0802	39.7434	15.1063	22.7172	24.6112	26.1097	45.8048	35.7577	41.2427	15.7326	13.2771	20.7177	16.6538	33.0618	33.2999	14.7884	26.544	0.381793	0.380214	1.00415	0.315304	1	26.544	0.0606024	0.407278	0.148799	0.881713	1	26.544	0.457616	0.390807	1.17095
chr8:18765538-18799294|chr8:18804898-18867673	PSD3	32	27	33	29	26	25	18	44	23	29	19	26	13	48	12	32	30.9099	33.5335	16.6169	22.7172	25.5957	21.7581	22.9024	21.8519	25.6373	21.726	36.0379	31.6859	12.0278	39.6742	26.6399	33.8021	26.4448	-0.142307	0.3495	-0.407173	0.683881	1	26.4448	-0.000195483	0.358844	-0.000544757	0.999565	1	26.4448	-0.295743	0.3557	-0.831439
chr1:63774508-64009304|chr1:64050716-64137368	ROR1	33	28	41	42	33	45	34	75	22	26	13	0	27	33	2	23	31.8758	34.7754	20.6452	32.9008	32.4868	39.1646	43.2601	37.2476	24.5227	19.4785	24.6575	0	24.9807	27.276	4.43999	24.2953	26.3754	0.346326	0.527715	0.656275	0.511647	1	26.3754	0.300417	0.564101	0.532559	0.594339	1	26.3754	0.856057	0.541717	1.58027
chr4:1871542-1900625|chr4:1904378-1916870	NSD2	29	25	63	49	26	33	26	51	20	19	14	19	19	28	11	26	28.0121	31.0495	31.7232	38.3843	25.5957	28.7207	33.0812	25.3284	22.2933	14.2343	26.5542	23.1551	17.579	23.1433	24.4199	27.4642	26.2961	-0.2155	0.293766	-0.733577	0.463206	1	26.2961	0.139058	0.33467	0.415509	0.67777	1	26.2961	0.28168	0.314477	0.895709
chr3:197091026-197104902|chr3:197119530-197130526	DLG1	32	16	50	26	24	35	29	45	19	55	21	14	21	27	7	31	30.9099	19.8717	25.1771	20.3672	23.6268	30.4614	36.8983	22.3486	21.1787	41.2045	39.8313	17.0616	19.4295	22.3167	15.54	32.7458	26.1856	0.208267	0.339084	0.614204	0.539081	1	26.1856	-0.373531	0.357419	-1.04508	0.295987	1	26.1856	0.279776	0.351018	0.797043
chr5:36877178-36953617|chr5:36976402-36984675	NIPBL	27	24	71	41	35	38	29	69	34	25	4	21	20	30	8	5	26.0802	29.8075	35.7515	32.1175	34.4557	33.0723	36.8983	34.2678	37.8987	18.7293	7.58692	25.5925	18.5043	24.7964	17.7599	5.28159	26.1625	0.152742	0.347984	0.438933	0.66071	1	26.1625	-0.462753	0.395802	-1.16915	0.242341	1	26.1625	1.04907	0.378149	2.77424
chr11:61429350-61437624|chr11:61438113-61481781	AP003108.2	46	32	53	40	20	30	16	48	14	38	10	17	11	27	13	38	44.4329	39.7434	26.6877	31.3341	19.689	26.1097	20.3577	23.8385	15.6053	28.4686	18.9673	20.7177	10.1773	22.3167	28.8599	40.1401	26.0904	-0.634021	0.346976	-1.82728	0.0676584	1	26.0904	0.223258	0.375823	0.594051	0.552478	1	26.0904	-0.136606	0.363785	-0.375512
chr9:111385442-111386376|chr9:111391824-111392767	ECPAS	31	32	38	28	11	32	25	47	20	29	18	25	24	26	11	34	29.9439	39.7434	19.1346	21.9339	10.8289	27.8504	31.8089	23.3418	22.2933	21.726	34.1411	30.4672	22.2051	21.4902	24.4199	35.9148	26.0777	-0.212702	0.346598	-0.613685	0.539424	1	26.0777	-0.0343452	0.362152	-0.0948364	0.924445	1	26.0777	-0.156513	0.356841	-0.438607
chr10:115096839-115120184|chr10:115129535-115160039	ATRNL1	30	25	50	32	32	21	31	33	19	25	8	21	29	39	11	35	28.978	31.0495	25.1771	25.0673	31.5024	18.2768	39.443	16.3889	21.1787	18.7293	15.1738	25.5925	26.8312	32.2353	24.4199	36.9711	26.0634	-0.100865	0.324193	-0.311127	0.755704	1	26.0634	0.584377	0.34846	1.67703	0.0935369	1	26.0634	-0.259563	0.330218	-0.786035
chr10:115094043-115120184|chr10:115129535-115160039	ATRNL1	30	25	50	32	32	21	31	33	19	25	8	21	29	39	11	35	28.978	31.0495	25.1771	25.0673	31.5024	18.2768	39.443	16.3889	21.1787	18.7293	15.1738	25.5925	26.8312	32.2353	24.4199	36.9711	26.0634	-0.100865	0.324193	-0.311127	0.755704	1	26.0634	0.584377	0.34846	1.67703	0.0935369	1	26.0634	-0.259563	0.330218	-0.786035
chr2:171922507-171925536|chr2:171953001-171965337	HAT1	27	22	33	26	18	18	12	35	27	49	19	13	33	59	6	46	26.0802	27.3236	16.6169	20.3672	17.7201	15.6658	15.2683	17.3822	30.096	36.7095	36.0379	15.8429	30.532	48.7662	13.32	48.5906	26.02	-0.419315	0.366472	-1.14419	0.252544	1	26.02	0.306692	0.353646	0.867228	0.385817	1	26.02	-1.14651	0.362405	-3.16361
chr4:5640838-5663106|chr4:5665649-5681259	EVC2	26	26	28	56	22	25	32	61	17	31	21	7	10	20	10	45	25.1143	32.2915	14.0992	43.8677	21.6579	21.7581	40.7154	30.2947	18.9493	23.2244	39.8313	8.53082	9.25213	16.5309	22.1999	47.5343	25.9907	-0.00844589	0.516882	-0.0163401	0.986963	1	25.9907	0.0996812	0.538713	0.185036	0.853201	1	25.9907	0.260035	0.527273	0.493169
chr7:33130041-33146241|chr7:33177591-33257235	BBS9	34	33	46	34	16	24	21	29	21	35	27	19	16	31	10	26	32.8417	40.9853	23.1629	26.634	15.7512	20.8878	26.7195	14.4024	23.408	26.221	51.2117	23.1551	14.8034	25.6229	22.1999	27.4642	25.9669	-0.6778	0.344312	-1.96857	0.049003	1	25.9669	-0.411197	0.357612	-1.14984	0.250209	1	25.9669	-0.247186	0.361899	-0.683026
chr7:22946163-22960255|chr7:22991139-23013924	FAM126A	42	31	61	33	37	27	30	47	22	20	10	15	17	26	10	21	40.5692	38.5014	30.7161	25.8506	36.4246	23.4988	38.1706	23.3418	24.5227	14.9835	18.9673	18.2803	15.7286	21.4902	22.1999	22.1827	25.9643	-0.173044	0.304524	-0.568244	0.569869	1	25.9643	0.0878356	0.355314	0.247206	0.804749	1	25.9643	0.559095	0.330641	1.69094
chr6:16306859-16326393|chr6:16328470-16485971	ATXN1	25	26	50	40	29	33	27	56	30	14	8	17	23	37	18	10	24.1483	32.2915	25.1771	31.3341	28.549	28.7207	34.3536	27.8115	33.44	10.4884	15.1738	20.7177	21.2799	30.5822	39.9599	10.5632	25.9119	0.079859	0.352032	0.226852	0.820539	1	25.9119	0.312835	0.385664	0.81116	0.417274	1	25.9119	0.267577	0.364715	0.733662
chr19:40582466-40583397|chr19:40583717-40586773	SHKBP1	31	30	36	63	18	37	26	69	31	26	8	0	20	32	10	20	29.9439	37.2594	18.1275	49.3512	17.7201	32.202	33.0812	34.2678	34.5547	19.4785	15.1738	0	18.5043	26.4495	22.1999	21.1263	25.59	-0.191088	0.551194	-0.34668	0.728832	1	25.59	0.33718	0.582521	0.578829	0.562704	1	25.59	0.4112	0.564817	0.728023
chr8:18655685-18765448|chr8:18804898-18867673	PSD3	24	29	54	34	23	26	31	48	25	29	14	13	19	44	7	24	23.1824	36.0174	27.1913	26.634	22.6423	22.6284	39.443	23.8385	27.8667	21.726	26.5542	15.8429	17.579	36.368	15.54	25.3516	25.5254	-0.0718769	0.32701	-0.2198	0.826027	1	25.5254	0.105881	0.354895	0.298346	0.765439	1	25.5254	0.119162	0.340544	0.349918
chr8:18655685-18765448|chr8:18804898-18808754	PSD3	24	29	54	34	23	26	31	48	25	29	14	13	19	44	7	24	23.1824	36.0174	27.1913	26.634	22.6423	22.6284	39.443	23.8385	27.8667	21.726	26.5542	15.8429	17.579	36.368	15.54	25.3516	25.5254	-0.0718769	0.32701	-0.2198	0.826027	1	25.5254	0.105881	0.354895	0.298346	0.765439	1	25.5254	0.119162	0.340544	0.349918
chr9:100442356-100498764|chr9:100516771-100547743	MSANTD3-TMEFF1	27	24	42	22	18	22	24	46	15	52	8	20	24	61	9	34	26.0802	29.8075	21.1488	17.2338	17.7201	19.1471	30.5365	22.8452	16.72	38.957	15.1738	24.3738	22.2051	50.4193	19.9799	35.9148	25.5164	-0.0550312	0.36646	-0.15017	0.880631	1	25.5164	0.419556	0.372655	1.12586	0.260226	1	25.5164	-0.561658	0.366147	-1.53397
chr4:3075088-3086938|chr4:3107423-3115303	HTT	24	27	66	32	19	18	31	42	12	31	15	19	16	42	12	32	23.1824	33.5335	33.2338	25.0673	18.7045	15.6658	39.443	20.8587	13.376	23.2244	28.4509	23.1551	14.8034	34.7149	26.6399	33.8021	25.491	-0.316681	0.350127	-0.904474	0.365744	1	25.491	0.341748	0.371847	0.919055	0.358067	1	25.491	-0.253316	0.359871	-0.703907
chr10:124618793-124681606|chr10:124682379-124696157	AC068896.1	17	25	44	45	23	32	27	77	21	26	20	10	20	20	9	30	16.4209	31.0495	22.1559	35.2509	22.6423	27.8504	34.3536	38.2409	23.408	19.4785	37.9346	12.1869	18.5043	16.5309	19.9799	31.6895	25.4798	0.247213	0.345889	0.714718	0.474784	1	25.4798	-0.0515885	0.379029	-0.136107	0.891737	1	25.4798	0.516586	0.361718	1.42814
chr22:32475124-32478980|chr22:32479275-32483896	FBXO7	26	27	48	37	20	33	29	63	24	30	13	15	15	35	9	21	25.1143	33.5335	24.17	28.984	19.689	28.7207	36.8983	31.288	26.752	22.4752	24.6575	18.2803	13.8782	28.9291	19.9799	22.1827	25.3458	0.0724209	0.309868	0.233716	0.815206	1	25.3458	-0.0984329	0.345453	-0.284939	0.775691	1	25.3458	0.438855	0.328925	1.33421
chr1:44405526-44411980|chr1:44412722-44614164	RNF220	32	27	44	36	31	33	22	57	19	25	5	15	23	37	16	18	30.9099	33.5335	22.1559	28.2007	30.5179	28.7207	27.9918	28.3082	21.1787	18.7293	9.48365	18.2803	21.2799	30.5822	35.5199	19.0137	25.2754	0.0317056	0.303254	0.104552	0.916732	1	25.2754	0.564852	0.344793	1.63823	0.101373	1	25.2754	0.156679	0.315859	0.496042
chr7:24620220-24623665|chr7:24668660-24679130	CUFF.80926.1	0	0	0	0	91	0	0	192	0	0	0	0	87	76	34	0	0	0	0	0	89.5848	0	0	95.3539	0	0	0	0	80.4935	62.8175	75.4798	0	25.2331	8.24377	3.52064	2.34155	0.0192037	1	25.2331	7.97864	3.52095	2.26605	0.0234486	1	25.2331	-0.2418	3.37145	-0.0717201
chr5:83963360-84060299|chr5:84066606-84106648	EDIL3	27	33	60	32	19	30	24	53	15	12	18	16	21	30	8	33	26.0802	40.9853	30.2125	25.0673	18.7045	26.1097	30.5365	26.3216	16.72	8.99007	34.1411	19.499	19.4295	24.7964	17.7599	34.8585	25.0133	-0.257347	0.343752	-0.74864	0.454074	1	25.0133	0.408595	0.378954	1.07822	0.280937	1	25.0133	0.0422705	0.358298	0.117976
chr2:190649360-190659157|chr2:190673152-190683737	NAB1	32	19	65	25	21	30	21	37	29	31	11	16	29	26	12	28	30.9099	23.5976	32.7302	19.5838	20.6734	26.1097	26.7195	18.3755	32.3253	23.2244	20.864	19.499	26.8312	21.4902	26.6399	29.5769	24.9469	-0.25312	0.314128	-0.805786	0.420366	1	24.9469	0.104108	0.333429	0.312235	0.754862	1	24.9469	-0.200041	0.325109	-0.615303
chr22:41800766-41808874|chr22:41810291-41813263	CCDC134	38	21	43	57	22	28	29	42	20	27	0	13	13	34	13	36	36.7055	26.0816	21.6523	44.6511	21.6579	24.3691	36.8983	20.8587	22.2933	20.2277	0	15.8429	12.0278	28.1026	28.8599	38.0274	24.891	-0.331608	0.394809	-0.83992	0.400953	1	24.891	0.769722	0.432741	1.77871	0.0752866	1	24.891	-0.052537	0.406718	-0.129173
chr8:69705229-69738039|chr8:69761875-69831766	CUFF.57124.3	36	33	52	34	29	35	18	52	20	33	0	26	16	32	9	20	34.7736	40.9853	26.1842	26.634	28.549	30.4614	22.9024	25.825	22.2933	24.7227	0	31.6859	14.8034	26.4495	19.9799	21.1263	24.836	-0.233858	0.357763	-0.653668	0.513326	1	24.836	-0.00609348	0.395432	-0.0154097	0.987705	1	24.836	0.383559	0.378806	1.01255
chr7:41978748-42023467|chr7:42048696-42076751	CUFF.52352.3	13	16	41	28	45	36	18	68	35	29	11	30	13	34	9	9	12.5571	19.8717	20.6452	21.9339	44.3002	31.3317	22.9024	33.7712	39.0133	21.726	20.864	36.5606	12.0278	28.1026	19.9799	9.50685	24.6934	0.816824	0.356596	2.29061	0.0219857	1	24.6934	-0.769961	0.381985	-2.01568	0.0438333	1	24.6934	0.935209	0.372393	2.51135
chr1:7773511-7777159|chr1:7778169-7779625	VAMP3	32	18	19	39	19	41	25	51	19	31	17	10	25	29	12	25	30.9099	22.3556	9.5673	30.5508	18.7045	35.6833	31.8089	25.3284	21.1787	23.2244	32.2444	12.1869	23.1303	23.9698	26.6399	26.4079	24.6182	0.278944	0.364076	0.766168	0.443576	1	24.6182	0.190425	0.387167	0.491842	0.622831	1	24.6182	0.158185	0.371401	0.425916
chr11:95991723-96091891|chr11:96093517-96341382	MAML2	33	21	54	26	31	40	18	71	30	16	10	21	23	36	10	0	31.8758	26.0816	27.1913	20.3672	30.5179	34.813	22.9024	35.2611	33.44	11.9868	18.9673	25.5925	21.2799	29.7556	22.1999	0	24.5145	0.23453	0.545631	0.429832	0.667317	1	24.5145	-0.294845	0.573	-0.514565	0.606857	1	24.5145	0.762448	0.561298	1.35837
chr15:41621589-41668827|chr15:41669958-41696074	MGA	29	20	43	21	35	37	17	62	17	23	18	24	24	35	6	17	28.0121	24.8396	21.6523	16.4504	34.4557	32.202	21.63	30.7914	18.9493	17.231	34.1411	29.2485	22.2051	28.9291	13.32	17.9574	24.5009	0.414497	0.326685	1.2688	0.204513	1	24.5009	-0.16484	0.354875	-0.464502	0.642288	1	24.5009	0.485224	0.339762	1.42813
chr2:37293271-37316236|chr2:37317179-37317786	PRKD3	23	20	44	18	19	25	24	45	26	30	7	27	29	33	19	18	22.2165	24.8396	22.1559	14.1003	18.7045	21.7581	30.5365	22.3486	28.9813	22.4752	13.2771	32.9046	26.8312	27.276	42.1799	19.0137	24.3499	0.159641	0.337914	0.472431	0.636619	1	24.3499	0.160612	0.346657	0.463317	0.643137	1	24.3499	-0.267675	0.339063	-0.789456
chr2:222202190-222220139|chr2:222232283-222294166	PAX3	31	36	56	41	23	36	20	72	23	15	7	12	15	31	10	10	29.9439	44.7113	28.1984	32.1175	22.6423	31.3317	25.4471	35.7577	25.6373	11.2376	13.2771	14.6243	13.8782	25.6229	22.1999	10.5632	24.1994	-0.191939	0.332091	-0.577972	0.563283	1	24.1994	0.143954	0.391211	0.36797	0.712896	1	24.1994	0.708091	0.361605	1.95819
chr19:18533347-18537600|chr19:18538436-18539370	CUFF.30208.4	24	23	37	43	24	28	16	78	13	26	15	13	18	29	8	35	23.1824	28.5655	18.6311	33.6842	23.6268	24.3691	20.3577	38.7375	14.4907	19.4785	28.4509	15.8429	16.6538	23.9698	17.7599	36.9711	24.0482	0.0881983	0.345514	0.255267	0.798517	1	24.0482	0.342374	0.378334	0.904951	0.365491	1	24.0482	0.179126	0.357066	0.501661
chr3:128247043-128262127|chr3:128264781-128341232	CUFF.43050.2	17	15	37	49	19	35	26	76	28	39	11	9	16	21	8	27	16.4209	18.6297	18.6311	38.3843	18.7045	30.4614	33.0812	37.7442	31.2107	29.2177	20.864	10.9682	14.8034	17.3575	17.7599	28.5206	23.9225	0.384633	0.369409	1.04121	0.297777	1	23.9225	-0.255909	0.399726	-0.640211	0.522035	1	23.9225	0.621604	0.38527	1.61342
chr5:168486543-168488601|chr5:168497348-168500590	RARS	16	19	44	28	24	30	30	66	16	28	17	20	14	37	11	14	15.4549	23.5976	22.1559	21.9339	23.6268	26.1097	38.1706	32.7779	17.8347	20.9768	32.2444	24.3738	12.953	30.5822	24.4199	14.7884	23.875	0.531553	0.333881	1.59205	0.111374	1	23.875	-0.181002	0.362273	-0.499628	0.617337	1	23.875	0.551662	0.346221	1.59338
chr7:39951852-39987598|chr7:40002031-40045835	CUFF.52272.1	32	28	43	27	45	24	19	67	18	41	8	18	37	13	5	5	30.9099	34.7754	21.6523	21.1505	44.3002	20.8878	24.1747	33.2745	20.064	30.7161	15.1738	21.9364	34.2329	10.7451	11.1	5.28159	23.7735	0.200128	0.398696	0.501957	0.615698	1	23.7735	-0.512238	0.440266	-1.16348	0.244637	1	23.7735	0.963658	0.42548	2.26487
chr3:93980482-93995873|chr3:94003908-94035330	ARL13B	25	26	48	27	19	30	15	54	28	41	16	9	24	24	8	23	24.1483	32.2915	24.17	21.1505	18.7045	26.1097	19.0853	26.8183	31.2107	30.7161	30.3477	10.9682	22.2051	19.8371	17.7599	24.2953	23.7386	-0.126912	0.330829	-0.383617	0.701262	1	23.7386	-0.282271	0.352965	-0.799715	0.423876	1	23.7386	0.114425	0.346943	0.329809
chr4:48342128-48369848|chr4:48383784-48420124	SLAIN2	22	28	46	16	33	28	25	51	24	28	9	21	18	43	10	8	21.2505	34.7754	23.1629	12.5336	32.4868	24.3691	31.8089	25.3284	26.752	20.9768	17.0706	25.5925	16.6538	35.5415	22.1999	8.45054	23.6846	0.326918	0.368957	0.886062	0.375584	1	23.6846	-0.127206	0.396106	-0.321141	0.748103	1	23.6846	0.438951	0.381875	1.14946
chr1:8508675-8541213|chr1:8614686-8624309	RERE	13	30	47	37	29	30	19	48	23	34	9	16	11	21	14	26	12.5571	37.2594	23.6665	28.984	28.549	26.1097	24.1747	23.8385	25.6373	25.4719	17.0706	19.499	10.1773	17.3575	31.0799	27.4642	23.681	0.0149022	0.352169	0.0423155	0.966247	1	23.681	-0.119302	0.382275	-0.312085	0.754976	1	23.681	0.318196	0.36905	0.862202
chr16:80633236-80684537|chr16:80685129-80804149	CDYL2	26	28	37	33	22	31	16	36	24	25	10	14	29	40	13	16	25.1143	34.7754	18.6311	25.8506	21.6579	26.9801	20.3577	17.8789	26.752	18.7293	18.9673	17.0616	26.8312	33.0618	28.8599	16.9011	23.6506	-0.241761	0.328656	-0.735605	0.461971	1	23.6506	0.369415	0.350671	1.05345	0.292134	1	23.6506	-0.289758	0.337414	-0.858761
chr1:21002808-21050865|chr1:21111383-21167960	EIF4G3	23	23	44	53	14	34	23	60	27	22	6	14	21	33	5	27	22.2165	28.5655	22.1559	41.5177	13.7823	29.591	29.2642	29.7981	30.096	16.4818	11.3804	17.0616	19.4295	27.276	11.1	28.5206	23.6398	-0.149099	0.357793	-0.416719	0.676884	1	23.6398	0.231764	0.39293	0.589836	0.5553	1	23.6398	0.199686	0.373854	0.534127
chr19:3656557-3660965|chr19:3662001-3664821	CUFF.28392.2	22	28	43	41	29	36	16	90	19	44	3	8	15	14	7	31	21.2505	34.7754	21.6523	32.1175	28.549	31.3317	20.3577	44.6971	21.1787	32.9636	5.69019	9.74951	13.8782	11.5716	15.54	32.7458	23.6281	0.221211	0.402614	0.549438	0.582705	1	23.6281	-0.00254898	0.445213	-0.0057253	0.995432	1	23.6281	0.782715	0.423138	1.84978
chr6:47253521-47283937|chr6:47286595-47309415	CUFF.50123.2	28	24	40	43	30	33	15	72	14	23	13	16	25	26	6	18	27.0461	29.8075	20.1417	33.6842	29.5335	28.7207	19.0853	35.7577	15.6053	17.231	24.6575	19.499	23.1303	21.4902	13.32	19.0137	23.6077	0.0769258	0.314159	0.244862	0.806563	1	23.6077	0.0804799	0.360129	0.223476	0.823165	1	23.6077	0.537806	0.335961	1.6008
chr8:140803650-140818276|chr8:140890769-140925660	PTK2	30	26	49	30	20	30	28	51	16	21	12	16	22	24	11	19	28.978	32.2915	24.6736	23.5006	19.689	26.1097	35.6259	25.3284	17.8347	15.7326	22.7608	19.499	20.3547	19.8371	24.4199	20.07	23.5441	-0.0349202	0.303155	-0.115189	0.908295	1	23.5441	0.169244	0.346777	0.488048	0.625516	1	23.5441	0.340969	0.323208	1.05495
chr8:140803650-140818276|chr8:140890769-141001124	PTK2	30	26	49	30	20	30	28	51	16	21	12	16	22	24	11	19	28.978	32.2915	24.6736	23.5006	19.689	26.1097	35.6259	25.3284	17.8347	15.7326	22.7608	19.499	20.3547	19.8371	24.4199	20.07	23.5441	-0.0349202	0.303155	-0.115189	0.908295	1	23.5441	0.169244	0.346777	0.488048	0.625516	1	23.5441	0.340969	0.323208	1.05495
chr14:99231557-99257470|chr14:99257839-99271160	BCL11B	18	25	36	40	20	37	30	61	21	29	0	6	12	34	13	35	17.3868	31.0495	18.1275	31.3341	19.689	32.202	38.1706	30.2947	23.408	21.726	0	7.31213	11.1026	28.1026	28.8599	36.9711	23.4835	0.303481	0.505827	0.599969	0.548527	1	23.4835	0.908433	0.539679	1.68329	0.0923198	1	23.4835	0.202267	0.511513	0.395428
chr4:76132719-76134174|chr4:76144473-76148307	NUP54	20	13	45	14	36	32	23	51	30	31	14	11	30	22	14	14	19.3187	16.1457	22.6594	10.9669	35.4402	27.8504	29.2642	25.3284	33.44	23.2244	26.5542	13.4056	27.7564	18.184	31.0799	14.7884	23.4629	0.743571	0.348603	2.133	0.0329247	1	23.4629	-0.11257	0.365945	-0.307614	0.758376	1	23.4629	0.394383	0.351863	1.12084
chrX:24149794-24172714|chrX:24179770-24207325	ZFX	27	28	51	38	23	25	17	48	32	28	9	16	20	15	6	29	26.0802	34.7754	25.6807	29.7674	22.6423	21.7581	21.63	23.8385	35.6693	20.9768	17.0706	19.499	18.5043	12.3982	13.32	30.6332	23.3902	-0.353823	0.331264	-1.0681	0.285476	1	23.3902	-0.313091	0.363608	-0.861067	0.389201	1	23.3902	0.247862	0.355175	0.697859
chrX:24161842-24172714|chrX:24179770-24207325	ZFX	27	28	51	38	23	25	17	48	32	28	9	16	20	15	6	29	26.0802	34.7754	25.6807	29.7674	22.6423	21.7581	21.63	23.8385	35.6693	20.9768	17.0706	19.499	18.5043	12.3982	13.32	30.6332	23.3902	-0.353823	0.331264	-1.0681	0.285476	1	23.3902	-0.313091	0.363608	-0.861067	0.389201	1	23.3902	0.247862	0.355175	0.697859
chr1:95117617-95143890|chr1:95151419-95173815	TMEM56	29	33	30	48	15	22	30	51	12	31	7	17	11	25	14	21	28.0121	40.9853	15.1063	37.6009	14.7667	19.1471	38.1706	25.3284	13.376	23.2244	13.2771	20.7177	10.1773	20.6636	31.0799	22.1827	23.3635	-0.310409	0.382692	-0.811121	0.417296	1	23.3635	0.163571	0.421013	0.388517	0.697634	1	23.3635	0.253884	0.402367	0.630975
chr3:107645909-107710451|chr3:107716849-107728764	BBX	29	20	39	23	14	25	17	35	22	32	7	25	25	26	20	26	28.0121	24.8396	19.6381	18.0171	13.7823	21.7581	21.63	17.3822	24.5227	23.9735	13.2771	30.4672	23.1303	21.4902	44.3999	27.4642	23.3615	-0.270169	0.341372	-0.79142	0.428699	1	23.3615	0.235981	0.347372	0.679333	0.496927	1	23.3615	-0.584883	0.344769	-1.69645
chr2:121530325-121605700|chr2:121606180-121649371	CLASP1	28	25	35	37	28	32	25	53	24	16	11	19	10	14	12	22	27.0461	31.0495	17.624	28.984	27.5646	27.8504	31.8089	26.3216	26.752	11.9868	20.864	23.1551	9.25213	11.5716	26.6399	23.239	23.2319	0.132037	0.345315	0.382366	0.70219	1	23.2319	-0.289372	0.390593	-0.740853	0.458783	1	23.2319	0.763635	0.371963	2.05299
chr7:27543100-27629370|chr7:27649633-27662697	CUFF.51966.2	21	30	53	44	0	28	21	43	33	23	14	16	23	21	12	14	20.2846	37.2594	26.6877	34.4675	0	24.3691	26.7195	21.3553	36.784	17.231	26.5542	19.499	21.2799	17.3575	26.6399	14.7884	23.2048	-0.708448	0.559276	-1.26672	0.205254	1	23.2048	-0.335805	0.574006	-0.585021	0.558534	1	23.2048	-0.123147	0.57406	-0.214519
chr7:131142941-131375423|chr7:131399433-131411305	MKLN1	26	26	48	29	17	20	28	36	12	24	23	12	23	24	12	18	25.1143	32.2915	24.17	22.7172	16.7356	17.4065	35.6259	17.8789	13.376	17.9801	43.6248	14.6243	21.2799	19.8371	26.6399	19.0137	23.0197	-0.273701	0.361203	-0.757749	0.448601	1	23.0197	0.00689205	0.38721	0.0177993	0.985799	1	23.0197	0.0058048	0.376828	0.0154044
chr7:131327997-131375423|chr7:131399433-131411305	MKLN1	26	26	48	29	17	20	28	36	12	24	23	12	23	24	12	18	25.1143	32.2915	24.17	22.7172	16.7356	17.4065	35.6259	17.8789	13.376	17.9801	43.6248	14.6243	21.2799	19.8371	26.6399	19.0137	23.0197	-0.273701	0.361203	-0.757749	0.448601	1	23.0197	0.00689205	0.38721	0.0177993	0.985799	1	23.0197	0.0058048	0.376828	0.0154044
chr1:114433733-114463103|chr1:114464388-114510550	TRIM33	29	23	52	30	22	24	26	54	30	29	9	17	12	21	5	25	28.0121	28.5655	26.1842	23.5006	21.6579	20.8878	33.0812	26.8183	33.44	21.726	17.0706	20.7177	11.1026	17.3575	11.1	26.4079	22.9769	-0.0555202	0.327493	-0.169531	0.865379	1	22.9769	-0.477876	0.366628	-1.30343	0.192426	1	22.9769	0.589961	0.355057	1.6616
chr21:44851627-44855209|chr21:44861271-44865394	PTTG1IP	20	24	32	41	18	28	19	54	17	35	14	11	14	20	8	42	19.3187	29.8075	16.1133	32.1175	17.7201	24.3691	24.1747	26.8183	18.9493	26.221	26.5542	13.4056	12.953	16.5309	17.7599	44.3653	22.9487	-0.038447	0.381643	-0.100741	0.919756	1	22.9487	0.115831	0.404545	0.286325	0.774629	1	22.9487	0.0240989	0.392349	0.0614221
chr8:98596169-98706466|chr8:98707311-98749275	STK3	19	24	49	23	18	23	16	37	16	43	13	21	14	33	10	35	18.3527	29.8075	24.6736	18.0171	17.7201	20.0175	20.3577	18.3755	17.8347	32.2144	24.6575	25.5925	12.953	27.276	22.1999	36.9711	22.9388	-0.244435	0.34969	-0.699004	0.484549	1	22.9388	-0.0222833	0.357688	-0.0622981	0.950325	1	22.9388	-0.389306	0.356716	-1.09136
chr2:199349173-199368604|chr2:199433514-199455868	CUFF.35787.4	15	26	40	32	24	22	22	51	20	33	7	15	24	32	13	21	14.489	32.2915	20.1417	25.0673	23.6268	19.1471	27.9918	25.3284	22.2933	24.7227	13.2771	18.2803	22.2051	26.4495	28.8599	22.1827	22.8971	0.0800809	0.324985	0.246414	0.805362	1	22.8971	0.278769	0.349621	0.797346	0.42525	1	22.8971	-0.039592	0.33302	-0.118888
chr8:130137038-130152735|chr8:130180880-130187235	ASAP1	20	23	55	38	24	29	16	56	16	13	16	10	12	39	14	18	19.3187	28.5655	27.6948	29.7674	23.6268	25.2394	20.3577	27.8115	17.8347	9.73924	30.3477	12.1869	11.1026	32.2353	31.0799	19.0137	22.8701	-0.107517	0.359864	-0.29877	0.765115	1	22.8701	0.470783	0.397753	1.18361	0.236569	1	22.8701	0.100156	0.373499	0.268156
chr7:39951852-39987598|chr7:39988258-39997493	CDK13	22	25	44	29	35	34	20	72	16	19	13	15	20	21	9	11	21.2505	31.0495	22.1559	22.7172	34.4557	29.591	25.4471	35.7577	17.8347	14.2343	24.6575	18.2803	18.5043	17.3575	19.9799	11.6195	22.8058	0.400288	0.307998	1.29965	0.193723	1	22.8058	-0.125558	0.363035	-0.345855	0.729451	1	22.8058	0.92928	0.335371	2.7709
chr1:20749882-20757165|chr1:20773610-20776596	HP1BP3	24	22	33	26	25	27	11	37	12	30	18	22	29	31	8	28	23.1824	27.3236	16.6169	20.3672	24.6112	23.4988	13.9959	18.3755	13.376	22.4752	34.1411	26.8111	26.8312	25.6229	17.7599	29.5769	22.7854	-0.0841424	0.339936	-0.247524	0.804502	1	22.7854	0.116778	0.350393	0.333277	0.738925	1	22.7854	-0.337082	0.344871	-0.977414
chr19:29971227-29985222|chr19:29986417-30005360	URI1	40	12	38	42	15	37	16	48	20	35	8	11	22	28	6	32	38.6373	14.9038	19.1346	32.9008	14.7667	32.202	20.3577	23.8385	22.2933	26.221	15.1738	13.4056	20.3547	23.1433	13.32	33.8021	22.7785	-0.201727	0.37026	-0.544827	0.585873	1	22.7785	0.234139	0.397644	0.588817	0.555984	1	22.7785	-0.0188073	0.382996	-0.0491056
chr3:170129552-170136418|chr3:170149244-170171372	PHC3	31	16	46	32	20	23	21	41	25	21	7	19	28	28	13	20	29.9439	19.8717	23.1629	25.0673	19.689	20.0175	26.7195	20.362	27.8667	15.7326	13.2771	23.1551	25.906	23.1433	28.8599	21.1263	22.7438	-0.19488	0.318981	-0.610945	0.541236	1	22.7438	0.272075	0.343474	0.792128	0.428286	1	22.7438	-0.185295	0.329666	-0.562069
chr21:31154426-31164961|chr21:31203012-31210044	TIAM1	20	17	35	41	23	37	29	49	15	15	7	10	20	21	12	39	19.3187	21.1137	17.624	32.1175	22.6423	32.202	36.8983	24.3351	16.72	11.2376	13.2771	12.1869	18.5043	17.3575	26.6399	41.1964	22.7107	0.351132	0.348454	1.00769	0.313605	1	22.7107	0.94938	0.394834	2.4045	0.0161945	1	22.7107	0.164022	0.354612	0.462538
chr7:73450994-73459535|chr7:73470483-73476867	BAZ1B	22	21	40	37	25	20	21	36	23	20	14	21	22	28	8	24	21.2505	26.0816	20.1417	28.984	24.6112	17.4065	26.7195	17.8789	25.6373	14.9835	26.5542	25.5925	20.3547	23.1433	17.7599	25.3516	22.6532	-0.173387	0.325107	-0.533322	0.593811	1	22.6532	-0.039611	0.347468	-0.113999	0.909239	1	22.6532	-0.0512315	0.338827	-0.151203
chr14:54568112-54702061|chr14:54702580-54737023	SAMD4A	20	27	56	44	28	38	26	55	15	6	7	13	19	24	9	17	19.3187	33.5335	28.1984	34.4675	27.5646	33.0723	33.0812	27.3149	16.72	4.49504	13.2771	15.8429	17.579	19.8371	19.9799	17.9574	22.64	0.061477	0.327186	0.187896	0.850958	1	22.64	0.640619	0.399094	1.60518	0.108454	1	22.64	0.682771	0.351992	1.93974
chr9:112487118-112574056|chr9:112575251-112645649	KIAA1958	38	29	47	31	23	24	28	64	16	15	5	19	18	23	9	11	36.7055	36.0174	23.6665	24.2839	22.6423	20.8878	35.6259	31.7846	17.8347	11.2376	9.48365	23.1551	16.6538	19.0106	19.9799	11.6195	22.5368	-0.101255	0.331237	-0.305687	0.759843	1	22.5368	0.0965275	0.392421	0.24598	0.805698	1	22.5368	0.73832	0.361985	2.03964
chr1:95117617-95143890|chr1:95173889-95191549	TMEM56	29	35	48	26	18	26	21	58	8	28	9	14	9	30	8	31	28.0121	43.4693	24.17	20.3672	17.7201	22.6284	26.7195	28.8048	8.91733	20.9768	17.0706	17.0616	8.32692	24.7964	17.7599	32.7458	22.4717	-0.242094	0.373627	-0.647955	0.517014	1	22.4717	0.384844	0.415181	0.92693	0.353963	1	22.4717	0.194267	0.391271	0.496503
chr11:73679720-73707419|chr11:73720899-73730764	RAB6A	17	25	42	33	26	25	28	25	14	29	12	22	9	28	9	29	16.4209	31.0495	21.1488	25.8506	25.5957	21.7581	35.6259	12.4159	15.6053	21.726	22.7608	26.8111	8.32692	23.1433	19.9799	30.6332	22.4282	-0.0174599	0.381854	-0.0457241	0.96353	1	22.4282	-0.079578	0.407165	-0.195444	0.845045	1	22.4282	0.176286	0.395994	0.445173
chr18:9136965-9182381|chr18:9221999-9254210	ANKRD12	18	25	31	18	28	25	16	56	24	40	9	17	28	10	14	21	17.3868	31.0495	15.6098	14.1003	27.5646	21.7581	20.3577	27.8115	26.752	29.9669	17.0706	20.7177	25.906	8.26546	31.0799	22.1827	22.3487	0.371555	0.370907	1.00175	0.316465	1	22.3487	-0.206848	0.388201	-0.532839	0.594145	1	22.3487	0.231025	0.378897	0.60973
chr18:9137873-9182381|chr18:9221999-9254210	ANKRD12	18	25	31	18	28	25	16	56	24	40	9	17	28	10	14	21	17.3868	31.0495	15.6098	14.1003	27.5646	21.7581	20.3577	27.8115	26.752	29.9669	17.0706	20.7177	25.906	8.26546	31.0799	22.1827	22.3487	0.371555	0.370907	1.00175	0.316465	1	22.3487	-0.206848	0.388201	-0.532839	0.594145	1	22.3487	0.231025	0.378897	0.60973
chr7:92246519-92294888|chr7:92327900-92343023	ANKIB1	26	22	47	20	23	23	21	46	16	18	16	25	21	27	13	10	25.1143	27.3236	23.6665	15.6671	22.6423	20.0175	26.7195	22.8452	17.8347	13.4851	30.3477	30.4672	19.4295	22.3167	28.8599	10.5632	22.3312	0.0108906	0.34949	0.0311614	0.975141	1	22.3312	-0.177102	0.376355	-0.47057	0.637948	1	22.3312	0.223218	0.365564	0.610612
chr3:31830231-31876432|chr3:31879830-31980898	CUFF.41557.4	40	35	53	57	17	28	32	60	13	21	8	6	5	13	5	12	38.6373	43.4693	26.6877	44.6511	16.7356	24.3691	40.7154	29.7981	14.4907	15.7326	15.1738	7.31213	4.62606	10.7451	11.1	12.6758	22.3075	-0.455903	0.342455	-1.33128	0.183097	1	22.3075	-0.465311	0.443898	-1.04824	0.294529	1	22.3075	1.53076	0.409072	3.74203
None|chr3:31879830-31969402	OSBPL10	40	35	53	57	17	28	32	60	13	21	8	6	5	13	5	12	38.6373	43.4693	26.6877	44.6511	16.7356	24.3691	40.7154	29.7981	14.4907	15.7326	15.1738	7.31213	4.62606	10.7451	11.1	12.6758	22.3075	-0.455903	0.342455	-1.33128	0.183097	1	22.3075	-0.465311	0.443898	-1.04824	0.294529	1	22.3075	1.53076	0.409072	3.74203
chr20:63752861-63775677|chr20:63790790-63831096	ZBTB46	28	30	42	47	20	24	25	68	18	13	10	10	10	33	10	8	27.0461	37.2594	21.1488	36.8176	19.689	20.8878	31.8089	33.7712	20.064	9.73924	18.9673	12.1869	9.25213	27.276	22.1999	8.45054	22.2853	-0.181403	0.372531	-0.486947	0.626296	1	22.2853	0.157018	0.430381	0.364835	0.715235	1	22.2853	0.690339	0.401045	1.72135
chr2:32357486-32377587|chr2:32395593-32401162	CUFF.33668.1	28	19	35	34	26	20	16	53	20	28	11	17	25	25	9	22	27.0461	23.5976	17.624	26.634	25.5957	17.4065	20.3577	26.3216	22.2933	20.9768	20.864	20.7177	23.1303	20.6636	19.9799	23.239	22.278	-0.0478512	0.314033	-0.152377	0.87889	1	22.278	0.0447195	0.3411	0.131104	0.895693	1	22.278	0.0495593	0.327722	0.151224
chr17:82756215-82763964|chr17:82781721-82797756	CUFF.27318.2	35	27	32	23	17	28	25	57	18	24	6	12	20	22	9	30	33.8077	33.5335	16.1133	18.0171	16.7356	24.3691	31.8089	28.3082	20.064	17.9801	11.3804	14.6243	18.5043	18.184	19.9799	31.6895	22.1937	0.0350059	0.351203	0.0996743	0.920603	1	22.1937	0.431539	0.390485	1.10514	0.269101	1	22.1937	0.19403	0.364729	0.531986
chr16:3810779-3850296|chr16:3851009-3879831	CREBBP	19	22	45	25	17	36	23	44	8	24	6	20	16	34	17	23	18.3527	27.3236	22.6594	19.5838	16.7356	31.3317	29.2642	21.8519	8.91733	17.9801	11.3804	24.3738	14.8034	28.1026	37.7399	24.2953	22.1685	0.172238	0.354858	0.485371	0.627413	1	22.1685	0.668868	0.387243	1.72726	0.0841214	1	22.1685	-0.0413856	0.360477	-0.114808
chr3:47424045-47425484|chr3:47428670-47435007	SCAP	25	22	39	36	37	21	39	51	15	18	12	11	14	15	6	18	24.1483	27.3236	19.6381	28.2007	36.4246	18.2768	49.6218	25.3284	16.72	13.4851	22.7608	13.4056	12.953	12.3982	13.32	19.0137	22.0637	0.366436	0.341788	1.07212	0.283668	1	22.0637	-0.157257	0.405117	-0.388177	0.697885	1	22.0637	1.13546	0.374725	3.03013
chr4:107660072-107682014|chr4:107694006-107701170	PAPSS1	23	23	48	30	29	27	22	43	18	33	8	6	12	23	11	29	22.2165	28.5655	24.17	23.5006	28.549	23.4988	27.9918	21.3553	20.064	24.7227	15.1738	7.31213	11.1026	19.0106	24.4199	30.6332	22.0179	0.0347875	0.350058	0.0993763	0.92084	1	22.0179	0.26617	0.388524	0.685081	0.493293	1	22.0179	0.266082	0.365598	0.727799
chr5:74814019-74834425|chr5:74841679-74866750	FAM169A	13	20	30	24	17	26	19	46	13	32	13	20	19	33	8	42	12.5571	24.8396	15.1063	18.8005	16.7356	22.6284	24.1747	22.8452	14.4907	23.9735	24.6575	24.3738	17.579	27.276	17.7599	44.3653	22.0102	0.302895	0.362501	0.83557	0.403397	1	22.0102	0.324233	0.369166	0.878284	0.379789	1	22.0102	-0.335203	0.359048	-0.933589
chr6:75697517-75702644|chr6:75703072-75709526	SENP6	32	22	40	28	13	16	12	22	17	21	17	23	16	31	17	24	30.9099	27.3236	20.1417	21.9339	12.7978	13.9252	15.2683	10.926	18.9493	15.7326	32.2444	28.0298	14.8034	25.6229	37.7399	25.3516	21.9813	-0.928743	0.363333	-2.55617	0.010583	1	21.9813	0.117005	0.362231	0.323011	0.746687	1	21.9813	-0.935737	0.372475	-2.51221
chr7:129005159-129014978|chr7:129018157-129041556	CUFF.54655.6	0	0	0	0	0	0	0	0	114	0	0	0	75	0	0	144	0	0	0	0	0	0	0	0	127.072	0	0	0	69.391	0	0	152.11	21.7858	0	4.32794	0	1	1	21.7858	0.802002	4.08447	0.196354	0.844333	1	21.7858	-30.8091	4.20751	-7.3224
chr11:77616695-77619605|chr11:77625818-77629762	CLNS1A	30	17	35	29	27	23	16	36	18	25	16	16	17	28	10	21	28.978	21.1137	17.624	22.7172	26.5801	20.0175	20.3577	17.8789	20.064	18.7293	30.3477	19.499	15.7286	23.1433	22.1999	22.1827	21.6976	-0.0903652	0.327322	-0.276074	0.782491	1	21.6976	-0.0580297	0.351717	-0.16499	0.868952	1	21.6976	0.0223585	0.341566	0.0654589
chr15:49217313-49235850|chr15:49292537-49319603	GALK2	22	26	38	23	22	34	18	39	13	24	17	12	8	12	16	29	21.2505	32.2915	19.1346	18.0171	21.6579	29.591	22.9024	19.3688	14.4907	17.9801	32.2444	14.6243	7.4017	9.91855	35.5199	30.6332	21.6892	0.0610929	0.405295	0.150737	0.880183	1	21.6892	0.0244189	0.434174	0.0562423	0.955149	1	21.6892	0.252311	0.419316	0.601719
chr12:120769059-120782654|chr12:120784593-120791468	SPPL3	37	20	34	28	14	29	27	59	20	31	11	9	8	15	8	28	35.7395	24.8396	17.1204	21.9339	13.7823	25.2394	34.3536	29.3015	22.2933	23.2244	20.864	10.9682	7.4017	12.3982	17.7599	29.5769	21.6748	0.0600008	0.389413	0.15408	0.877547	1	21.6748	-0.237808	0.429649	-0.553492	0.579927	1	21.6748	0.636604	0.412962	1.54156
chr5:109690552-109713519|chr5:109716264-109729341	CUFF.47087.5	30	24	43	33	15	21	25	38	20	15	9	22	14	28	12	15	28.978	29.8075	21.6523	25.8506	14.7667	18.2768	31.8089	18.8721	22.2933	11.2376	17.0706	26.8111	12.953	23.1433	26.6399	15.8448	21.6254	-0.356368	0.351431	-1.01405	0.31056	1	21.6254	-0.000312249	0.385536	-0.00080991	0.999354	1	21.6254	0.106186	0.372078	0.285386
chr8:60781430-60794985|chr8:60801593-60808216	CHD7	16	19	38	55	13	30	28	50	21	15	9	10	10	20	16	19	15.4549	23.5976	19.1346	43.0844	12.7978	26.1097	35.6259	24.8317	23.408	11.2376	17.0706	12.1869	9.25213	16.5309	35.5199	20.07	21.6196	-0.0391762	0.406655	-0.0963376	0.923252	1	21.6196	0.279598	0.447868	0.624286	0.53244	1	21.6196	0.364764	0.424165	0.859957
chr4:186663613-186706562|chr4:186709845-186723663	FAT1	34	31	43	21	33	33	12	51	18	17	12	14	13	24	11	4	32.8417	38.5014	21.6523	16.4504	32.4868	28.7207	15.2683	25.3284	20.064	12.7359	22.7608	17.0616	12.0278	19.8371	24.4199	4.22527	21.5239	-0.0667124	0.383305	-0.174045	0.86183	1	21.5239	-0.29442	0.43515	-0.676594	0.498663	1	21.5239	0.826915	0.415068	1.99224
chr2:61502310-61522610|chr2:61533903-61538491	CUFF.33891.4	0	0	0	0	0	0	0	0	168	0	0	0	0	190	0	0	0	0	0	0	0	0	0	0	187.264	0	0	0	0	157.044	0	0	21.5192	0	4.32794	0	NA	NA	21.5192	-0.253232	4.08426	-0.062002	NA	NA	21.5192	-21.3067	4.20808	-5.06328
chr2:99169470-99169549|chr2:99171429-99171509	MITD1	19	23	31	38	9	31	32	41	16	30	9	11	16	25	10	25	18.3527	28.5655	15.6098	29.7674	8.86004	26.9801	40.7154	20.362	17.8347	22.4752	17.0706	13.4056	14.8034	20.6636	22.1999	26.4079	21.5046	0.0628862	0.383524	0.163969	0.869755	1	21.5046	0.217857	0.415126	0.524796	0.599725	1	21.5046	0.189527	0.396282	0.478262
chr16:87951515-87975047|chr16:87984259-88006089	BANP	23	32	36	36	22	25	20	38	15	17	14	9	20	41	8	10	22.2165	39.7434	18.1275	28.2007	21.6579	21.7581	25.4471	18.8721	16.72	12.7359	26.5542	10.9682	18.5043	33.8884	17.7599	10.5632	21.4823	-0.288966	0.371509	-0.777817	0.436677	1	21.4823	0.360445	0.410264	0.878569	0.379635	1	21.4823	0.0747142	0.388514	0.192308
chr16:87951515-87975047|chr16:87984259-88004294	BANP	23	32	36	36	22	25	20	38	15	17	14	9	20	41	8	10	22.2165	39.7434	18.1275	28.2007	21.6579	21.7581	25.4471	18.8721	16.72	12.7359	26.5542	10.9682	18.5043	33.8884	17.7599	10.5632	21.4823	-0.288966	0.371509	-0.777817	0.436677	1	21.4823	0.360445	0.410264	0.878569	0.379635	1	21.4823	0.0747142	0.388514	0.192308
chr3:151087025-151116337|chr3:151127984-151156160	MED12L	24	32	42	17	19	20	19	39	15	23	9	24	7	27	10	33	23.1824	39.7434	21.1488	13.317	18.7045	17.4065	24.1747	19.3688	16.72	17.231	17.0706	29.2485	6.47649	22.3167	22.1999	34.8585	21.448	-0.269188	0.403466	-0.66719	0.504651	1	21.448	0.0856645	0.425491	0.201331	0.84044	1	21.448	-0.105131	0.416059	-0.252683
chr12:28304711-28305648|chr12:28307749-28362437	CCDC91	18	23	37	27	10	14	18	28	13	24	10	26	23	21	17	37	17.3868	28.5655	18.6311	21.1505	9.84449	12.1845	22.9024	13.9058	14.4907	17.9801	18.9673	31.6859	21.2799	17.3575	37.7399	39.0837	21.4473	-0.553755	0.383331	-1.44459	0.148574	1	21.4473	0.438367	0.383018	1.14451	0.252414	1	21.4473	-0.959827	0.384834	-2.49413
chr21:31154426-31164961|chr21:31195305-31202907	TIAM1	16	30	31	44	14	26	28	51	12	18	9	11	11	31	7	32	15.4549	37.2594	15.6098	34.4675	13.7823	22.6284	35.6259	25.3284	13.376	13.4851	17.0706	13.4056	10.1773	25.6229	15.54	33.8021	21.4148	-0.065228	0.396962	-0.164318	0.869481	1	21.4148	0.611035	0.4395	1.3903	0.164439	1	21.4148	0.160913	0.410497	0.391995
chr9:135862608-135866455|chr9:135883078-135906999	CUFF.60068.7	32	21	38	31	23	24	23	50	17	17	8	10	12	20	17	19	30.9099	26.0816	19.1346	24.2839	22.6423	20.8878	29.2642	24.8317	18.9493	12.7359	15.1738	12.1869	11.1026	16.5309	37.7399	20.07	21.4078	-0.0301179	0.343925	-0.0875711	0.930218	1	21.4078	0.43205	0.392563	1.10059	0.271075	1	21.4078	0.295903	0.362103	0.81718
chr5:109690552-109713519|chr5:109729513-109755328	CUFF.47087.5	28	16	42	23	15	31	21	24	19	22	18	15	14	36	6	28	27.0461	19.8717	21.1488	18.0171	14.7667	26.9801	26.7195	11.9192	21.1787	16.4818	34.1411	18.2803	12.953	29.7556	13.32	29.5769	21.3848	-0.130869	0.381039	-0.343454	0.731257	1	21.3848	0.0169214	0.397185	0.0426033	0.966018	1	21.3848	-0.167341	0.390443	-0.428592
chr7:131375493-131387119|chr7:131399433-131411305	MKLN1	20	22	45	17	12	18	20	28	22	31	15	14	10	25	15	34	19.3187	27.3236	22.6594	13.317	11.8134	15.6658	25.4471	13.9058	24.5227	23.2244	28.4509	17.0616	9.25213	20.6636	33.2999	35.9148	21.365	-0.326968	0.393707	-0.830484	0.406265	1	21.365	0.0540436	0.397802	0.135856	0.891935	1	21.365	-0.554644	0.398885	-1.39049
chr7:105014535-105038125|chr7:105041023-105062163	KMT2E	28	13	31	30	15	34	15	48	24	29	14	7	13	28	6	38	27.0461	16.1457	15.6098	23.5006	14.7667	29.591	19.0853	23.8385	26.752	21.726	26.5542	8.53082	12.0278	23.1433	13.32	40.1401	21.3611	0.102618	0.400197	0.256419	0.797627	1	21.3611	0.125975	0.418382	0.3011	0.763338	1	21.3611	-0.0399608	0.407209	-0.0981334
chr4:102268079-102304316|chr4:102315830-102344443	SLC39A8	20	29	43	22	21	23	19	27	15	14	17	24	12	29	10	22	19.3187	36.0174	21.6523	17.2338	20.6734	20.0175	24.1747	13.4091	16.72	10.4884	32.2444	29.2485	11.1026	23.9698	22.1999	23.239	21.3568	-0.272301	0.385156	-0.706989	0.479573	1	21.3568	-0.0901685	0.406652	-0.221734	0.824521	1	21.3568	-0.0574811	0.399843	-0.143759
chr8:121617206-121628713|chr8:121629340-121640852	HAS2	17	11	26	16	10	11	6	32	27	15	20	17	39	58	15	24	16.4209	13.6618	13.0921	12.5336	9.84449	9.57357	7.63413	15.8923	30.096	11.2376	37.9346	20.7177	36.0833	47.9397	33.2999	25.3516	21.3321	-0.308033	0.412364	-0.746993	0.455068	1	21.3321	0.585051	0.376311	1.5547	0.120017	1	21.3321	-1.68446	0.394723	-4.26744
chr10:103617314-103622469|chr10:103661114-103668607	CUFF.8642.3	15	17	23	28	18	18	25	40	14	37	22	11	18	24	13	22	14.489	21.1137	11.5815	21.9339	17.7201	15.6658	31.8089	19.8654	15.6053	27.7194	41.7281	13.4056	16.6538	19.8371	28.8599	23.239	21.3266	0.301139	0.383186	0.785881	0.431937	1	21.3266	-0.153056	0.391794	-0.390655	0.696052	1	21.3266	-0.0435612	0.386447	-0.112722
chr2:61502310-61522610|chr2:61533903-61537018	CUFF.53477.9	0	0	255	0	0	0	0	0	0	0	112	0	0	0	0	0	0	0	128.403	0	0	0	0	0	0	0	212.434	0	0	0	0	0	21.3023	-22.2842	4.2077	-5.29606	NA	NA	21.3023	-22.5224	4.20756	-5.35285	NA	NA	21.3023	0	4.32804	0
chr5:145796547-145817893|chr5:145826200-145835176	PRELID2	30	27	49	33	30	38	17	69	15	8	9	8	15	16	8	14	28.978	33.5335	24.6736	25.8506	29.5335	33.0723	21.63	34.2678	16.72	5.99338	17.0706	9.74951	13.8782	13.2247	17.7599	14.7884	21.2953	0.103509	0.323309	0.320154	0.748852	1	21.2953	0.317997	0.407952	0.779495	0.435688	1	21.2953	1.04302	0.360144	2.89611
chr3:129832826-129880308|chr3:129880559-129893493	TMCC1	23	20	29	27	13	20	18	57	27	49	13	4	11	28	8	27	22.2165	24.8396	14.6027	21.1505	12.7978	17.4065	22.9024	28.3082	30.096	36.7095	24.6575	4.87475	10.1773	23.1433	17.7599	28.5206	21.2602	0.0111349	0.425012	0.026199	0.979099	1	21.2602	-0.291557	0.439432	-0.663487	0.507019	1	21.2602	0.0415836	0.435628	0.0954566
chr16:68085180-68121986|chr16:68123121-68126447	NFATC3	23	19	42	24	23	48	23	40	21	14	10	23	11	19	5	21	22.2165	23.5976	21.1488	18.8005	22.6423	41.7756	29.2642	19.8654	23.408	10.4884	18.9673	28.0298	10.1773	15.7044	11.1	22.1827	21.2105	0.399418	0.361187	1.10585	0.268792	1	21.2105	-0.399264	0.405831	-0.983819	0.325204	1	21.2105	0.902192	0.387059	2.33089
chr7:80765243-80789305|chr7:80810701-80818298	SEMA3C	31	17	46	47	18	33	24	52	14	17	13	8	17	23	5	16	29.9439	21.1137	23.1629	36.8176	17.7201	28.7207	30.5365	25.825	15.6053	12.7359	24.6575	9.74951	15.7286	19.0106	11.1	16.9011	21.2081	-0.118945	0.332594	-0.357627	0.720623	1	21.2081	0.109645	0.393443	0.278681	0.78049	1	21.2081	0.662654	0.363066	1.82516
chr20:2948024-2964271|chr20:2965202-2975214	PTPRA	15	32	32	30	19	22	23	49	19	18	15	9	17	41	7	14	14.489	39.7434	16.1133	23.5006	18.7045	19.1471	29.2642	24.3351	21.1787	13.4851	28.4509	10.9682	15.7286	33.8884	15.54	14.7884	21.2078	-0.00792115	0.390843	-0.0202668	0.983831	1	21.2078	0.197292	0.421751	0.467793	0.639933	1	21.2078	0.150689	0.404129	0.372872
chr7:42076857-42148225|chr7:42223295-42236970	GLI3	16	12	45	36	13	23	14	45	15	31	11	17	19	25	10	40	15.4549	14.9038	22.6594	28.2007	12.7978	20.0175	17.813	22.3486	16.72	23.2244	20.864	20.7177	17.579	20.6636	22.1999	42.2527	21.1511	-0.159882	0.364817	-0.438253	0.661203	1	21.1511	0.33032	0.375973	0.878574	0.379632	1	21.1511	-0.474941	0.3683	-1.28955
chr1:21002808-21050865|chr1:21089213-21176174	EIF4G3	33	29	18	53	13	31	19	55	12	12	12	3	13	20	11	25	31.8758	36.0174	9.06376	41.5177	12.7978	26.9801	24.1747	27.3149	13.376	8.99007	22.7608	3.65606	12.0278	16.5309	24.4199	26.4079	21.1195	-0.352225	0.492908	-0.714586	0.474865	1	21.1195	0.743728	0.541219	1.37417	0.169389	1	21.1195	0.231726	0.50956	0.454757
chr2:65476349-65500628|chr2:65501147-65691781	AC007389.1	16	11	30	30	15	19	9	37	21	36	20	13	17	28	14	31	15.4549	13.6618	15.1063	23.5006	14.7667	16.5362	11.4512	18.3755	23.408	26.9702	37.9346	15.8429	15.7286	23.1433	31.0799	32.7458	20.9817	-0.126547	0.37114	-0.340967	0.733128	1	20.9817	-0.0244222	0.36304	-0.0672713	0.946366	1	20.9817	-0.686553	0.369335	-1.85889
chr8:130137038-130152735|chr8:130169067-130179263	ASAP1	17	22	53	28	17	20	27	40	15	31	9	12	11	38	8	22	16.4209	27.3236	26.6877	21.9339	16.7356	17.4065	34.3536	19.8654	16.72	23.2244	17.0706	14.6243	10.1773	31.4087	17.7599	23.239	20.9345	-0.0944704	0.36708	-0.257357	0.796904	1	20.9345	0.204555	0.397091	0.515135	0.606459	1	20.9345	0.0480025	0.38048	0.126163
chr14:103757751-103778744|chr14:103797518-103847298	PPP1R13B	24	17	35	27	9	36	31	44	21	25	11	14	10	32	7	18	23.1824	21.1137	17.624	21.1505	8.86004	31.3317	39.443	21.8519	23.408	18.7293	20.864	17.0616	9.25213	26.4495	15.54	19.0137	20.9297	0.278622	0.38443	0.724768	0.468595	1	20.9297	-0.163951	0.416425	-0.39371	0.693795	1	20.9297	0.490936	0.400744	1.22506
chr14:103759305-103778744|chr14:103797518-103840078	PPP1R13B	24	17	35	27	9	36	31	44	21	25	11	14	10	32	7	18	23.1824	21.1137	17.624	21.1505	8.86004	31.3317	39.443	21.8519	23.408	18.7293	20.864	17.0616	9.25213	26.4495	15.54	19.0137	20.9297	0.278622	0.38443	0.724768	0.468595	1	20.9297	-0.163951	0.416425	-0.39371	0.693795	1	20.9297	0.490936	0.400744	1.22506
chr14:39177916-39179090|chr14:39179462-39180502	PNN	17	23	26	24	20	20	21	48	17	35	7	14	28	25	11	22	16.4209	28.5655	13.0921	18.8005	19.689	17.4065	26.7195	23.8385	18.9493	26.221	13.2771	17.0616	25.906	20.6636	24.4199	23.239	20.8919	0.231801	0.345181	0.671536	0.501879	1	20.8919	0.262095	0.363676	0.720684	0.471104	1	20.8919	-0.101741	0.348654	-0.291811
chr9:14125766-14146688|chr9:14179780-14180658	NFIB	28	18	52	29	27	18	24	49	13	16	8	7	13	32	13	20	27.0461	22.3556	26.1842	22.7172	26.5801	15.6658	30.5365	24.3351	14.4907	11.9868	15.1738	8.53082	12.0278	26.4495	28.8599	21.1263	20.8791	-0.0365834	0.337277	-0.108467	0.913625	1	20.8791	0.800127	0.392805	2.03696	0.0416542	1	20.8791	0.158385	0.352188	0.449718
chr16:30725082-30728965|chr16:30729572-30733279	SRCAP	18	27	31	26	26	30	18	52	13	29	7	13	15	25	10	23	17.3868	33.5335	15.6098	20.3672	25.5957	26.1097	22.9024	25.825	14.4907	21.726	13.2771	15.8429	13.8782	20.6636	22.1999	24.2953	20.8565	0.25737	0.3375	0.762579	0.445714	1	20.8565	0.253156	0.376455	0.672474	0.501282	1	20.8565	0.332417	0.351119	0.946737
chr5:79402055-79439009|chr5:79457018-79512769	HOMER1	23	13	33	32	18	20	14	40	11	18	16	16	24	37	13	21	22.2165	16.1457	16.6169	25.0673	17.7201	17.4065	17.813	19.8654	12.2613	13.4851	30.3477	19.499	22.2051	30.5822	28.8599	22.1827	20.7671	-0.128326	0.346673	-0.370163	0.711261	1	20.7671	0.526307	0.362643	1.45131	0.146694	1	20.7671	-0.494694	0.349169	-1.41678
chr12:69239706-69251128|chr12:69262562-69269511	CPSF6	24	19	42	33	25	34	19	60	20	22	6	17	23	33	0	9	23.1824	23.5976	21.1488	25.8506	24.6112	29.591	24.1747	29.7981	22.2933	16.4818	11.3804	20.7177	21.2799	27.276	0	9.50685	20.6807	0.218841	0.373261	0.586293	0.557678	1	20.6807	-0.16261	0.419133	-0.387968	0.69804	1	20.6807	0.759787	0.397645	1.91072
chr3:107645909-107710451|chr3:107733023-107744629	BBX	22	18	21	23	13	28	26	36	14	19	13	19	20	40	11	16	21.2505	22.3556	10.5744	18.0171	12.7978	24.3691	33.0812	17.8789	15.6053	14.2343	24.6575	23.1551	18.5043	33.0618	24.4199	16.9011	20.679	0.299934	0.379649	0.79003	0.42951	1	20.679	0.300766	0.396368	0.758805	0.447969	1	20.679	-0.106292	0.381395	-0.278693
chr4:165207902-165219933|chr4:165263359-165294358	KLHL2	28	20	42	32	22	36	23	36	14	26	12	9	14	23	7	15	27.0461	24.8396	21.1488	25.0673	21.6579	31.3317	29.2642	17.8789	15.6053	19.4785	22.7608	10.9682	12.953	19.0106	15.54	15.8448	20.6497	0.0154498	0.328517	0.0470287	0.96249	1	20.6497	-0.0968889	0.380764	-0.25446	0.799141	1	20.6497	0.629419	0.357017	1.76299
chr4:165210180-165219933|chr4:165263359-165294358	KLHL2	28	20	42	32	22	36	23	36	14	26	12	9	14	23	7	15	27.0461	24.8396	21.1488	25.0673	21.6579	31.3317	29.2642	17.8789	15.6053	19.4785	22.7608	10.9682	12.953	19.0106	15.54	15.8448	20.6497	0.0154498	0.328517	0.0470287	0.96249	1	20.6497	-0.0968889	0.380764	-0.25446	0.799141	1	20.6497	0.629419	0.357017	1.76299
chr2:190895725-190900563|chr2:190924593-190927305	CUFF.35678.2	31	30	26	23	12	12	8	18	10	32	22	39	9	19	9	21	29.9439	37.2594	13.0921	18.0171	11.8134	10.4439	10.1788	8.93943	11.1467	23.9735	41.7281	47.5288	8.32692	15.7044	19.9799	22.1827	20.6412	-1.22327	0.447069	-2.73619	0.00621542	1	20.6412	-0.913294	0.44235	-2.06464	0.0389572	1	20.6412	-0.65897	0.468097	-1.40776
chr19:34430186-34430575|chr19:34434968-34438644	UBA2	34	24	50	42	7	25	19	39	19	22	18	3	9	19	7	21	32.8417	29.8075	25.1771	32.9008	6.89114	21.7581	24.1747	19.3688	21.1787	16.4818	34.1411	3.65606	8.32692	15.7044	15.54	22.1827	20.6332	-0.739656	0.418589	-1.76702	0.0772249	1	20.6332	-0.244294	0.457213	-0.534311	0.593127	1	20.6332	0.230754	0.447421	0.515743
chr9:131394263-131430089|chr9:131432794-131436619	PRRC2B	31	20	38	36	20	18	14	37	20	17	4	8	17	22	14	37	29.9439	24.8396	19.1346	28.2007	19.689	15.6658	17.813	18.3755	22.2933	12.7359	7.58692	9.74951	15.7286	18.184	31.0799	39.0837	20.6315	-0.501236	0.367668	-1.36328	0.172793	1	20.6315	0.916088	0.402483	2.27609	0.0228406	1	20.6315	-0.506559	0.376653	-1.34489
chr3:50062108-50065030|chr3:50066502-50068689	RBM6	14	18	37	40	21	22	24	46	14	22	6	12	26	14	10	32	13.5231	22.3556	18.6311	31.3341	20.6734	19.1471	30.5365	22.8452	15.6053	16.4818	11.3804	14.6243	24.0555	11.5716	22.1999	33.8021	20.5479	0.104674	0.363813	0.287713	0.773566	1	20.5479	0.618377	0.400549	1.54382	0.122632	1	20.5479	0.0224045	0.372461	0.0601527
chr8:102347092-102360070|chr8:102361626-102412172	UBR5	24	27	35	38	19	29	21	42	17	26	5	0	16	21	12	25	23.1824	33.5335	17.624	29.7674	18.7045	25.2394	26.7195	20.8587	18.9493	19.4785	9.48365	0	14.8034	17.3575	26.6399	26.4079	20.5468	-0.174932	0.404026	-0.432971	0.665036	1	20.5468	0.730567	0.452176	1.61567	0.106166	1	20.5468	0.12783	0.418941	0.305126
chr12:991322-1027747|chr12:1028572-1083163	ERC1	28	19	52	32	27	25	22	45	18	21	6	7	21	14	11	16	27.0461	23.5976	26.1842	25.0673	26.5801	21.7581	27.9918	22.3486	20.064	15.7326	11.3804	8.53082	19.4295	11.5716	24.4199	16.9011	20.5377	-0.0641858	0.325116	-0.197424	0.843496	1	20.5377	0.280778	0.38362	0.731916	0.46422	1	20.5377	0.494851	0.350797	1.41065
chr14:21499802-21503172|chr14:21503881-21511123	CUFF.16124.4	0	72	0	0	0	0	47	139	48	46	0	0	24	0	0	0	0	89.4226	0	0	0	0	59.8007	69.0322	53.504	34.4619	0	0	22.2051	0	0	0	20.5267	0.528473	4.05046	0.130472	0.896193	1	20.5267	-1.98188	4.06428	-0.487634	0.625809	1	20.5267	2.53132	4.06246	0.623101
chr3:149813353-149846010|chr3:149921227-149960055	CUFF.43531.3	18	18	43	22	18	24	11	28	23	26	17	32	22	15	9	13	17.3868	22.3556	21.6523	17.2338	17.7201	20.8878	13.9959	13.9058	25.6373	19.4785	32.2444	38.998	20.3547	12.3982	19.9799	13.7321	20.4976	-0.246477	0.352654	-0.698918	0.484603	1	20.4976	-0.811946	0.365449	-2.22177	0.0262986	1	20.4976	0.0281814	0.372811	0.0755918
chr8:130236994-130358016|chr8:130361771-130401884	ASAP1	30	20	29	31	8	29	27	64	17	11	17	9	9	19	8	22	28.978	24.8396	14.6027	24.2839	7.87559	25.2394	34.3536	31.7846	18.9493	8.2409	32.2444	10.9682	8.32692	15.7044	17.7599	23.239	20.4619	0.119473	0.430267	0.277672	0.781264	1	20.4619	-0.0543979	0.471988	-0.115253	0.908245	1	20.4619	0.631547	0.451583	1.39852
chr11:121024154-121045673|chr11:121060085-121086777	TBCEL	26	16	47	26	20	22	22	29	23	22	5	17	28	20	11	17	25.1143	19.8717	23.6665	20.3672	19.689	19.1471	27.9918	14.4024	25.6373	16.4818	9.48365	20.7177	25.906	16.5309	24.4199	17.9574	20.4615	-0.178544	0.344811	-0.517801	0.604597	1	20.4615	0.174358	0.372138	0.468532	0.639404	1	20.4615	-0.0812399	0.358071	-0.226882
chr11:121024291-121045673|chr11:121060085-121086777	CUFF.11814.2	26	16	47	26	20	22	22	29	23	22	5	17	28	20	11	17	25.1143	19.8717	23.6665	20.3672	19.689	19.1471	27.9918	14.4024	25.6373	16.4818	9.48365	20.7177	25.906	16.5309	24.4199	17.9574	20.4615	-0.178544	0.344811	-0.517801	0.604597	1	20.4615	0.174358	0.372138	0.468532	0.639404	1	20.4615	-0.0812399	0.358071	-0.226882
chr11:121036612-121045673|chr11:121060085-121086777	CUFF.11814.6	26	16	47	26	20	22	22	29	23	22	5	17	28	20	11	17	25.1143	19.8717	23.6665	20.3672	19.689	19.1471	27.9918	14.4024	25.6373	16.4818	9.48365	20.7177	25.906	16.5309	24.4199	17.9574	20.4615	-0.178544	0.344811	-0.517801	0.604597	1	20.4615	0.174358	0.372138	0.468532	0.639404	1	20.4615	-0.0812399	0.358071	-0.226882
chr3:197858905-197865422|chr3:197875775-197880511	LRCH3	19	24	46	22	13	21	16	26	25	30	13	12	19	17	10	29	18.3527	29.8075	23.1629	17.2338	12.7978	18.2768	20.3577	12.9125	27.8667	22.4752	24.6575	14.6243	17.579	14.0513	22.1999	30.6332	20.4368	-0.474373	0.361919	-1.31072	0.189954	1	20.4368	-0.103082	0.373083	-0.276297	0.78232	1	20.4368	-0.398642	0.374291	-1.06506
chr6:156935576-157036834|chr6:157084905-157110471	ARID1B	20	18	43	40	20	29	29	59	15	16	14	0	12	28	0	29	19.3187	22.3556	21.6523	31.3341	19.689	25.2394	36.8983	29.3015	16.72	11.9868	26.5542	0	11.1026	23.1433	0	30.6332	20.3706	0.228374	0.715095	0.319361	0.749452	1	20.3706	0.307031	0.748655	0.41011	0.681725	1	20.3706	0.729287	0.728253	1.00142
chr9:123676789-123757702|chr9:123879021-123929888	DENND1A	38	24	31	23	17	19	13	57	15	18	6	7	11	41	13	23	36.7055	29.8075	15.6098	18.0171	16.7356	16.5362	16.5406	28.3082	16.72	13.4851	11.3804	8.53082	10.1773	33.8884	28.8599	24.2953	20.3499	-0.298975	0.39559	-0.75577	0.449787	1	20.3499	0.923595	0.435524	2.12065	0.0339512	1	20.3499	-0.270235	0.405062	-0.667145
chr22:45672179-45689711|chr22:45740538-45806958	ATXN10	36	33	59	26	0	34	24	52	25	24	5	9	15	21	7	0	34.7736	40.9853	29.709	20.3672	0	29.591	30.5365	25.825	27.8667	17.9801	9.48365	10.9682	13.8782	17.3575	15.54	0	20.3039	-0.546629	0.875701	-0.624219	0.532484	1	20.3039	-0.522041	0.907652	-0.575155	0.565187	1	20.3039	0.886383	0.898478	0.986538
chr14:93263993-93293857|chr14:93296157-93332819	BTBD7	37	20	45	29	22	32	18	61	10	18	2	12	15	25	14	5	35.7395	24.8396	22.6594	22.7172	21.6579	27.8504	22.9024	30.2947	11.1467	13.4851	3.79346	14.6243	13.8782	20.6636	31.0799	5.28159	20.1634	-0.0227805	0.373171	-0.0610456	0.951323	1	20.1634	0.562321	0.441775	1.27287	0.203065	1	20.1634	0.633447	0.398451	1.58978
chr8:140686694-140700890|chr8:140706205-140717597	PTK2	25	24	25	29	18	28	13	51	12	18	13	8	17	27	12	22	24.1483	29.8075	12.5886	22.7172	17.7201	24.3691	16.5406	25.3284	13.376	13.4851	24.6575	9.74951	15.7286	22.3167	26.6399	23.239	20.1508	-0.0236509	0.359587	-0.0657723	0.947559	1	20.1508	0.553424	0.397091	1.39369	0.16341	1	20.1508	-0.0144869	0.370484	-0.0391027
chr1:13715614-13730999|chr1:13742157-13749360	PRDM2	17	19	26	34	14	18	19	50	25	24	11	8	21	30	9	22	16.4209	23.5976	13.0921	26.634	13.7823	15.6658	24.1747	24.8317	27.8667	17.9801	20.864	9.74951	19.4295	24.7964	19.9799	23.239	20.1315	0.00824831	0.368774	0.0223669	0.982155	1	20.1315	0.209222	0.388172	0.538994	0.589891	1	20.1315	-0.158401	0.375889	-0.421403
chr18:47851327-47865058|chr18:47896809-47930360	SMAD2	20	24	40	24	20	28	20	28	14	12	13	12	10	42	12	15	19.3187	29.8075	20.1417	18.8005	19.689	24.3691	25.4471	13.9058	15.6053	8.99007	24.6575	14.6243	9.25213	34.7149	26.6399	15.8448	20.113	-0.0863341	0.394434	-0.218881	0.826743	1	20.113	0.491742	0.426893	1.15191	0.249358	1	20.113	-0.0624466	0.404906	-0.154225
chr18:47851327-47865058|chr18:47896809-47930799	SMAD2	20	24	40	24	20	28	20	28	14	12	13	12	10	42	12	15	19.3187	29.8075	20.1417	18.8005	19.689	24.3691	25.4471	13.9058	15.6053	8.99007	24.6575	14.6243	9.25213	34.7149	26.6399	15.8448	20.113	-0.0863341	0.394434	-0.218881	0.826743	1	20.113	0.491742	0.426893	1.15191	0.249358	1	20.113	-0.0624466	0.404906	-0.154225
chr5:57237172-57246299|chr5:57251141-57261179	GPBP1	26	14	39	19	17	23	13	42	31	11	8	9	17	45	11	23	25.1143	17.3877	19.6381	14.8837	16.7356	20.0175	16.5406	20.8587	34.5547	8.2409	15.1738	10.9682	15.7286	37.1946	24.4199	24.2953	20.1095	-0.0412122	0.402033	-0.102509	0.918352	1	20.1095	0.582632	0.418026	1.39377	0.163387	1	20.1095	-0.451546	0.403564	-1.1189
chr5:57236032-57246299|chr5:57251141-57261179	GPBP1	26	14	39	19	17	23	13	42	31	11	8	9	17	45	11	23	25.1143	17.3877	19.6381	14.8837	16.7356	20.0175	16.5406	20.8587	34.5547	8.2409	15.1738	10.9682	15.7286	37.1946	24.4199	24.2953	20.1095	-0.0412122	0.402033	-0.102509	0.918352	1	20.1095	0.582632	0.418026	1.39377	0.163387	1	20.1095	-0.451546	0.403564	-1.1189
chr1:45634236-45640209|chr1:45642499-45654542	GPBP1L1	24	25	33	35	10	22	26	43	19	23	5	7	20	23	11	20	23.1824	31.0495	16.6169	27.4173	9.84449	19.1471	33.0812	21.3553	21.1787	17.231	9.48365	8.53082	18.5043	19.0106	24.4199	21.1263	20.0737	-0.230271	0.371572	-0.619722	0.535441	1	20.0737	0.48623	0.411893	1.18048	0.23781	1	20.0737	0.011745	0.38682	0.0303629
chr21:46347512-46349011|chr21:46349820-46351428	PCNT	18	13	36	26	13	21	24	43	18	37	0	17	12	19	15	35	17.3868	16.1457	18.1275	20.3672	12.7978	18.2768	30.5365	21.3553	20.064	27.7194	0	20.7177	11.1026	15.7044	33.2999	36.9711	20.0358	0.191111	0.50901	0.375457	0.707321	1	20.0358	0.402552	0.523024	0.769663	0.4415	1	20.0358	-0.202319	0.510799	-0.396083
chr9:83669327-83677726|chr9:83686155-83707499	CUFF.58450.2	32	23	49	34	20	21	12	60	21	20	6	10	9	38	6	11	30.9099	28.5655	24.6736	26.634	19.689	18.2768	15.2683	29.7981	23.408	14.9835	11.3804	12.1869	8.32692	31.4087	13.32	11.6195	20.0281	-0.376213	0.381945	-0.984993	0.324627	1	20.0281	0.0809789	0.428998	0.188763	0.850279	1	20.0281	0.351897	0.407804	0.862908
chr6:42969987-42974002|chr6:42975038-42978268	PEX6	26	16	33	37	10	25	16	47	9	35	15	5	22	23	12	14	25.1143	19.8717	16.6169	28.984	9.84449	21.7581	20.3577	23.3418	10.032	26.221	28.4509	6.09344	20.3547	19.0106	26.6399	14.7884	19.8425	-0.245857	0.400581	-0.61375	0.539381	1	19.8425	0.170963	0.428102	0.399351	0.689634	1	19.8425	-0.053213	0.414604	-0.128346
chr3:71015653-71041327|chr3:71053773-71112535	FOXP1	13	20	47	21	20	28	20	40	21	24	8	16	14	31	8	17	12.5571	24.8396	23.6665	16.4504	19.689	24.3691	25.4471	19.8654	23.408	17.9801	15.1738	19.499	12.953	25.6229	17.7599	17.9574	19.8274	0.189243	0.345371	0.547942	0.583732	1	19.8274	-0.0341087	0.374774	-0.0910114	0.927484	1	19.8274	0.240678	0.359032	0.670351
chr3:71015653-71041327|chr3:71053773-71064823	FOXP1	13	20	47	21	20	28	20	40	21	24	8	16	14	31	8	17	12.5571	24.8396	23.6665	16.4504	19.689	24.3691	25.4471	19.8654	23.408	17.9801	15.1738	19.499	12.953	25.6229	17.7599	17.9574	19.8274	0.189243	0.345371	0.547942	0.583732	1	19.8274	-0.0341087	0.374774	-0.0910114	0.927484	1	19.8274	0.240678	0.359032	0.670351
chr2:61499894-61522610|chr2:61533903-61537561	CUFF.51828.6	0	0	0	0	0	0	0	266	0	247	0	0	0	0	0	0	0	0	0	0	0	0	0	132.105	0	185.046	0	0	0	0	0	0	19.8219	20.9206	4.2077	4.97198	NA	NA	19.8219	-28.5166	4.20777	-6.77714	NA	NA	19.8219	28.0306	4.2078	6.66159
chr9:125585727-125657650|chr9:125672643-125706970	CUFF.59044.10	23	22	33	23	27	20	24	48	21	18	0	11	20	21	13	18	22.2165	27.3236	16.6169	18.0171	26.5801	17.4065	30.5365	23.8385	23.408	13.4851	0	13.4056	18.5043	17.3575	28.8599	19.0137	19.7856	0.238333	0.374689	0.636083	0.524722	1	19.7856	0.595904	0.419825	1.41941	0.155779	1	19.7856	0.267687	0.386265	0.693013
chr4:145823525-145845955|chr4:145849561-145870244	ZNF827	13	18	31	27	24	26	23	55	12	22	13	10	13	25	9	21	12.5571	22.3556	15.6098	21.1505	23.6268	22.6284	29.2642	27.3149	13.376	16.4818	24.6575	12.1869	12.0278	20.6636	19.9799	22.1827	19.754	0.534415	0.342642	1.55969	0.118833	1	19.754	0.196733	0.381201	0.516087	0.605794	1	19.754	0.468503	0.353878	1.32391
chr7:31865082-31873291|chr7:31880860-32169784	PDE1C	18	20	31	29	11	30	24	43	15	17	7	17	9	24	8	34	17.3868	24.8396	15.6098	22.7172	10.8289	26.1097	30.5365	21.3553	16.72	12.7359	13.2771	20.7177	8.32692	19.8371	17.7599	35.9148	19.6671	0.148004	0.398168	0.371712	0.710107	1	19.6671	0.371678	0.429603	0.865165	0.386948	1	19.6671	0.105119	0.407769	0.257792
chr22:47635353-47686199|chr22:47687206-47704588	CUFF.40951.2	28	27	30	29	12	20	33	44	16	16	7	7	12	14	10	25	27.0461	33.5335	15.1063	22.7172	11.8134	17.4065	41.9877	21.8519	17.8347	11.9868	13.2771	8.53082	11.1026	11.5716	22.1999	26.4079	19.6484	-0.0785687	0.404475	-0.194248	0.845981	1	19.6484	0.425174	0.456408	0.931567	0.351561	1	19.6484	0.400192	0.424905	0.941838
chr7:156796492-156826604|chr7:156836885-156892927	CUFF.55291.1	23	16	46	41	17	26	18	30	15	30	13	20	9	10	7	18	22.2165	19.8717	23.1629	32.1175	16.7356	22.6284	22.9024	14.899	16.72	22.4752	24.6575	24.3738	8.32692	8.26546	15.54	19.0137	19.6192	-0.368798	0.350175	-1.05318	0.292258	1	19.6192	-0.833918	0.396775	-2.10174	0.035576	1	19.6192	0.627067	0.391257	1.6027
chr7:156823923-156826604|chr7:156836885-156892927	LMBR1	23	16	46	41	17	26	18	30	15	30	13	20	9	10	7	18	22.2165	19.8717	23.1629	32.1175	16.7356	22.6284	22.9024	14.899	16.72	22.4752	24.6575	24.3738	8.32692	8.26546	15.54	19.0137	19.6192	-0.368798	0.350175	-1.05318	0.292258	1	19.6192	-0.833918	0.396775	-2.10174	0.035576	1	19.6192	0.627067	0.391257	1.6027
chr3:128798069-128806371|chr3:128807671-128813326	CUFF.43075.3	25	29	28	40	16	34	20	37	15	21	9	7	10	17	9	16	24.1483	36.0174	14.0992	31.3341	15.7512	29.591	25.4471	18.3755	16.72	15.7326	17.0706	8.53082	9.25213	14.0513	19.9799	16.9011	19.5626	-0.223948	0.370482	-0.604478	0.545526	1	19.5626	0.00465932	0.428373	0.0108768	0.991322	1	19.5626	0.607232	0.402059	1.5103
chr5:65926806-65988634|chr5:65994864-66012048	ERBIN	31	13	36	20	15	10	8	18	18	25	12	26	13	34	12	28	29.9439	16.1457	18.1275	15.6671	14.7667	8.70325	10.1788	8.93943	20.064	18.7293	22.7608	31.6859	12.0278	28.1026	26.6399	29.5769	19.5037	-0.922223	0.397636	-2.31926	0.0203809	1	19.5037	0.045395	0.381924	0.118859	0.905387	1	19.5037	-1.18442	0.402084	-2.9457
chr5:180249138-180261683|chr5:180280608-180291847	MAPK9	17	19	35	26	10	14	11	33	18	20	6	23	11	54	11	26	16.4209	23.5976	17.624	20.3672	9.84449	12.1845	13.9959	16.3889	20.064	14.9835	11.3804	28.0298	10.1773	44.6335	24.4199	27.4642	19.4735	-0.544819	0.412706	-1.32011	0.186797	1	19.4735	0.520488	0.411602	1.26454	0.206036	1	19.4735	-1.02213	0.412912	-2.47542
chr1:213072986-213077695|chr1:213117410-213129526	RPS6KC1	23	18	33	25	9	13	22	19	18	51	13	17	19	23	0	30	22.2165	22.3556	16.6169	19.5838	8.86004	11.3142	27.9918	9.43606	20.064	38.2078	24.6575	20.7177	17.579	19.0106	0	31.6895	19.3938	-0.533469	0.448581	-1.18924	0.234346	1	19.3938	-0.529057	0.451614	-1.17148	0.241406	1	19.3938	-0.394279	0.461469	-0.8544
chr2:72718307-72731006|chr2:72733118-72741303	EXOC6B	38	11	47	40	24	26	12	46	15	21	9	7	8	20	8	19	36.7055	13.6618	23.6665	31.3341	23.6268	22.6284	15.2683	22.8452	16.72	15.7326	17.0706	8.53082	7.4017	16.5309	17.7599	20.07	19.3471	-0.316169	0.366625	-0.862375	0.388481	1	19.3471	0.0667924	0.422613	0.158046	0.87442	1	19.3471	0.491814	0.396903	1.23913
chr3:128726359-128795359|chr3:128807671-128813326	RAB7A	24	23	55	19	15	15	12	31	14	20	17	6	21	38	9	14	23.1824	28.5655	27.6948	14.8837	14.7667	13.0549	15.2683	15.3957	15.6053	14.9835	32.2444	7.31213	19.4295	31.4087	19.9799	14.7884	19.2852	-0.685075	0.388132	-1.76506	0.0775542	1	19.2852	0.377467	0.407604	0.926062	0.354414	1	19.2852	-0.567292	0.400105	-1.41786
chr17:59707748-59731420|chr17:59738947-59764970	VMP1	28	19	43	28	20	17	22	34	20	32	9	10	21	21	2	17	27.0461	23.5976	21.6523	21.9339	19.689	14.7955	27.9918	16.8856	22.2933	23.9735	17.0706	12.1869	19.4295	17.3575	4.43999	17.9574	19.2688	-0.271743	0.354039	-0.76755	0.442755	1	19.2688	-0.281808	0.391345	-0.720103	0.471462	1	19.2688	0.293448	0.380127	0.771974
chr5:95748487-95755395|chr5:95763620-95768045	CUFF.46961.2	0	0	0	116	0	94	0	127	65	0	0	0	0	0	0	0	0	0	0	90.8689	0	81.8105	0	63.0726	72.4533	0	0	0	0	0	0	0	19.2628	0.673412	4.08448	0.164871	0.869046	1	19.2628	-21.0418	4.21035	-4.99765	5.80338e-07	0.00907208	19.2628	22.0415	4.20765	5.23843
chr3:195345317-195381008|chr3:195392147-195442794	ACAP2	30	15	30	22	13	17	12	25	23	41	6	9	15	24	7	40	28.978	18.6297	15.1063	17.2338	12.7978	14.7955	15.2683	12.4159	25.6373	30.7161	11.3804	10.9682	13.8782	19.8371	15.54	42.2527	19.0897	-0.528048	0.421689	-1.25222	0.210489	1	19.0897	0.181098	0.423634	0.427485	0.669026	1	19.0897	-0.757407	0.426728	-1.77492
chrY:19567482-19587209|chrY:19587507-19588369	TXLNGY	20	27	29	28	12	26	20	37	19	21	9	5	17	23	11	17	19.3187	33.5335	14.6027	21.9339	11.8134	22.6284	25.4471	18.3755	21.1787	15.7326	17.0706	6.09344	15.7286	19.0106	24.4199	17.9574	19.0528	-0.166409	0.376483	-0.442009	0.658482	1	19.0528	0.327194	0.413879	0.790555	0.429204	1	19.0528	0.0428022	0.392142	0.10915
chr5:65334085-65451474|chr5:65473952-65481342	ADAMTS6	21	17	41	29	21	26	23	45	14	16	3	14	16	32	11	8	20.2846	21.1137	20.6452	22.7172	20.6734	22.6284	29.2642	22.3486	15.6053	11.9868	5.69019	17.0616	14.8034	26.4495	24.4199	8.45054	19.0089	0.151227	0.356469	0.424237	0.671393	1	19.0089	0.489221	0.409032	1.19604	0.231679	1	19.0089	0.37049	0.373564	0.991774
chr3:98849598-98881539|chr3:98881767-98901121	DCBLD2	18	9	25	38	15	27	23	54	19	37	0	10	13	22	10	23	17.3868	11.1778	12.5886	29.7674	14.7667	23.4988	29.2642	26.8183	21.1787	27.7194	0	12.1869	12.0278	18.184	22.1999	24.2953	18.9413	0.405608	0.44488	0.911725	0.361913	1	18.9413	0.208224	0.473583	0.439677	0.660171	1	18.9413	0.319326	0.453563	0.704039
chr7:155644919-155665174|chr7:155680908-155700772	RBM33	23	17	42	23	17	19	19	34	21	26	12	13	12	19	8	19	22.2165	21.1137	21.1488	18.0171	16.7356	16.5362	24.1747	16.8856	23.408	19.4785	22.7608	15.8429	11.1026	15.7044	17.7599	20.07	18.9347	-0.171102	0.338247	-0.505849	0.612962	1	18.9347	-0.346799	0.369364	-0.938911	0.347777	1	18.9347	0.201067	0.36154	0.556139
chr6:138447193-138473305|chr6:138496371-138571709	NHSL1	28	19	43	40	22	26	19	61	12	13	7	10	4	13	6	22	27.0461	23.5976	21.6523	31.3341	21.6579	22.6284	24.1747	30.2947	13.376	9.73924	13.2771	12.1869	3.70085	10.7451	13.32	23.239	18.8731	-0.0538785	0.365551	-0.14739	0.882824	1	18.8731	0.0643136	0.444234	0.144774	0.884889	1	18.8731	0.995807	0.405588	2.45522
chr9:131432794-131436619|chr9:131439061-131444184	CUFF.60774.2	20	14	39	51	15	34	8	61	15	18	13	6	18	22	1	20	19.3187	17.3877	19.6381	39.951	14.7667	29.591	10.1788	30.2947	16.72	13.4851	24.6575	7.31213	16.6538	18.184	2.21999	21.1263	18.8429	-0.154786	0.432174	-0.358156	0.720227	1	18.8429	0.0373638	0.477531	0.0782437	0.937634	1	18.8429	0.490014	0.456044	1.07449
chr9:111525262-111527267|chr9:111534353-111576364	ZNF483	18	24	30	27	16	31	17	33	15	6	11	16	30	37	4	8	17.3868	29.8075	15.1063	21.1505	15.7512	26.9801	21.63	16.3889	16.72	4.49504	20.864	19.499	27.7564	30.5822	8.87997	8.45054	18.8405	-0.032259	0.438621	-0.0735465	0.941371	1	18.8405	0.426194	0.470456	0.905915	0.364981	1	18.8405	0.021023	0.449452	0.0467747
chr18:12991437-12999420|chr18:13030608-13037236	CEP192	18	15	34	23	25	22	29	52	17	6	6	16	12	31	9	12	17.3868	18.6297	17.1204	18.0171	24.6112	19.1471	36.8983	25.825	18.9493	4.49504	11.3804	19.499	11.1026	25.6229	19.9799	12.6758	18.8338	0.570912	0.389858	1.46441	0.143082	1	18.8338	0.380421	0.437552	0.869432	0.384611	1	18.8338	0.610971	0.403058	1.51584
chr7:33344634-33349067|chr7:33388144-33505462	BBS9	14	21	36	21	15	11	24	48	18	23	5	18	18	22	16	8	13.5231	26.0816	18.1275	16.4504	14.7667	9.57357	30.5365	23.8385	20.064	17.231	9.48365	21.9364	16.6538	18.184	35.5199	8.45054	18.7763	0.0917234	0.413061	0.222058	0.824269	1	18.7763	0.0821023	0.437747	0.187556	0.851224	1	18.7763	0.075551	0.423774	0.178281
chr18:76822662-76849525|chr18:76851939-76868684	ZNF236	18	20	31	30	25	29	21	32	8	27	12	11	13	27	5	15	17.3868	24.8396	15.6098	23.5006	24.6112	25.2394	26.7195	15.8923	8.91733	20.2277	22.7608	13.4056	12.0278	22.3167	11.1	15.8448	18.775	0.179554	0.363805	0.493543	0.621629	1	18.775	-0.0285221	0.408152	-0.0698811	0.944288	1	18.775	0.521875	0.385403	1.3541
chr4:7855574-7868621|chr4:7872080-7939655	AFAP1	18	22	28	30	21	24	16	48	15	30	5	5	7	40	7	21	17.3868	27.3236	14.0992	23.5006	20.6734	20.8878	20.3577	23.8385	16.72	22.4752	9.48365	6.09344	6.47649	33.0618	15.54	22.1827	18.7563	0.0882227	0.4198	0.210154	0.833548	1	18.7563	0.459656	0.4557	1.00868	0.313127	1	18.7563	0.130854	0.430896	0.303678
chr1:84078371-84179176|chr1:84214317-84235179	PRKACB	16	23	46	27	16	28	23	26	12	19	12	13	11	25	10	9	15.4549	28.5655	23.1629	21.1505	15.7512	24.3691	29.2642	12.9125	13.376	14.2343	22.7608	15.8429	10.1773	20.6636	22.1999	9.50685	18.712	-0.133213	0.376338	-0.353972	0.72336	1	18.712	-0.0881054	0.420695	-0.209428	0.834114	1	18.712	0.404362	0.401771	1.00645
chr1:84175056-84179176|chr1:84214317-84235179	PRKACB	16	23	46	27	16	28	23	26	12	19	12	13	11	25	10	9	15.4549	28.5655	23.1629	21.1505	15.7512	24.3691	29.2642	12.9125	13.376	14.2343	22.7608	15.8429	10.1773	20.6636	22.1999	9.50685	18.712	-0.133213	0.376338	-0.353972	0.72336	1	18.712	-0.0881054	0.420695	-0.209428	0.834114	1	18.712	0.404362	0.401771	1.00645
chr5:139341980-139363758|chr5:139364743-139368732	PAIP2	20	26	35	21	19	22	11	66	13	44	5	7	24	23	2	17	19.3187	32.2915	17.624	16.4504	18.7045	19.1471	13.9959	32.7779	14.4907	32.9636	9.48365	8.53082	22.2051	19.0106	4.43999	17.9574	18.712	0.0403819	0.430736	0.093751	0.925307	1	18.712	-0.0384776	0.464694	-0.0828021	0.934009	1	18.712	0.3671	0.448358	0.818766
chr4:182346929-182600923|chr4:182628889-182653770	TENM3	20	25	44	29	20	18	16	39	13	20	6	10	8	28	12	17	19.3187	31.0495	22.1559	22.7172	19.689	15.6658	20.3577	19.3688	14.4907	14.9835	11.3804	12.1869	7.4017	23.1433	26.6399	17.9574	18.6566	-0.331399	0.359092	-0.922882	0.356068	1	18.6566	0.424363	0.405958	1.04534	0.295867	1	18.6566	0.0496872	0.379023	0.131093
chr15:76231398-76274411|chr15:76295737-76311349	ETFA	17	22	32	28	21	28	18	43	15	21	12	12	14	29	5	9	16.4209	27.3236	16.1133	21.9339	20.6734	24.3691	22.9024	21.3553	16.72	15.7326	22.7608	14.6243	12.953	23.9698	11.1	9.50685	18.6537	0.149604	0.353327	0.423416	0.671992	1	18.6537	-0.193722	0.398376	-0.48628	0.626769	1	18.6537	0.577	0.378337	1.52509
chr13:112504714-112516439|chr13:112527484-112545698	TUBGCP3	10	23	39	14	19	28	13	42	21	20	5	14	13	36	10	19	9.65933	28.5655	19.6381	10.9669	18.7045	24.3691	16.5406	20.8587	23.408	14.9835	9.48365	17.0616	12.0278	29.7556	22.1999	20.07	18.6433	0.256234	0.394022	0.650304	0.515496	1	18.6433	0.343552	0.416314	0.825224	0.409244	1	18.6433	-0.0518102	0.398124	-0.130136
chr12:48903908-48939654|chr12:48941188-48957309	AC073610.3	20	20	29	21	23	17	23	36	13	20	10	7	7	30	12	22	19.3187	24.8396	14.6027	16.4504	22.6423	14.7955	29.2642	17.8789	14.4907	14.9835	18.9673	8.53082	6.47649	24.7964	26.6399	23.239	18.6198	0.171734	0.393174	0.436789	0.662264	1	18.6198	0.493257	0.428353	1.15152	0.249518	1	18.6198	0.0713825	0.402033	0.177554
chr12:48939108-48939654|chr12:48941188-48957309	ARF3	20	20	29	21	23	17	23	36	13	20	10	7	7	30	12	22	19.3187	24.8396	14.6027	16.4504	22.6423	14.7955	29.2642	17.8789	14.4907	14.9835	18.9673	8.53082	6.47649	24.7964	26.6399	23.239	18.6198	0.171734	0.393174	0.436789	0.662264	1	18.6198	0.493257	0.428353	1.15152	0.249518	1	18.6198	0.0713825	0.402033	0.177554
chr1:112649469-112653597|chr1:112659779-112667073	CAPZA1	21	15	26	27	14	14	22	36	12	27	10	13	13	22	12	25	20.2846	18.6297	13.0921	21.1505	13.7823	12.1845	27.9918	17.8789	13.376	20.2277	18.9673	15.8429	12.0278	18.184	26.6399	26.4079	18.5417	-0.0335394	0.375819	-0.0892437	0.928888	1	18.5417	0.237425	0.396629	0.598606	0.549436	1	18.5417	-0.195227	0.38348	-0.509093
chr2:178523636-178535731|chr2:178542361-178582571	TTN-AS1	22	15	32	23	12	23	17	31	15	15	12	16	34	31	7	10	21.2505	18.6297	16.1133	18.0171	11.8134	20.0175	21.63	15.3957	16.72	11.2376	22.7608	19.499	31.4572	25.6229	15.54	10.5632	18.5167	-0.108894	0.381395	-0.285515	0.775249	1	18.5167	0.334759	0.399712	0.837502	0.402311	1	18.5167	-0.329596	0.387381	-0.850831
chr2:178528813-178535731|chr2:178542361-178597595	TTN-AS1	22	15	32	23	12	23	17	31	15	15	12	16	34	31	7	10	21.2505	18.6297	16.1133	18.0171	11.8134	20.0175	21.63	15.3957	16.72	11.2376	22.7608	19.499	31.4572	25.6229	15.54	10.5632	18.5167	-0.108894	0.381395	-0.285515	0.775249	1	18.5167	0.334759	0.399712	0.837502	0.402311	1	18.5167	-0.329596	0.387381	-0.850831
chr9:33956146-33960825|chr9:33973237-33986759	CUFF.57392.4	26	20	36	41	15	28	12	46	22	24	6	12	5	13	8	16	25.1143	24.8396	18.1275	32.1175	14.7667	24.3691	15.2683	22.8452	24.5227	17.9801	11.3804	14.6243	4.62606	10.7451	17.7599	16.9011	18.4992	-0.342435	0.375064	-0.913004	0.36124	1	18.4992	-0.563195	0.430719	-1.30757	0.191019	1	18.4992	0.728149	0.416449	1.74847
chr7:55981567-55982209|chr7:55983868-55984846	NIPSNAP2	30	22	21	34	13	17	13	43	22	29	6	11	18	20	9	12	28.978	27.3236	10.5744	26.634	12.7978	14.7955	16.5406	21.3553	24.5227	21.726	11.3804	13.4056	16.6538	16.5309	19.9799	12.6758	18.4921	-0.457697	0.386208	-1.1851	0.235976	1	18.4921	-0.176361	0.416855	-0.423075	0.67224	1	18.4921	0.0386341	0.408953	0.0944709
chr10:100918441-100923974|chr10:100926019-100929316	SLF2	16	21	43	17	14	21	23	40	21	28	6	20	12	26	5	13	15.4549	26.0816	21.6523	13.317	13.7823	18.2768	29.2642	19.8654	23.408	20.9768	11.3804	24.3738	11.1026	21.4902	11.1	13.7321	18.4536	0.0780442	0.371471	0.210095	0.833593	1	18.4536	-0.471277	0.403819	-1.16705	0.24319	1	18.4536	0.439358	0.394408	1.11397
chr7:24573593-24620051|chr7:24668660-24679130	MPP6	23	10	36	16	22	22	18	45	11	17	10	17	27	23	13	6	22.2165	12.4198	18.1275	12.5336	21.6579	19.1471	22.9024	22.3486	12.2613	12.7359	18.9673	20.7177	24.9807	19.0106	28.8599	6.3379	18.4515	0.387122	0.384373	1.00715	0.313861	1	18.4515	0.277009	0.413011	0.670707	0.502407	1	18.4515	0.165723	0.390943	0.423907
chr2:61499894-61522610|chr2:61533903-61537018	CUFF.43116.1	0	131	0	0	0	151	0	0	0	0	0	0	0	0	0	0	0	162.699	0	0	0	131.419	0	0	0	0	0	0	0	0	0	0	18.3824	-0.306297	4.08357	-0.0750073	NA	NA	18.3824	0	4.32804	0	NA	NA	18.3824	21.8619	4.20781	5.19556
chr9:133411073-133412298|chr9:133412921-133414664	REXO4	14	24	17	28	14	21	15	38	15	30	9	15	11	32	6	24	13.5231	29.8075	8.56022	21.9339	13.7823	18.2768	19.0853	18.8721	16.72	22.4752	17.0706	18.2803	10.1773	26.4495	13.32	25.3516	18.3554	-0.0234497	0.406401	-0.0577008	0.953987	1	18.3554	0.0317703	0.423316	0.0750511	0.940174	1	18.3554	-0.135074	0.414995	-0.325484
chr21:41226354-41237512|chr21:41257326-41275370	BACE2	15	19	27	31	30	22	19	40	17	24	13	9	8	27	5	11	14.489	23.5976	13.5956	24.2839	29.5335	19.1471	24.1747	19.8654	18.9493	17.9801	24.6575	10.9682	7.4017	22.3167	11.1	11.6195	18.355	0.295627	0.378773	0.780485	0.435105	1	18.355	-0.406596	0.423617	-0.959819	0.337146	1	18.355	0.772183	0.405799	1.90287
chr6:158573523-158580939|chr6:158589782-158605266	TMEM181	23	24	40	29	17	22	26	54	15	13	11	8	6	16	6	13	22.2165	29.8075	20.1417	22.7172	16.7356	19.1471	33.0812	26.8183	16.72	9.73924	20.864	9.74951	5.55128	13.2247	13.32	13.7321	18.3479	0.0252332	0.361325	0.0698353	0.944325	1	18.3479	-0.283678	0.436417	-0.650015	0.515682	1	18.3479	1.08568	0.405937	2.67449
chr1:243512426-243545509|chr1:243573048-243613670	CUFF.7213.2	20	16	40	21	20	25	10	37	21	24	12	14	11	23	6	20	19.3187	19.8717	20.1417	16.4504	19.689	21.7581	12.7235	18.3755	23.408	17.9801	22.7608	17.0616	10.1773	19.0106	13.32	21.1263	18.3233	-0.0465941	0.349275	-0.133402	0.893875	1	18.3233	-0.315519	0.376882	-0.837181	0.402491	1	18.3233	0.184272	0.36882	0.499626
chr9:109093591-109106507|chr9:109108570-109119334	TMEM245	37	19	29	21	3	18	8	20	14	44	6	7	19	12	15	29	35.7395	23.5976	14.6027	16.4504	2.95335	15.6658	10.1788	9.9327	15.6053	32.9636	11.3804	8.53082	17.579	9.91855	33.2999	30.6332	18.0645	-1.19994	0.545004	-2.2017	0.0276863	1	18.0645	0.332326	0.54219	0.612933	0.539921	1	18.0645	-1.19258	0.552535	-2.15838
chr21:37365834-37420298|chr21:37472880-37478180	DYRK1A	13	16	32	26	23	18	16	38	22	16	9	13	10	31	8	19	12.5571	19.8717	16.1133	20.3672	22.6423	15.6658	20.3577	18.8721	24.5227	11.9868	17.0706	15.8429	9.25213	25.6229	17.7599	20.07	18.036	0.168915	0.373843	0.451834	0.651389	1	18.036	0.0903842	0.399677	0.226143	0.82109	1	18.036	0.0784989	0.383915	0.204469
None|chr21:37472880-37478207	DYRK1A	13	16	32	26	23	18	16	38	22	16	9	13	10	31	8	19	12.5571	19.8717	16.1133	20.3672	22.6423	15.6658	20.3577	18.8721	24.5227	11.9868	17.0706	15.8429	9.25213	25.6229	17.7599	20.07	18.036	0.168915	0.373843	0.451834	0.651389	1	18.036	0.0903842	0.399677	0.226143	0.82109	1	18.036	0.0784989	0.383915	0.204469
chr7:73466401-73469516|chr7:73470483-73476867	BAZ1B	19	21	36	29	12	21	22	42	19	23	2	5	8	18	8	34	18.3527	26.0816	18.1275	22.7172	11.8134	18.2768	27.9918	20.8587	21.1787	17.231	3.79346	6.09344	7.4017	14.8778	17.7599	35.9148	18.0294	-0.108832	0.442	-0.246226	0.805508	1	18.0294	0.566264	0.481915	1.17503	0.239983	1	18.0294	0.0551703	0.455051	0.12124
chr9:135827584-135850136|chr9:135883078-135906999	CUFF.60068.9	18	25	42	28	25	21	12	46	13	16	6	14	17	24	7	9	17.3868	31.0495	21.1488	21.9339	24.6112	18.2768	15.2683	22.8452	14.4907	11.9868	11.3804	17.0616	15.7286	19.8371	15.54	9.50685	18.0033	-0.140803	0.348403	-0.40414	0.68611	1	18.0033	0.150087	0.404275	0.371251	0.710451	1	18.0033	0.424745	0.375747	1.1304
chr9:112234897-112250928|chr9:112297916-112332783	PTBP3	20	26	42	16	14	18	12	34	12	7	16	15	23	27	10	7	19.3187	32.2915	21.1488	12.5336	13.7823	15.6658	15.2683	16.8856	13.376	5.24421	30.3477	18.2803	21.2799	22.3167	22.1999	7.39422	17.9583	-0.442208	0.433675	-1.01968	0.307882	1	17.9583	0.205901	0.459179	0.448411	0.653857	1	17.9583	-0.22987	0.44817	-0.512908
chr9:112234897-112250928|chr9:112297916-112330440	PTBP3	20	26	42	16	14	18	12	34	12	7	16	15	23	27	10	7	19.3187	32.2915	21.1488	12.5336	13.7823	15.6658	15.2683	16.8856	13.376	5.24421	30.3477	18.2803	21.2799	22.3167	22.1999	7.39422	17.9583	-0.442208	0.433675	-1.01968	0.307882	1	17.9583	0.205901	0.459179	0.448411	0.653857	1	17.9583	-0.22987	0.44817	-0.512908
chr9:112234897-112250928|chr9:112297916-112333469	CUFF.58534.4	20	26	42	16	14	18	12	34	12	7	16	15	23	27	10	7	19.3187	32.2915	21.1488	12.5336	13.7823	15.6658	15.2683	16.8856	13.376	5.24421	30.3477	18.2803	21.2799	22.3167	22.1999	7.39422	17.9583	-0.442208	0.433675	-1.01968	0.307882	1	17.9583	0.205901	0.459179	0.448411	0.653857	1	17.9583	-0.22987	0.44817	-0.512908
chr7:30524486-30550635|chr7:30562128-30562741	GARS-DT	26	12	27	30	17	19	16	28	12	21	15	20	13	16	7	18	25.1143	14.9038	13.5956	23.5006	16.7356	16.5362	20.3577	13.9058	13.376	15.7326	28.4509	24.3738	12.0278	13.2247	15.54	19.0137	17.8993	-0.206252	0.371051	-0.55586	0.578307	1	17.8993	-0.42051	0.399104	-1.05363	0.29205	1	17.8993	0.165861	0.39414	0.420818
chr7:156734257-156756392|chr7:156826744-156833752	LMBR1	24	27	35	17	22	24	14	24	19	18	9	0	16	30	8	16	23.1824	33.5335	17.624	13.317	21.6579	20.8878	17.813	11.9192	21.1787	13.4851	17.0706	0	14.8034	24.7964	17.7599	16.9011	17.8706	-0.267643	0.43957	-0.608874	0.542608	1	17.8706	0.540905	0.477617	1.13251	0.257421	1	17.8706	-0.065598	0.453397	-0.144681
chr2:135661393-135675331|chr2:135680324-135709432	R3HDM1	15	20	39	22	19	21	19	24	27	12	6	14	16	17	8	21	14.489	24.8396	19.6381	17.2338	18.7045	18.2768	24.1747	11.9192	30.096	8.99007	11.3804	17.0616	14.8034	14.0513	17.7599	22.1827	17.8501	-0.0876265	0.392002	-0.223536	0.823118	1	17.8501	0.0141283	0.420815	0.0335737	0.973217	1	17.8501	0.0628538	0.407463	0.154256
chr3:114339426-114350273|chr3:114351878-114380216	ZBTB20	16	27	30	26	19	41	17	67	12	10	10	10	7	15	8	3	15.4549	33.5335	15.1063	20.3672	18.7045	35.6833	21.63	33.2745	13.376	7.49173	18.9673	12.1869	6.47649	12.3982	17.7599	3.16895	17.8487	0.420843	0.403278	1.04356	0.29669	1	17.8487	-0.425176	0.488648	-0.870106	0.384242	1	17.8487	1.57899	0.453691	3.48032
chr8:18804898-18867673|chr8:18872733-18936033	PSD3	16	18	32	33	16	20	21	45	16	16	9	10	17	26	6	13	15.4549	22.3556	16.1133	25.8506	15.7512	17.4065	26.7195	22.3486	17.8347	11.9868	17.0706	12.1869	15.7286	21.4902	13.32	13.7321	17.8344	0.0489005	0.354193	0.138062	0.890192	1	17.8344	0.18171	0.399811	0.454489	0.649477	1	17.8344	0.315268	0.373953	0.843068
chr3:47019840-47037665|chr3:47046621-47056820	SETD2	17	23	38	27	17	23	11	36	14	21	5	5	4	40	12	18	16.4209	28.5655	19.1346	21.1505	16.7356	20.0175	13.9959	17.8789	15.6053	15.7326	9.48365	6.09344	3.70085	33.0618	26.6399	19.0137	17.7019	-0.290608	0.435988	-0.666551	0.505059	1	17.7019	0.750068	0.473539	1.58396	0.113202	1	17.7019	-0.23243	0.446687	-0.520343
chr14:73136583-73147794|chr14:73173707-73186852	PSEN1	21	17	31	24	15	22	18	33	25	20	12	10	10	24	6	13	20.2846	21.1137	15.6098	18.8005	14.7667	19.1471	22.9024	16.3889	27.8667	14.9835	22.7608	12.1869	9.25213	19.8371	13.32	13.7321	17.6846	-0.0497431	0.367863	-0.135222	0.892437	1	17.6846	-0.431962	0.401628	-1.07553	0.282139	1	17.6846	0.349547	0.392604	0.890331
chr14:73136579-73147794|None	PSEN1	21	17	31	24	15	22	18	33	25	20	12	10	10	24	6	13	20.2846	21.1137	15.6098	18.8005	14.7667	19.1471	22.9024	16.3889	27.8667	14.9835	22.7608	12.1869	9.25213	19.8371	13.32	13.7321	17.6846	-0.0497431	0.367863	-0.135222	0.892437	1	17.6846	-0.431962	0.401628	-1.07553	0.282139	1	17.6846	0.349547	0.392604	0.890331
chr1:26941818-26942659|chr1:26943065-26945389	NUDC	16	22	32	16	21	21	19	48	19	30	8	7	7	15	7	21	15.4549	27.3236	16.1133	12.5336	20.6734	18.2768	24.1747	23.8385	21.1787	22.4752	15.1738	8.53082	6.47649	12.3982	15.54	22.1827	17.6465	0.315724	0.39153	0.806385	0.420021	1	17.6465	-0.311074	0.431919	-0.720213	0.471394	1	17.6465	0.648598	0.414275	1.56562
chr1:23019947-23030468|chr1:23059167-23068538	KDM1A	19	12	33	25	23	28	17	28	18	19	11	9	8	17	12	15	18.3527	14.9038	16.6169	19.5838	22.6423	24.3691	21.63	13.9058	20.064	14.2343	20.864	10.9682	7.4017	14.0513	26.6399	15.8448	17.6295	0.221356	0.375639	0.589279	0.555674	1	17.6295	-0.124133	0.414603	-0.299403	0.764633	1	17.6295	0.447743	0.395431	1.13229
chr1:23019947-23030468|chr1:23059167-23066059	KDM1A	19	12	33	25	23	28	17	28	18	19	11	9	8	17	12	15	18.3527	14.9038	16.6169	19.5838	22.6423	24.3691	21.63	13.9058	20.064	14.2343	20.864	10.9682	7.4017	14.0513	26.6399	15.8448	17.6295	0.221356	0.375639	0.589279	0.555674	1	17.6295	-0.124133	0.414603	-0.299403	0.764633	1	17.6295	0.447743	0.395431	1.13229
chr6:170291072-170317369|chr6:170330550-170348150	FAM120B	26	13	36	24	32	25	14	52	18	11	12	10	17	12	6	4	25.1143	16.1457	18.1275	18.8005	31.5024	21.7581	17.813	25.825	20.064	8.2409	22.7608	12.1869	15.7286	9.91855	13.32	4.22527	17.5957	0.31974	0.380714	0.839843	0.400996	1	17.5957	-0.509765	0.447894	-1.13814	0.255063	1	17.5957	1.19928	0.422641	2.83758
chr10:68465812-68468122|chr10:68470163-68471790	DNA2	22	15	25	24	14	14	17	18	5	33	9	15	15	30	8	29	21.2505	18.6297	12.5886	18.8005	13.7823	12.1845	21.63	8.93943	5.57333	24.7227	17.0706	18.2803	13.8782	24.7964	17.7599	30.6332	17.5325	-0.366912	0.422052	-0.869352	0.384654	1	17.5325	0.401498	0.430124	0.933447	0.350589	1	17.5325	-0.689788	0.425503	-1.62111
chr2:61502310-61522610|chr2:61533903-61536709	CUFF.31482.12	0	0	0	0	0	151	117	0	0	0	0	0	0	0	0	0	0	0	0	0	0	131.419	148.866	0	0	0	0	0	0	0	0	0	17.5178	8.84288	4.20681	2.10204	0.0355495	1	17.5178	0	4.32804	0	1	1	17.5178	8.36249	4.20691	1.9878
chr8:73617451-73673106|chr8:73688813-73738283	STAU2	19	13	17	30	12	18	13	29	11	24	12	10	14	20	8	39	18.3527	16.1457	8.56022	23.5006	11.8134	15.6658	16.5406	14.4024	12.2613	17.9801	22.7608	12.1869	12.953	16.5309	17.7599	41.1964	17.4132	-0.17094	0.425351	-0.401881	0.687772	1	17.4132	0.467774	0.434993	1.07536	0.282214	1	17.4132	-0.608213	0.426413	-1.42635
chr4:74160088-74174505|chr4:74225394-74241566	MTHFD2L	20	15	33	24	23	23	16	58	19	11	4	10	14	19	11	10	19.3187	18.6297	16.6169	18.8005	22.6423	20.0175	20.3577	28.8048	21.1787	8.2409	7.58692	12.1869	12.953	15.7044	24.4199	10.5632	17.3764	0.349755	0.364654	0.959142	0.337487	1	17.3764	0.285514	0.422301	0.676091	0.498983	1	17.3764	0.620836	0.385633	1.60991
chr15:63504830-63532646|chr15:63563008-63570432	USP3	21	24	31	32	15	24	19	37	15	12	4	13	18	16	7	13	20.2846	29.8075	15.6098	25.0673	14.7667	20.8878	24.1747	18.3755	16.72	8.99007	7.58692	15.8429	16.6538	13.2247	15.54	13.7321	17.329	-0.198022	0.358329	-0.552626	0.580519	1	17.329	0.246969	0.418631	0.589943	0.555229	1	17.329	0.398933	0.386542	1.03206
chr7:158773396-158788003|chr7:158799072-158829088	ESYT2	20	13	29	28	22	19	9	36	7	23	7	9	22	31	10	19	19.3187	16.1457	14.6027	21.9339	21.6579	16.5362	11.4512	17.8789	7.80267	17.231	13.2771	10.9682	20.3547	25.6229	22.1999	20.07	17.3157	-0.0695683	0.362233	-0.192054	0.8477	1	17.3157	0.818627	0.395538	2.06966	0.0384846	1	17.3157	-0.372276	0.366452	-1.01589
chr2:45488331-45546731|chr2:45562756-45573206	CUFF.33654.2	22	23	38	10	13	29	19	27	14	19	10	11	8	21	9	15	21.2505	28.5655	19.1346	7.83353	12.7978	25.2394	24.1747	13.4091	15.6053	14.2343	18.9673	13.4056	7.4017	17.3575	19.9799	15.8448	17.2001	-0.0178124	0.40756	-0.043705	0.96514	1	17.2001	-0.0589039	0.446879	-0.131812	0.895133	1	17.2001	0.337997	0.428841	0.788162
chr2:58165874-58198593|chr2:58232112-58241217	FANCL	17	17	33	14	10	16	10	26	22	19	10	12	7	32	12	27	16.4209	21.1137	16.6169	10.9669	9.84449	13.9252	12.7235	12.9125	24.5227	14.2343	18.9673	14.6243	6.47649	26.4495	26.6399	28.5206	17.1849	-0.377041	0.421313	-0.894919	0.370831	1	17.1849	0.270738	0.420347	0.644081	0.519523	1	17.1849	-0.803791	0.422596	-1.90203
chr4:185204467-185247293|chr4:185267155-185288011	SNX25	23	17	44	24	14	29	24	36	13	14	9	7	5	22	7	13	22.2165	21.1137	22.1559	18.8005	13.7823	25.2394	30.5365	17.8789	14.4907	10.4884	17.0706	8.53082	4.62606	18.184	15.54	13.7321	17.1491	0.0305292	0.380484	0.0802379	0.936048	1	17.1491	0.059389	0.446487	0.133014	0.894182	1	17.1491	0.748411	0.41319	1.8113
chr7:24573593-24623665|chr7:24680520-24687437	MPP6	26	13	38	15	23	19	23	46	16	21	3	17	16	21	5	7	25.1143	16.1457	19.1346	11.7503	22.6423	16.5362	29.2642	22.8452	17.8347	15.7326	5.69019	20.7177	14.8034	17.3575	11.1	7.39422	17.1289	0.328744	0.380285	0.864466	0.387332	1	17.1289	-0.258942	0.431348	-0.600308	0.548301	1	17.1289	0.803435	0.408095	1.96875
chr18:23993038-24064139|chr18:24083081-24114553	TTC39C	18	11	35	21	10	23	18	47	12	17	4	18	17	29	3	28	17.3868	13.6618	17.624	16.4504	9.84449	20.0175	22.9024	23.3418	13.376	12.7359	7.58692	21.9364	15.7286	23.9698	6.65998	29.5769	17.05	0.223375	0.40103	0.557003	0.577526	1	17.05	0.492115	0.429527	1.14571	0.251914	1	17.05	-0.0556521	0.405925	-0.137099
chr2:159097834-159136193|chr2:159150556-159163282	CUFF.35579.5	11	22	31	23	14	24	20	53	8	9	11	10	11	17	9	20	10.6253	27.3236	15.6098	18.0171	13.7823	20.8878	25.4471	26.3216	8.91733	6.74255	20.864	12.1869	10.1773	14.0513	19.9799	21.1263	17.0038	0.304673	0.396881	0.767668	0.442684	1	17.0038	0.487149	0.45118	1.07972	0.280267	1	17.0038	0.44874	0.413085	1.08631
chr9:107283695-107300140|chr9:107311737-107318751	RAD23B	11	22	47	22	13	8	16	32	16	15	9	14	27	29	5	13	10.6253	27.3236	23.6665	17.2338	12.7978	6.9626	20.3577	15.8923	17.8347	11.2376	17.0706	17.0616	24.9807	23.9698	11.1	13.7321	16.9904	-0.505262	0.407889	-1.23872	0.215448	1	16.9904	0.301751	0.427757	0.705426	0.480545	1	16.9904	-0.465388	0.419382	-1.1097
chr1:45561878-45566568|chr1:45567020-45567981	CUFF.2592.2	27	12	16	32	9	15	14	42	21	34	12	5	8	7	7	29	26.0802	14.9038	8.05667	25.0673	8.86004	13.0549	17.813	20.8587	23.408	25.4719	22.7608	6.09344	7.4017	5.78582	15.54	30.6332	16.9868	-0.270363	0.570022	-0.474303	0.635284	1	16.9868	-0.413255	0.587748	-0.703117	0.481983	1	16.9868	0.0594185	0.5859	0.101414
chr1:211751067-211778917|chr1:211793190-211829058	LPGAT1	27	16	41	23	14	19	19	29	10	6	10	8	18	30	7	16	26.0802	19.8717	20.6452	18.0171	13.7823	16.5362	24.1747	14.4024	11.1467	4.49504	18.9673	9.74951	16.6538	24.7964	15.54	16.9011	16.985	-0.321851	0.378831	-0.84959	0.395553	1	16.985	0.886658	0.433457	2.04555	0.0408009	1	16.985	-0.156561	0.393609	-0.397757
chr20:32358832-32366383|chr20:32371874-32428127	ASXL1	15	13	25	33	12	18	9	43	20	16	10	8	19	29	5	25	14.489	16.1457	12.5886	25.8506	11.8134	15.6658	11.4512	21.3553	22.2933	11.9868	18.9673	9.74951	17.579	23.9698	11.1	26.4079	16.9633	-0.149568	0.401757	-0.372284	0.709681	1	16.9633	0.401453	0.420058	0.955708	0.33922	1	16.9633	-0.397024	0.407194	-0.975023
chr20:32358832-32366383|chr20:32371874-32372163	ASXL1	15	13	25	33	12	18	9	43	20	16	10	8	19	29	5	25	14.489	16.1457	12.5886	25.8506	11.8134	15.6658	11.4512	21.3553	22.2933	11.9868	18.9673	9.74951	17.579	23.9698	11.1	26.4079	16.9633	-0.149568	0.401757	-0.372284	0.709681	1	16.9633	0.401453	0.420058	0.955708	0.33922	1	16.9633	-0.397024	0.407194	-0.975023
chr6:163415335-163455278|chr6:163478896-163534981	QKI	15	20	25	40	10	27	16	31	10	21	11	4	18	16	8	17	14.489	24.8396	12.5886	31.3341	9.84449	23.4988	20.3577	15.3957	11.1467	15.7326	20.864	4.87475	16.6538	13.2247	17.7599	17.9574	16.9101	-0.259664	0.411076	-0.631669	0.527603	1	16.9101	0.332867	0.454204	0.732858	0.463645	1	16.9101	0.0818776	0.430154	0.190345
chr6:163429017-163455278|chr6:163478896-163534981	QKI	15	20	25	40	10	27	16	31	10	21	11	4	18	16	8	17	14.489	24.8396	12.5886	31.3341	9.84449	23.4988	20.3577	15.3957	11.1467	15.7326	20.864	4.87475	16.6538	13.2247	17.7599	17.9574	16.9101	-0.259664	0.411076	-0.631669	0.527603	1	16.9101	0.332867	0.454204	0.732858	0.463645	1	16.9101	0.0818776	0.430154	0.190345
chr2:109553219-109564365|chr2:109593119-109613797	2019-09-10	16	18	31	23	20	18	22	34	13	13	11	7	20	18	8	12	15.4549	22.3556	15.6098	18.0171	19.689	15.6658	27.9918	16.8856	14.4907	9.73924	20.864	8.53082	18.5043	14.8778	17.7599	12.6758	16.8195	0.156398	0.365504	0.427898	0.668726	1	16.8195	0.308603	0.414185	0.745084	0.456221	1	16.8195	0.313535	0.383158	0.818291
None|chr2:109593119-109613797	2019-09-10	16	18	31	23	20	18	22	34	13	13	11	7	20	18	8	12	15.4549	22.3556	15.6098	18.0171	19.689	15.6658	27.9918	16.8856	14.4907	9.73924	20.864	8.53082	18.5043	14.8778	17.7599	12.6758	16.8195	0.156398	0.365504	0.427898	0.668726	1	16.8195	0.308603	0.414185	0.745084	0.456221	1	16.8195	0.313535	0.383158	0.818291
chr4:4544907-4648976|chr4:4649542-4705672	STX18-AS1	31	21	31	28	9	17	14	34	20	18	16	0	13	9	6	17	29.9439	26.0816	15.6098	21.9339	8.86004	14.7955	17.813	16.8856	22.2933	13.4851	30.3477	0	12.0278	7.43891	13.32	17.9574	16.7996	-0.667873	0.552046	-1.20982	0.22635	1	16.7996	-0.356182	0.585165	-0.608687	0.542732	1	16.7996	0.217663	0.578635	0.376166
chr6:108561829-108663454|chr6:108664889-108679826	FOXO3	16	23	31	17	21	22	22	35	14	12	10	14	15	14	8	6	15.4549	28.5655	15.6098	13.317	20.6734	19.1471	27.9918	17.3822	15.6053	8.99007	18.9673	17.0616	13.8782	11.5716	17.7599	6.3379	16.7696	0.236224	0.381714	0.61885	0.536015	1	16.7696	-0.298291	0.437698	-0.681499	0.495556	1	16.7696	0.816	0.4139	1.97149
chr4:87185799-87195323|chr4:87195690-87220417	KLHL8	28	14	26	27	7	6	16	17	10	23	16	19	13	15	9	21	27.0461	17.3877	13.0921	21.1505	6.89114	5.22195	20.3577	8.44279	11.1467	17.231	30.3477	23.1551	12.0278	12.3982	19.9799	22.1827	16.7537	-0.996875	0.441665	-2.25708	0.0240029	1	16.7537	-0.290943	0.44165	-0.658765	0.510047	1	16.7537	-0.736678	0.458156	-1.60792
chr5:108224228-108348398|chr5:108367953-108380698	FBXL17	25	19	46	31	12	22	15	29	13	19	5	8	6	25	7	17	24.1483	23.5976	23.1629	24.2839	11.8134	19.1471	19.0853	14.4024	14.4907	14.2343	9.48365	9.74951	5.55128	20.6636	15.54	17.9574	16.707	-0.574556	0.375283	-1.53099	0.125771	1	16.707	0.27642	0.429067	0.644236	0.519423	1	16.707	0.10072	0.403379	0.249689
chr7:50626978-50669721|chr7:50674658-50703820	GRB10	25	17	36	45	15	33	14	45	11	16	10	8	7	7	0	18	24.1483	21.1137	18.1275	35.2509	14.7667	28.7207	17.813	22.3486	12.2613	11.9868	18.9673	9.74951	6.47649	5.78582	0	19.0137	16.6581	-0.224247	0.410226	-0.546642	0.584625	1	16.6581	-0.608381	0.496957	-1.22421	0.220872	1	16.6581	1.31788	0.469936	2.80438
chr6:79043003-79060477|chr6:79060818-79077447	PHIP	23	11	25	21	14	15	13	30	28	25	10	7	7	21	8	23	22.2165	13.6618	12.5886	16.4504	13.7823	13.0549	16.5406	14.899	31.2107	18.7293	18.9673	8.53082	6.47649	17.3575	17.7599	24.2953	16.6576	-0.150015	0.420957	-0.356366	0.721566	1	16.6576	-0.256682	0.433645	-0.591917	0.553906	1	16.6576	-0.164089	0.43282	-0.379116
chr10:103434975-103438014|chr10:103438808-103439745	CUFF.8608.10	20	20	27	29	27	11	14	36	12	6	8	6	11	13	17	14	19.3187	24.8396	13.5956	22.7172	26.5801	9.57357	17.813	17.8789	13.376	4.49504	15.1738	7.31213	10.1773	10.7451	37.7399	14.7884	16.6328	-0.149706	0.439918	-0.340305	0.733627	1	16.6328	0.81985	0.49636	1.65173	0.0985906	1	16.6328	0.0858602	0.455665	0.188429
chr5:10414502-10415487|chr5:10417404-10423734	2019-03-06	23	15	21	33	9	26	15	42	7	32	13	10	14	9	5	16	22.2165	18.6297	10.5744	25.8506	8.86004	22.6284	19.0853	20.8587	7.80267	23.9735	24.6575	12.1869	12.953	7.43891	11.1	16.9011	16.6073	-0.0842109	0.424651	-0.198306	0.842806	1	16.6073	-0.497481	0.46727	-1.06466	0.287032	1	16.6073	0.576572	0.455264	1.26646
chr2:226867318-226906792|chr2:226914351-226995430	CUFF.36146.2	20	14	17	32	17	23	13	44	18	23	10	3	17	14	7	16	19.3187	17.3877	8.56022	25.0673	16.7356	20.0175	16.5406	21.8519	20.064	17.231	18.9673	3.65606	15.7286	11.5716	15.54	16.9011	16.5712	0.133245	0.411236	0.324011	0.74593	1	16.5712	-0.0123401	0.449355	-0.0274619	0.978091	1	16.5712	0.356838	0.429682	0.830471
chr9:100427393-100441905|chr9:100442356-100450556	MSANTD3	15	17	42	33	19	27	16	34	8	19	5	10	14	19	6	15	14.489	21.1137	21.1488	25.8506	18.7045	23.4988	20.3577	16.8856	8.91733	14.2343	9.48365	12.1869	12.953	15.7044	13.32	15.8448	16.5433	-0.0746636	0.349263	-0.213774	0.830723	1	16.5433	0.342297	0.414458	0.82589	0.408866	1	16.5433	0.436028	0.376684	1.15754
chr19:50384390-50398850|chr19:50399484-50401777	POLD1	14	12	17	23	6	22	16	24	23	34	5	6	8	27	13	24	13.5231	14.9038	8.56022	18.0171	5.90669	19.1471	20.3577	11.9192	25.6373	25.4719	9.48365	7.31213	7.4017	22.3167	28.8599	25.3516	16.5106	0.0600826	0.479193	0.125383	0.90022	1	16.5106	0.218279	0.48031	0.454455	0.649501	1	16.5106	-0.531683	0.476922	-1.11482
chr2:61499894-61522610|chr2:61533903-61534557	CUFF.43764.2	0	0	255	173	0	0	0	0	0	0	0	0	0	0	0	0	0	0	128.403	135.52	0	0	0	0	0	0	0	0	0	0	0	0	16.4952	-8.70794	4.20684	-2.06995	0.038457	1	16.4952	0	4.32804	0	1	1	16.4952	0	4.32804	0
chr5:140438617-140440118|chr5:140449305-140458624	ANKHD1	18	12	14	15	16	20	23	33	29	15	6	18	9	17	8	16	17.3868	14.9038	7.04959	11.7503	15.7512	17.4065	29.2642	16.3889	32.3253	11.2376	11.3804	21.9364	8.32692	14.0513	17.7599	16.9011	16.4888	0.64436	0.42762	1.50685	0.131848	1	16.4888	-0.475366	0.446894	-1.06371	0.28746	1	16.4888	0.477445	0.437189	1.09208
chr11:18288013-18291441|chr11:18292976-18295019	HPS5	16	19	29	32	13	15	16	31	12	17	10	9	12	19	14	9	15.4549	23.5976	14.6027	25.0673	12.7978	13.0549	20.3577	15.3957	13.376	12.7359	18.9673	10.9682	11.1026	15.7044	31.0799	9.50685	16.4856	-0.351041	0.392948	-0.893354	0.371668	1	16.4856	0.188562	0.431031	0.437468	0.661772	1	16.4856	-0.0315919	0.413012	-0.0764914
chr4:182144161-182323945|chr4:182346929-182349840	TENM3	24	20	34	19	23	25	18	42	7	16	5	5	13	17	11	9	23.1824	24.8396	17.1204	14.8837	22.6423	21.7581	22.9024	20.8587	7.80267	11.9868	9.48365	6.09344	12.0278	14.0513	24.4199	9.50685	16.4725	0.159875	0.360207	0.443843	0.657156	1	16.4725	0.641535	0.443106	1.44781	0.147669	1	16.4725	0.640954	0.38727	1.65506
chrX:47842768-47846104|chrX:47895940-47914923	ZNF81	20	16	44	27	16	18	19	40	5	18	5	11	13	17	7	20	19.3187	19.8717	22.1559	21.1505	15.7512	15.6658	24.1747	19.8654	5.57333	13.4851	9.48365	13.4056	12.0278	14.0513	15.54	21.1263	16.4154	-0.14443	0.358512	-0.402858	0.687053	1	16.4154	0.543665	0.422484	1.28683	0.198153	1	16.4154	0.266197	0.381923	0.696992
chr22:45672179-45689711|chr22:45702847-45718412	ATXN10	16	13	23	15	11	18	6	17	22	23	11	18	15	17	14	20	15.4549	16.1457	11.5815	11.7503	10.8289	15.6658	7.63413	8.44279	24.5227	17.231	20.864	21.9364	13.8782	14.0513	31.0799	21.1263	16.3871	-0.34291	0.40728	-0.84195	0.399816	1	16.3871	-0.148683	0.391116	-0.38015	0.703834	1	16.3871	-0.833423	0.406938	-2.04803
chr2:206274946-206279539|chr2:206297373-206304716	ZDBF2	14	11	47	33	18	19	11	32	15	19	6	15	28	17	5	9	13.5231	13.6618	23.6665	25.8506	17.7201	16.5362	13.9959	15.8923	16.72	14.2343	11.3804	18.2803	25.906	14.0513	11.1	9.50685	16.3766	-0.286116	0.387575	-0.73822	0.460381	1	16.3766	0.026693	0.422563	0.0631693	0.949632	1	16.3766	0.0444941	0.408078	0.109033
chr2:206275180-206279539|chr2:206297373-206304716	ZDBF2	14	11	47	33	18	19	11	32	15	19	6	15	28	17	5	9	13.5231	13.6618	23.6665	25.8506	17.7201	16.5362	13.9959	15.8923	16.72	14.2343	11.3804	18.2803	25.906	14.0513	11.1	9.50685	16.3766	-0.286116	0.387575	-0.73822	0.460381	1	16.3766	0.026693	0.422563	0.0631693	0.949632	1	16.3766	0.0444941	0.408078	0.109033
chr2:206275079-206279539|chr2:206297373-206304716	ZDBF2	14	11	47	33	18	19	11	32	15	19	6	15	28	17	5	9	13.5231	13.6618	23.6665	25.8506	17.7201	16.5362	13.9959	15.8923	16.72	14.2343	11.3804	18.2803	25.906	14.0513	11.1	9.50685	16.3766	-0.286116	0.387575	-0.73822	0.460381	1	16.3766	0.026693	0.422563	0.0631693	0.949632	1	16.3766	0.0444941	0.408078	0.109033
chr3:111072510-111112029|chr3:111147484-111192350	NECTIN3	17	19	36	29	23	22	20	47	19	7	3	13	11	14	6	7	16.4209	23.5976	18.1275	22.7172	22.6423	19.1471	25.4471	23.3418	21.1787	5.24421	5.69019	15.8429	10.1773	11.5716	13.32	7.39422	16.3663	0.168851	0.381532	0.442561	0.658084	1	16.3663	-0.211923	0.460196	-0.460505	0.645154	1	16.3663	1.12086	0.425537	2.63399
chr7:607452-677228|chr7:711527-712847	PRKAR1B	17	17	34	34	21	20	28	47	10	17	5	5	8	16	5	11	16.4209	21.1137	17.1204	26.634	20.6734	17.4065	35.6259	23.3418	11.1467	12.7359	9.48365	6.09344	7.4017	13.2247	11.1	11.6195	16.3214	0.24012	0.366563	0.655057	0.512431	1	16.3214	0.100221	0.456938	0.219331	0.826392	1	16.3214	1.14374	0.409446	2.79339
chr9:74999870-75016267|chr9:75017448-75028011	CUFF.57777.1	11	20	30	20	16	20	0	41	18	19	10	23	10	13	8	21	10.6253	24.8396	15.1063	15.6671	15.7512	17.4065	0	20.362	20.064	14.2343	18.9673	28.0298	9.25213	10.7451	17.7599	22.1827	16.3121	-0.224994	0.473097	-0.475577	0.634376	1	16.3121	-0.461538	0.48682	-0.948066	0.343096	1	16.3121	-0.067512	0.488482	-0.138208
chr7:122101680-122113117|chr7:122133741-122144160	AASS	20	10	30	17	14	23	10	45	8	11	10	14	33	28	6	10	19.3187	12.4198	15.1063	13.317	13.7823	20.0175	12.7235	22.3486	8.91733	8.2409	18.9673	17.0616	30.532	23.1433	13.32	10.5632	16.2362	0.223099	0.410256	0.543805	0.586575	1	16.2362	0.656834	0.438614	1.49752	0.134258	1	16.2362	-0.185203	0.412083	-0.449431
chr10:110593223-110596397|chr10:110598290-110599653	SMC3	17	13	22	26	15	14	17	37	15	25	13	16	11	13	6	14	16.4209	16.1457	11.0779	20.3672	14.7667	12.1845	21.63	18.3755	16.72	18.7293	24.6575	19.499	10.1773	10.7451	13.32	14.7884	16.2253	0.0774762	0.371884	0.208335	0.834968	1	16.2253	-0.698327	0.405422	-1.72247	0.0849843	1	16.2253	0.465019	0.399993	1.16257
chr9:122271075-122280442|chr9:122291840-122313226	CUFF.58875.2	15	20	35	30	24	17	7	33	10	13	5	12	16	20	5	25	14.489	24.8396	17.624	23.5006	23.6268	14.7955	8.90648	16.3889	11.1467	9.73924	9.48365	14.6243	14.8034	16.5309	11.1	26.4079	16.1254	-0.308076	0.384874	-0.800459	0.423445	1	16.1254	0.648828	0.432006	1.5019	0.133124	1	16.1254	-0.130285	0.400578	-0.325242
chr3:134159373-134175608|chr3:134195182-134202729	RYK	23	10	29	23	17	25	15	52	11	8	8	6	11	33	6	14	22.2165	12.4198	14.6027	18.0171	16.7356	21.7581	19.0853	25.825	12.2613	5.99338	15.1738	7.31213	10.1773	27.276	13.32	14.7884	16.0602	0.327782	0.393837	0.832278	0.405252	1	16.0602	0.800272	0.454684	1.76006	0.0783976	1	16.0602	0.329744	0.406392	0.811393
chr22:45693078-45700281|chr22:45740538-45744407	CUFF.38106.3	55	62	0	0	0	0	0	0	0	62	0	0	0	0	36	0	53.1263	77.0028	0	0	0	0	0	0	0	46.4487	0	0	0	0	79.9198	0	16.0311	-7.6869	4.20768	-1.82687	0.0677189	1	16.0311	0.774758	4.09134	0.189365	0.849807	1	16.0311	-6.98008	4.21	-1.65797
chr22:45693078-45700281|chr22:45740538-45760842	CUFF.63003.3	0	0	0	0	0	0	0	127	0	0	0	0	27	100	0	81	0	0	0	0	0	0	0	63.0726	0	0	0	0	24.9807	82.6546	0	85.5617	16.0169	19.7314	4.20955	4.68729	2.76846e-06	0.0309126	16.0169	33.5834	4.20771	7.98138	1.44705e-15	1.13104e-10	16.0169	-1.61332	4.08583	-0.394858
chr19:34428570-34430575|chr19:34438766-34443843	UBA2	14	25	26	27	9	20	10	29	18	26	5	12	11	11	9	20	13.5231	31.0495	13.0921	21.1505	8.86004	17.4065	12.7235	14.4024	20.064	19.4785	9.48365	14.6243	10.1773	9.092	19.9799	21.1263	16.0146	-0.513145	0.415985	-1.23356	0.217365	1	16.0146	-0.177963	0.442744	-0.401955	0.687717	1	16.0146	-0.105756	0.438073	-0.241413
chr17:51260926-51263273|chr17:51268904-51273361	UTP18	15	21	33	23	21	15	12	44	10	29	4	10	7	17	6	22	14.489	26.0816	16.6169	18.0171	20.6734	13.0549	15.2683	21.8519	11.1467	21.726	7.58692	12.1869	6.47649	14.0513	13.32	23.239	15.9866	-0.050387	0.407788	-0.123562	0.901662	1	15.9866	0.0403249	0.451847	0.0892446	0.928887	1	15.9866	0.331457	0.430204	0.770465
chr17:45468593-45475099|chr17:45475726-45477899	PLEKHM1	16	11	36	16	27	29	10	35	13	14	11	6	3	23	8	20	15.4549	13.6618	18.1275	12.5336	26.5801	25.2394	12.7235	17.3822	14.4907	10.4884	20.864	7.31213	2.77564	19.0106	17.7599	21.1263	15.9707	0.44646	0.437401	1.02071	0.307392	1	15.9707	0.219223	0.478459	0.458186	0.646819	1	15.9707	0.461209	0.450568	1.02362
chr4:38054338-38089931|chr4:38103157-38115709	TBC1D1	13	15	28	27	18	15	17	38	15	18	7	13	15	16	7	14	12.5571	18.6297	14.0992	21.1505	17.7201	13.0549	21.63	18.8721	16.72	13.4851	13.2771	15.8429	13.8782	13.2247	15.54	14.7884	15.9044	0.10384	0.361509	0.287241	0.773928	1	15.9044	-0.0646181	0.402484	-0.160548	0.872449	1	15.9044	0.319593	0.382505	0.835524
chr1:243573048-243613670|chr1:243843282-243843543	AKT3	13	19	31	20	20	9	20	46	9	21	4	9	24	28	4	12	12.5571	23.5976	15.6098	15.6671	19.689	7.83292	25.4471	22.8452	10.032	15.7326	7.58692	10.9682	22.2051	23.1433	8.87997	12.6758	15.9044	0.183297	0.411954	0.444946	0.656359	1	15.9044	0.603293	0.455361	1.32487	0.185215	1	15.9044	0.111559	0.422102	0.264295
chr21:10414911-10454133|chr21:10473729-10482739	BAGE2	20	16	25	19	9	18	14	21	9	15	15	11	16	17	14	11	19.3187	19.8717	12.5886	14.8837	8.86004	15.6658	17.813	10.4293	10.032	11.2376	28.4509	13.4056	14.8034	14.0513	31.0799	11.6195	15.8819	-0.33963	0.420516	-0.807651	0.419291	1	15.8819	0.171165	0.438969	0.389925	0.696592	1	15.8819	-0.375704	0.431573	-0.870545
None|chr21:10473729-10482739	BAGE2	20	16	25	19	9	18	14	21	9	15	15	11	16	17	14	11	19.3187	19.8717	12.5886	14.8837	8.86004	15.6658	17.813	10.4293	10.032	11.2376	28.4509	13.4056	14.8034	14.0513	31.0799	11.6195	15.8819	-0.33963	0.420516	-0.807651	0.419291	1	15.8819	0.171165	0.438969	0.389925	0.696592	1	15.8819	-0.375704	0.431573	-0.870545
chr13:21161875-21167987|chr13:21168399-21172338	SKA3	0	6	20	17	10	7	24	34	9	39	5	27	9	31	12	16	0	7.45188	10.0708	13.317	9.84449	6.09227	30.5365	16.8856	10.032	29.2177	9.48365	32.9046	8.32692	25.6229	26.6399	16.9011	15.833	0.999174	0.717611	1.39236	0.163813	1	15.833	-0.109548	0.701898	-0.156075	0.875974	1	15.833	-0.28868	0.701044	-0.411786
chr18:21741812-21765771|chr18:21779685-21791373	CUFF.42814.6	60	0	110	0	0	0	27	107	0	70	0	0	0	0	0	0	57.956	0	55.3896	0	0	0	34.3536	53.1399	0	52.4421	0	0	0	0	0	0	15.8301	-0.37336	4.08504	-0.0913968	0.927177	1	15.8301	-5.94801	4.21196	-1.41217	0.157899	1	15.8301	6.68351	4.20867	1.58804
chr1:20950111-20969473|chr1:20981227-21002712	EIF4G3	7	24	31	25	19	26	4	46	10	24	10	16	16	15	5	6	6.76153	29.8075	15.6098	19.5838	18.7045	22.6284	5.08942	22.8452	11.1467	17.9801	18.9673	19.499	14.8034	12.3982	11.1	6.3379	15.8289	0.0119859	0.442434	0.0270909	0.978387	1	15.8289	-0.580289	0.485657	-1.19485	0.232144	1	15.8289	0.663211	0.473855	1.39961
chr1:231529359-231537212|chr1:231542611-231561127	TSNAX	22	11	20	29	9	19	20	33	15	19	16	6	9	11	4	22	21.2505	13.6618	10.0708	22.7172	8.86004	16.5362	25.4471	16.3889	16.72	14.2343	30.3477	7.31213	8.32692	9.092	8.87997	23.239	15.8178	-0.0153835	0.451416	-0.0340784	0.972815	1	15.8178	-0.399766	0.486032	-0.822509	0.410787	1	15.8178	0.40875	0.475445	0.859721
chr1:21050994-21089137|chr1:21111383-21167960	EIF4G3	21	12	13	21	16	12	12	41	18	17	11	10	7	8	10	30	20.2846	14.9038	6.54605	16.4504	15.7512	10.4439	15.2683	20.362	20.064	12.7359	20.864	12.1869	6.47649	6.61237	22.1999	31.6895	15.8025	0.131451	0.479709	0.274022	0.784067	1	15.8025	-0.00552157	0.496514	-0.0111207	0.991127	1	15.8025	-0.0475587	0.487157	-0.097625
chr13:41833531-41865735|chr13:41868477-41883386	VWA8	27	15	31	24	12	19	22	22	10	25	9	11	9	13	5	13	26.0802	18.6297	15.6098	18.8005	11.8134	16.5362	27.9918	10.926	11.1467	18.7293	17.0706	13.4056	8.32692	10.7451	11.1	13.7321	15.6652	-0.273402	0.390204	-0.700665	0.483512	1	15.6652	-0.472489	0.444111	-1.0639	0.287374	1	15.6652	0.571357	0.429575	1.33005
chr1:20767664-20770929|chr1:20773610-20776596	HP1BP3	23	22	29	25	8	12	18	16	11	23	7	5	11	28	6	21	22.2165	27.3236	14.6027	19.5838	7.87559	10.4439	22.9024	7.94616	12.2613	17.231	13.2771	6.09344	10.1773	23.1433	13.32	22.1827	15.6613	-0.8087	0.433741	-1.86448	0.0622546	1	15.6613	0.495967	0.461133	1.07554	0.282133	1	15.6613	-0.57698	0.448966	-1.28513
chr18:58920633-58934432|chr18:58953799-58979054	ZNF532	14	18	29	24	24	15	14	35	17	14	7	9	18	12	7	12	13.5231	22.3556	14.6027	18.8005	23.6268	13.0549	17.813	17.3822	18.9493	10.4884	13.2771	10.9682	16.6538	9.91855	15.54	12.6758	15.6019	0.0666312	0.375612	0.177393	0.859199	1	15.6019	0.0165348	0.424919	0.0389128	0.96896	1	15.6019	0.409305	0.399919	1.02347
chr8:26514679-26581968|chr8:26583983-26624142	DPYSL2	31	13	30	22	10	22	23	41	12	18	7	7	7	14	1	21	29.9439	16.1457	15.1063	17.2338	9.84449	19.1471	29.2642	20.362	13.376	13.4851	13.2771	8.53082	6.47649	11.5716	2.21999	22.1827	15.5105	0.00219286	0.431453	0.00508251	0.995945	1	15.5105	-0.114411	0.494245	-0.231487	0.816937	1	15.5105	0.792526	0.465955	1.70087
chr12:49990792-49991997|chr12:49992655-49994130	RACGAP1	17	13	20	24	10	16	11	20	23	22	8	5	9	25	7	29	16.4209	16.1457	10.0708	18.8005	9.84449	13.9252	13.9959	9.9327	25.6373	16.4818	15.1738	6.09344	8.32692	20.6636	15.54	30.6332	15.4804	-0.363728	0.44868	-0.810663	0.417559	1	15.4804	0.24427	0.45289	0.539358	0.58964	1	15.4804	-0.684229	0.45248	-1.51217
chr2:45488331-45546731|chr2:45553730-45562652	CUFF.33654.2	17	17	29	29	16	23	18	23	17	13	7	3	9	19	3	25	16.4209	21.1137	14.6027	22.7172	15.7512	20.0175	22.9024	11.4226	18.9493	9.73924	13.2771	3.65606	8.32692	15.7044	6.65998	26.4079	15.4793	-0.112238	0.434147	-0.258526	0.796001	1	15.4793	0.387739	0.48358	0.801809	0.422663	1	15.4793	0.216496	0.453802	0.477072
chr6:107490712-107503656|chr6:107533610-107587079	SOBP	9	10	27	20	21	18	12	35	18	26	0	10	17	21	11	18	8.6934	12.4198	13.5956	15.6671	20.6734	15.6658	15.2683	17.3822	20.064	19.4785	0	12.1869	15.7286	17.3575	24.4199	19.0137	15.4759	0.44245	0.417867	1.05883	0.289677	1	15.4759	0.419286	0.436721	0.960078	0.337016	1	15.4759	-0.112172	0.415869	-0.269729
chr20:41084568-41092471|chr20:41101353-41112781	CUFF.37431.2	13	17	24	17	12	19	12	34	23	25	4	10	29	24	3	10	12.5571	21.1137	12.085	13.317	11.8134	16.5362	15.2683	16.8856	25.6373	18.7293	7.58692	12.1869	26.8312	19.8371	6.65998	10.5632	15.4755	0.0741798	0.426287	0.174014	0.861855	1	15.4755	0.0217431	0.441631	0.0492337	0.960733	1	15.4755	-0.146529	0.433093	-0.338331
chr2:106129778-106145189|chr2:106166083-106194147	UXS1	24	26	26	26	18	21	17	30	6	18	10	0	0	16	4	23	23.1824	32.2915	13.0921	20.3672	17.7201	18.2768	21.63	14.899	6.688	13.4851	18.9673	0	0	13.2247	8.87997	24.2953	15.4375	-0.289873	0.794261	-0.364959	0.715142	1	15.4375	0.275077	0.839571	0.327639	0.743184	1	15.4375	0.633136	0.815387	0.776485
chr21:14991306-15014343|chr21:15043574-15064744	CUFF.38305.5	0	67	0	0	0	0	0	0	50	83	24	0	0	0	0	0	0	83.2127	0	0	0	0	0	0	55.7333	62.1813	45.5215	0	0	0	0	0	15.4156	-21.6902	4.20862	-5.15377	2.55302e-07	0.00399099	15.4156	-22.1727	4.20799	-5.26919	1.37028e-07	0.00357013	15.4156	0	4.32804	0
chr5:31410887-31421271|chr5:31424471-31429474	DROSHA	20	13	27	19	13	18	15	43	16	15	4	10	16	28	5	15	19.3187	16.1457	13.5956	14.8837	12.7978	15.6658	19.0853	21.3553	17.8347	11.2376	7.58692	12.1869	14.8034	23.1433	11.1	15.8448	15.4116	0.137386	0.37998	0.36156	0.717681	1	15.4116	0.430022	0.419099	1.02606	0.304862	1	15.4116	0.0503218	0.390758	0.12878
chr7:24573593-24623662|None	MPP6	11	19	22	20	17	16	10	21	13	17	9	16	21	27	5	14	10.6253	23.5976	11.0779	15.6671	16.7356	13.9252	12.7235	10.4293	14.4907	12.7359	17.0706	19.499	19.4295	22.3167	11.1	14.7884	15.3883	-0.156473	0.399535	-0.391638	0.695326	1	15.3883	0.158493	0.412172	0.384532	0.700584	1	15.3883	-0.401207	0.405784	-0.98872
chr1:30981405-30992389|chr1:31007102-31028795	PUM1	17	18	33	26	22	19	8	23	9	12	13	8	11	21	7	13	16.4209	22.3556	16.6169	20.3672	21.6579	16.5362	10.1788	11.4226	10.032	8.99007	24.6575	9.74951	10.1773	17.3575	15.54	13.7321	15.362	-0.336152	0.397103	-0.84651	0.397268	1	15.362	0.179139	0.442415	0.404912	0.685542	1	15.362	0.0759801	0.4207	0.180604
chr15:25375763-25405460|chr15:25411971-25415714	CUFF.28811.8	0	0	0	0	48	78	51	132	0	0	0	0	0	0	0	0	0	0	0	0	47.2535	67.8853	64.8901	65.5558	0	0	0	0	0	0	0	0	15.349	8.65398	1.08224	7.99634	1.28172e-15	1.00182e-10	15.349	0	1.48471	0	1	1	15.349	8.17348	1.08225	7.55233
chr2:230417665-230442936|chr2:230450255-230461261	SP100	17	18	39	38	8	15	9	32	15	10	10	16	10	23	4	7	16.4209	22.3556	19.6381	29.7674	7.87559	13.0549	11.4512	15.8923	16.72	7.49173	18.9673	19.499	9.25213	19.0106	8.87997	7.39422	15.2294	-0.838959	0.419179	-2.00144	0.0453454	1	15.2294	-0.394594	0.460448	-0.856979	0.391457	1	15.2294	0.0980583	0.455939	0.215069
chr15:83139275-83151214|chr15:83164075-83207330	HDGFL3	19	18	28	28	15	25	12	25	10	14	0	17	12	16	9	14	18.3527	22.3556	14.0992	21.9339	14.7667	21.7581	15.2683	12.4159	11.1467	10.4884	0	20.7177	11.1026	13.2247	19.9799	14.7884	15.1499	-0.249328	0.412273	-0.604765	0.545335	1	15.1499	0.356875	0.464371	0.768513	0.442183	1	15.1499	0.159347	0.434906	0.366394
chr1:245929937-246186742|chr1:246186942-246193674	SMYD3	17	12	25	32	12	17	12	29	17	30	6	7	18	9	6	17	16.4209	14.9038	12.5886	25.0673	11.8134	14.7955	15.2683	14.4024	18.9493	22.4752	11.3804	8.53082	16.6538	7.43891	13.32	17.9574	15.1229	-0.29047	0.411069	-0.706621	0.479802	1	15.1229	-0.207884	0.440444	-0.471987	0.636936	1	15.1229	0.0320751	0.432797	0.0741112
chr6:16522688-16585779|chr6:16753347-16754042	ATXN1	14	18	24	20	8	17	14	42	11	23	12	8	7	13	5	25	13.5231	22.3556	12.085	15.6671	7.87559	14.7955	17.813	20.8587	12.2613	17.231	22.7608	9.74951	6.47649	10.7451	11.1	26.4079	15.1066	-0.0067753	0.441052	-0.0153617	0.987744	1	15.1066	-0.151015	0.471161	-0.320516	0.748577	1	15.1066	0.179236	0.458943	0.390541
chr6:156935576-157084661|chr6:157110561-157133027	ARID1B	15	15	26	33	13	12	17	33	13	23	3	6	14	26	4	19	14.489	18.6297	13.0921	25.8506	12.7978	10.4439	21.63	16.3889	14.4907	17.231	5.69019	7.31213	12.953	21.4902	8.87997	20.07	15.09	-0.239046	0.416425	-0.574044	0.565938	1	15.09	0.475621	0.455867	1.04333	0.296794	1	15.09	-0.11657	0.431082	-0.270412
chr11:85983973-85996825|chr11:86031611-86068650	PICALM	19	19	34	17	21	23	16	38	11	10	5	9	22	20	5	0	18.3527	23.5976	17.1204	13.317	20.6734	20.0175	20.3577	18.8721	12.2613	7.49173	9.48365	10.9682	20.3547	16.5309	11.1	0	15.0312	0.1553	0.441616	0.351663	0.725091	1	15.0312	0.301105	0.508447	0.592204	0.553714	1	15.0312	0.699198	0.468821	1.4914
chr11:85990399-85996825|chr11:86031611-86068650	CUFF.11601.2	19	19	34	17	21	23	16	38	11	10	5	9	22	20	5	0	18.3527	23.5976	17.1204	13.317	20.6734	20.0175	20.3577	18.8721	12.2613	7.49173	9.48365	10.9682	20.3547	16.5309	11.1	0	15.0312	0.1553	0.441616	0.351663	0.725091	1	15.0312	0.301105	0.508447	0.592204	0.553714	1	15.0312	0.699198	0.468821	1.4914
chr14:21213117-21230318|chr14:21234229-21234768	CUFF.25106.1	0	49	0	53	0	0	0	81	0	0	28	0	0	0	20	0	0	60.857	0	41.5177	0	0	0	40.2274	0	0	53.1084	0	0	0	44.3999	0	15.0069	-1.34325	4.08833	-0.328556	0.742491	1	15.0069	-0.261772	4.09374	-0.0639445	0.949014	1	15.0069	-0.130932	4.09348	-0.0319856
chr17:82893632-82900650|chr17:82911789-82920555	TBCD	16	22	31	35	10	24	16	41	10	18	11	0	9	9	3	14	15.4549	27.3236	15.6098	27.4173	9.84449	20.8878	20.3577	20.362	11.1467	13.4851	20.864	0	8.32692	7.43891	6.65998	14.7884	14.998	-0.245188	0.455483	-0.538304	0.590367	1	14.998	-0.221705	0.529984	-0.418324	0.67571	1	14.998	0.92299	0.500415	1.84445
chr17:82895990-82900650|chr17:82911789-82920555	TBCD	16	22	31	35	10	24	16	41	10	18	11	0	9	9	3	14	15.4549	27.3236	15.6098	27.4173	9.84449	20.8878	20.3577	20.362	11.1467	13.4851	20.864	0	8.32692	7.43891	6.65998	14.7884	14.998	-0.245188	0.455483	-0.538304	0.590367	1	14.998	-0.221705	0.529984	-0.418324	0.67571	1	14.998	0.92299	0.500415	1.84445
chr3:130850928-130930415|chr3:130941699-130953820	ATP2C1	18	15	32	21	13	18	12	33	10	14	11	16	8	30	0	16	17.3868	18.6297	16.1133	16.4504	12.7978	15.6658	15.2683	16.3889	11.1467	10.4884	20.864	19.499	7.4017	24.7964	0	16.9011	14.9874	-0.176789	0.437783	-0.403829	0.686339	1	14.9874	-0.159755	0.471292	-0.338973	0.73463	1	14.9874	0.16775	0.459354	0.365187
chrX:53634298-53645310|chrX:53654131-53680048	HUWE1	15	13	40	25	6	19	21	20	6	13	8	12	3	20	12	17	14.489	16.1457	20.1417	19.5838	5.90669	16.5362	26.7195	9.9327	6.688	9.73924	15.1738	14.6243	2.77564	16.5309	26.6399	17.9574	14.974	-0.302688	0.481465	-0.628681	0.529558	1	14.974	0.429454	0.520037	0.825813	0.40891	1	14.974	-0.0798593	0.497322	-0.160579
chr7:73683804-73686635|chr7:73687095-73690915	BUD23	18	13	22	38	10	32	15	41	6	30	5	3	7	8	8	13	17.3868	16.1457	11.0779	29.7674	9.84449	27.8504	19.0853	20.362	6.688	22.4752	9.48365	3.65606	6.47649	6.61237	17.7599	13.7321	14.9002	0.0647579	0.477491	0.135621	0.892121	1	14.9002	-0.0829189	0.542328	-0.152894	0.878482	1	14.9002	0.885608	0.511909	1.73001
chrX:135521318-135545422|chrX:135556300-135569336	INTS6L	21	19	27	5	10	11	15	23	14	24	5	17	9	23	12	8	20.2846	23.5976	13.5956	3.91676	9.84449	9.57357	19.0853	11.4226	15.6053	17.9801	9.48365	20.7177	8.32692	19.0106	26.6399	8.45054	14.846	-0.287966	0.479841	-0.600127	0.548422	1	14.846	-0.129592	0.493165	-0.262776	0.792723	1	14.846	-0.278095	0.491957	-0.565283
chr1:8466023-8495062|chr1:8614686-8624309	CUFF.620.2	13	13	33	14	20	16	11	45	15	16	11	11	10	10	4	20	12.5571	16.1457	16.6169	10.9669	19.689	13.9252	13.9959	22.3486	16.72	11.9868	20.864	13.4056	9.25213	8.26546	8.87997	21.1263	14.7966	0.3342	0.40128	0.832835	0.404938	1	14.7966	-0.351939	0.44123	-0.797632	0.425084	1	14.7966	0.567596	0.42427	1.33782
chr7:24620187-24623662|chr7:24668660-24679130	CUFF.51922.4	40	29	70	0	42	0	0	0	25	0	0	0	0	40	11	0	38.6373	36.0174	35.248	0	41.3468	0	0	0	27.8667	0	0	0	0	33.0618	24.4199	0	14.7874	-1.41122	3.26926	-0.431663	0.665987	1	14.7874	1.04045	3.28091	0.317122	0.751151	1	14.7874	-0.474833	3.27373	-0.145043
chr13:28139087-28174271|chr13:28177935-28197184	PAN3	21	13	23	20	9	16	9	23	12	15	10	10	15	21	8	21	20.2846	16.1457	11.5815	15.6671	8.86004	13.9252	11.4512	11.4226	13.376	11.2376	18.9673	12.1869	13.8782	17.3575	17.7599	22.1827	14.7677	-0.450652	0.393857	-1.1442	0.25254	1	14.7677	0.393845	0.409282	0.962282	0.335908	1	14.7677	-0.630825	0.401629	-1.57067
chr7:66092663-66127703|chr7:66134374-66145442	AC068533.4	18	17	25	19	15	19	6	34	17	20	3	3	24	14	12	10	17.3868	21.1137	12.5886	14.8837	14.7667	16.5362	7.63413	16.8856	18.9493	14.9835	5.69019	3.65606	22.2051	11.5716	26.6399	10.5632	14.7534	-0.184893	0.443917	-0.416503	0.677042	1	14.7534	0.587064	0.477549	1.22933	0.21895	1	14.7534	-0.259432	0.453617	-0.571918
chr7:66114970-66127703|chr7:66134374-66145442	CRCP	18	17	25	19	15	19	6	34	17	20	3	3	24	14	12	10	17.3868	21.1137	12.5886	14.8837	14.7667	16.5362	7.63413	16.8856	18.9493	14.9835	5.69019	3.65606	22.2051	11.5716	26.6399	10.5632	14.7534	-0.184893	0.443917	-0.416503	0.677042	1	14.7534	0.587064	0.477549	1.22933	0.21895	1	14.7534	-0.259432	0.453617	-0.571918
chr7:66114914-66127703|chr7:66134374-66145442	CRCP	18	17	25	19	15	19	6	34	17	20	3	3	24	14	12	10	17.3868	21.1137	12.5886	14.8837	14.7667	16.5362	7.63413	16.8856	18.9493	14.9835	5.69019	3.65606	22.2051	11.5716	26.6399	10.5632	14.7534	-0.184893	0.443917	-0.416503	0.677042	1	14.7534	0.587064	0.477549	1.22933	0.21895	1	14.7534	-0.259432	0.453617	-0.571918
chr20:62138290-62139074|chr20:62140944-62143207	CUFF.37884.3	12	13	25	29	9	19	22	42	11	19	7	9	6	23	5	11	11.5912	16.1457	12.5886	22.7172	8.86004	16.5362	27.9918	20.8587	12.2613	14.2343	13.2771	10.9682	5.55128	19.0106	11.1	11.6195	14.707	0.231474	0.422418	0.547974	0.58371	1	14.707	-0.0878223	0.473815	-0.185351	0.852953	1	14.707	0.623537	0.448141	1.39139
chr7:130029029-130039463|chr7:130049144-130051220	ZC3HC1	20	15	20	14	10	13	16	42	19	16	5	6	11	15	5	28	19.3187	18.6297	10.0708	10.9669	9.84449	11.3142	20.3577	20.8587	21.1787	11.9868	9.48365	7.31213	10.1773	12.3982	11.1	29.5769	14.6609	0.123779	0.452379	0.273617	0.784379	1	14.6609	0.335717	0.481675	0.696977	0.485817	1	14.6609	-0.0286499	0.460808	-0.0621731
chr15:74656068-74671454|chr15:74675142-74695879	CUFF.19828.4	26	16	19	21	22	11	16	29	8	20	11	8	9	19	5	7	25.1143	19.8717	9.5673	16.4504	21.6579	9.57357	20.3577	14.4024	8.91733	14.9835	20.864	9.74951	8.32692	15.7044	11.1	7.39422	14.6272	-0.0938007	0.424099	-0.221177	0.824955	1	14.6272	-0.31457	0.478514	-0.657389	0.510931	1	14.6272	0.602885	0.458951	1.31362
chr2:61502040-61522610|chr2:61526521-61533771	CUFF.42173.8	0	0	0	0	95	0	0	0	0	0	74	0	0	0	0	0	0	0	0	0	93.5226	0	0	0	0	0	140.358	0	0	0	0	0	14.6175	20.2558	4.2084	4.81319	NA	NA	14.6175	-35.0139	4.2083	-8.3202	NA	NA	14.6175	34.43	4.2085	8.18107
chr14:34826156-34862043|chr14:34862322-34874491	BAZ1A	18	19	16	17	0	10	13	19	15	23	14	10	9	20	9	18	17.3868	23.5976	8.05667	13.317	0	8.70325	16.5406	9.43606	16.72	17.231	26.5542	12.1869	8.32692	16.5309	19.9799	19.0137	14.5988	-0.830091	0.507018	-1.6372	0.101588	1	14.5988	-0.189342	0.499144	-0.379333	0.704441	1	14.5988	-0.877787	0.516938	-1.69805
chr20:52973333-53253498|chr20:53256571-53487143	TSHZ2	18	16	35	19	17	34	16	37	7	10	9	7	7	17	6	3	17.3868	19.8717	17.624	14.8837	16.7356	29.591	20.3577	18.3755	7.80267	7.49173	17.0706	8.53082	6.47649	14.0513	13.32	3.16895	14.5462	0.290826	0.400995	0.725261	0.468292	1	14.5462	-0.101952	0.493593	-0.206551	0.83636	1	14.5462	1.24191	0.449203	2.7647
chr10:5773941-5785141|chr10:5800705-5813213	GDI2	15	16	32	14	10	17	11	23	15	20	9	13	11	26	6	11	14.489	19.8717	16.1133	10.9669	9.84449	14.7955	13.9959	11.4226	16.72	14.9835	17.0706	15.8429	10.1773	21.4902	13.32	11.6195	14.5452	-0.291039	0.39694	-0.733208	0.463432	1	14.5452	-0.159538	0.415673	-0.383805	0.701123	1	14.5452	-0.209929	0.413089	-0.508193
chr3:171177380-171188701|chr3:171194635-171211115	TNIK	15	18	29	24	14	19	9	35	14	10	6	6	22	21	5	12	14.489	22.3556	14.6027	18.8005	13.7823	16.5362	11.4512	17.3822	15.6053	7.49173	11.3804	7.31213	20.3547	17.3575	11.1	12.6758	14.5423	-0.201947	0.388505	-0.519805	0.603199	1	14.5423	0.627848	0.439376	1.42895	0.153018	1	14.5423	-0.074007	0.404613	-0.182908
chr4:55396396-55411613|chr4:55417985-55424537	TMEM165	6	18	21	10	17	13	14	41	15	29	4	11	11	15	8	19	5.7956	22.3556	10.5744	7.83353	16.7356	11.3142	17.813	20.362	16.72	21.726	7.58692	13.4056	10.1773	12.3982	17.7599	20.07	14.5392	0.567727	0.442335	1.28348	0.199325	1	14.5392	-0.0679603	0.458852	-0.148109	0.882257	1	14.5392	0.172205	0.444898	0.387066
chr17:20110562-20204332|chr17:20205912-20227412	SPECC1	14	15	30	22	24	23	8	49	7	13	6	8	11	20	7	8	13.5231	18.6297	15.1063	17.2338	23.6268	20.0175	10.1788	24.3351	7.80267	9.73924	11.3804	9.74951	10.1773	16.5309	15.54	8.45054	14.5013	0.318457	0.384469	0.828303	0.407499	1	14.5013	0.387909	0.457579	0.847742	0.396582	1	14.5013	0.67797	0.410433	1.65184
chr13:60397010-60439687|chr13:60467379-60483774	TDRD3	13	15	29	28	13	7	11	19	17	17	5	19	19	17	6	12	12.5571	18.6297	14.6027	21.9339	12.7978	6.09227	13.9959	9.43606	18.9493	12.7359	9.48365	23.1551	17.579	14.0513	13.32	12.6758	14.4997	-0.707259	0.413441	-1.71067	0.0871428	1	14.4997	-0.16187	0.425343	-0.380563	0.703527	1	14.4997	-0.492884	0.431755	-1.14158
chr13:60397405-60439687|chr13:60467379-60483774	TDRD3	13	15	29	28	13	7	11	19	17	17	5	19	19	17	6	12	12.5571	18.6297	14.6027	21.9339	12.7978	6.09227	13.9959	9.43606	18.9493	12.7359	9.48365	23.1551	17.579	14.0513	13.32	12.6758	14.4997	-0.707259	0.413441	-1.71067	0.0871428	1	14.4997	-0.16187	0.425343	-0.380563	0.703527	1	14.4997	-0.492884	0.431755	-1.14158
chr5:14304592-14316512|chr5:14336727-14358177	TRIO	12	12	33	29	14	21	18	35	16	16	3	5	13	18	7	9	11.5912	14.9038	16.6169	22.7172	13.7823	18.2768	22.9024	17.3822	17.8347	11.9868	5.69019	6.09344	12.0278	14.8778	15.54	9.50685	14.4831	0.11132	0.395922	0.281167	0.778582	1	14.4831	0.239346	0.456361	0.524466	0.599954	1	14.4831	0.486646	0.421041	1.15582
chr20:58418363-58438944|chr20:58441083-58444076	CUFF.48837.1	0	46	68	44	0	0	0	0	0	53	0	13	21	0	0	29	0	57.1311	34.2409	34.4675	0	0	0	0	0	39.7061	0	15.8429	19.4295	0	0	30.6332	14.4657	-7.63905	2.71902	-2.80949	0.00496206	1	14.4657	-0.151468	2.537	-0.0597037	0.952392	1	14.4657	-6.31424	2.72592	-2.31637
chr9:33347117-33351559|chr9:33352719-33354085	NFX1	18	13	22	29	9	32	8	21	14	22	3	13	12	22	4	14	17.3868	16.1457	11.0779	22.7172	8.86004	27.8504	10.1788	10.4293	15.6053	16.4818	5.69019	15.8429	11.1026	18.184	8.87997	14.7884	14.4513	-0.216965	0.441133	-0.491836	0.622835	1	14.4513	-0.0270289	0.474869	-0.0569186	0.95461	1	14.4513	0.0730682	0.461203	0.158429
chr13:75549682-75560752|chr13:75569507-75594914	UCHL3	16	9	18	19	9	14	10	28	12	15	5	10	10	20	18	19	15.4549	11.1778	9.06376	14.8837	8.86004	12.1845	12.7235	13.9058	13.376	11.2376	9.48365	12.1869	9.25213	16.5309	39.9599	20.07	14.3969	-0.05858	0.438208	-0.133681	0.893655	1	14.3969	0.775551	0.450297	1.72231	0.0850134	1	14.3969	-0.733589	0.433326	-1.69293
chr1:1793311-1804418|chr1:1817875-1825396	GNB1	12	15	22	11	18	14	7	24	11	22	14	7	10	24	6	22	11.5912	18.6297	11.0779	8.61688	17.7201	12.1845	8.90648	11.9192	12.2613	16.4818	26.5542	8.53082	9.25213	19.8371	13.32	23.239	14.3826	0.0642181	0.439332	0.146172	0.883786	1	14.3826	0.10419	0.445174	0.234044	0.81495	1	14.3826	-0.385619	0.440187	-0.876034
chr6:135002842-135039572|chr6:135042126-135050581	HBS1L	14	22	21	18	11	20	11	30	11	24	3	5	10	27	7	17	13.5231	27.3236	10.5744	14.1003	10.8289	17.4065	13.9959	14.899	12.2613	17.9801	5.69019	6.09344	9.25213	22.3167	15.54	17.9574	14.3589	-0.144419	0.436887	-0.330564	0.740974	1	14.3589	0.550922	0.473108	1.16447	0.244232	1	14.3589	-0.189134	0.447722	-0.422436
chr10:126905563-126970701|chr10:127000307-127008731	DOCK1	13	24	31	13	0	17	15	27	13	10	7	15	13	18	5	21	12.5571	29.8075	15.6098	10.1836	0	14.7955	19.0853	13.4091	14.4907	7.49173	13.2771	18.2803	12.0278	14.8778	11.1	22.1827	14.3235	-0.511614	0.579802	-0.882394	0.377564	1	14.3235	0.201756	0.599238	0.336688	0.736352	1	14.3235	-0.369338	0.592163	-0.623711
chr4:182346929-182600923|chr4:182653893-182673004	TENM3	13	9	24	18	14	27	16	26	19	11	4	11	12	16	11	9	12.5571	11.1778	12.085	14.1003	13.7823	23.4988	20.3577	12.9125	21.1787	8.2409	7.58692	13.4056	11.1026	13.2247	24.4199	9.50685	14.3211	0.475112	0.418839	1.13436	0.256645	1	14.3211	0.10588	0.454898	0.232755	0.815952	1	14.3211	0.347743	0.429782	0.809116
chr15:49217313-49235850|chr15:49239367-49281986	GALK2	25	13	27	25	11	15	14	34	11	29	4	10	8	4	6	17	24.1483	16.1457	13.5956	19.5838	10.8289	13.0549	17.813	16.8856	12.2613	21.726	7.58692	12.1869	7.4017	3.30618	13.32	17.9574	14.2376	-0.314396	0.438019	-0.717767	0.472901	1	14.2376	-0.491346	0.49064	-1.00144	0.316614	1	14.2376	0.552118	0.477239	1.1569
chr8:71271897-71299046|chr8:71334174-71354781	EYA1	7	13	27	26	16	19	14	27	13	18	5	16	8	27	4	11	6.76153	16.1457	13.5956	20.3672	15.7512	16.5362	17.813	13.4091	14.4907	13.4851	9.48365	19.499	7.4017	22.3167	8.87997	11.6195	14.2222	0.141169	0.425785	0.33155	0.740229	1	14.2222	-0.147205	0.459097	-0.320641	0.748483	1	14.2222	0.270551	0.443742	0.609703
chr8:71271897-71299046|chr8:71334174-71356461	EYA1	7	13	27	26	16	19	14	27	13	18	5	16	8	27	4	11	6.76153	16.1457	13.5956	20.3672	15.7512	16.5362	17.813	13.4091	14.4907	13.4851	9.48365	19.499	7.4017	22.3167	8.87997	11.6195	14.2222	0.141169	0.425785	0.33155	0.740229	1	14.2222	-0.147205	0.459097	-0.320641	0.748483	1	14.2222	0.270551	0.443742	0.609703
chr1:46046625-46055794|chr1:46080750-46131846	PIK3R3	8	8	31	17	19	15	7	41	15	23	3	21	20	18	7	5	7.72747	9.93584	15.6098	13.317	18.7045	13.0549	8.90648	20.362	16.72	17.231	5.69019	25.5925	18.5043	14.8778	15.54	5.28159	14.191	0.387542	0.450539	0.860175	0.389693	1	14.191	-0.314838	0.468093	-0.672597	0.501204	1	14.191	0.209744	0.459671	0.456292
chr8:140864399-140879470|chr8:140890769-140925660	PTK2	20	25	32	25	18	26	17	35	7	15	3	0	8	15	0	16	19.3187	31.0495	16.1133	19.5838	17.7201	22.6284	21.63	17.3822	7.80267	11.2376	5.69019	0	7.4017	12.3982	0	16.9011	14.1786	-0.10141	0.447366	-0.226682	0.820671	1	14.1786	0.604286	0.556174	1.08651	0.277255	1	14.1786	0.984178	0.489617	2.0101
chr14:50635384-50640749|chr14:50645014-50665178	SAV1	17	15	30	19	11	24	11	35	0	19	7	6	12	17	12	11	16.4209	18.6297	15.1063	14.8837	10.8289	20.8878	13.9959	17.3822	0	14.2343	13.2771	7.31213	11.1026	14.0513	26.6399	11.6195	14.1483	-0.0200066	0.447519	-0.0447056	0.964342	1	14.1483	0.7878	0.505476	1.55853	0.119108	1	14.1483	0.0859634	0.462258	0.185964
chr1:9930457-9931890|chr1:9934860-9935491	CUFF.624.2	36	0	39	37	28	0	24	72	24	0	0	0	0	27	0	0	34.7736	0	19.6381	28.984	27.5646	0	30.5365	35.7577	26.752	0	0	0	0	22.3167	0	0	14.1452	0.169818	2.58842	0.0656067	0.947691	1	14.1452	-0.249252	2.62099	-0.0950984	0.924237	1	14.1452	2.05609	2.60642	0.788858
chr7:127371814-127373341|chr7:127377329-127386059	ZNF800	10	15	39	16	13	11	16	33	16	9	5	8	20	23	10	3	9.65933	18.6297	19.6381	12.5336	12.7978	9.57357	20.3577	16.3889	17.8347	6.74255	9.48365	9.74951	18.5043	19.0106	22.1999	3.16895	14.1421	-0.0487007	0.461248	-0.105585	0.915912	1	14.1421	0.499125	0.499203	0.999844	0.317386	1	14.1421	-0.065928	0.472831	-0.139432
chr4:150079448-150102477|chr4:150102812-150193137	DCLK2	21	16	22	18	7	23	8	25	20	16	7	9	7	16	8	14	20.2846	19.8717	11.0779	14.1003	6.89114	20.0175	10.1788	12.4159	22.2933	11.9868	13.2771	10.9682	6.47649	13.2247	17.7599	14.7884	14.1008	-0.352085	0.433744	-0.811736	0.416943	1	14.1008	-0.217397	0.463307	-0.469228	0.638907	1	14.1008	-0.00815548	0.456725	-0.0178564
chr12:28304711-28305648|chr12:28391411-28450160	CCDC91	18	14	35	25	14	14	9	29	12	17	8	8	0	22	8	14	17.3868	17.3877	17.624	19.5838	13.7823	12.1845	11.4512	14.4024	13.376	12.7359	15.1738	9.74951	0	18.184	17.7599	14.7884	14.0982	-0.464864	0.459019	-1.01274	0.311187	1	14.0982	-0.0450593	0.499736	-0.0901663	0.928155	1	14.0982	0.0896169	0.485493	0.184589
chr6:110875215-110887504|chr6:110890356-110892160	AMD1	16	14	16	24	8	15	15	40	13	13	10	6	8	12	8	19	15.4549	17.3877	8.05667	18.8005	7.87559	13.0549	19.0853	19.8654	14.4907	9.73924	18.9673	7.31213	7.4017	9.91855	17.7599	20.07	14.0775	0.0457032	0.445587	0.102568	0.918305	1	14.0775	0.126182	0.484235	0.26058	0.794416	1	14.0775	0.180913	0.462704	0.39099
chr14:51240444-51243855|chr14:51249765-51254340	TMX1	12	25	19	19	6	7	10	28	15	19	14	8	3	9	6	27	11.5912	31.0495	9.5673	14.8837	5.90669	6.09227	12.7235	13.9058	16.72	14.2343	26.5542	9.74951	2.77564	7.43891	13.32	28.5206	14.0646	-0.755568	0.604521	-1.24986	0.21135	1	14.0646	-0.361432	0.614691	-0.587989	0.55654	1	14.0646	-0.400524	0.621904	-0.644029
chr12:116022601-116096668|chr12:116111512-116237467	MED13L	31	8	15	31	15	18	11	41	16	12	4	9	5	9	4	21	29.9439	9.93584	7.55313	24.2839	14.7667	15.6658	13.9959	20.362	17.8347	8.99007	7.58692	10.9682	4.62606	7.43891	8.87997	22.1827	14.0634	-0.1202	0.48423	-0.248229	0.803958	1	14.0634	-0.0892623	0.540571	-0.165126	0.868845	1	14.0634	0.604317	0.515848	1.1715
chr14:102140172-102194937|chr14:102209862-102222829	WDR20	21	16	38	14	19	16	20	25	7	16	11	3	10	16	5	6	20.2846	19.8717	19.1346	10.9669	18.7045	13.9252	25.4471	12.4159	7.80267	11.9868	20.864	3.65606	9.25213	13.2247	11.1	6.3379	14.0609	-0.0243047	0.424583	-0.0572437	0.954351	1	14.0609	-0.0871443	0.496741	-0.175432	0.86074	1	14.0609	0.787261	0.463985	1.69674
chr16:89291777-89305205|chr16:89317075-89418283	ANKRD11	10	11	28	32	16	23	9	40	8	19	4	4	12	13	9	17	9.65933	13.6618	14.0992	25.0673	15.7512	20.0175	11.4512	19.8654	8.91733	14.2343	7.58692	4.87475	11.1026	10.7451	19.9799	17.9574	14.0607	0.115486	0.41971	0.275157	0.783195	1	14.0607	0.629478	0.478828	1.31462	0.188637	1	14.0607	0.244221	0.436301	0.559753
chr8:116648926-116655855|chr8:116658980-116726015	EIF3H	19	17	19	13	6	3	17	15	10	20	12	4	6	15	11	30	18.3527	21.1137	9.5673	10.1836	5.90669	2.61097	21.63	7.44952	11.1467	14.9835	22.7608	4.87475	5.55128	12.3982	24.4199	31.6895	14.0399	-0.683667	0.645697	-1.05881	0.289688	1	14.0399	0.460676	0.646616	0.712443	0.476191	1	14.0399	-1.00193	0.648858	-1.54415
chr19:47360070-47362475|chr19:47362693-47366980	DHX34	24	9	26	38	10	13	15	30	7	25	7	0	10	12	5	21	23.1824	11.1778	13.0921	29.7674	9.84449	11.3142	19.0853	14.899	7.80267	18.7293	13.2771	0	9.25213	9.91855	11.1	22.1827	14.0391	-0.49713	0.500616	-0.993036	0.320693	1	14.0391	0.369966	0.549478	0.673305	0.500753	1	14.0391	0.0607928	0.523845	0.116051
chr1:66874937-66891153|chr1:66905375-66919017	CUFF.3107.2	40	0	0	0	45	0	0	81	60	0	0	0	37	0	0	0	38.6373	0	0	0	44.3002	0	0	40.2274	66.88	0	0	0	34.2329	0	0	0	14.0174	1.13094	4.08893	0.276587	0.782097	1	14.0174	-0.963443	4.09457	-0.235298	0.813978	1	14.0174	1.30125	4.09256	0.317954
chr7:34989941-35010467|chr7:35018596-35037096	DPY19L1	6	23	34	14	15	25	33	56	3	26	0	6	16	2	2	4	5.7956	28.5655	17.1204	10.9669	14.7667	21.7581	41.9877	27.8115	3.344	19.4785	0	7.31213	14.8034	1.65309	4.43999	4.22527	14.0018	0.773159	0.749665	1.03134	0.302382	1	14.0018	-0.330018	0.831415	-0.396936	0.691415	1	14.0018	2.05355	0.793904	2.58665
chr7:90604249-90726566|chr7:90726812-90747680	CDK14	24	14	21	22	16	23	14	31	15	20	3	11	4	12	6	8	23.1824	17.3877	10.5744	17.2338	15.7512	20.0175	17.813	15.3957	16.72	14.9835	5.69019	13.4056	3.70085	9.91855	13.32	8.45054	13.9715	0.0330924	0.405733	0.0815621	0.934995	1	13.9715	-0.662035	0.479118	-1.38178	0.16704	1	13.9715	1.03938	0.457726	2.27075
chr19:17275825-17276494|chr19:17276909-17278844	BABAM1	14	22	23	27	8	15	9	30	7	26	5	7	12	15	9	13	13.5231	27.3236	11.5815	21.1505	7.87559	13.0549	11.4512	14.899	7.80267	19.4785	9.48365	8.53082	11.1026	12.3982	19.9799	13.7321	13.9605	-0.5793	0.431484	-1.34258	0.179409	1	13.9605	0.220272	0.469139	0.469524	0.638695	1	13.9605	-0.194819	0.45351	-0.42958
chr6:7176773-7181123|chr6:7189322-7210803	CUFF.48760.3	17	25	18	12	21	22	16	36	6	10	6	7	11	20	4	9	16.4209	31.0495	9.06376	9.40023	20.6734	19.1471	20.3577	17.8789	6.688	7.49173	11.3804	8.53082	10.1773	16.5309	8.87997	9.50685	13.9486	0.305095	0.422724	0.721736	0.470457	1	13.9486	0.487884	0.502926	0.970093	0.332	1	13.9486	0.744263	0.450233	1.65306
chr10:7258342-7276891|chr10:7285954-7367648	CUFF.7424.2	83	0	0	97	0	0	0	0	60	0	0	0	0	0	0	0	80.1725	0	0	75.9852	0	0	0	0	66.88	0	0	0	0	0	0	0	13.9399	-7.9506	4.2074	-1.88967	0.0588023	1	13.9399	-6.29618	4.2107	-1.49528	0.134842	1	13.9399	0	4.32804	0
chr7:22964531-22976209|chr7:22991139-23013924	FAM126A	10	13	21	9	9	17	10	15	13	15	9	15	11	19	11	23	9.65933	16.1457	10.5744	7.05017	8.86004	14.7955	12.7235	7.44952	14.4907	11.2376	17.0706	18.2803	10.1773	15.7044	24.4199	24.2953	13.9334	0.0141115	0.444704	0.0317324	0.974685	1	13.9334	0.270642	0.435544	0.621389	0.534344	1	13.9334	-0.753936	0.436478	-1.72732
chr1:167722242-167765582|chr1:167776166-167787819	MPZL1	15	10	30	31	19	20	19	28	7	15	4	11	8	17	3	13	14.489	12.4198	15.1063	24.2839	18.7045	17.4065	24.1747	13.9058	7.80267	11.2376	7.58692	13.4056	7.4017	14.0513	6.65998	13.7321	13.898	0.119921	0.396595	0.302375	0.762366	1	13.898	0.0917568	0.469982	0.195234	0.845209	1	13.898	0.742214	0.43135	1.72068
chr14:80490722-80497468|chr14:80530886-80559278	CEP128	11	21	18	17	14	24	16	17	8	9	7	9	10	19	9	14	10.6253	26.0816	9.06376	13.317	13.7823	20.8878	20.3577	8.44279	8.91733	6.74255	13.2771	10.9682	9.25213	15.7044	19.9799	14.7884	13.8868	0.120031	0.441679	0.27176	0.785807	1	13.8868	0.595338	0.490487	1.21377	0.224836	1	13.8868	0.0928538	0.454071	0.204492
chr3:33663515-33684358|chr3:33696933-33717807	CLASP2	0	24	24	21	0	16	15	23	14	25	10	10	7	9	8	21	0	29.8075	12.085	16.4504	0	13.9252	19.0853	11.4226	15.6053	18.7293	18.9673	12.1869	6.47649	7.43891	17.7599	22.1827	13.8827	-0.388426	0.904065	-0.429644	0.667455	1	13.8827	-0.298807	0.911716	-0.327742	0.743107	1	13.8827	-0.266068	0.913377	-0.291302
chr1:26442873-26446315|chr1:26447660-26457790	DHDDS	16	13	20	32	19	15	11	42	11	22	5	8	7	23	3	8	15.4549	16.1457	10.0708	25.0673	18.7045	13.0549	13.9959	20.8587	12.2613	16.4818	9.48365	9.74951	6.47649	19.0106	6.65998	8.45054	13.8704	0.0283038	0.42821	0.0660979	0.9473	1	13.8704	-0.214789	0.485948	-0.442	0.658489	1	13.8704	0.664733	0.461814	1.4394
chr1:117442325-117460488|chr1:117502970-117522824	MAN1A2	19	10	26	17	8	13	6	26	14	19	5	12	20	21	9	14	18.3527	12.4198	13.0921	13.317	7.87559	11.3142	7.63413	12.9125	15.6053	14.2343	9.48365	14.6243	18.5043	17.3575	19.9799	14.7884	13.8435	-0.471739	0.40363	-1.16874	0.242508	1	13.8435	0.343245	0.409722	0.83775	0.402171	1	13.8435	-0.766052	0.408551	-1.87505
chr8:97776108-97805352|chr8:97825153-97851396	LAPTM4B	14	17	38	20	10	20	17	32	9	14	8	9	0	18	3	17	13.5231	21.1137	19.1346	15.6671	9.84449	17.4065	21.63	15.8923	10.032	10.4884	15.1738	10.9682	0	14.8778	6.65998	17.9574	13.7731	-0.107345	0.472444	-0.227213	0.820258	1	13.7731	-0.177724	0.53221	-0.333936	0.738428	1	13.7731	0.669891	0.507529	1.31991
chr7:18648683-18666212|chr7:18666476-18727579	HDAC9	8	16	20	11	14	16	12	39	7	15	10	5	16	30	4	18	7.72747	19.8717	10.0708	8.61688	13.7823	13.9252	15.2683	19.3688	7.80267	11.2376	18.9673	6.09344	14.8034	24.7964	8.87997	19.0137	13.7641	0.49182	0.43697	1.12552	0.260367	1	13.7641	0.73195	0.464608	1.57541	0.115161	1	13.7641	-0.156812	0.432176	-0.362844
chr6:158232303-158312050|chr6:158314268-158413064	CUFF.51209.2	23	23	0	22	0	26	17	80	23	19	1	10	15	0	0	0	22.2165	28.5655	0	17.2338	0	22.6284	21.63	39.7308	25.6373	14.2343	1.89673	12.1869	13.8782	0	0	0	13.7399	0.312441	1.65553	0.188726	0.850308	1	13.7399	-1.92339	1.70826	-1.12593	0.260195	1	13.7399	2.55781	1.70086	1.50383
chr17:7498210-7499038|chr17:7499491-7500638	POLR2A	15	13	22	23	12	15	17	35	11	11	7	10	9	18	6	13	14.489	16.1457	11.0779	18.0171	11.8134	13.0549	21.63	17.3822	12.2613	8.2409	13.2771	12.1869	8.32692	14.8778	13.32	13.7321	13.7396	0.107311	0.394986	0.271683	0.785866	1	13.7396	0.159094	0.447591	0.355446	0.722256	1	13.7396	0.345501	0.417502	0.827543
chr5:61332948-61472680|chr5:61494410-61521262	ZSWIM6	14	19	19	21	24	22	15	32	16	9	6	6	13	13	1	10	13.5231	23.5976	9.5673	16.4504	23.6268	19.1471	19.0853	15.8923	17.8347	6.74255	11.3804	7.31213	12.0278	10.7451	2.21999	10.5632	13.7322	0.331505	0.419791	0.78969	0.429709	1	13.7322	-0.146988	0.493892	-0.297611	0.766	1	13.7322	1.00696	0.458153	2.19786
chr3:197085756-197090911|chr3:197119530-197130526	DLG1	14	16	25	12	14	10	3	33	4	16	11	11	10	10	10	29	13.5231	19.8717	12.5886	9.40023	13.7823	8.70325	3.81706	16.3889	4.45867	11.9868	20.864	13.4056	9.25213	8.26546	22.1999	30.6332	13.6963	-0.298959	0.507148	-0.58949	0.555533	1	13.6963	0.482267	0.520142	0.927183	0.353831	1	13.6963	-0.627222	0.510829	-1.22785
chr15:42244167-42260957|chr15:42268032-42273254	TMEM87A	18	18	21	22	4	19	6	29	6	17	2	16	11	15	9	22	17.3868	22.3556	10.5744	17.2338	3.9378	16.5362	7.63413	14.4024	6.688	12.7359	3.79346	19.499	10.1773	12.3982	19.9799	23.239	13.6607	-0.595662	0.478623	-1.24453	0.213303	1	13.6607	0.540485	0.505016	1.07023	0.284514	1	13.6607	-0.553388	0.490518	-1.12817
chr15:42244167-42260957|chr15:42268032-42272062	TMEM87A	18	18	21	22	4	19	6	29	6	17	2	16	11	15	9	22	17.3868	22.3556	10.5744	17.2338	3.9378	16.5362	7.63413	14.4024	6.688	12.7359	3.79346	19.499	10.1773	12.3982	19.9799	23.239	13.6607	-0.595662	0.478623	-1.24453	0.213303	1	13.6607	0.540485	0.505016	1.07023	0.284514	1	13.6607	-0.553388	0.490518	-1.12817
chr17:28043331-28122602|chr17:28172618-28185178	NLK	16	13	20	13	10	17	7	30	13	19	5	10	10	32	4	22	15.4549	16.1457	10.0708	10.1836	9.84449	14.7955	8.90648	14.899	14.4907	14.2343	9.48365	12.1869	9.25213	26.4495	8.87997	23.239	13.6573	-0.0325334	0.438773	-0.0741463	0.940894	1	13.6573	0.456007	0.451692	1.00955	0.31271	1	13.6573	-0.509107	0.438903	-1.15995
chr16:4329169-4332214|chr16:4333519-4334800	GLIS2	10	15	20	27	22	16	14	52	13	9	5	4	8	4	6	19	9.65933	18.6297	10.0708	21.1505	21.6579	13.9252	17.813	25.825	14.4907	6.74255	9.48365	4.87475	7.4017	3.30618	13.32	20.07	13.6513	0.443126	0.465285	0.952375	0.340907	1	13.6513	0.268847	0.538933	0.498851	0.617885	1	13.6513	0.913719	0.493576	1.85122
chr2:32357486-32377587|chr2:32406557-32414768	CUFF.33668.4	10	16	25	16	12	18	14	28	11	9	3	13	21	23	5	13	9.65933	19.8717	12.5886	12.5336	11.8134	15.6658	17.813	13.9058	12.2613	6.74255	5.69019	15.8429	19.4295	19.0106	11.1	13.7321	13.6038	0.129501	0.410901	0.315164	0.752637	1	13.6038	0.678419	0.449991	1.50763	0.13165	1	13.6038	-0.151888	0.416488	-0.364688
chr1:59297150-59321535|chr1:59378837-59456960	FGGY	14	13	27	18	14	17	13	24	9	15	10	9	14	26	4	8	13.5231	16.1457	13.5956	14.1003	13.7823	14.7955	16.5406	11.9192	10.032	11.2376	18.9673	10.9682	12.953	21.4902	8.87997	8.45054	13.5863	-0.0190551	0.405686	-0.04697	0.962537	1	13.5863	0.131989	0.442542	0.298253	0.76551	1	13.5863	0.0556071	0.422339	0.131664
chr1:59310176-59321535|chr1:59378837-59456960	FGGY	14	13	27	18	14	17	13	24	9	15	10	9	14	26	4	8	13.5231	16.1457	13.5956	14.1003	13.7823	14.7955	16.5406	11.9192	10.032	11.2376	18.9673	10.9682	12.953	21.4902	8.87997	8.45054	13.5863	-0.0190551	0.405686	-0.04697	0.962537	1	13.5863	0.131989	0.442542	0.298253	0.76551	1	13.5863	0.0556071	0.422339	0.131664
chr6:13625764-13632369|chr6:13644729-13652658	CUFF.48843.1	13	12	18	19	12	11	14	31	16	13	5	9	19	24	9	5	12.5571	14.9038	9.06376	14.8837	11.8134	9.57357	17.813	15.3957	17.8347	9.73924	9.48365	10.9682	17.579	19.8371	19.9799	5.28159	13.5442	0.106586	0.436578	0.244138	0.807124	1	13.5442	0.357332	0.461411	0.774433	0.438675	1	13.5442	-0.185214	0.44192	-0.419113
chr18:21741812-21765771|chr18:21779685-21791334	CUFF.35560.4	0	59	0	75	0	0	0	0	0	0	0	0	0	0	0	80	0	73.2768	0	58.7514	0	0	0	0	0	0	0	0	0	0	0	84.5054	13.5334	-7.70801	4.20766	-1.8319	0.0669661	1	13.5334	6.60725	4.20978	1.5695	0.116532	1	13.5334	-7.06576	4.20978	-1.67841
chr11:34052636-34071725|chr11:34076642-34079627	CUFF.9860.3	13	16	22	17	15	12	19	29	12	16	9	7	5	12	7	14	12.5571	19.8717	11.0779	13.317	14.7667	10.4439	24.1747	14.4024	13.376	11.9868	17.0706	8.53082	4.62606	9.91855	15.54	14.7884	13.528	0.169433	0.42362	0.399965	0.689182	1	13.528	-0.223892	0.473458	-0.472888	0.636293	1	13.528	0.547009	0.451668	1.21108
chrX:107826430-107840669|chrX:107854704-107903957	MID2	17	17	23	22	10	20	10	29	13	13	9	7	0	10	12	9	16.4209	21.1137	11.5815	17.2338	9.84449	17.4065	12.7235	14.4024	14.4907	9.73924	17.0706	8.53082	0	8.26546	26.6399	9.50685	13.4356	-0.258938	0.500608	-0.517246	0.604984	1	13.4356	-0.325234	0.551033	-0.590227	0.555039	1	13.4356	0.492355	0.534838	0.920568
chr1:41075451-41113282|chr1:41117010-41142877	SCMH1	26	16	14	18	8	23	14	24	19	21	0	1	12	18	8	8	25.1143	19.8717	7.04959	14.1003	7.87559	20.0175	17.813	11.9192	21.1787	15.7326	0	1.21869	11.1026	14.8778	17.7599	8.45054	13.3801	-0.186269	0.664435	-0.280342	0.779215	1	13.3801	0.355079	0.702293	0.505599	0.613138	1	13.3801	0.1583	0.680368	0.232668
chr10:84373815-84417770|chr10:84425893-84438511	CCSER2	16	11	13	30	12	24	12	18	16	23	6	9	7	3	7	15	15.4549	13.6618	6.54605	23.5006	11.8134	20.8878	15.2683	8.93943	17.8347	17.231	11.3804	10.9682	6.47649	2.47964	15.54	15.8448	13.3642	-0.0576961	0.48932	-0.117911	0.906138	1	13.3642	-0.632577	0.532591	-1.18773	0.234938	1	13.3642	0.577082	0.522989	1.10343
chr16:49638874-49730770|chr16:49789546-49822669	ZNF423	16	17	32	25	6	8	9	23	12	22	0	8	7	34	6	17	15.4549	21.1137	16.1133	19.5838	5.90669	6.9626	11.4512	11.4226	13.376	16.4818	0	9.74951	6.47649	28.1026	13.32	17.9574	13.342	-0.997846	0.490921	-2.0326	0.0420928	1	13.342	0.646689	0.510443	1.26692	0.205185	1	13.342	-0.897384	0.503116	-1.78365
chr1:165827932-165890203|chr1:165891322-165896189	UCK2	26	12	25	29	11	22	5	46	12	10	4	0	5	24	2	20	25.1143	14.9038	12.5886	22.7172	10.8289	19.1471	6.36177	22.8452	13.376	7.49173	7.58692	0	4.62606	19.8371	4.43999	21.1263	13.3119	-0.315797	0.627303	-0.503421	0.614668	1	13.3119	0.852041	0.688875	1.23686	0.216139	1	13.3119	0.2245	0.646633	0.347183
chr3:134183071-134188836|chr3:134195182-134202729	RYK	24	10	19	16	7	22	23	33	9	15	3	10	8	12	5	15	23.1824	12.4198	9.5673	12.5336	6.89114	19.1471	29.2642	16.3889	10.032	11.2376	5.69019	12.1869	7.4017	9.91855	11.1	15.8448	13.3004	0.312555	0.446498	0.700014	0.483919	1	13.3004	0.124095	0.508456	0.244062	0.807183	1	13.3004	0.684968	0.472681	1.44911
chr11:12675561-12764178|chr11:12764434-12862249	TEAD1	26	15	17	15	14	16	14	30	10	17	2	5	7	11	5	26	25.1143	18.6297	8.56022	11.7503	13.7823	13.9252	17.813	14.899	11.1467	12.7359	3.79346	6.09344	6.47649	9.092	11.1	27.4642	13.2735	-0.0560332	0.473545	-0.118327	0.905808	1	13.2735	0.599302	0.528797	1.13333	0.257075	1	13.2735	0.151687	0.491098	0.308874
chr6:53057824-53071056|chr6:53076543-53078798	FBXO9	17	8	31	17	7	16	13	27	12	16	7	9	10	14	7	19	16.4209	9.93584	15.6098	13.317	6.89114	13.9252	16.5406	13.4091	13.376	11.9868	13.2771	10.9682	9.25213	11.5716	15.54	20.07	13.2557	-0.147256	0.413279	-0.356311	0.721607	1	13.2557	0.166047	0.443982	0.373995	0.708408	1	13.2557	-0.130377	0.427916	-0.304679
chr1:93562419-93567278|chr1:93567851-93571669	BCAR3	11	18	26	27	16	23	14	38	4	12	6	3	8	11	7	11	10.6253	22.3556	13.0921	21.1505	15.7512	20.0175	17.813	18.8721	4.45867	8.99007	11.3804	3.65606	7.4017	9.092	15.54	11.6195	13.2385	0.132523	0.404923	0.327279	0.743457	1	13.2385	0.575902	0.506957	1.136	0.255958	1	13.2385	0.80841	0.441697	1.83024
chr9:20789608-20819795|chr9:20823115-20862577	FOCAD	18	16	29	23	12	18	11	25	14	10	4	10	11	19	0	18	17.3868	19.8717	14.6027	18.0171	11.8134	15.6658	13.9959	12.4159	15.6053	7.49173	7.58692	12.1869	10.1773	15.7044	0	19.0137	13.221	-0.366214	0.427339	-0.856964	0.391465	1	13.221	0.188754	0.479269	0.393837	0.693701	1	13.221	0.13179	0.454331	0.290075
chr1:117906582-117911993|chr1:117918736-117920181	GDAP2	14	15	22	17	7	18	10	17	13	16	4	4	8	31	10	16	13.5231	18.6297	11.0779	13.317	6.89114	15.6658	12.7235	8.44279	14.4907	11.9868	7.58692	4.87475	7.4017	25.6229	22.1999	16.9011	13.2085	-0.363402	0.459955	-0.79008	0.429481	1	13.2085	0.82785	0.483473	1.7123	0.0868419	1	13.2085	-0.721109	0.463028	-1.55738
chr22:45718493-45729424|chr22:45740538-45756847	CUFF.41048.2	0	0	0	0	0	0	88	0	89	0	0	0	0	0	0	0	0	0	0	0	0	0	111.967	0	99.2053	0	0	0	0	0	0	0	13.1983	20.5839	4.20801	4.8916	NA	NA	13.1983	-33.1829	4.20921	-7.8834	NA	NA	13.1983	33.3558	4.20811	7.92655
chr21:31165065-31182420|chr21:31203012-31210044	TIAM1	13	15	14	24	7	17	9	32	8	12	3	6	17	14	13	17	12.5571	18.6297	7.04959	18.8005	6.89114	14.7955	11.4512	15.8923	8.91733	8.99007	5.69019	7.31213	15.7286	11.5716	28.8599	17.9574	13.1934	-0.150732	0.446314	-0.337726	0.73557	1	13.1934	1.15317	0.492744	2.3403	0.0192682	1	13.1934	-0.497575	0.44973	-1.10639
chr19:47260839-47264602|chr19:47264946-47266610	CUFF.31720.7	21	9	7	25	10	16	14	35	16	23	3	3	8	12	8	17	20.2846	11.1778	3.5248	19.5838	9.84449	13.9252	17.813	17.3822	17.8347	17.231	5.69019	3.65606	7.4017	9.91855	17.7599	17.9574	13.1866	0.140906	0.518466	0.271775	0.785795	1	13.1866	0.147339	0.553346	0.26627	0.790032	1	13.1866	0.200722	0.532585	0.376883
chr17:61744591-61776400|chr17:61780401-61780839	BRIP1	18	10	27	14	5	7	10	25	17	25	10	10	12	16	8	9	17.3868	12.4198	13.5956	10.9669	4.92224	6.09227	12.7235	12.4159	18.9493	18.7293	18.9673	12.1869	11.1026	13.2247	17.7599	9.50685	13.1844	-0.568402	0.434312	-1.30874	0.190622	1	13.1844	-0.466305	0.437776	-1.06517	0.2868	1	13.1844	-0.445257	0.452384	-0.984247
chr11:77374365-77379240|chr11:77379994-77392330	PAK1	22	13	17	25	17	19	13	38	15	15	4	0	6	14	4	14	21.2505	16.1457	8.56022	19.5838	16.7356	16.5362	16.5406	18.8721	16.72	11.2376	7.58692	0	5.55128	11.5716	8.87997	14.7884	13.16	0.094578	0.46819	0.202008	0.839911	1	13.16	0.166482	0.53988	0.308368	0.757802	1	13.16	0.746894	0.500804	1.49139
chr6:82893042-82957311|chr6:83044659-83054147	UBE3D	15	17	30	17	17	22	12	24	15	12	5	9	9	15	4	7	14.489	21.1137	15.1063	13.317	16.7356	19.1471	15.2683	11.9192	16.72	8.99007	9.48365	10.9682	8.32692	12.3982	8.87997	7.39422	13.1411	-0.0175781	0.395939	-0.0443961	0.964589	1	13.1411	-0.301267	0.464983	-0.64791	0.517043	1	13.1411	0.733659	0.438575	1.67283
chr3:196805383-196806578|chr3:196807914-196810589	PAK2	12	14	30	23	14	11	12	35	10	11	6	7	14	9	6	18	11.5912	17.3877	15.1063	18.0171	13.7823	9.57357	15.2683	17.3822	11.1467	8.2409	11.3804	8.53082	12.953	7.43891	13.32	19.0137	13.1333	-0.134949	0.40705	-0.33153	0.740244	1	13.1333	0.431206	0.463487	0.930351	0.352189	1	13.1333	0.118742	0.428576	0.277061
chr19:11508048-11513055|chr19:11514221-11519074	ECSIT	11	15	20	28	12	22	15	31	14	16	5	5	4	6	8	13	10.6253	18.6297	10.0708	21.9339	11.8134	19.1471	19.0853	15.3957	15.6053	11.9868	9.48365	6.09344	3.70085	4.95927	17.7599	13.7321	13.1264	0.106673	0.454316	0.234799	0.814365	1	13.1264	-0.263006	0.52086	-0.504945	0.613597	1	13.1264	0.83468	0.493041	1.69292
chr6:15593081-15615266|chr6:15637804-15651312	DTNBP1	22	14	22	25	18	11	14	25	11	12	6	2	11	7	8	13	21.2505	17.3877	11.0779	19.5838	17.7201	9.57357	17.813	12.4159	12.2613	8.99007	11.3804	2.43738	10.1773	5.78582	17.7599	13.7321	13.0842	-0.27262	0.436737	-0.624221	0.532482	1	13.0842	0.366715	0.507138	0.723107	0.469614	1	13.0842	0.339317	0.467826	0.725306
chr2:210098207-210104103|chr2:210154611-210171148	KANSL1L	26	19	34	13	15	11	11	35	13	6	6	17	10	17	0	3	25.1143	23.5976	17.1204	10.1836	14.7667	9.57357	13.9959	17.3822	14.4907	4.49504	11.3804	20.7177	9.25213	14.0513	0	3.16895	13.0807	-0.421269	0.491665	-0.856822	0.391543	1	13.0807	-0.752095	0.562239	-1.33768	0.181001	1	13.0807	0.916652	0.546863	1.6762
chr2:226836087-226864603|chr2:226867318-226906792	RHBDD1	6	13	23	13	15	14	10	32	17	13	9	10	9	17	8	11	5.7956	16.1457	11.5815	10.1836	14.7667	12.1845	12.7235	15.8923	18.9493	9.73924	17.0706	12.1869	8.32692	14.0513	17.7599	11.6195	13.0611	0.374951	0.426181	0.879792	0.378972	1	13.0611	-0.181157	0.448073	-0.404303	0.68599	1	13.0611	0.1672	0.435387	0.384026
chr14:80862873-80895717|chr14:80906081-80914321	CEP128	19	22	26	20	8	14	6	21	13	19	0	7	15	11	10	13	18.3527	27.3236	13.0921	15.6671	7.87559	12.1845	7.63413	10.4293	14.4907	14.2343	0	8.53082	13.8782	9.092	22.1999	13.7321	13.0448	-0.912173	0.459353	-1.98578	0.047058	1	13.0448	0.473051	0.494149	0.957304	0.338414	1	13.0448	-0.537713	0.479699	-1.12094
chr7:26739964-26844029|chr7:26854890-26864362	SKAP2	13	10	16	23	10	9	7	22	13	19	5	4	7	30	10	22	12.5571	12.4198	8.05667	18.0171	9.84449	7.83292	8.90648	10.926	14.4907	14.2343	9.48365	4.87475	6.47649	24.7964	22.1999	23.239	13.0222	-0.415508	0.476818	-0.871418	0.383526	1	13.0222	0.779951	0.482882	1.6152	0.106267	1	13.0222	-1.00203	0.474409	-2.11216
None|chr7:26854890-26864362	SKAP2	13	10	16	23	10	9	7	22	13	19	5	4	7	30	10	22	12.5571	12.4198	8.05667	18.0171	9.84449	7.83292	8.90648	10.926	14.4907	14.2343	9.48365	4.87475	6.47649	24.7964	22.1999	23.239	13.0222	-0.415508	0.476818	-0.871418	0.383526	1	13.0222	0.779951	0.482882	1.6152	0.106267	1	13.0222	-1.00203	0.474409	-2.11216
chr21:37073364-37108391|chr21:37129063-37132681	TTC3	19	12	15	13	6	14	7	26	14	14	5	9	11	26	8	20	18.3527	14.9038	7.55313	10.1836	5.90669	12.1845	8.90648	12.9125	15.6053	10.4884	9.48365	10.9682	10.1773	21.4902	17.7599	21.1263	13.0002	-0.271779	0.449929	-0.604048	0.545812	1	13.0002	0.588047	0.458377	1.28289	0.199531	1	13.0002	-0.784147	0.449118	-1.74597
chr21:37073473-37108391|chr21:37129063-37132681	TTC3	19	12	15	13	6	14	7	26	14	14	5	9	11	26	8	20	18.3527	14.9038	7.55313	10.1836	5.90669	12.1845	8.90648	12.9125	15.6053	10.4884	9.48365	10.9682	10.1773	21.4902	17.7599	21.1263	13.0002	-0.271779	0.449929	-0.604048	0.545812	1	13.0002	0.588047	0.458377	1.28289	0.199531	1	13.0002	-0.784147	0.449118	-1.74597
chr6:20758643-20781144|chr6:20846178-20955418	CDKAL1	11	12	16	27	9	17	9	31	13	14	4	13	5	18	9	14	10.6253	14.9038	8.05667	21.1505	8.86004	14.7955	11.4512	15.3957	14.4907	10.4884	7.58692	15.8429	4.62606	14.8778	19.9799	14.7884	12.995	-0.0759359	0.455951	-0.166544	0.867729	1	12.995	0.0839904	0.486865	0.172513	0.863034	1	12.995	-0.0193556	0.471293	-0.0410693
chr17:1354347-1361091|chr17:1362008-1364858	YWHAE	22	13	17	19	9	15	12	23	18	13	5	8	11	12	7	13	21.2505	16.1457	8.56022	14.8837	8.86004	13.0549	15.2683	11.4226	20.064	9.73924	9.48365	9.74951	10.1773	9.91855	15.54	13.7321	12.9906	-0.302799	0.429754	-0.704588	0.481067	1	12.9906	-0.0442119	0.466568	-0.09476	0.924505	1	12.9906	0.00774692	0.453236	0.0170925
chr1:65254649-65364634|chr1:65366196-65379401	DNAJC6	15	19	26	25	12	12	13	26	5	12	3	5	9	21	4	23	14.489	23.5976	13.0921	19.5838	11.8134	10.4439	16.5406	12.9125	5.57333	8.99007	5.69019	6.09344	8.32692	17.3575	8.87997	24.2953	12.98	-0.44185	0.426129	-1.03689	0.299786	1	12.98	1.15319	0.500116	2.30585	0.0211189	1	12.98	-0.241211	0.443179	-0.544274
chr4:150683717-150735257|chr4:150808398-150817123	LRBA	9	15	28	22	12	17	22	28	12	9	6	6	6	9	8	10	8.6934	18.6297	14.0992	17.2338	11.8134	14.7955	27.9918	13.9058	13.376	6.74255	11.3804	7.31213	5.55128	7.43891	17.7599	10.5632	12.9554	0.197544	0.434969	0.454156	0.649717	1	12.9554	0.00453099	0.50943	0.00889424	0.992904	1	12.9554	0.815917	0.47132	1.73113
chr14:76155025-76166662|chr14:76195972-76201690	GPATCH2L	11	11	18	19	14	15	12	28	13	13	5	10	14	8	4	27	10.6253	13.6618	9.06376	14.8837	13.7823	13.0549	15.2683	13.9058	14.4907	9.73924	9.48365	12.1869	12.953	6.61237	8.87997	28.5206	12.9445	0.229148	0.446371	0.513358	0.607701	1	12.9445	0.328281	0.47482	0.691381	0.489326	1	12.9445	-0.0504257	0.452291	-0.111489
chr1:213117410-213129526|chr1:213176492-213230496	RPS6KC1	16	15	26	25	13	12	8	23	9	18	7	7	8	11	8	15	15.4549	18.6297	13.0921	19.5838	12.7978	10.4439	10.1788	11.4226	10.032	13.4851	13.2771	8.53082	7.4017	9.092	17.7599	15.8448	12.9392	-0.554192	0.411106	-1.34805	0.177642	1	12.9392	0.0654779	0.454804	0.14397	0.885525	1	12.9392	-0.0778671	0.439226	-0.177283
chr14:80580423-80743074|chr14:80778046-80784894	CEP128	10	11	26	15	11	17	16	25	17	15	5	7	16	19	5	10	9.65933	13.6618	13.0921	11.7503	10.8289	14.7955	20.3577	12.4159	18.9493	11.2376	9.48365	8.53082	14.8034	15.7044	11.1	10.5632	12.9334	0.248207	0.413352	0.600475	0.54819	1	12.9334	0.123768	0.44554	0.277793	0.781171	1	12.9334	0.105724	0.424189	0.249239
chr4:1871542-1900625|chr4:1935262-1938450	NSD2	13	14	20	21	14	20	9	36	12	13	5	8	21	14	6	3	12.5571	17.3877	10.0708	16.4504	13.7823	17.4065	11.4512	17.8789	13.376	9.73924	9.48365	9.74951	19.4295	11.5716	13.32	3.16895	12.9265	0.147136	0.433208	0.339642	0.734126	1	12.9265	0.157677	0.484865	0.325197	0.745032	1	12.9265	0.374802	0.45492	0.823885
chr3:142724731-142736378|chr3:142748460-142777631	TRPC1	24	14	18	16	5	12	18	22	7	16	0	6	16	29	8	11	23.1824	17.3877	9.06376	12.5336	4.92224	10.4439	22.9024	10.926	7.80267	11.9868	0	7.31213	14.8034	23.9698	17.7599	11.6195	12.9135	-0.345058	0.490361	-0.703682	0.481631	1	12.9135	1.19769	0.540242	2.21696	0.026626	1	12.9135	-0.511002	0.497561	-1.02701
chr1:243378863-243415701|chr1:243426558-243489013	SDCCAG8	5	12	21	24	10	16	10	31	21	7	5	6	9	16	5	26	4.82967	14.9038	10.5744	18.8005	9.84449	13.9252	12.7235	15.3957	23.408	5.24421	9.48365	7.31213	8.32692	13.2247	11.1	27.4642	12.9101	0.0951736	0.504459	0.188665	0.850356	1	12.9101	0.427703	0.528342	0.809519	0.418217	1	12.9101	-0.213686	0.509019	-0.419799
None|chr21:37430400-37472683	DYRK1A	13	17	20	19	15	11	9	26	9	16	10	4	4	22	7	15	12.5571	21.1137	10.0708	14.8837	14.7667	9.57357	11.4512	12.9125	10.032	11.9868	18.9673	4.87475	3.70085	18.184	15.54	15.8448	12.9037	-0.231113	0.46206	-0.500179	0.616949	1	12.9037	0.241921	0.497311	0.486458	0.626643	1	12.9037	-0.106807	0.478607	-0.223163
chr1:245929937-246327200|chr1:246335474-246355030	SMYD3	18	13	18	18	7	23	9	33	15	20	8	5	13	10	4	12	17.3868	16.1457	9.06376	14.1003	6.89114	20.0175	11.4512	16.3889	16.72	14.9835	15.1738	6.09344	12.0278	8.26546	8.87997	12.6758	12.8916	0.00845061	0.436266	0.0193703	0.984546	1	12.8916	-0.329275	0.479096	-0.687284	0.491904	1	12.8916	0.401653	0.464312	0.86505
chr1:172533497-172551511|chr1:172557794-172569018	SUCO	9	17	10	13	6	5	13	22	20	18	7	12	18	14	8	13	8.6934	21.1137	5.03542	10.1836	5.90669	4.35162	16.5406	10.926	22.2933	13.4851	13.2771	14.6243	16.6538	11.5716	17.7599	13.7321	12.8843	-0.202081	0.491331	-0.411292	0.680858	1	12.8843	-0.122027	0.48192	-0.253211	0.800105	1	12.8843	-0.662523	0.491951	-1.34672
chr22:50343550-50372019|chr22:50394135-50406688	CUFF.41851.4	10	14	19	16	11	12	10	19	16	13	5	9	8	23	9	18	9.65933	17.3877	9.5673	12.5336	10.8289	10.4439	12.7235	9.43606	17.8347	9.73924	9.48365	10.9682	7.4017	19.0106	19.9799	19.0137	12.8758	-0.165012	0.440332	-0.374743	0.707851	1	12.8758	0.408637	0.451931	0.904202	0.365888	1	12.8758	-0.58222	0.442089	-1.31697
chr2:32165903-32174062|chr2:32184338-32192335	SLC30A6	19	13	15	15	9	10	14	16	6	22	7	10	12	17	9	14	18.3527	16.1457	7.55313	11.7503	8.86004	8.70325	17.813	7.94616	6.688	16.4818	13.2771	12.1869	11.1026	14.0513	19.9799	14.7884	12.855	-0.323308	0.451141	-0.716644	0.473594	1	12.855	0.243604	0.467621	0.520943	0.602406	1	12.855	-0.478788	0.46017	-1.04046
chr2:32171373-32174062|chr2:32184338-32192335	SLC30A6	19	13	15	15	9	10	14	16	6	22	7	10	12	17	9	14	18.3527	16.1457	7.55313	11.7503	8.86004	8.70325	17.813	7.94616	6.688	16.4818	13.2771	12.1869	11.1026	14.0513	19.9799	14.7884	12.855	-0.323308	0.451141	-0.716644	0.473594	1	12.855	0.243604	0.467621	0.520943	0.602406	1	12.855	-0.478788	0.46017	-1.04046
chr18:24015038-24064139|chr18:24083081-24114553	CUFF.27479.3	18	0	35	21	10	23	18	47	12	17	0	0	17	0	3	28	17.3868	0	17.624	16.4504	9.84449	20.0175	22.9024	23.3418	13.376	12.7359	0	0	15.7286	0	6.65998	29.5769	12.8528	0.556665	1.28588	0.432907	0.665083	1	12.8528	0.960847	1.31867	0.728647	0.466218	1	12.8528	0.545432	1.29154	0.422312
chr9:107283695-107300140|chr9:107325004-107329542	CUFF.58527.1	20	19	25	13	8	18	7	28	16	17	15	11	0	12	5	0	19.3187	23.5976	12.5886	10.1836	7.87559	15.6658	8.90648	13.9058	17.8347	12.7359	28.4509	13.4056	0	9.91855	11.1	0	12.843	-0.45423	0.523005	-0.8685	0.38512	1	12.843	-1.8906	0.606493	-3.11726	0.00182539	1	12.843	1.30762	0.609174	2.14654
chr3:158107971-158122102|chr3:158123991-158298038	CUFF.69282.2	0	0	195	0	0	0	0	0	0	143	0	0	0	0	0	0	0	0	98.1907	0	0	0	0	0	0	107.132	0	0	0	0	0	0	12.8327	-21.9401	4.20822	-5.21363	NA	NA	12.8327	-21.5011	4.20898	-5.1084	NA	NA	12.8327	0	4.32804	0
chr3:63864999-63898398|chr3:63952483-63979914	ATXN7	10	18	30	17	12	16	19	14	11	11	0	11	7	18	9	12	9.65933	22.3556	15.1063	13.317	11.8134	13.9252	24.1747	6.95289	12.2613	8.2409	0	13.4056	6.47649	14.8778	19.9799	12.6758	12.8264	-0.126044	0.482663	-0.261142	0.793983	1	12.8264	0.54267	0.534878	1.01457	0.310313	1	12.8264	0.0757943	0.500457	0.15145
chr3:119500860-119503531|chr3:119517315-119523605	TIMMDC1	19	10	35	26	15	26	10	28	6	18	4	4	10	0	4	20	18.3527	12.4198	17.624	20.3672	14.7667	22.6284	12.7235	13.9058	6.688	13.4851	7.58692	4.87475	9.25213	0	8.87997	21.1263	12.7926	-0.109917	0.512596	-0.214431	0.830211	1	12.7926	0.197699	0.587246	0.336654	0.736377	1	12.7926	0.730615	0.547889	1.33351
chr9:3937189-4117767|chr9:4118881-4125733	GLIS3	12	11	22	25	17	25	11	25	6	13	6	24	7	10	3	5	11.5912	13.6618	11.0779	19.5838	16.7356	21.7581	13.9959	12.4159	6.688	9.73924	11.3804	29.2485	6.47649	8.26546	6.65998	5.28159	12.785	0.212367	0.449315	0.472645	0.636467	1	12.785	-1.07152	0.523738	-2.04591	0.0407655	1	12.785	1.2647	0.508634	2.48646
chr11:120473127-120474559|chr11:120477526-120478155	CUFF.12378.15	10	10	23	14	9	22	13	31	10	17	7	11	10	6	10	12	9.65933	12.4198	11.5815	10.9669	8.86004	19.1471	16.5406	15.3957	11.1467	12.7359	13.2771	13.4056	9.25213	4.95927	22.1999	12.6758	12.764	0.429912	0.433789	0.991063	0.321655	1	12.764	-0.175866	0.470629	-0.373684	0.70864	1	12.764	0.428988	0.450453	0.952346
chr2:99449504-99462495|chr2:99464985-99489816	REV1	12	8	15	20	20	18	10	26	18	17	8	10	7	8	7	9	11.5912	9.93584	7.55313	15.6671	19.689	15.6658	12.7235	12.9125	20.064	12.7359	15.1738	12.1869	6.47649	6.61237	15.54	9.50685	12.7522	0.454035	0.425221	1.06776	0.285627	1	12.7522	-0.765879	0.469493	-1.63129	0.10283	1	12.7522	0.786575	0.457263	1.72018
chr8:47260991-47279861|chr8:47294030-47396375	SPIDR	12	16	17	21	11	13	11	35	9	8	9	9	14	18	8	4	11.5912	19.8717	8.56022	16.4504	10.8289	11.3142	13.9959	17.3822	10.032	5.99338	17.0706	10.9682	12.953	14.8778	17.7599	4.22527	12.7422	-0.0233804	0.451941	-0.0517333	0.958741	1	12.7422	0.214954	0.497789	0.431817	0.665874	1	12.7422	0.163107	0.471581	0.345874
chr18:49286616-49331863|chr18:49379758-49391592	DYM	22	21	31	13	8	18	9	27	13	0	2	11	12	8	9	12	21.2505	26.0816	15.6098	10.1836	7.87559	15.6658	11.4512	13.4091	14.4907	0	3.79346	13.4056	11.1026	6.61237	19.9799	12.6758	12.7242	-0.564245	0.529878	-1.06486	0.28694	1	12.7242	0.622784	0.590785	1.05416	0.291808	1	12.7242	0.0226911	0.554411	0.0409283
chr2:214752555-214767481|chr2:214781509-214792296	BARD1	20	11	17	14	14	12	12	19	22	8	7	9	13	14	8	5	19.3187	13.6618	8.56022	10.9669	13.7823	10.4439	15.2683	9.43606	24.5227	5.99338	13.2771	10.9682	12.0278	11.5716	17.7599	5.28159	12.6775	-0.100817	0.470875	-0.214105	0.830465	1	12.6775	-0.268399	0.499868	-0.536939	0.59131	1	12.6775	0.101648	0.491654	0.206748
chr14:30913657-30935162|chr14:30956242-31025903	STRN3	24	9	32	18	16	16	11	17	15	6	0	7	15	8	9	15	23.1824	11.1778	16.1133	14.1003	15.7512	13.9252	13.9959	8.44279	16.72	4.49504	0	8.53082	13.8782	6.61237	19.9799	15.8448	12.6719	-0.339979	0.475441	-0.715081	0.474559	1	12.6719	0.799611	0.536036	1.49171	0.135775	1	12.6719	-0.0782018	0.493972	-0.158312
chr1:59296907-59339957|chr1:59378837-59456960	FGGY	17	16	19	19	12	11	9	29	8	21	0	9	18	20	4	16	16.4209	19.8717	9.5673	14.8837	11.8134	9.57357	11.4512	14.4024	8.91733	15.7326	0	10.9682	16.6538	16.5309	8.87997	16.9011	12.6605	-0.311587	0.447876	-0.6957	0.486616	1	12.6605	0.639966	0.485553	1.31802	0.187498	1	12.6605	-0.350594	0.459301	-0.763322
chr1:59321750-59339957|chr1:59378837-59456960	FGGY	17	16	19	19	12	11	9	29	8	21	0	9	18	20	4	16	16.4209	19.8717	9.5673	14.8837	11.8134	9.57357	11.4512	14.4024	8.91733	15.7326	0	10.9682	16.6538	16.5309	8.87997	16.9011	12.6605	-0.311587	0.447876	-0.6957	0.486616	1	12.6605	0.639966	0.485553	1.31802	0.187498	1	12.6605	-0.350594	0.459301	-0.763322
chr17:81693581-81693653|chr17:81694853-81694923	HGS	15	5	24	24	6	14	11	25	19	17	7	2	9	11	11	14	14.489	6.2099	12.085	18.8005	5.90669	12.1845	13.9959	12.4159	21.1787	12.7359	13.2771	2.43738	8.32692	9.092	24.4199	14.7884	12.6465	-0.23196	0.498257	-0.465543	0.641543	1	12.6465	0.0942889	0.519217	0.181598	0.855898	1	12.6465	-0.255621	0.5105	-0.500727
chr20:38048481-38057531|chr20:38066256-38089725	RPRD1B	16	18	17	21	8	17	19	22	4	16	8	4	11	20	4	9	15.4549	22.3556	8.56022	16.4504	7.87559	14.7955	24.1747	10.926	4.45867	11.9868	15.1738	4.87475	10.1773	16.5309	8.87997	9.50685	12.6364	-0.119641	0.463627	-0.258055	0.796364	1	12.6364	0.375023	0.524435	0.715099	0.474548	1	12.6364	0.283846	0.488448	0.581119
chr1:93889159-93894613|chr1:93901669-93904522	GCLM	13	14	30	15	8	14	18	12	7	13	6	5	3	18	11	18	12.5571	17.3877	15.1063	11.7503	7.87559	12.1845	22.9024	5.95962	7.80267	9.73924	11.3804	6.09344	2.77564	14.8778	24.4199	19.0137	12.6141	-0.27159	0.502369	-0.540619	0.58877	1	12.6141	0.748976	0.543657	1.37766	0.168307	1	12.6141	-0.313853	0.513205	-0.611554
chr11:107353736-107390073|chr11:107418287-107428798	CWF19L2	14	12	27	16	15	3	18	31	15	16	5	10	10	13	0	20	13.5231	14.9038	13.5956	12.5336	14.7667	2.61097	22.9024	15.3957	16.72	11.9868	9.48365	12.1869	9.25213	10.7451	0	21.1263	12.6083	0.0124045	0.504256	0.0245997	0.980374	1	12.6083	-0.208263	0.541022	-0.384943	0.70028	1	12.6083	0.316312	0.526475	0.600811
chrX:80234590-80288905|chrX:80310233-80335215	CHMP1B2P	17	8	12	11	12	8	13	24	11	35	9	17	0	16	5	12	16.4209	9.93584	6.04251	8.61688	11.8134	6.9626	16.5406	11.9192	12.2613	26.221	17.0706	20.7177	0	13.2247	11.1	12.6758	12.5952	0.218212	0.523129	0.417128	0.676585	1	12.5952	-1.08701	0.538586	-2.01827	0.0435629	1	12.5952	0.362498	0.544652	0.665559
chr1:51825382-51827795|chr1:51834170-51836130	NRDC	20	13	16	30	5	15	13	33	10	23	0	7	14	16	0	19	19.3187	16.1457	8.05667	23.5006	4.92224	13.0549	16.5406	16.3889	11.1467	17.231	0	8.53082	12.953	13.2247	0	20.07	12.5678	-0.382065	0.638202	-0.598658	0.549401	1	12.5678	0.312941	0.67815	0.461463	0.644467	1	12.5678	0.0724545	0.657184	0.11025
chr10:1080476-1084402|chr10:1105267-1124217	WDR37	18	20	18	17	12	16	16	31	15	0	6	6	8	10	6	10	17.3868	24.8396	9.06376	13.317	11.8134	13.9252	20.3577	15.3957	16.72	0	11.3804	7.31213	7.4017	8.26546	13.32	10.5632	12.5664	-0.0445276	0.510221	-0.0872713	0.930456	1	12.5664	0.192115	0.582683	0.329707	0.741621	1	12.5664	0.675677	0.543904	1.24227
chr19:57438092-57455652|chr19:57456182-57475659	AC004076.1	28	14	15	20	7	20	0	47	5	19	0	6	9	24	6	16	27.0461	17.3877	7.55313	15.6671	6.89114	17.4065	0	23.3418	5.57333	14.2343	0	7.31213	8.32692	19.8371	13.32	16.9011	12.5499	-0.454274	0.768745	-0.59093	0.554568	1	12.5499	1.02854	0.810744	1.26863	0.204572	1	12.5499	-0.257781	0.779467	-0.330714
chr7:31850741-31864941|chr7:31880860-32169784	PDE1C	10	17	20	16	9	10	7	27	11	13	12	14	12	8	3	20	9.65933	21.1137	10.0708	12.5336	8.86004	8.70325	8.90648	13.4091	12.2613	9.73924	22.7608	17.0616	11.1026	6.61237	6.65998	21.1263	12.5363	-0.350692	0.468204	-0.749017	0.453847	1	12.5363	-0.355024	0.484592	-0.732625	0.463787	1	12.5363	-0.189963	0.487313	-0.389817
chr14:22905659-22906194|chr14:22911403-22918998	RBM23	11	13	29	14	19	15	12	26	11	12	7	11	6	16	4	12	10.6253	16.1457	14.6027	10.9669	18.7045	13.0549	15.2683	12.9125	12.2613	8.99007	13.2771	13.4056	5.55128	13.2247	8.87997	12.6758	12.5342	0.184341	0.410378	0.449197	0.653289	1	12.5342	-0.199993	0.463658	-0.431338	0.666223	1	12.5342	0.537831	0.439706	1.22316
chr14:22905453-22906194|chr14:22911403-22918998	RBM23	11	13	29	14	19	15	12	26	11	12	7	11	6	16	4	12	10.6253	16.1457	14.6027	10.9669	18.7045	13.0549	15.2683	12.9125	12.2613	8.99007	13.2771	13.4056	5.55128	13.2247	8.87997	12.6758	12.5342	0.184341	0.410378	0.449197	0.653289	1	12.5342	-0.199993	0.463658	-0.431338	0.666223	1	12.5342	0.537831	0.439706	1.22316
chr6:47606277-47607926|chr6:47612536-47624185	CD2AP	10	14	19	22	12	21	13	24	6	18	12	7	8	8	3	15	9.65933	17.3877	9.5673	17.2338	11.8134	18.2768	16.5406	11.9192	6.688	13.4851	22.7608	8.53082	7.4017	6.61237	6.65998	15.8448	12.5239	0.130122	0.448591	0.290067	0.771765	1	12.5239	-0.419518	0.501456	-0.836599	0.402818	1	12.5239	0.648981	0.482655	1.34461
chr16:67571264-67610823|chr16:67612121-67616744	CTCF	18	10	28	14	12	20	13	30	8	19	7	10	6	16	4	8	17.3868	12.4198	14.0992	10.9669	11.8134	17.4065	16.5406	14.899	8.91733	14.2343	13.2771	12.1869	5.55128	13.2247	8.87997	8.45054	12.5159	0.142424	0.405714	0.351044	0.725555	1	12.5159	-0.417262	0.467164	-0.893181	0.37176	1	12.5159	0.731111	0.444818	1.64362
chr15:25375763-25405460|chr15:25411971-25421925	CUFF.18422.4	0	0	0	0	0	78	0	0	59	0	0	0	0	0	30	0	0	0	0	0	0	67.8853	0	0	65.7653	0	0	0	0	0	66.5998	0	12.5157	19.622	4.20931	4.66158	NA	NA	12.5157	0.0122986	4.09016	0.00300688	NA	NA	12.5157	0.0329768	4.08874	0.00806527
chr7:130116666-130120748|chr7:130122202-130124450	KLHDC10	18	13	15	22	11	13	12	28	8	20	6	6	9	25	4	9	17.3868	16.1457	7.55313	17.2338	10.8289	11.3142	15.2683	13.9058	8.91733	14.9835	11.3804	7.31213	8.32692	20.6636	8.87997	9.50685	12.4755	-0.153736	0.445668	-0.344955	0.730128	1	12.4755	0.178446	0.48837	0.365391	0.714819	1	12.4755	0.0643299	0.466004	0.138046
chr7:80765243-80789305|chr7:80805758-80810610	SEMA3C	16	13	34	14	14	23	20	25	4	11	4	10	2	20	4	8	15.4549	16.1457	17.1204	10.9669	13.7823	20.0175	25.4471	12.4159	4.45867	8.2409	7.58692	12.1869	1.85043	16.5309	8.87997	8.45054	12.471	0.236204	0.458242	0.515458	0.606233	1	12.471	0.155228	0.544536	0.285065	0.775594	1	12.471	0.960796	0.49704	1.93303
chr12:19404216-19462509|chr12:19473355-19493799	AEBP2	15	18	21	20	5	14	11	30	11	22	6	13	1	13	5	11	14.489	22.3556	10.5744	15.6671	4.92224	12.1845	13.9959	14.899	12.2613	16.4818	11.3804	15.8429	0.925213	10.7451	11.1	11.6195	12.4653	-0.408986	0.472353	-0.865847	0.386574	1	12.4653	-0.770211	0.520929	-1.47853	0.139265	1	12.4653	0.483153	0.516411	0.935598
chr19:38130772-38141183|chr19:38142710-38152839	SIPA1L3	19	11	23	21	16	19	12	38	15	9	0	5	6	26	3	9	18.3527	13.6618	11.5815	16.4504	15.7512	16.5362	15.2683	18.8721	16.72	6.74255	0	6.09344	5.55128	21.4902	6.65998	9.50685	12.4524	0.163567	0.472204	0.346389	0.72905	1	12.4524	0.525462	0.545902	0.962558	0.335769	1	12.4524	0.565933	0.49723	1.13817
chr7:42076857-42148225|chr7:42148468-42223129	GLI3	14	18	19	28	12	21	14	34	11	7	6	0	8	12	0	19	13.5231	22.3556	9.5673	21.9339	11.8134	18.2768	17.813	16.8856	12.2613	5.24421	11.3804	0	7.4017	9.91855	0	20.07	12.4028	-0.0349691	0.514423	-0.0679774	0.945804	1	12.4028	0.524467	0.599167	0.875326	0.381397	1	12.4028	0.696059	0.54674	1.27311
chr17:31976614-31982998|chr17:31988497-31993241	SUZ12	11	16	13	16	5	16	17	27	16	8	6	8	8	20	6	12	10.6253	19.8717	6.54605	12.5336	4.92224	13.9252	21.63	13.4091	17.8347	5.99338	11.3804	9.74951	7.4017	16.5309	13.32	12.6758	12.3968	0.152929	0.48449	0.315649	0.752269	1	12.3968	0.172271	0.518307	0.332373	0.739608	1	12.3968	0.095958	0.496961	0.19309
chr3:172247776-172251259|chr3:172310881-172328951	FNDC3B	19	10	31	19	16	17	18	40	4	6	6	5	5	18	6	4	18.3527	12.4198	15.6098	14.8837	15.7512	14.7955	22.9024	19.8654	4.45867	4.49504	11.3804	6.09344	4.62606	14.8778	13.32	4.22527	12.3786	0.248323	0.427896	0.580335	0.561689	1	12.3786	0.554125	0.543119	1.02026	0.307603	1	12.3786	1.02354	0.470143	2.17708
chr14:37270525-37285317|chr14:37369624-37422854	MIPOL1	14	10	19	22	14	17	9	46	12	14	5	5	3	12	4	20	13.5231	12.4198	9.5673	17.2338	13.7823	14.7955	11.4512	22.8452	13.376	10.4884	9.48365	6.09344	2.77564	9.91855	8.87997	21.1263	12.36	0.295403	0.467323	0.632118	0.52731	1	12.36	0.104344	0.524342	0.199	0.842263	1	12.36	0.588833	0.491371	1.19835
chr8:61584029-61618977|chr8:61653660-61680967	CUFF.56124.3	17	23	19	7	13	18	9	28	11	13	4	3	23	11	5	8	16.4209	28.5655	9.5673	5.48347	12.7978	15.6658	11.4512	13.9058	12.2613	9.73924	7.58692	3.65606	21.2799	9.092	11.1	8.45054	12.314	-0.0915956	0.487942	-0.187718	0.851097	1	12.314	0.574776	0.543018	1.05848	0.289835	1	12.314	0.102318	0.505916	0.202244
chr10:15821726-15833629|chr10:15847943-15860205	CUFF.7490.1	14	11	18	23	9	18	11	19	14	15	8	7	11	16	7	5	13.5231	13.6618	9.06376	18.0171	8.86004	15.6658	13.9959	9.43606	15.6053	11.2376	15.1738	8.53082	10.1773	13.2247	15.54	5.28159	12.3122	-0.181268	0.437256	-0.414559	0.678465	1	12.3122	-0.218777	0.475062	-0.460524	0.64514	1	12.3122	0.142427	0.463193	0.30749
chr1:21260392-21272698|chr1:21290156-21345375	ECE1	13	14	23	31	10	22	13	30	10	13	1	5	5	16	5	12	12.5571	17.3877	11.5815	24.2839	9.84449	19.1471	16.5406	14.899	11.1467	9.73924	1.89673	6.09344	4.62606	13.2247	11.1	12.6758	12.2965	-0.114019	0.4431	-0.257321	0.796931	1	12.2965	0.41951	0.525748	0.797931	0.42491	1	12.2965	0.547045	0.477111	1.14658
chr2:226836087-226864603|chr2:226914351-226995430	RHBDD1	11	13	23	21	23	15	7	34	9	7	4	10	5	17	7	10	10.6253	16.1457	11.5815	16.4504	22.6423	13.0549	8.90648	16.8856	10.032	5.24421	7.58692	12.1869	4.62606	14.0513	15.54	10.5632	12.2577	0.19533	0.440767	0.443159	0.657651	1	12.2577	0.325959	0.509215	0.640121	0.522094	1	12.2577	0.525591	0.466582	1.12647
chr14:69091887-69116365|chr14:69122360-69152764	DCAF5	15	12	29	18	11	17	13	24	10	17	6	8	5	10	4	16	14.489	14.9038	14.6027	14.1003	10.8289	14.7955	16.5406	11.9192	11.1467	12.7359	11.3804	9.74951	4.62606	8.26546	8.87997	16.9011	12.2416	-0.119138	0.416562	-0.286003	0.774876	1	12.2416	-0.238364	0.474951	-0.501871	0.615759	1	12.2416	0.475831	0.453197	1.04994
chr1:30995220-31005852|chr1:31007102-31028795	PUM1	14	6	19	18	6	20	16	38	7	12	6	9	9	16	3	20	13.5231	7.45188	9.5673	14.1003	5.90669	17.4065	20.3577	18.8721	7.80267	8.99007	11.3804	10.9682	8.32692	13.2247	6.65998	21.1263	12.2291	0.485091	0.45675	1.06205	0.288213	1	12.2291	0.402833	0.501884	0.80264	0.422183	1	12.2291	0.301516	0.466095	0.646897
chr1:77701471-77711746|chr1:77713281-77714613	USP33	20	20	21	21	10	9	9	17	12	19	4	8	9	17	4	10	19.3187	24.8396	10.5744	16.4504	9.84449	7.83292	11.4512	8.44279	13.376	14.2343	7.58692	9.74951	8.32692	14.0513	8.87997	10.5632	12.2202	-0.904572	0.434477	-2.08198	0.0373444	1	12.2202	-0.123429	0.472984	-0.260959	0.794124	1	12.2202	-0.207793	0.468494	-0.443533
chr20:21357792-21365420|chr20:21368590-21381993	XRN2	17	15	9	21	10	16	10	28	8	19	7	4	5	11	6	19	16.4209	18.6297	4.53188	16.4504	9.84449	13.9252	12.7235	13.9058	8.91733	14.2343	13.2771	4.87475	4.62606	9.092	13.32	20.07	12.1777	-0.100329	0.49528	-0.202571	0.839471	1	12.1777	0.153658	0.537948	0.285637	0.775156	1	12.1777	0.136604	0.515482	0.265003
chr11:85959060-85974707|chr11:85983973-85996825	PICALM	12	13	16	22	11	15	10	35	16	8	5	8	11	12	5	12	11.5912	16.1457	8.05667	17.2338	10.8289	13.0549	12.7235	17.3822	17.8347	5.99338	9.48365	9.74951	10.1773	9.91855	11.1	12.6758	12.1219	0.0800645	0.436513	0.183418	0.85447	1	12.1219	0.0374532	0.486306	0.0770158	0.938611	1	12.1219	0.330458	0.460309	0.717904
chr11:85959060-85974707|chr11:85983973-85990249	CUFF.11601.3	12	13	16	22	11	15	10	35	16	8	5	8	11	12	5	12	11.5912	16.1457	8.05667	17.2338	10.8289	13.0549	12.7235	17.3822	17.8347	5.99338	9.48365	9.74951	10.1773	9.91855	11.1	12.6758	12.1219	0.0800645	0.436513	0.183418	0.85447	1	12.1219	0.0374532	0.486306	0.0770158	0.938611	1	12.1219	0.330458	0.460309	0.717904
chr11:85960777-85974707|chr11:85983973-85990249	PICALM	12	13	16	22	11	15	10	35	16	8	5	8	11	12	5	12	11.5912	16.1457	8.05667	17.2338	10.8289	13.0549	12.7235	17.3822	17.8347	5.99338	9.48365	9.74951	10.1773	9.91855	11.1	12.6758	12.1219	0.0800645	0.436513	0.183418	0.85447	1	12.1219	0.0374532	0.486306	0.0770158	0.938611	1	12.1219	0.330458	0.460309	0.717904
chr10:15796172-15816834|chr10:15847943-15860205	CUFF.7490.1	13	12	20	14	8	18	12	14	11	23	4	4	11	12	10	14	12.5571	14.9038	10.0708	10.9669	7.87559	15.6658	15.2683	6.95289	12.2613	17.231	7.58692	4.87475	10.1773	9.91855	22.1999	14.7884	12.0812	-0.100001	0.467912	-0.213717	0.830768	1	12.0812	0.299146	0.492425	0.607495	0.543522	1	12.0812	-0.281368	0.476623	-0.590337
chr1:51400953-51402434|chr1:51408332-51409534	EPS15	17	11	21	10	10	12	18	21	11	18	5	16	5	13	7	5	16.4209	13.6618	10.5744	7.83353	9.84449	10.4439	22.9024	10.4293	12.2613	13.4851	9.48365	19.499	4.62606	10.7451	15.54	5.28159	12.0645	0.124324	0.460286	0.270102	0.787082	1	12.0645	-0.714565	0.505737	-1.41292	0.15768	1	12.0645	0.623483	0.496002	1.25702
chr1:151307801-151315572|chr1:151316509-151327270	PI4KB	10	15	15	14	12	15	17	13	13	7	4	8	9	17	8	15	9.65933	18.6297	7.55313	10.9669	11.8134	13.0549	21.63	6.45625	14.4907	5.24421	7.58692	9.74951	8.32692	14.0513	17.7599	15.8448	12.0511	0.167479	0.476241	0.351668	0.725087	1	12.0511	0.572486	0.513618	1.11461	0.265016	1	12.0511	-0.103751	0.482419	-0.215064
chr5:145760525-145764930|chr5:145826200-145835176	PRELID2	11	9	27	18	12	16	13	49	9	8	5	6	7	14	3	18	10.6253	11.1778	13.5956	14.1003	11.8134	13.9252	16.5406	24.3351	10.032	5.99338	9.48365	7.31213	6.47649	11.5716	6.65998	19.0137	12.041	0.441908	0.434963	1.01597	0.309645	1	12.041	0.48965	0.506964	0.965847	0.334121	1	12.041	0.595114	0.455791	1.30567
chr2:63404657-63433744|chr2:63439871-63484603	WDPCP	14	6	43	20	0	14	13	22	18	13	4	3	10	15	7	15	13.5231	7.45188	21.6523	15.6671	0	12.1845	16.5406	10.926	20.064	9.73924	7.58692	3.65606	9.25213	12.3982	15.54	15.8448	12.0017	-0.598548	0.550074	-1.08812	0.276541	1	12.0017	0.326616	0.57737	0.565696	0.5716	1	12.0017	-0.409325	0.565734	-0.723529
chr17:4272516-4282797|chr17:4307123-4366270	UBE2G1	13	14	12	15	8	9	7	19	16	27	3	8	3	22	7	19	12.5571	17.3877	6.04251	11.7503	7.87559	7.83292	8.90648	9.43606	17.8347	20.2277	5.69019	9.74951	2.77564	18.184	15.54	20.07	11.9913	-0.435688	0.523632	-0.832049	0.405381	1	11.9913	0.00575291	0.521169	0.0110385	0.991193	1	11.9913	-0.712796	0.529121	-1.34713
chr15:42817097-42827927|chr15:42840433-42872610	TTBK2	12	10	29	14	5	12	8	24	8	20	8	9	9	16	10	10	11.5912	12.4198	14.6027	10.9669	4.92224	10.4439	10.1788	11.9192	8.91733	14.9835	15.1738	10.9682	8.32692	13.2247	22.1999	10.5632	11.9627	-0.388438	0.446693	-0.869586	0.384527	1	11.9627	0.0351382	0.462589	0.0759598	0.939451	1	11.9627	-0.421183	0.46017	-0.915275
chr14:77291380-77296163|chr14:77304800-77306336	POMT2	17	15	26	28	7	13	10	37	7	12	0	10	11	17	4	9	16.4209	18.6297	13.0921	21.9339	6.89114	11.3142	12.7235	18.3755	7.80267	8.99007	0	12.1869	10.1773	14.0513	8.87997	9.50685	11.936	-0.460505	0.445161	-1.03447	0.300917	1	11.936	0.484904	0.520303	0.931966	0.351354	1	11.936	0.215022	0.477703	0.450117
chr16:53844298-53873785|chr16:53888951-53933984	FTO	11	4	26	31	13	12	9	20	9	17	9	5	4	15	7	14	10.6253	4.96792	13.0921	24.2839	12.7978	10.4439	11.4512	9.9327	10.032	12.7359	17.0706	6.09344	3.70085	12.3982	15.54	14.7884	11.8721	-0.291918	0.488754	-0.59727	0.550327	1	11.8721	-0.00575203	0.523793	-0.0109815	0.991238	1	11.8721	-0.0193183	0.510406	-0.0378489
chr6:170291072-170317369|chr6:170323259-170330448	FAM120B	17	11	21	10	21	26	8	38	12	8	5	8	9	8	7	0	16.4209	13.6618	10.5744	7.83353	20.6734	22.6284	10.1788	18.8721	13.376	5.99338	9.48365	9.74951	8.32692	6.61237	15.54	0	11.8703	0.613238	0.479051	1.28011	0.200507	1	11.8703	-0.467334	0.565087	-0.827013	0.40823	1	11.8703	1.41028	0.528775	2.66707
chr9:134642296-134690911|chr9:134701333-134727265	COL5A1	11	11	20	14	9	15	7	33	12	18	5	8	14	7	8	14	10.6253	13.6618	10.0708	10.9669	8.86004	13.0549	8.90648	16.3889	13.376	13.4851	9.48365	9.74951	12.953	5.78582	17.7599	14.7884	11.8698	0.122067	0.441991	0.276175	0.782414	1	11.8698	0.0558676	0.469889	0.118895	0.905358	1	11.8698	-0.00551445	0.453525	-0.0121591
chr9:134653479-134690911|chr9:134701333-134708473	COL5A1	11	11	20	14	9	15	7	33	12	18	5	8	14	7	8	14	10.6253	13.6618	10.0708	10.9669	8.86004	13.0549	8.90648	16.3889	13.376	13.4851	9.48365	9.74951	12.953	5.78582	17.7599	14.7884	11.8698	0.122067	0.441991	0.276175	0.782414	1	11.8698	0.0558676	0.469889	0.118895	0.905358	1	11.8698	-0.00551445	0.453525	-0.0121591
chrX:148501144-148651998|chrX:148662768-148809875	AFF2	13	8	19	18	10	24	12	18	14	12	9	10	16	18	0	5	12.5571	9.93584	9.5673	14.1003	9.84449	20.8878	15.2683	8.93943	15.6053	8.99007	17.0706	12.1869	14.8034	14.8778	0	5.28159	11.8698	0.233872	0.481702	0.485511	0.627314	1	11.8698	-0.437897	0.51939	-0.843098	0.399174	1	11.8698	0.482591	0.506168	0.95342
chr2:30447383-30525586|chr2:30533314-30552492	LCLAT1	15	2	23	25	6	16	7	23	6	26	8	6	5	10	7	23	14.489	2.48396	11.5815	19.5838	5.90669	13.9252	8.90648	11.4226	6.688	19.4785	15.1738	7.31213	4.62606	8.26546	15.54	24.2953	11.8549	-0.273724	0.548595	-0.498956	0.61781	1	11.8549	0.0698228	0.564595	0.123669	0.901578	1	11.8549	-0.341702	0.559324	-0.610921
chr5:61332948-61472680|chr5:61473037-61490785	ZSWIM6	15	18	21	17	5	2	15	23	6	11	10	7	11	17	7	9	14.489	22.3556	10.5744	13.317	4.92224	1.74065	19.0853	11.4226	6.688	8.2409	18.9673	8.53082	10.1773	14.0513	15.54	9.50685	11.8506	-0.709589	0.512561	-1.3844	0.166237	1	11.8506	0.264275	0.543105	0.4866	0.626542	1	11.8506	-0.41295	0.532443	-0.775575
chr1:58473968-58506059|chr1:58536741-58538794	OMA1	15	10	24	21	13	21	6	37	16	9	0	10	6	12	5	13	14.489	12.4198	12.085	16.4504	12.7978	18.2768	7.63413	18.3755	17.8347	6.74255	0	12.1869	5.55128	9.91855	11.1	13.7321	11.8497	0.077449	0.47054	0.164596	0.869262	1	11.8497	0.0469284	0.532283	0.0881643	0.929746	1	11.8497	0.558579	0.500488	1.11607
chr2:189784593-189791789|chr2:189818180-189852654	PMS1	16	9	20	14	8	13	0	23	11	32	8	20	7	22	0	10	15.4549	11.1778	10.0708	10.9669	7.87559	11.3142	0	11.4226	12.2613	23.9735	15.1738	24.3738	6.47649	18.184	0	10.5632	11.8306	-0.550022	0.545011	-1.00919	0.312882	1	11.8306	-0.991561	0.54746	-1.8112	0.0701096	1	11.8306	-0.251856	0.568325	-0.443154
chr2:189784593-189791789|chr2:189818180-189843963	PMS1	16	9	20	14	8	13	0	23	11	32	8	20	7	22	0	10	15.4549	11.1778	10.0708	10.9669	7.87559	11.3142	0	11.4226	12.2613	23.9735	15.1738	24.3738	6.47649	18.184	0	10.5632	11.8306	-0.550022	0.545011	-1.00919	0.312882	1	11.8306	-0.991561	0.54746	-1.8112	0.0701096	1	11.8306	-0.251856	0.568325	-0.443154
None|chr2:189818180-189843963	PMS1	16	9	20	14	8	13	0	23	11	32	8	20	7	22	0	10	15.4549	11.1778	10.0708	10.9669	7.87559	11.3142	0	11.4226	12.2613	23.9735	15.1738	24.3738	6.47649	18.184	0	10.5632	11.8306	-0.550022	0.545011	-1.00919	0.312882	1	11.8306	-0.991561	0.54746	-1.8112	0.0701096	1	11.8306	-0.251856	0.568325	-0.443154
chr17:4272516-4282797|chr17:4296814-4307020	UBE2G1	11	12	13	16	7	10	21	12	11	23	6	9	1	17	8	11	10.6253	14.9038	6.54605	12.5336	6.89114	8.70325	26.7195	5.95962	12.2613	17.231	11.3804	10.9682	0.925213	14.0513	17.7599	11.6195	11.8174	0.0778851	0.554357	0.140496	0.888268	1	11.8174	-0.311773	0.576726	-0.540591	0.588789	1	11.8174	0.122143	0.569893	0.214326
chr2:206126844-206127796|chr2:206130242-206132944	NDUFS1	18	8	13	32	7	8	9	21	11	24	6	8	7	13	2	20	17.3868	9.93584	6.54605	25.0673	6.89114	6.9626	11.4512	10.4293	12.2613	17.9801	11.3804	9.74951	6.47649	10.7451	4.43999	21.1263	11.8018	-0.713671	0.508829	-1.40258	0.160743	1	11.8018	-0.237993	0.529477	-0.449487	0.65308	1	11.8018	-0.31381	0.532537	-0.589273
chr6:124963426-125045210|chr6:125058106-125076656	RNF217	10	25	25	17	15	15	17	21	8	9	5	2	8	13	5	5	9.65933	31.0495	12.5886	13.317	14.7667	13.0549	21.63	10.4293	8.91733	6.74255	9.48365	2.43738	7.4017	10.7451	11.1	5.28159	11.7878	-0.147206	0.46069	-0.319533	0.749322	1	11.7878	0.323037	0.561154	0.575666	0.564841	1	11.7878	0.78917	0.505895	1.55995
chr1:59296907-59321535|chr1:59346398-59378748	FGGY	11	14	13	12	13	14	9	22	10	8	5	10	14	9	9	17	10.6253	17.3877	6.54605	9.40023	12.7978	12.1845	11.4512	10.926	11.1467	5.99338	9.48365	12.1869	12.953	7.43891	19.9799	17.9574	11.7787	0.164795	0.45761	0.360122	0.718756	1	11.7787	0.556251	0.487249	1.14162	0.253614	1	11.7787	-0.244885	0.459764	-0.532632
chr1:59297150-59321535|chr1:59346398-59378748	FGGY	11	14	13	12	13	14	9	22	10	8	5	10	14	9	9	17	10.6253	17.3877	6.54605	9.40023	12.7978	12.1845	11.4512	10.926	11.1467	5.99338	9.48365	12.1869	12.953	7.43891	19.9799	17.9574	11.7787	0.164795	0.45761	0.360122	0.718756	1	11.7787	0.556251	0.487249	1.14162	0.253614	1	11.7787	-0.244885	0.459764	-0.532632
chr1:147242830-147252622|chr1:147259918-147264421	CHD1L	12	13	13	18	5	12	9	25	13	26	4	10	2	18	3	22	11.5912	16.1457	6.54605	14.1003	4.92224	10.4439	11.4512	12.4159	14.4907	19.4785	7.58692	12.1869	1.85043	14.8778	6.65998	23.239	11.7492	-0.256212	0.536505	-0.477557	0.632965	1	11.7492	-0.214487	0.548581	-0.390986	0.695808	1	11.7492	-0.270302	0.549444	-0.491956
chr4:1871542-1900625|chr4:1918623-1930625	NSD2	8	11	25	13	9	26	11	32	6	15	4	11	15	15	2	12	7.72747	13.6618	12.5886	10.1836	8.86004	22.6284	13.9959	15.8923	6.688	11.2376	7.58692	13.4056	13.8782	12.3982	4.43999	12.6758	11.7405	0.486018	0.440807	1.10256	0.270217	1	11.7405	0.212781	0.489646	0.43456	0.663881	1	11.7405	0.431438	0.455304	0.947581
chr3:146110448-146121111|chr3:146124229-146160880	CUFF.43483.1	11	10	19	18	5	14	4	23	4	24	5	11	11	23	6	18	10.6253	12.4198	9.5673	14.1003	4.92224	12.1845	5.08942	11.4226	4.45867	17.9801	9.48365	13.4056	10.1773	19.0106	13.32	19.0137	11.6988	-0.406589	0.484244	-0.839637	0.401112	1	11.6988	0.411657	0.487218	0.844914	0.398159	1	11.6988	-0.828792	0.485869	-1.70579
chr8:105318981-105419143|chr8:105444381-105561362	ZFPM2	13	10	24	17	12	18	7	31	12	17	0	2	7	25	4	19	12.5571	12.4198	12.085	13.317	11.8134	15.6658	8.90648	15.3957	13.376	12.7359	0	2.43738	6.47649	20.6636	8.87997	20.07	11.675	0.0632058	0.501843	0.125947	0.899774	1	11.675	0.870753	0.550355	1.58217	0.113612	1	11.675	-0.130204	0.509451	-0.255578
chr17:28161266-28163542|chr17:28172618-28185178	NLK	10	22	25	19	11	10	6	26	11	6	6	7	7	12	6	15	9.65933	27.3236	12.5886	14.8837	10.8289	8.70325	7.63413	12.9125	12.2613	4.49504	11.3804	8.53082	6.47649	9.91855	13.32	15.8448	11.6726	-0.619456	0.465621	-1.33039	0.18339	1	11.6726	0.337392	0.518182	0.651108	0.514977	1	11.6726	-0.120159	0.493068	-0.243697
chr11:87038186-87067693|chr11:87091395-87236637	TMEM135	28	11	14	16	8	14	7	38	20	16	0	0	0	8	6	23	27.0461	13.6618	7.04959	12.5336	7.87559	12.1845	8.90648	18.8721	22.2933	11.9868	0	0	0	6.61237	13.32	24.2953	11.6649	-0.318701	1.08159	-0.29466	0.768254	1	11.6649	0.320639	1.11007	0.288847	0.772698	1	11.6649	0.135692	1.09466	0.123958
chr11:87038186-87067693|chr11:87091395-87157340	TMEM135	28	11	14	16	8	14	7	38	20	16	0	0	0	8	6	23	27.0461	13.6618	7.04959	12.5336	7.87559	12.1845	8.90648	18.8721	22.2933	11.9868	0	0	0	6.61237	13.32	24.2953	11.6649	-0.318701	1.08159	-0.29466	0.768254	1	11.6649	0.320639	1.11007	0.288847	0.772698	1	11.6649	0.135692	1.09466	0.123958
chr2:241606473-241632916|chr2:241634079-241636940	THAP4	13	16	21	17	12	26	8	23	16	7	0	6	5	13	7	12	12.5571	19.8717	10.5744	13.317	11.8134	22.6284	10.1788	11.4226	17.8347	5.24421	0	7.31213	4.62606	10.7451	15.54	12.6758	11.6463	0.022756	0.497329	0.0457563	0.963504	1	11.6463	0.395187	0.564092	0.700572	0.48357	1	11.6463	0.424395	0.522988	0.811481
chr7:135577128-135577795|chr7:135593192-135594546	CUFF.54708.3	14	12	25	11	10	21	14	27	9	6	0	10	9	20	10	3	13.5231	14.9038	12.5886	8.61688	9.84449	18.2768	17.813	13.4091	10.032	4.49504	0	12.1869	8.32692	16.5309	22.1999	3.16895	11.6198	0.261303	0.501109	0.521449	0.602054	1	11.6198	0.779157	0.569067	1.36918	0.170942	1	11.6198	0.30821	0.516331	0.596924
chr14:66922938-66965190|chr14:67058786-67088982	GPHN	15	20	26	17	18	20	9	24	9	12	7	0	8	0	3	14	14.489	24.8396	13.0921	13.317	17.7201	17.4065	11.4512	11.9192	10.032	8.99007	13.2771	0	7.4017	0	6.65998	14.7884	11.5865	-0.155182	0.662692	-0.23417	0.814853	1	11.5865	-0.15532	0.738539	-0.210306	0.833428	1	11.5865	1.03677	0.705839	1.46885
chr12:42199235-42210354|chr12:42210680-42237598	YAF2	20	16	20	34	5	16	7	31	14	13	4	3	3	7	0	20	19.3187	19.8717	10.0708	26.634	4.92224	13.9252	8.90648	15.3957	15.6053	9.73924	7.58692	3.65606	2.77564	5.78582	0	21.1263	11.5825	-0.782569	0.64181	-1.21932	0.222725	1	11.5825	-0.244835	0.701964	-0.348786	0.72725	1	11.5825	0.48919	0.683445	0.71577
chr21:37365834-37420298|chr21:37472880-37478207	CUFF.60286.1	13	16	0	26	23	18	16	38	0	16	9	0	0	31	0	0	12.5571	19.8717	0	20.3672	22.6423	15.6658	20.3577	18.8721	0	11.9868	17.0706	0	0	25.6229	0	0	11.5634	0.558386	1.85303	0.301337	0.763157	1	11.5634	-0.144317	1.88769	-0.0764516	0.93906	1	11.5634	1.5701	1.87039	0.839451
chr5:154029580-154033790|chr5:154034967-154038856	FAM114A2	0	13	26	13	15	20	17	21	7	11	3	9	8	0	10	18	0	16.1457	13.0921	10.1836	14.7667	17.4065	21.63	10.4293	7.80267	8.2409	5.69019	10.9682	7.4017	0	22.1999	19.0137	11.5607	0.695795	0.858264	0.810701	0.417538	1	11.5607	0.511888	0.890484	0.574842	0.565398	1	11.5607	0.443105	0.863266	0.513289
chr7:156964026-156966269|chr7:156967092-156969086	NOM1	15	14	12	9	6	10	7	14	17	20	9	2	13	17	4	20	14.489	17.3877	6.04251	7.05017	5.90669	8.70325	8.90648	6.95289	18.9493	14.9835	17.0706	2.43738	12.0278	14.0513	8.87997	21.1263	11.5603	-0.514331	0.523252	-0.98295	0.325632	1	11.5603	0.106759	0.51268	0.208236	0.835044	1	11.5603	-0.924828	0.525247	-1.76075
chr7:24574278-24623665|chr7:24668660-24679130	CUFF.80926.5	0	0	0	0	91	0	0	192	0	0	0	0	0	0	0	0	0	0	0	0	89.5848	0	0	95.3539	0	0	0	0	0	0	0	0	11.5587	8.24362	4.20722	1.9594	0.0500661	1	11.5587	0	4.32804	0	1	1	11.5587	7.76322	4.20732	1.84517
chr1:44248038-44284834|chr1:44339322-44352849	ERI3	14	28	20	18	9	18	8	31	9	21	0	0	5	14	2	15	13.5231	34.7754	10.0708	14.1003	8.86004	15.6658	10.1788	15.3957	10.032	15.7326	0	0	4.62606	11.5716	4.43999	15.8448	11.5511	-0.501689	0.727728	-0.68939	0.490578	1	11.5511	0.423955	0.7905	0.536312	0.591743	1	11.5511	0.43435	0.755988	0.574546
chr21:34073268-34102834|chr21:34125480-34142407	MRPS6	12	12	13	24	12	14	7	22	12	14	8	5	6	25	8	0	11.5912	14.9038	6.54605	18.8005	11.8134	12.1845	8.90648	10.926	13.376	10.4884	15.1738	6.09344	5.55128	20.6636	17.7599	0	11.5487	-0.21633	0.555622	-0.389348	0.697019	1	11.5487	-0.0589914	0.588279	-0.100278	0.920124	1	11.5487	0.0440755	0.575846	0.0765404
chr12:96313454-96323947|chr12:96334865-96399985	CDK17	12	12	17	21	7	18	20	31	8	11	6	5	5	16	3	10	11.5912	14.9038	8.56022	16.4504	6.89114	15.6658	25.4471	15.3957	8.91733	8.2409	11.3804	6.09344	4.62606	13.2247	6.65998	10.5632	11.5382	0.30182	0.458606	0.658124	0.510458	1	11.5382	0.0866632	0.534107	0.162258	0.871103	1	11.5382	0.79449	0.492257	1.61397
chr8:70157240-70159504|chr8:70162854-70163464	NCOA2	18	7	15	12	7	12	7	18	11	23	6	10	8	19	5	18	17.3868	8.69386	7.55313	9.40023	6.89114	10.4439	8.90648	8.93943	12.2613	17.231	11.3804	12.1869	7.4017	15.7044	11.1	19.0137	11.5309	-0.262734	0.467886	-0.561534	0.574434	1	11.5309	-0.00847512	0.466314	-0.0181747	0.985499	1	11.5309	-0.608701	0.471966	-1.28971
chr8:108443698-108449822|chr8:108455930-108469825	EMC2	8	11	21	13	6	9	12	17	10	26	8	11	3	16	8	11	7.72747	13.6618	10.5744	10.1836	5.90669	7.83292	15.2683	8.44279	11.1467	19.4785	15.1738	13.4056	2.77564	13.2247	17.7599	11.6195	11.5114	-0.196371	0.487999	-0.4024	0.68739	1	11.5114	-0.475162	0.494563	-0.96077	0.336668	1	11.5114	-0.236647	0.502503	-0.470938
chr14:30653588-30670255|chr14:30675065-30694772	CUFF.16327.2	10	13	22	16	10	11	11	23	12	12	1	11	6	27	6	10	9.65933	16.1457	11.0779	12.5336	9.84449	9.57357	13.9959	11.4226	13.376	8.99007	1.89673	13.4056	5.55128	22.3167	13.32	10.5632	11.4795	-0.132959	0.475398	-0.27968	0.779723	1	11.4795	0.408448	0.508629	0.803038	0.421953	1	11.4795	-0.226309	0.486598	-0.465084
chr11:72921950-72984087|chr11:72989097-73000989	FCHSD2	18	12	22	7	5	13	10	37	7	16	4	0	16	25	3	17	17.3868	14.9038	11.0779	5.48347	4.92224	11.3142	12.7235	18.3755	7.80267	11.9868	7.58692	0	14.8034	20.6636	6.65998	17.9574	11.478	0.0066916	0.529159	0.0126457	0.98991	1	11.478	1.13513	0.576076	1.97045	0.0487868	1	11.478	-0.366939	0.531993	-0.689743
chr3:66221127-66236543|chr3:66263379-66346363	SLC25A26	14	9	32	27	8	9	14	42	7	22	3	8	7	2	2	14	13.5231	11.1778	16.1133	21.1505	7.87559	7.83292	17.813	20.8587	7.80267	16.4818	5.69019	9.74951	6.47649	1.65309	4.43999	14.7884	11.4642	-0.186358	0.506824	-0.367698	0.713098	1	11.4642	-0.590532	0.584939	-1.00956	0.312706	1	11.4642	0.996125	0.561908	1.77275
chr18:23993038-24064139|chr18:24069271-24080584	TTC39C	17	9	18	19	5	13	7	22	7	30	3	5	4	12	9	19	16.4209	11.1778	9.06376	14.8837	4.92224	11.3142	8.90648	10.926	7.80267	22.4752	5.69019	6.09344	3.70085	9.91855	19.9799	20.07	11.4591	-0.485663	0.535084	-0.907638	0.364069	1	11.4591	0.200475	0.55278	0.362667	0.716854	1	11.4591	-0.489811	0.547435	-0.894738
chr8:115418452-115587000|chr8:115623758-115669344	CUFF.52402.1	0	0	0	0	0	0	51	0	0	0	29	0	0	76	0	0	0	0	0	0	0	0	64.8901	0	0	0	55.0052	0	0	62.8175	0	0	11.4195	19.5625	4.20946	4.64728	NA	NA	11.4195	0.198286	4.09139	0.0484643	NA	NA	11.4195	0.0423375	4.08917	0.0103536
chr16:84733503-84740308|chr16:84745673-84758715	USP10	10	9	21	27	11	22	10	25	17	3	3	10	7	22	5	0	9.65933	11.1778	10.5744	21.1505	10.8289	19.1471	12.7235	12.4159	18.9493	2.24752	5.69019	12.1869	6.47649	18.184	11.1	0	11.407	0.0659026	0.681294	0.0967314	0.92294	1	11.407	-0.124933	0.728575	-0.171476	0.863849	1	11.407	0.625701	0.706993	0.885017
chr22:25360223-25375812|chr22:25381578-25405201	LRP5L	11	14	19	40	12	12	11	32	5	4	2	3	12	20	4	8	10.6253	17.3877	9.5673	31.3341	11.8134	10.4439	13.9959	15.8923	5.57333	2.99669	3.79346	3.65606	11.1026	16.5309	8.87997	8.45054	11.3777	-0.384162	0.464916	-0.826306	0.408631	1	11.3777	1.54486	0.600349	2.57327	0.0100743	1	11.3777	0.185376	0.492884	0.376104
chr1:205603353-205616477|chr1:205623891-205631631	ELK4	9	11	15	17	14	14	10	21	5	14	2	12	7	19	12	6	8.6934	13.6618	7.55313	13.317	13.7823	12.1845	12.7235	10.4293	5.57333	10.4884	3.79346	14.6243	6.47649	15.7044	26.6399	6.3379	11.3739	0.197558	0.490675	0.402624	0.687225	1	11.3739	0.521178	0.527708	0.987624	0.323337	1	11.3739	-0.0744579	0.49704	-0.149803
chr7:66205522-66240324|chr7:66241270-66286510	TPST1	20	15	21	14	8	10	11	34	10	5	4	10	8	9	9	5	19.3187	18.6297	10.5744	10.9669	7.87559	8.70325	13.9959	16.8856	11.1467	3.74586	7.58692	12.1869	7.4017	7.43891	19.9799	5.28159	11.3574	-0.27606	0.480398	-0.574648	0.565529	1	11.3574	0.101092	0.549084	0.184111	0.853927	1	11.3574	0.405002	0.516573	0.784018
chr14:55580354-55612018|chr14:55619312-55627911	KTN1	14	9	22	11	2	7	10	14	7	27	8	10	15	12	7	14	13.5231	11.1778	11.0779	8.61688	1.9689	6.09227	12.7235	6.95289	7.80267	20.2277	15.1738	12.1869	13.8782	9.91855	15.54	14.7884	11.3531	-0.712236	0.493606	-1.44292	0.149042	1	11.3531	-0.0762402	0.477062	-0.159812	0.873029	1	11.3531	-0.979819	0.499734	-1.96068
chr10:7796155-7797046|chr10:7802854-7806973	ATP5F1C	15	16	42	8	13	14	4	23	13	10	0	10	0	18	7	13	14.489	19.8717	21.1488	6.26682	12.7978	12.1845	5.08942	11.4226	14.4907	7.49173	0	12.1869	0	14.8778	15.54	13.7321	11.3494	-0.560724	0.740013	-0.757721	0.448618	1	11.3494	0.300233	0.77726	0.386272	0.699295	1	11.3494	-0.048397	0.759389	-0.0637315
chr15:101178980-101235081|chr15:101235577-101251136	CHSY1	18	12	11	20	22	14	7	39	6	10	4	5	15	4	6	7	17.3868	14.9038	5.53896	15.6671	21.6579	12.1845	8.90648	19.3688	6.688	7.49173	7.58692	6.09344	13.8782	3.30618	13.32	7.39422	11.3358	0.273557	0.482339	0.567146	0.570615	1	11.3358	0.380715	0.569543	0.668457	0.503842	1	11.3358	0.799435	0.515276	1.55147
chr1:1806538-1815755|chr1:1825499-1890819	GNB1	14	17	11	15	12	19	16	32	11	13	1	7	16	11	0	8	13.5231	21.1137	5.53896	11.7503	11.8134	16.5362	20.3577	15.8923	12.2613	9.73924	1.89673	8.53082	14.8034	9.092	0	8.45054	11.3312	0.363332	0.493669	0.735983	0.461741	1	11.3312	0.0526033	0.565896	0.0929559	0.925939	1	11.3312	0.859232	0.525993	1.63354
chr1:1806538-1815755|chr1:1825499-1839189	GNB1	14	17	11	15	12	19	16	32	11	13	1	7	16	11	0	8	13.5231	21.1137	5.53896	11.7503	11.8134	16.5362	20.3577	15.8923	12.2613	9.73924	1.89673	8.53082	14.8034	9.092	0	8.45054	11.3312	0.363332	0.493669	0.735983	0.461741	1	11.3312	0.0526033	0.565896	0.0929559	0.925939	1	11.3312	0.859232	0.525993	1.63354
chr8:140717709-140735250|chr8:140752316-140761164	PTK2	18	10	16	23	12	11	8	22	13	12	3	1	8	20	9	8	17.3868	12.4198	8.05667	18.0171	11.8134	9.57357	10.1788	10.926	14.4907	8.99007	5.69019	1.21869	7.4017	16.5309	19.9799	8.45054	11.3203	-0.377068	0.490218	-0.769185	0.441783	1	11.3203	0.68246	0.540556	1.26251	0.206764	1	11.3203	-0.244653	0.506771	-0.482769
chr5:129095075-129104955|chr5:129107062-129112854	ISOC1	13	16	23	15	5	19	13	29	7	8	4	6	4	17	6	12	12.5571	19.8717	11.5815	11.7503	4.92224	16.5362	16.5406	14.4024	7.80267	5.99338	7.58692	7.31213	3.70085	14.0513	13.32	12.6758	11.2878	-0.0595224	0.464854	-0.128045	0.898113	1	11.2878	0.59877	0.540157	1.10851	0.267641	1	11.2878	0.291399	0.490205	0.594444
chr11:86003451-86007541|chr11:86031611-86068650	CUFF.11601.2	9	13	22	19	9	13	6	28	11	24	3	7	23	15	4	1	8.6934	16.1457	11.0779	14.8837	8.86004	11.3142	7.63413	13.9058	12.2613	17.9801	5.69019	8.53082	21.2799	12.3982	8.87997	1.05632	11.287	-0.241692	0.523013	-0.462115	0.643999	1	11.287	-0.0543325	0.551224	-0.098567	0.921482	1	11.287	-0.0702794	0.541417	-0.129807
chr9:109038117-109050282|chr9:109050692-109057190	CUFF.58468.1	9	13	10	18	3	12	9	20	10	27	3	7	8	18	9	13	8.6934	16.1457	5.03542	14.1003	2.95335	10.4439	11.4512	9.9327	11.1467	20.2277	5.69019	8.53082	7.4017	14.8778	19.9799	13.7321	11.2714	-0.289267	0.523495	-0.552568	0.580559	1	11.2714	0.175194	0.527097	0.332375	0.739606	1	11.2714	-0.636197	0.527326	-1.20646
chr22:45702847-45729424|chr22:45740538-45760842	CUFF.55352.7	0	0	0	0	0	0	0	0	0	0	0	0	91	116	0	0	0	0	0	0	0	0	0	0	0	0	0	0	84.1944	95.8793	0	0	11.2546	0	4.32794	0	1	1	11.2546	7.69864	4.20783	1.8296	0.0673102	1	11.2546	-8.15714	4.20783	-1.93856
chr5:32126636-32135571|chr5:32143880-32173809	GOLPH3	11	10	17	27	8	19	12	24	15	23	2	4	11	8	2	11	10.6253	12.4198	8.56022	21.1505	7.87559	16.5362	15.2683	11.9192	16.72	17.231	3.79346	4.87475	10.1773	6.61237	4.43999	11.6195	11.239	-0.0321039	0.490335	-0.0654734	0.947797	1	11.239	-0.409391	0.544856	-0.751375	0.452427	1	11.239	0.59277	0.526918	1.12498
chr2:20297678-20307977|chr2:20327378-20350596	PUM2	19	16	31	11	8	10	12	18	0	13	7	23	15	0	0	11	18.3527	19.8717	15.6098	8.61688	7.87559	8.70325	15.2683	8.93943	0	9.73924	13.2771	28.0298	13.8782	0	0	11.6195	11.2363	-0.618857	0.979442	-0.631847	0.527487	1	11.2363	-0.944411	1.01511	-0.93035	0.35219	1	11.2363	0.619946	1.01296	0.612014
chr18:21705123-21765771|chr18:21819646-21838364	MIB1	17	10	25	19	5	13	8	33	17	7	7	6	12	6	6	6	16.4209	12.4198	12.5886	14.8837	4.92224	11.3142	10.1788	16.3889	18.9493	5.24421	13.2771	7.31213	11.1026	4.95927	13.32	6.3379	11.2262	-0.35126	0.483459	-0.726556	0.467498	1	11.2262	-0.361131	0.537462	-0.67192	0.501635	1	11.2262	0.379151	0.522812	0.725215
chr18:21741812-21765771|chr18:21819646-21838364	MIB1	17	10	25	19	5	13	8	33	17	7	7	6	12	6	6	6	16.4209	12.4198	12.5886	14.8837	4.92224	11.3142	10.1788	16.3889	18.9493	5.24421	13.2771	7.31213	11.1026	4.95927	13.32	6.3379	11.2262	-0.35126	0.483459	-0.726556	0.467498	1	11.2262	-0.361131	0.537462	-0.67192	0.501635	1	11.2262	0.379151	0.522812	0.725215
chr15:92992998-92996956|chr15:92998621-93000511	CUFF.20427.8	15	13	16	9	10	16	10	27	15	14	7	8	13	4	3	11	14.489	16.1457	8.05667	7.05017	9.84449	13.9252	12.7235	13.4091	16.72	10.4884	13.2771	9.74951	12.0278	3.30618	6.65998	11.6195	11.2183	0.181973	0.463545	0.392568	0.694638	1	11.2183	-0.558075	0.509189	-1.09601	0.273075	1	11.2183	0.566377	0.495934	1.14204
chr7:6105032-6111124|chr7:6115523-6135840	USP42	15	12	25	12	11	20	10	38	8	9	11	7	9	5	0	10	14.489	14.9038	12.5886	9.40023	10.8289	17.4065	12.7235	18.8721	8.91733	6.74255	20.864	8.53082	8.32692	4.13273	0	10.5632	11.2056	0.25545	0.462714	0.552068	0.580902	1	11.2056	-0.740492	0.549709	-1.34706	0.17796	1	11.2056	1.26882	0.523207	2.42508
chr1:81761852-81836884|chr1:81907230-81936727	ADGRL2	8	10	23	15	7	9	5	24	11	25	5	12	7	21	5	12	7.72747	12.4198	11.5815	11.7503	6.89114	7.83292	6.36177	11.9192	12.2613	18.7293	9.48365	14.6243	6.47649	17.3575	11.1	12.6758	11.1995	-0.345315	0.469278	-0.735843	0.461826	1	11.1995	-0.237944	0.470636	-0.505581	0.613151	1	11.1995	-0.489195	0.479914	-1.01934
chr5:68215949-68226289|chr5:68227009-68273389	PIK3R1	11	6	11	10	7	8	8	13	17	21	6	12	13	13	7	17	10.6253	7.45188	5.53896	7.83353	6.89114	6.9626	10.1788	6.45625	18.9493	15.7326	11.3804	14.6243	12.0278	10.7451	15.54	17.9574	11.181	-0.049738	0.478471	-0.103952	0.917207	1	11.181	-0.155917	0.443305	-0.351714	0.725053	1	11.181	-0.897127	0.465265	-1.9282
chr4:78066016-78237509|chr4:78255375-78265024	FRAS1	16	12	15	21	8	14	13	18	11	12	6	5	14	16	2	9	15.4549	14.9038	7.55313	16.4504	7.87559	12.1845	16.5406	8.93943	12.2613	8.99007	11.3804	6.09344	12.953	13.2247	4.43999	9.50685	11.172	-0.259913	0.455885	-0.570129	0.56859	1	11.172	0.150815	0.50476	0.298785	0.765104	1	11.172	0.0639597	0.481134	0.132935
chr8:41987563-42048377|chr8:42049707-42051900	KAT6A	16	13	21	15	7	16	10	25	12	7	5	12	12	9	6	4	15.4549	16.1457	10.5744	11.7503	6.89114	13.9252	12.7235	12.4159	13.376	5.24421	9.48365	14.6243	11.1026	7.43891	13.32	4.22527	11.1685	-0.199157	0.456595	-0.436178	0.662708	1	11.1685	-0.281406	0.513983	-0.5475	0.584036	1	11.1685	0.421277	0.494729	0.851532
chr1:117368485-117402185|chr1:117405645-117414712	MAN1A2	11	14	30	16	9	16	9	44	8	25	3	6	14	0	5	2	10.6253	17.3877	15.1063	12.5336	8.86004	13.9252	11.4512	21.8519	8.91733	18.7293	5.69019	7.31213	12.953	0	11.1	2.11263	11.1597	0.0436452	0.550751	0.0792466	0.936837	1	11.1597	-0.808055	0.63007	-1.28248	0.199673	1	11.1597	1.23531	0.608727	2.02933
chr6:160045882-160046497|chr6:160048543-160050472	IGF2R	12	14	18	12	12	8	13	23	6	7	4	10	9	14	9	12	11.5912	17.3877	9.06376	9.40023	11.8134	6.9626	16.5406	11.4226	6.688	5.24421	7.58692	12.1869	8.32692	11.5716	19.9799	12.6758	11.1527	-0.0039754	0.458262	-0.00867494	0.993078	1	11.1527	0.687933	0.509649	1.34982	0.177074	1	11.1527	-0.120187	0.469586	-0.255942
chr1:20950111-20969473|chr1:21002808-21050865	EIF4G3	12	9	26	24	11	11	12	30	13	15	2	7	6	8	7	7	11.5912	11.1778	13.0921	18.8005	10.8289	9.57357	15.2683	14.899	14.4907	11.2376	3.79346	8.53082	5.55128	6.61237	15.54	7.39422	11.1489	-0.121138	0.445482	-0.271926	0.785679	1	11.1489	-0.315809	0.516443	-0.611507	0.540864	1	11.1489	0.661751	0.490916	1.34799
chr1:20950108-20969473|chr1:21002808-21050865	CUFF.1190.9	12	9	26	24	11	11	12	30	13	15	2	7	6	8	7	7	11.5912	11.1778	13.0921	18.8005	10.8289	9.57357	15.2683	14.899	14.4907	11.2376	3.79346	8.53082	5.55128	6.61237	15.54	7.39422	11.1489	-0.121138	0.445482	-0.271926	0.785679	1	11.1489	-0.315809	0.516443	-0.611507	0.540864	1	11.1489	0.661751	0.490916	1.34799
None|chr1:21002808-21089137	EIF4G3	12	9	26	24	11	11	12	30	13	15	2	7	6	8	7	7	11.5912	11.1778	13.0921	18.8005	10.8289	9.57357	15.2683	14.899	14.4907	11.2376	3.79346	8.53082	5.55128	6.61237	15.54	7.39422	11.1489	-0.121138	0.445482	-0.271926	0.785679	1	11.1489	-0.315809	0.516443	-0.611507	0.540864	1	11.1489	0.661751	0.490916	1.34799
chr9:6814745-6849506|chr9:6893232-6980924	KDM4C	4	15	21	11	2	19	6	11	10	22	8	10	7	12	8	15	3.86373	18.6297	10.5744	8.61688	1.9689	16.5362	7.63413	5.46298	11.1467	16.4818	15.1738	12.1869	6.47649	9.91855	17.7599	15.8448	11.1422	-0.379237	0.546223	-0.694289	0.487501	1	11.1422	-0.194475	0.542203	-0.358675	0.719838	1	11.1422	-0.613805	0.553429	-1.10909
chr8:70174859-70213902|chr8:70216764-70296743	NCOA2	20	9	15	13	8	14	8	18	9	18	8	9	12	4	2	21	19.3187	11.1778	7.55313	10.1836	7.87559	12.1845	10.1788	8.93943	10.032	13.4851	15.1738	10.9682	11.1026	3.30618	4.43999	22.1827	11.1314	-0.278751	0.508461	-0.548224	0.583538	1	11.1314	-0.224097	0.531848	-0.421356	0.673495	1	11.1314	-0.111555	0.528182	-0.211206
chr7:83418483-83466481|chr7:83490274-83648427	SEMA3E	15	14	24	15	12	5	7	24	8	29	5	2	7	23	4	8	14.489	17.3877	12.085	11.7503	11.8134	4.35162	8.90648	11.9192	8.91733	21.726	9.48365	2.43738	6.47649	19.0106	8.87997	8.45054	11.1303	-0.55948	0.523572	-1.06858	0.285257	1	11.1303	-0.023046	0.552135	-0.0417398	0.966706	1	11.1303	-0.229915	0.545662	-0.421352
chr3:47088247-47097954|chr3:47106120-47113875	CUFF.41873.2	12	9	11	22	9	11	10	13	12	16	12	7	8	11	5	10	11.5912	11.1778	5.53896	17.2338	8.86004	9.57357	12.7235	6.45625	13.376	11.9868	22.7608	8.53082	7.4017	9.092	11.1	10.5632	11.1229	-0.294347	0.479669	-0.613647	0.539449	1	11.1229	-0.547301	0.500952	-1.09252	0.274604	1	11.1229	-0.0372536	0.5051	-0.0737549
chr3:47088249-47097954|chr3:47106120-47113875	SETD2	12	9	11	22	9	11	10	13	12	16	12	7	8	11	5	10	11.5912	11.1778	5.53896	17.2338	8.86004	9.57357	12.7235	6.45625	13.376	11.9868	22.7608	8.53082	7.4017	9.092	11.1	10.5632	11.1229	-0.294347	0.479669	-0.613647	0.539449	1	11.1229	-0.547301	0.500952	-1.09252	0.274604	1	11.1229	-0.0372536	0.5051	-0.0737549
chr7:152315338-152330600|chr7:152358675-152435625	KMT2C	8	17	17	16	6	16	9	38	6	10	5	4	12	16	6	11	7.72747	21.1137	8.56022	12.5336	5.90669	13.9252	11.4512	18.8721	6.688	7.49173	9.48365	4.87475	11.1026	13.2247	13.32	11.6195	11.1184	0.0940502	0.463756	0.202801	0.839291	1	11.1184	0.803254	0.529085	1.5182	0.128965	1	11.1184	0.0756773	0.47784	0.158374
chr13:63990200-64002384|chr13:64034537-64075241	CUFF.15556.2	26	20	17	27	5	8	10	10	5	10	0	3	4	12	2	32	25.1143	24.8396	8.56022	21.1505	4.92224	6.9626	12.7235	4.96635	5.57333	7.49173	0	3.65606	3.70085	9.91855	4.43999	33.8021	11.1139	-1.45238	0.688997	-2.10796	0.0350348	1	11.1139	1.54193	0.756188	2.03908	0.0414423	1	11.1139	-0.877334	0.706741	-1.24138
chr8:140735455-140739017|chr8:140752316-140761164	PTK2	6	10	18	8	3	10	10	13	12	15	8	11	15	23	8	9	5.7956	12.4198	9.06376	6.26682	2.95335	8.70325	12.7235	6.45625	13.376	11.2376	15.1738	13.4056	13.8782	19.0106	17.7599	9.50685	11.1082	-0.146443	0.49444	-0.296179	0.767093	1	11.1082	0.185661	0.46904	0.395833	0.692228	1	11.1082	-0.996844	0.482525	-2.06589
chr14:96334501-96341521|chr14:96347341-96362814	ATG2B	12	10	22	19	21	8	5	32	9	14	7	12	0	10	7	5	11.5912	12.4198	11.0779	14.8837	20.6734	6.9626	6.36177	15.8923	10.032	10.4884	13.2771	14.6243	0	8.26546	15.54	5.28159	11.0857	0.0242801	0.515069	0.0471395	0.962402	1	11.0857	-0.892894	0.581987	-1.53422	0.124976	1	11.0857	0.975518	0.568195	1.71687
chr10:134786-179993|chr10:221356-236837	ZMYND11	11	10	23	12	6	19	15	25	9	6	2	6	12	15	4	20	10.6253	12.4198	11.5815	9.40023	5.90669	16.5362	19.0853	12.4159	10.032	4.49504	3.79346	7.31213	11.1026	12.3982	8.87997	21.1263	11.0694	0.281256	0.461644	0.609249	0.54236	1	11.0694	1.0772	0.526794	2.04482	0.0408722	1	11.0694	-0.0349702	0.466662	-0.074937
None|chr10:221356-236837	ZMYND11	11	10	23	12	6	19	15	25	9	6	2	6	12	15	4	20	10.6253	12.4198	11.5815	9.40023	5.90669	16.5362	19.0853	12.4159	10.032	4.49504	3.79346	7.31213	11.1026	12.3982	8.87997	21.1263	11.0694	0.281256	0.461644	0.609249	0.54236	1	11.0694	1.0772	0.526794	2.04482	0.0408722	1	11.0694	-0.0349702	0.466662	-0.074937
chr2:25771540-25799384|chr2:25806337-25835537	ASXL2	9	13	26	17	10	16	11	19	7	13	8	7	18	12	0	10	8.6934	16.1457	13.0921	13.317	9.84449	13.9252	13.9959	9.43606	7.80267	9.73924	15.1738	8.53082	16.6538	9.91855	0	10.5632	11.052	-0.132954	0.461909	-0.287836	0.773472	1	11.052	0.0274271	0.51038	0.0537386	0.957143	1	11.052	0.190853	0.48789	0.39118
chr16:47463993-47497398|chr16:47547548-47580294	PHKB	16	12	27	13	12	19	12	21	16	8	6	6	6	8	1	11	15.4549	14.9038	13.5956	10.1836	11.8134	16.5362	15.2683	10.4293	17.8347	5.99338	11.3804	7.31213	5.55128	6.61237	2.21999	11.6195	11.0443	-0.0114707	0.452973	-0.0253232	0.979797	1	11.0443	-0.593589	0.532517	-1.11469	0.264985	1	11.0443	0.951249	0.508539	1.87055
chr9:106939107-106972004|chr9:106984409-107003293	ZNF462	15	13	26	18	12	17	8	36	7	15	6	5	8	13	0	9	14.489	16.1457	13.0921	14.1003	11.8134	14.7955	10.1788	17.8789	7.80267	11.2376	11.3804	6.09344	7.4017	10.7451	0	9.50685	11.0413	-0.0366992	0.434646	-0.0844346	0.932711	1	11.0413	-0.240548	0.5195	-0.463037	0.643338	1	11.0413	0.857433	0.485102	1.76753
chr17:67944372-67945408|chr17:67975958-67982251	BPTF	13	11	23	9	17	15	14	16	11	18	5	8	23	4	3	0	12.5571	13.6618	11.5815	7.05017	16.7356	13.0549	17.813	7.94616	12.2613	13.4851	9.48365	9.74951	21.2799	3.30618	6.65998	0	11.0391	0.291794	0.557142	0.523734	0.600464	1	11.0391	-0.517095	0.606699	-0.85231	0.394042	1	11.0391	0.774409	0.589113	1.31453
chr5:95755761-95763507|chr5:95783963-95788761	RHOBTB3	12	16	38	11	4	15	8	36	6	9	6	5	7	9	9	7	11.5912	19.8717	19.1346	8.61688	3.9378	13.0549	10.1788	17.8789	6.688	6.74255	11.3804	6.09344	6.47649	7.43891	19.9799	7.39422	11.0287	-0.347805	0.492842	-0.705713	0.480367	1	11.0287	0.336826	0.56585	0.595257	0.551672	1	11.0287	0.302143	0.526518	0.573851
chr2:31892134-31917925|chr2:31932135-31943301	MEMO1	20	6	13	10	7	5	10	26	12	21	9	10	11	11	4	11	19.3187	7.45188	6.54605	7.83353	6.89114	4.35162	12.7235	12.9125	13.376	15.7326	17.0706	12.1869	10.1773	9.092	8.87997	11.6195	11.0102	-0.118165	0.489227	-0.241534	0.809141	1	11.0102	-0.53673	0.500451	-1.07249	0.283499	1	11.0102	-0.105923	0.506228	-0.209239
chr1:225530638-225554905|chr1:225567414-225652685	ENAH	16	21	23	23	9	20	13	19	6	10	6	0	7	9	3	6	15.4549	26.0816	11.5815	18.0171	8.86004	17.4065	16.5406	9.43606	6.688	7.49173	11.3804	0	6.47649	7.43891	6.65998	6.3379	10.9907	-0.438783	0.467879	-0.937814	0.34834	1	10.9907	0.12874	0.587327	0.219197	0.826496	1	10.9907	0.928568	0.53087	1.74914
chr9:86304947-86305191|chr9:86310017-86310705	TUT7	5	7	20	13	5	4	15	14	6	30	11	24	8	10	0	12	4.82967	8.69386	10.0708	10.1836	4.92224	3.4813	19.0853	6.95289	6.688	22.4752	20.864	29.2485	7.4017	8.26546	0	12.6758	10.9899	-0.0537743	0.574358	-0.093625	0.925407	1	10.9899	-1.36668	0.577936	-2.36476	0.018042	1	10.9899	0.101421	0.597865	0.169639
chr14:60798160-60808324|chr14:60879835-60968228	MNAT1	10	19	19	23	11	15	6	16	15	14	3	6	11	9	2	12	9.65933	23.5976	9.5673	18.0171	10.8289	13.0549	7.63413	7.94616	16.72	10.4884	5.69019	7.31213	10.1773	7.43891	4.43999	12.6758	10.953	-0.593142	0.475272	-1.24801	0.212029	1	10.953	-0.196721	0.525597	-0.37428	0.708196	1	10.953	0.123564	0.512577	0.241063
chr15:25375763-25405460|chr15:25411971-25438052	CUFF.18422.5	65	0	0	0	0	0	0	0	59	62	0	0	0	0	0	0	62.7857	0	0	0	0	0	0	0	65.7653	46.4487	0	0	0	0	0	0	10.9375	-21.2113	4.20946	-5.03896	4.68071e-07	0.00609757	10.9375	-21.6651	4.20885	-5.14752	2.63958e-07	0.00515787	10.9375	0	4.32804	0
chr14:60808428-60811986|chr14:60879835-60968228	MNAT1	11	11	26	21	14	9	10	35	4	18	0	11	4	15	8	4	10.6253	13.6618	13.0921	16.4504	13.7823	7.83292	12.7235	17.3822	4.45867	13.4851	0	13.4056	3.70085	12.3982	17.7599	4.22527	10.9365	-0.0449372	0.520054	-0.0864088	0.931141	1	10.9365	0.0716758	0.586541	0.122201	0.90274	1	10.9365	0.556921	0.553181	1.00676
chr12:123485805-123498543|chr12:123499536-123523494	RILPL1	13	11	21	15	14	19	7	30	9	15	2	5	7	13	5	12	12.5571	13.6618	10.5744	11.7503	13.7823	16.5362	8.90648	14.899	10.032	11.2376	3.79346	6.09344	6.47649	10.7451	11.1	12.6758	10.9263	0.196904	0.434209	0.453476	0.650206	1	10.9263	0.289799	0.501811	0.577506	0.563598	1	10.9263	0.441752	0.459634	0.961094
chr17:46067667-46082440|chr17:46094701-46170854	KANSL1	16	8	15	18	3	17	5	22	9	25	1	3	7	8	8	26	15.4549	9.93584	7.55313	14.1003	2.95335	14.7955	6.36177	10.926	10.032	18.7293	1.89673	3.65606	6.47649	6.61237	17.7599	27.4642	10.9193	-0.384081	0.595159	-0.645342	0.518706	1	10.9193	0.625411	0.613422	1.01954	0.307945	1	10.9193	-0.670697	0.599949	-1.11792
chr1:172379182-172387132|chr1:172388809-172407771	DNM3	10	13	26	23	12	11	18	48	9	1	4	1	7	6	3	11	9.65933	16.1457	13.0921	18.0171	11.8134	9.57357	22.9024	23.8385	10.032	0.749173	7.58692	1.21869	6.47649	4.95927	6.65998	11.6195	10.8965	0.268286	0.504465	0.531823	0.594849	1	10.8965	0.718837	0.64238	1.11902	0.263131	1	10.8965	1.20652	0.551947	2.18594
chr7:90604249-90726566|chr7:90790652-90863174	CDK14	12	14	30	15	4	16	6	27	10	12	6	13	5	15	4	6	11.5912	17.3877	15.1063	11.7503	3.9378	13.9252	7.63413	13.4091	11.1467	8.99007	11.3804	15.8429	4.62606	12.3982	8.87997	6.3379	10.8965	-0.467173	0.469563	-0.994909	0.319781	1	10.8965	-0.539167	0.520324	-1.03621	0.300102	1	10.8965	0.319043	0.512854	0.622093
chr7:90709957-90726566|chr7:90790652-90863174	CDK14	12	14	30	15	4	16	6	27	10	12	6	13	5	15	4	6	11.5912	17.3877	15.1063	11.7503	3.9378	13.9252	7.63413	13.4091	11.1467	8.99007	11.3804	15.8429	4.62606	12.3982	8.87997	6.3379	10.8965	-0.467173	0.469563	-0.994909	0.319781	1	10.8965	-0.539167	0.520324	-1.03621	0.300102	1	10.8965	0.319043	0.512854	0.622093
chr4:15612414-15625251|chr4:15644708-15655203	FBXL5	14	7	10	8	11	6	9	16	12	11	9	18	9	15	7	8	13.5231	8.69386	5.03542	6.26682	10.8289	5.22195	11.4512	7.94616	13.376	8.2409	17.0706	21.9364	8.32692	12.3982	15.54	8.45054	10.8942	0.099464	0.503801	0.197427	0.843493	1	10.8942	-0.449955	0.496106	-0.906973	0.364421	1	10.8942	-0.317134	0.505996	-0.626752
chr8:69738204-69755423|chr8:69761875-69831766	CUFF.57124.3	19	14	23	13	7	8	8	16	12	16	5	3	11	7	4	20	18.3527	17.3877	11.5815	10.1836	6.89114	6.9626	10.1788	7.94616	13.376	11.9868	9.48365	3.65606	10.1773	5.78582	8.87997	21.1263	10.8723	-0.836118	0.493476	-1.69435	0.0901996	1	10.8723	0.236962	0.520487	0.45527	0.648915	1	10.8723	-0.543862	0.514723	-1.05661
chrX:10015858-10063444|chrX:10098579-10109777	WWC3	17	12	32	13	12	9	19	30	11	1	4	5	6	12	6	2	16.4209	14.9038	16.1133	10.1836	11.8134	7.83292	24.1747	14.899	12.2613	0.749173	7.58692	6.09344	5.55128	9.91855	13.32	2.11263	10.8709	0.00759973	0.52261	0.0145419	0.988398	1	10.8709	0.200278	0.62463	0.320634	0.748488	1	10.8709	0.989411	0.570234	1.7351
chr14:103657776-103662115|chr14:103662927-103669510	AL139300.1	16	11	16	20	5	11	13	31	0	7	6	6	10	16	5	16	15.4549	13.6618	8.05667	15.6671	4.92224	9.57357	16.5406	15.3957	0	5.24421	11.3804	7.31213	9.25213	13.2247	11.1	16.9011	10.8554	-0.159438	0.499615	-0.319122	0.749634	1	10.8554	1.19563	0.57852	2.0667	0.0387622	1	10.8554	-0.122803	0.513746	-0.239035
chr4:150761847-150798080|chr4:150817257-150828179	LRBA	8	16	22	13	10	10	11	22	8	14	3	5	9	25	0	20	7.72747	19.8717	11.0779	10.1836	9.84449	8.70325	13.9959	10.926	8.91733	10.4884	5.69019	6.09344	8.32692	20.6636	0	21.1263	10.8523	-0.152705	0.511893	-0.298314	0.765464	1	10.8523	0.74019	0.552225	1.34038	0.180123	1	10.8523	-0.320486	0.520439	-0.6158
chr7:102968117-103025062|chr7:103029418-103055643	FBXL13	6	11	14	11	4	6	11	14	15	18	7	22	4	15	7	6	5.7956	13.6618	7.04959	8.61688	3.9378	5.22195	13.9959	6.95289	16.72	13.4851	13.2771	26.8111	3.70085	12.3982	15.54	6.3379	10.8439	-0.233467	0.531157	-0.439544	0.660267	1	10.8439	-0.968301	0.52139	-1.85715	0.0632895	1	10.8439	-0.304683	0.546082	-0.557944
chr7:102968117-103025062|chr7:103029418-103046808	FBXL13	6	11	14	11	4	6	11	14	15	18	7	22	4	15	7	6	5.7956	13.6618	7.04959	8.61688	3.9378	5.22195	13.9959	6.95289	16.72	13.4851	13.2771	26.8111	3.70085	12.3982	15.54	6.3379	10.8439	-0.233467	0.531157	-0.439544	0.660267	1	10.8439	-0.968301	0.52139	-1.85715	0.0632895	1	10.8439	-0.304683	0.546082	-0.557944
chr12:26995408-26996741|chr12:26999676-27003235	TM7SF3	16	13	9	14	10	11	9	16	12	13	11	5	5	18	0	17	15.4549	16.1457	4.53188	10.9669	9.84449	9.57357	11.4512	7.94616	13.376	9.73924	20.864	6.09344	4.62606	14.8778	0	17.9574	10.8406	-0.250755	0.550146	-0.455798	0.648535	1	10.8406	-0.264121	0.573149	-0.460825	0.644924	1	10.8406	-0.0731057	0.56971	-0.128321
chr10:126905563-126970701|chr10:126990603-126996747	DOCK1	14	14	26	18	0	8	11	13	10	14	0	11	10	12	7	17	13.5231	17.3877	13.0921	14.1003	0	6.9626	13.9959	6.45625	11.1467	10.4884	0	13.4056	9.25213	9.91855	15.54	17.9574	10.8267	-1.11944	0.549747	-2.03628	0.0417223	1	10.8267	0.480988	0.563902	0.852964	0.393679	1	10.8267	-0.960482	0.564923	-1.7002
chr7:50626978-50669721|chr7:50703908-50705139	GRB10	13	15	25	20	17	18	13	28	4	3	2	3	8	8	5	11	12.5571	18.6297	12.5886	15.6671	16.7356	15.6658	16.5406	13.9058	4.45867	2.24752	3.79346	3.65606	7.4017	6.61237	11.1	11.6195	10.8237	0.0884042	0.41518	0.21293	0.831382	1	10.8237	1.3825	0.59616	2.31902	0.0203942	1	10.8237	0.81212	0.457709	1.77431
chr4:177351549-177353307|chr4:177360677-177362288	NEIL3	12	15	22	9	8	8	5	27	11	10	4	8	11	27	5	9	11.5912	18.6297	11.0779	7.05017	7.87559	6.9626	6.36177	13.4091	12.2613	7.49173	7.58692	9.74951	10.1773	22.3167	11.1	9.50685	10.8218	-0.390814	0.486457	-0.803389	0.42175	1	10.8218	0.54859	0.510164	1.07532	0.282231	1	10.8218	-0.594561	0.494285	-1.20287
chr1:230945454-230954332|chr1:230961303-230978559	CUFF.6922.2	14	16	20	13	7	13	12	23	10	9	2	6	8	12	4	18	13.5231	19.8717	10.0708	10.1836	6.89114	11.3142	15.2683	11.4226	11.1467	6.74255	3.79346	7.31213	7.4017	9.91855	8.87997	19.0137	10.7971	-0.229138	0.464807	-0.492975	0.62203	1	10.7971	0.613094	0.525843	1.16593	0.243645	1	10.7971	-0.0349055	0.485196	-0.071941
chr14:67678423-67685014|chr14:67690421-67691139	RDH11	14	16	25	19	7	19	12	25	5	16	2	2	3	10	4	16	13.5231	19.8717	12.5886	14.8837	6.89114	16.5362	15.2683	12.4159	5.57333	11.9868	3.79346	2.43738	2.77564	8.26546	8.87997	16.9011	10.787	-0.238559	0.497289	-0.479719	0.631427	1	10.787	0.503524	0.586091	0.859123	0.390273	1	10.787	0.482785	0.533168	0.905502
chr5:74741609-74745677|chr5:74750667-74751367	GFM2	8	18	31	7	7	13	7	26	15	26	0	4	7	8	5	15	7.72747	22.3556	15.6098	5.48347	6.89114	11.3142	8.90648	12.9125	16.72	19.4785	0	4.87475	6.47649	6.61237	11.1	15.8448	10.7692	-0.316374	0.57121	-0.553866	0.57967	1	10.7692	-0.164071	0.604319	-0.271497	0.786009	1	10.7692	0.0464703	0.594657	0.0781463
chr3:50107569-50108069|chr3:50108304-50109602	RBM5	15	12	15	29	8	11	0	25	14	13	5	5	8	12	2	19	14.489	14.9038	7.55313	22.7172	7.87559	9.57357	0	12.4159	15.6053	9.73924	9.48365	6.09344	7.4017	9.91855	4.43999	20.07	10.7675	-0.897884	0.55452	-1.61921	0.105402	1	10.7675	0.0730176	0.58079	0.125721	0.899953	1	10.7675	-0.448011	0.578067	-0.775016
chr15:29742781-29761138|chr15:29773357-29800645	CUFF.18493.3	14	7	12	17	16	12	5	27	7	8	7	7	25	14	2	9	13.5231	8.69386	6.04251	13.317	15.7512	10.4439	6.36177	13.4091	7.80267	5.99338	13.2771	8.53082	23.1303	11.5716	4.43999	9.50685	10.7372	0.188314	0.496106	0.379584	0.704254	1	10.7372	0.593073	0.533215	1.11226	0.266027	1	10.7372	-0.133708	0.50099	-0.266887
chr2:10607311-10644319|chr2:10668723-10671553	NOL10	6	15	26	13	7	10	8	20	12	11	4	12	9	17	4	12	5.7956	18.6297	13.0921	10.1836	6.89114	8.70325	10.1788	9.9327	13.376	8.2409	7.58692	14.6243	8.32692	14.0513	8.87997	12.6758	10.6981	-0.396889	0.469224	-0.84584	0.397642	1	10.6981	0.0253189	0.492498	0.0514092	0.958999	1	10.6981	-0.32225	0.486734	-0.662066
chr8:115418452-115587000|chr8:115623758-115661569	CUFF.52402.2	0	36	0	0	62	0	51	0	0	0	0	0	0	0	0	0	0	44.7113	0	0	61.0358	0	64.8901	0	0	0	0	0	0	0	0	0	10.6648	1.49627	4.08726	0.366083	0.714303	1	10.6648	0	4.32804	0	1	1	10.6648	7.20776	4.20789	1.71292
chr11:61364518-61366044|chr11:61367998-61368596	CUFF.10743.2	6	10	27	12	10	12	13	23	6	11	3	12	11	22	5	6	5.7956	12.4198	13.5956	9.40023	9.84449	10.4439	16.5406	11.4226	6.688	8.2409	5.69019	14.6243	10.1773	18.184	11.1	6.3379	10.6566	0.192337	0.473981	0.405791	0.684896	1	10.6566	0.382056	0.515148	0.741643	0.458304	1	10.6566	0.0342674	0.484546	0.0707207
chr19:58388245-58392975|chr19:58393487-58394496	RPS5	12	7	14	20	11	10	14	41	7	14	1	5	2	11	6	18	11.5912	8.69386	7.04959	15.6671	10.8289	8.70325	17.813	20.362	7.80267	10.4884	1.89673	6.09344	1.85043	9.092	13.32	19.0137	10.6416	0.440727	0.530081	0.831433	0.405729	1	10.6416	0.57986	0.59492	0.974685	0.329717	1	10.6416	0.468041	0.545894	0.857385
chr7:158749723-158759485|chr7:158764853-158767653	ESYT2	16	15	23	12	11	13	14	26	6	6	1	4	12	7	6	13	15.4549	18.6297	11.5815	9.40023	10.8289	11.3142	17.813	12.9125	6.688	4.49504	1.89673	4.87475	11.1026	5.78582	13.32	13.7321	10.6144	-0.0435318	0.446232	-0.097554	0.922286	1	10.6144	1.18189	0.562767	2.10015	0.0357158	1	10.6144	0.296251	0.472324	0.62722
chr19:21933237-21974728|chr19:21988909-22010791	ZNF208	13	15	12	22	8	13	13	20	7	21	5	3	9	8	0	17	12.5571	18.6297	6.04251	17.2338	7.87559	11.3142	16.5406	9.9327	7.80267	15.7326	9.48365	3.65606	8.32692	6.61237	0	17.9574	10.6061	-0.242658	0.535021	-0.453549	0.650153	1	10.6061	-0.0982818	0.589189	-0.166809	0.867521	1	10.6061	0.353221	0.567482	0.622436
chr5:143041890-143054438|chr5:143057747-143120987	ARHGAP26	19	5	26	28	10	17	12	32	9	18	0	0	8	4	0	19	18.3527	6.2099	13.0921	21.9339	9.84449	14.7955	15.2683	15.8923	10.032	13.4851	0	0	7.4017	3.30618	0	20.07	10.6053	-0.0990714	0.865279	-0.114497	0.908844	1	10.6053	0.348759	0.930297	0.374889	0.707743	1	10.6053	0.81165	0.893219	0.90868
chr7:22291241-22308338|chr7:22318037-22356829	RAPGEF5	5	14	22	14	10	14	9	15	5	6	4	4	5	14	13	16	4.82967	17.3877	11.0779	10.9669	9.84449	12.1845	11.4512	7.44952	5.57333	4.49504	7.58692	4.87475	4.62606	11.5716	28.8599	16.9011	10.605	-0.117063	0.513584	-0.227933	0.819698	1	10.605	1.40973	0.576974	2.44331	0.0145533	1	10.605	-0.52002	0.515824	-1.00814
chr9:133031164-133042086|chr9:133043926-133050782	GTF3C5	10	10	22	8	10	24	12	27	12	8	4	8	10	10	5	5	9.65933	12.4198	11.0779	6.26682	9.84449	20.8878	15.2683	13.4091	13.376	5.99338	7.58692	9.74951	9.25213	8.26546	11.1	5.28159	10.5899	0.599528	0.455295	1.31679	0.187909	1	10.5899	-0.146482	0.521192	-0.281052	0.77867	1	10.5899	0.848476	0.484979	1.74951
chr19:45022210-45025328|chr19:45025737-45028887	RELB	13	7	11	20	6	8	10	19	10	16	4	2	16	18	5	17	12.5571	8.69386	5.53896	15.6671	5.90669	6.9626	12.7235	9.43606	11.1467	11.9868	7.58692	2.43738	14.8034	14.8778	11.1	17.9574	10.5864	-0.273386	0.499186	-0.547664	0.583923	1	10.5864	0.801495	0.517664	1.54829	0.121552	1	10.5864	-0.783903	0.498409	-1.57281
chr21:34799462-34834409|chr21:34859578-34880556	RUNX1	5	8	28	14	13	22	21	38	11	13	2	0	10	5	0	12	4.82967	9.93584	14.0992	10.9669	12.7978	19.1471	26.7195	18.8721	12.2613	9.73924	3.79346	0	9.25213	4.13273	0	12.6758	10.5764	0.926623	0.545743	1.69791	0.0895245	1	10.5764	0.0440032	0.638106	0.068959	0.945022	1	10.5764	1.45805	0.583565	2.49852
chr1:180976646-180984676|chr1:181005463-181022638	STX6	12	7	27	18	14	14	5	36	9	3	0	5	8	21	8	9	11.5912	8.69386	13.5956	14.1003	13.7823	12.1845	6.36177	17.8789	10.032	2.24752	0	6.09344	7.4017	17.3575	17.7599	9.50685	10.5367	0.0860816	0.492726	0.174705	0.861312	1	10.5367	1.41152	0.58854	2.39834	0.0164694	1	10.5367	0.0243406	0.504701	0.0482276
chr3:67400851-67495797|chr3:67508903-67518246	SUCLG2	14	9	21	19	11	14	11	21	9	15	7	5	5	9	0	17	13.5231	11.1778	10.5744	14.8837	10.8289	12.1845	13.9959	10.4293	10.032	11.2376	13.2771	6.09344	4.62606	7.43891	0	17.9574	10.5163	-0.0922517	0.480588	-0.191956	0.847777	1	10.5163	-0.309386	0.540591	-0.572311	0.567111	1	10.5163	0.532117	0.519345	1.02459
chr7:42026412-42040037|chr7:42048696-42076751	GLI3	7	12	15	10	13	12	14	13	9	14	8	11	13	7	5	5	6.76153	14.9038	7.55313	7.83353	12.7978	10.4439	17.813	6.45625	10.032	10.4884	15.1738	13.4056	12.0278	5.78582	11.1	5.28159	10.4911	0.346467	0.484328	0.715356	0.474389	1	10.4911	-0.536966	0.51946	-1.0337	0.301277	1	10.4911	0.461238	0.508167	0.907651
chr4:3042245-3086938|chr4:3107423-3115303	CUFF.57386.1	0	0	66	32	0	0	0	0	0	31	15	19	0	42	0	0	0	0	33.2338	25.0673	0	0	0	0	0	23.2244	28.4509	23.1551	0	34.7149	0	0	10.4904	-6.53199	3.28463	-1.98865	0.0467396	1	10.4904	-1.0999	3.13475	-0.350874	0.725683	1	10.4904	-5.78891	3.2913	-1.75885
chr1:213129889-213167857|chr1:213176492-213230496	RPS6KC1	14	10	16	37	11	15	18	31	9	12	0	0	3	11	1	9	13.5231	12.4198	8.05667	28.984	10.8289	13.0549	22.9024	15.3957	10.032	8.99007	0	0	2.77564	9.092	2.21999	9.50685	10.4864	-0.0255145	0.647589	-0.0393991	0.968572	1	10.4864	0.246798	0.760851	0.32437	0.745658	1	10.4864	1.32152	0.699994	1.8879
chr12:108652049-108652271|chr12:108654410-108662028	CUFF.17649.8	95	0	0	0	0	87	0	0	0	0	0	0	0	0	0	0	91.7637	0	0	0	0	75.7183	0	0	0	0	0	0	0	0	0	0	10.4676	-0.277687	4.08591	-0.0679619	NA	NA	10.4676	0	4.32804	0	NA	NA	10.4676	21.0056	4.20906	4.99058
chr8:47396626-47407860|chr8:47440542-47595810	SPIDR	6	11	17	15	10	12	13	28	0	17	6	5	8	12	7	13	5.7956	13.6618	8.56022	11.7503	9.84449	10.4439	16.5406	13.9058	0	12.7359	11.3804	6.09344	7.4017	9.91855	15.54	13.7321	10.4565	0.363965	0.51134	0.711787	0.476597	1	10.4565	0.57636	0.562045	1.02547	0.305142	1	10.4565	0.164311	0.52043	0.315722
chr11:70348420-70354300|chr11:70356254-70362094	PPFIA1	12	12	25	23	12	15	8	23	7	11	5	9	7	11	0	11	11.5912	14.9038	12.5886	18.0171	11.8134	13.0549	10.1788	11.4226	7.80267	8.2409	9.48365	10.9682	6.47649	9.092	0	11.6195	10.4534	-0.288732	0.442839	-0.652003	0.514399	1	10.4534	-0.262876	0.522542	-0.50307	0.614915	1	10.4534	0.631014	0.494154	1.27696
chr2:144145739-144208602|chr2:144211579-144235675	CUFF.35138.6	10	8	23	8	4	21	7	21	15	15	8	8	4	7	5	14	9.65933	9.93584	11.5815	6.26682	3.9378	18.2768	8.90648	10.4293	16.72	11.2376	15.1738	9.74951	3.70085	5.78582	11.1	14.7884	10.4531	0.159247	0.512837	0.310522	0.756164	1	10.4531	-0.622935	0.539997	-1.15359	0.248668	1	10.4531	0.305963	0.536079	0.570743
chr1:8466023-8495062|chr1:8557523-8624309	CUFF.621.4	0	25	49	0	27	0	30	0	0	0	0	0	20	34	0	0	0	31.0495	24.6736	0	26.5801	0	38.1706	0	0	0	0	0	18.5043	28.1026	0	0	10.4425	0.214896	3.24158	0.0662936	0.947144	1	10.4425	5.75266	3.39747	1.69322	0.0904144	1	10.4425	0.467422	3.2452	0.144035
chr10:34131583-34269656|chr10:34284245-34317106	PARD3	9	10	17	14	13	12	16	21	9	16	5	3	7	8	7	8	8.6934	12.4198	8.56022	10.9669	12.7978	10.4439	20.3577	10.4293	10.032	11.9868	9.48365	3.65606	6.47649	6.61237	15.54	8.45054	10.4317	0.392517	0.465958	0.842387	0.399571	1	10.4317	-0.0623102	0.526496	-0.118349	0.905791	1	10.4317	0.617441	0.493301	1.25165
chr6:3068661-3076763|chr6:3077935-3080978	RIPK1	9	15	13	20	10	20	9	21	6	13	2	6	8	18	2	13	8.6934	18.6297	6.54605	15.6671	9.84449	17.4065	11.4512	10.4293	6.688	9.73924	3.79346	7.31213	7.4017	14.8778	4.43999	13.7321	10.4158	0.0273452	0.483793	0.0565224	0.954926	1	10.4158	0.557397	0.549495	1.01438	0.310401	1	10.4158	0.204862	0.504467	0.406097
chr8:42950455-42957093|chr8:42964474-42966472	HOOK3	11	12	20	18	17	11	12	20	4	12	2	4	8	9	6	14	10.6253	14.9038	10.0708	14.1003	16.7356	9.57357	15.2683	9.9327	4.45867	8.99007	3.79346	4.87475	7.4017	7.43891	13.32	14.7884	10.3923	0.0404776	0.455145	0.0889334	0.929135	1	10.3923	0.818645	0.544493	1.5035	0.13271	1	10.3923	0.282795	0.479019	0.590363
chr1:233161363-233177801|chr1:233208689-233217898	PCNX2	10	11	14	16	11	17	7	26	6	14	6	7	8	17	3	10	9.65933	13.6618	7.04959	12.5336	10.8289	14.7955	8.90648	12.9125	6.688	10.4884	11.3804	8.53082	7.4017	14.0513	6.65998	10.5632	10.382	0.201758	0.453525	0.444867	0.656416	1	10.382	0.12404	0.502647	0.246775	0.805083	1	10.382	0.262968	0.473096	0.555846
chr10:96533190-96544075|chr10:96576829-96586733	TM9SF3	13	9	28	14	9	4	15	13	7	12	6	7	9	10	6	12	12.5571	11.1778	14.0992	10.9669	8.86004	3.4813	19.0853	6.45625	7.80267	8.99007	11.3804	8.53082	8.32692	8.26546	13.32	12.6758	10.3735	-0.459459	0.484902	-0.94753	0.343369	1	10.3735	0.193611	0.524693	0.368999	0.712128	1	10.3735	-0.208727	0.507789	-0.411052
chr1:15848150-15872815|chr1:15876678-15909320	SPEN	15	5	11	20	0	11	13	24	7	5	8	14	0	23	7	7	14.489	6.2099	5.53896	15.6671	0	9.57357	16.5406	11.9192	7.80267	3.74586	15.1738	17.0616	0	19.0106	15.54	7.39422	10.3542	-0.141929	0.929733	-0.152655	0.87867	1	10.3542	-0.0566796	0.945002	-0.0599783	0.952173	1	10.3542	-0.126011	0.939631	-0.134107
chr2:152561035-152575135|chr2:152581049-152607338	FMNL2	10	19	18	21	7	19	17	23	6	20	0	2	4	13	0	11	9.65933	23.5976	9.06376	16.4504	6.89114	16.5362	21.63	11.4226	6.688	14.9835	0	2.43738	3.70085	10.7451	0	11.6195	10.3391	-0.0521485	0.678535	-0.0768545	0.938739	1	10.3391	0.081081	0.761493	0.106476	0.915204	1	10.3391	1.00672	0.719837	1.39854
chr4:53399839-53414614|chr4:53428183-53442652	FIP1L1	6	13	13	11	4	8	7	19	10	15	7	3	17	11	10	12	5.7956	16.1457	6.54605	8.61688	3.9378	6.9626	8.90648	9.43606	11.1467	11.2376	13.2771	3.65606	15.7286	9.092	22.1999	12.6758	10.3351	-0.269507	0.519856	-0.518427	0.604161	1	10.3351	0.555524	0.516317	1.07594	0.281955	1	10.3351	-0.950605	0.513903	-1.84978
chr3:119498927-119500694|chr3:119517315-119523605	TIMMDC1	12	10	16	17	11	11	8	31	13	9	5	13	3	13	0	13	11.5912	12.4198	8.05667	13.317	10.8289	9.57357	10.1788	15.3957	14.4907	6.74255	9.48365	15.8429	2.77564	10.7451	0	13.7321	10.3234	0.0612341	0.504258	0.121434	0.903347	1	10.3234	-0.630861	0.557006	-1.13259	0.257385	1	10.3234	0.648548	0.543648	1.19295
chr3:119498942-119500694|chr3:119517315-119523605	CUFF.42858.3	12	10	16	17	11	11	8	31	13	9	5	13	3	13	0	13	11.5912	12.4198	8.05667	13.317	10.8289	9.57357	10.1788	15.3957	14.4907	6.74255	9.48365	15.8429	2.77564	10.7451	0	13.7321	10.3234	0.0612341	0.504258	0.121434	0.903347	1	10.3234	-0.630861	0.557006	-1.13259	0.257385	1	10.3234	0.648548	0.543648	1.19295
chr3:183635793-183643479|chr3:183672484-183679085	KLHL24	15	6	32	15	8	17	10	32	13	7	1	8	8	16	3	5	14.489	7.45188	16.1133	11.7503	7.87559	14.7955	12.7235	15.8923	14.4907	5.24421	1.89673	9.74951	7.4017	13.2247	6.65998	5.28159	10.315	0.0314271	0.482795	0.0650941	0.948099	1	10.315	0.0557452	0.557532	0.0999856	0.920356	1	10.315	0.628438	0.519659	1.20933
chr7:148829848-148832633|chr7:148847305-148884163	EZH2	13	9	10	14	11	11	7	21	7	14	7	9	5	15	6	12	12.5571	11.1778	5.03542	10.9669	10.8289	9.57357	8.90648	10.4293	7.80267	10.4884	13.2771	10.9682	4.62606	12.3982	13.32	12.6758	10.3145	0.0538371	0.477823	0.112672	0.910291	1	10.3145	0.00426083	0.503947	0.00845491	0.993254	1	10.3145	-0.0710926	0.490324	-0.144991
chr7:148829848-148832633|chr7:148847305-148883196	EZH2	13	9	10	14	11	11	7	21	7	14	7	9	5	15	6	12	12.5571	11.1778	5.03542	10.9669	10.8289	9.57357	8.90648	10.4293	7.80267	10.4884	13.2771	10.9682	4.62606	12.3982	13.32	12.6758	10.3145	0.0538371	0.477823	0.112672	0.910291	1	10.3145	0.00426083	0.503947	0.00845491	0.993254	1	10.3145	-0.0710926	0.490324	-0.144991
chr1:100896671-100906851|chr1:100921841-100961827	CUFF.3658.3	17	19	22	14	9	15	15	34	6	0	0	18	6	0	3	4	16.4209	23.5976	11.0779	10.9669	8.86004	13.0549	19.0853	16.8856	6.688	0	0	21.9364	5.55128	0	6.65998	4.22527	10.3131	-0.0919224	0.940013	-0.0977884	0.9221	1	10.3131	-0.875819	1.03392	-0.847088	0.396946	1	10.3131	1.88575	1.00644	1.87367
chr12:46229639-46239678|chr12:46243314-46268525	SLC38A1	18	0	33	22	6	17	15	20	9	18	0	0	1	11	7	14	17.3868	0	16.6169	17.2338	5.90669	14.7955	19.0853	9.9327	10.032	13.4851	0	0	0.925213	9.092	15.54	14.7884	10.3013	-0.0611593	1.07469	-0.0569089	0.954618	1	10.3013	0.693052	1.11816	0.619813	0.535381	1	10.3013	0.318621	1.08835	0.292757
chr5:123512570-123545416|chr5:123575963-123588067	CUFF.47132.2	11	6	28	18	16	7	10	19	9	13	4	4	12	24	5	0	10.6253	7.45188	14.0992	14.1003	15.7512	6.09227	12.7235	9.43606	10.032	9.73924	7.58692	4.87475	11.1026	19.8371	11.1	0	10.2845	-0.116199	0.549748	-0.211367	0.832601	1	10.2845	0.382155	0.596433	0.640734	0.521695	1	10.2845	0.0272847	0.567625	0.0480681
chr2:28781842-28783906|chr2:28788809-28793862	PPP1CB	17	12	17	20	9	11	8	24	18	16	5	2	7	9	0	10	16.4209	14.9038	8.56022	15.6671	8.86004	9.57357	10.1788	11.9192	20.064	11.9868	9.48365	2.43738	6.47649	7.43891	0	10.5632	10.2834	-0.421498	0.506093	-0.832847	0.404931	1	10.2834	-0.735294	0.569185	-1.29184	0.196414	1	10.2834	0.605647	0.55949	1.0825
chr5:80675128-80678926|chr5:80744615-80761545	CUFF.46813.3	14	5	16	8	4	17	10	18	16	18	7	10	14	14	0	8	13.5231	6.2099	8.05667	6.26682	3.9378	14.7955	12.7235	8.93943	17.8347	13.4851	13.2771	12.1869	12.953	11.5716	0	8.45054	10.2632	0.237956	0.51564	0.461476	0.644457	1	10.2632	-0.649462	0.52865	-1.22853	0.219248	1	10.2632	0.143714	0.530121	0.271097
chr15:80059809-80098415|chr15:80122800-80131179	ZFAND6	7	8	26	12	19	12	5	22	12	10	0	8	9	16	8	8	6.76153	9.93584	13.0921	9.40023	18.7045	10.4439	6.36177	10.926	13.376	7.49173	0	9.74951	8.32692	13.2247	17.7599	8.45054	10.2503	0.229843	0.5011	0.458677	0.646466	1	10.2503	0.503901	0.544811	0.92491	0.355012	1	10.2503	0.0231762	0.509949	0.0454481
chr3:183635793-183643479|chr3:183651276-183663457	KLHL24	9	14	25	11	6	12	12	28	13	7	0	6	13	23	4	4	8.6934	17.3877	12.5886	8.61688	5.90669	10.4439	15.2683	13.9058	14.4907	5.24421	0	7.31213	12.0278	19.0106	8.87997	4.22527	10.2501	-0.0371517	0.532213	-0.069806	0.944348	1	10.2501	0.676126	0.588272	1.14934	0.250415	1	10.2501	0.00721257	0.547285	0.0131788
chr7:23182206-23185069|chr7:23187146-23195838	NUPL2	4	8	22	14	14	6	13	23	9	20	6	3	10	13	0	20	3.86373	9.93584	11.0779	10.9669	13.7823	5.22195	16.5406	11.4226	10.032	14.9835	11.3804	3.65606	9.25213	10.7451	0	21.1263	10.2492	0.352885	0.554231	0.636712	0.524313	1	10.2492	0.110341	0.579897	0.190277	0.849092	1	10.2492	0.0793467	0.560902	0.141463
chr7:22267012-22291174|chr7:22318037-22356829	RAPGEF5	9	11	24	13	14	8	7	34	7	12	2	10	9	16	5	7	8.6934	13.6618	12.085	10.1836	13.7823	6.9626	8.90648	16.8856	7.80267	8.99007	3.79346	12.1869	8.32692	13.2247	11.1	7.39422	10.2487	0.10188	0.464164	0.219492	0.826267	1	10.2487	0.235239	0.520131	0.452269	0.651075	1	10.2487	0.258696	0.486202	0.532076
chr1:115651484-115659640|chr1:115664268-115682363	VANGL1	16	9	18	14	3	16	5	32	8	6	3	6	8	12	6	20	15.4549	11.1778	9.06376	10.9669	2.95335	13.9252	6.36177	15.8923	8.91733	4.49504	5.69019	7.31213	7.4017	9.91855	13.32	21.1263	10.2486	-0.176845	0.514146	-0.343959	0.730877	1	10.2486	0.965983	0.568316	1.69973	0.0891822	1	10.2486	-0.324793	0.523537	-0.620382
chr4:147847222-147857552|chr4:147881932-147906637	ARHGAP10	12	10	14	10	11	10	12	22	8	14	5	12	16	11	3	5	11.5912	12.4198	7.04959	7.83353	10.8289	8.70325	15.2683	10.926	8.91733	10.4884	9.48365	14.6243	14.8034	9.092	6.65998	5.28159	10.2482	0.255711	0.468685	0.545593	0.585346	1	10.2482	-0.235897	0.504429	-0.467651	0.640034	1	10.2482	0.283261	0.488085	0.580351
chr3:179588995-179592643|chr3:179601790-179602651	MRPL47	9	16	14	17	5	9	11	23	8	14	12	5	2	5	2	17	8.6934	19.8717	7.04959	13.317	4.92224	7.83292	13.9959	11.4226	8.91733	10.4884	22.7608	6.09344	1.85043	4.13273	4.43999	17.9574	10.2341	-0.326932	0.572685	-0.570877	0.568083	1	10.2341	-0.695426	0.61761	-1.126	0.260168	1	10.2341	0.410763	0.612847	0.670253
chr7:50626978-50669721|chr7:50756056-50793223	GRB10	8	10	17	26	9	15	12	30	2	8	3	12	15	6	3	8	7.72747	12.4198	8.56022	20.3672	8.86004	13.0549	15.2683	14.899	2.22933	5.99338	5.69019	14.6243	13.8782	4.95927	6.65998	8.45054	10.2276	0.0941722	0.503864	0.1869	0.851739	1	10.2276	0.28166	0.582594	0.483458	0.62877	1	10.2276	0.598908	0.536607	1.1161
chr7:50626978-50669721|chr7:50756056-50792441	GRB10	8	10	17	26	9	15	12	30	2	8	3	12	15	6	3	8	7.72747	12.4198	8.56022	20.3672	8.86004	13.0549	15.2683	14.899	2.22933	5.99338	5.69019	14.6243	13.8782	4.95927	6.65998	8.45054	10.2276	0.0941722	0.503864	0.1869	0.851739	1	10.2276	0.28166	0.582594	0.483458	0.62877	1	10.2276	0.598908	0.536607	1.1161
chr7:50626978-50669721|chr7:50756056-50780626	CUFF.52626.10	8	10	17	26	9	15	12	30	2	8	3	12	15	6	3	8	7.72747	12.4198	8.56022	20.3672	8.86004	13.0549	15.2683	14.899	2.22933	5.99338	5.69019	14.6243	13.8782	4.95927	6.65998	8.45054	10.2276	0.0941722	0.503864	0.1869	0.851739	1	10.2276	0.28166	0.582594	0.483458	0.62877	1	10.2276	0.598908	0.536607	1.1161
chr7:50626978-50669721|chr7:50756056-50782423	GRB10	8	10	17	26	9	15	12	30	2	8	3	12	15	6	3	8	7.72747	12.4198	8.56022	20.3672	8.86004	13.0549	15.2683	14.899	2.22933	5.99338	5.69019	14.6243	13.8782	4.95927	6.65998	8.45054	10.2276	0.0941722	0.503864	0.1869	0.851739	1	10.2276	0.28166	0.582594	0.483458	0.62877	1	10.2276	0.598908	0.536607	1.1161
chr5:143314168-143399655|chr5:143400852-143403210	NR3C1	14	10	19	15	15	21	5	22	9	10	0	7	5	24	3	8	13.5231	12.4198	9.5673	11.7503	14.7667	18.2768	6.36177	10.926	10.032	7.49173	0	8.53082	4.62606	19.8371	6.65998	8.45054	10.2012	0.115767	0.510841	0.226621	0.820718	1	10.2012	0.565523	0.578471	0.977617	0.328264	1	10.2012	0.301673	0.531468	0.567623
chr5:143314168-143399655|None	NR3C1	14	10	19	15	15	21	5	22	9	10	0	7	5	24	3	8	13.5231	12.4198	9.5673	11.7503	14.7667	18.2768	6.36177	10.926	10.032	7.49173	0	8.53082	4.62606	19.8371	6.65998	8.45054	10.2012	0.115767	0.510841	0.226621	0.820718	1	10.2012	0.565523	0.578471	0.977617	0.328264	1	10.2012	0.301673	0.531468	0.567623
chr3:168032852-168036835|chr3:168041474-168043378	GOLIM4	11	14	18	13	15	15	9	17	7	16	3	0	11	21	4	6	10.6253	17.3877	9.06376	10.1836	14.7667	13.0549	11.4512	8.44279	7.80267	11.9868	5.69019	0	10.1773	17.3575	8.87997	6.3379	10.2005	0.0288465	0.509777	0.0565866	0.954875	1	10.2005	0.697528	0.573875	1.21547	0.224187	1	10.2005	0.10544	0.526671	0.2002
chr7:33357995-33367766|chr7:33388144-33505462	BBS9	14	16	13	14	8	18	4	21	10	8	5	4	6	4	8	14	13.5231	19.8717	6.54605	10.9669	7.87559	15.6658	5.08942	10.4293	11.1467	5.99338	9.48365	4.87475	5.55128	3.30618	17.7599	14.7884	10.1795	-0.309466	0.534857	-0.578595	0.562863	1	10.1795	0.311087	0.589658	0.527572	0.597796	1	10.1795	0.0535997	0.560143	0.0956894
chr15:89087516-89113724|chr15:89116521-89151676	ABHD2	12	7	20	29	10	11	14	35	4	16	5	2	9	7	0	12	11.5912	8.69386	10.0708	22.7172	9.84449	9.57357	17.813	17.3822	4.45867	11.9868	9.48365	2.43738	8.32692	5.78582	0	12.6758	10.1776	0.0353466	0.518795	0.068132	0.945681	1	10.1776	0.00973265	0.609094	0.0159789	0.987251	1	10.1776	0.915614	0.564916	1.6208
chr10:110919657-110964124|chr10:110985765-111000414	SHOC2	11	5	33	14	8	13	17	30	8	10	5	4	3	19	6	0	10.6253	6.2099	16.6169	10.9669	7.87559	11.3142	21.63	14.899	8.91733	7.49173	9.48365	4.87475	2.77564	15.7044	13.32	0	10.1691	0.280857	0.565506	0.496647	0.619438	1	10.1691	0.00875479	0.639058	0.0136995	0.98907	1	10.1691	0.851996	0.600281	1.41933
chr2:61499894-61522610|chr2:61533903-61536709	CUFF.31448.5	0	131	0	0	0	0	0	0	0	0	0	0	0	0	0	0	0	162.699	0	0	0	0	0	0	0	0	0	0	0	0	0	0	10.1687	-22.577	4.20735	-5.3661	NA	NA	10.1687	0	4.32804	0	NA	NA	10.1687	0	4.32804	0
chr12:91369949-91397713|chr12:91399379-91427948	CUFF.21375.4	0	43	0	65	0	0	0	61	0	0	0	23	0	0	0	0	0	53.4051	0	50.9179	0	0	0	30.2947	0	0	0	28.0298	0	0	0	0	10.1655	-1.77846	4.09016	-0.434814	0.663698	1	10.1655	-5.04119	4.21706	-1.19543	0.23192	1	10.1655	5.15781	4.21347	1.22412
chr9:33948587-33953284|chr9:33973237-33986759	CUFF.57392.5	9	10	22	12	8	25	8	16	11	11	7	7	8	15	5	0	8.6934	12.4198	11.0779	9.40023	7.87559	21.7581	10.1788	7.94616	12.2613	8.2409	13.2771	8.53082	7.4017	12.3982	11.1	0	10.16	0.197207	0.5274	0.373923	0.708461	1	10.16	-0.455719	0.580351	-0.785246	0.432309	1	10.16	0.652506	0.56166	1.16175
chr7:133306061-133317283|chr7:133375002-133475327	EXOC4	10	14	24	12	9	16	15	22	7	9	3	6	5	14	3	10	9.65933	17.3877	12.085	9.40023	8.86004	13.9252	19.0853	10.926	7.80267	6.74255	5.69019	7.31213	4.62606	11.5716	6.65998	10.5632	10.1436	0.114917	0.455706	0.252175	0.800906	1	10.1436	0.296401	0.541613	0.547256	0.584203	1	10.1436	0.599367	0.49092	1.22091
chr7:155474300-155503020|chr7:155509097-155533759	CNPY1	9	15	15	11	7	9	0	10	0	15	9	16	9	22	4	15	8.6934	18.6297	7.55313	8.61688	6.89114	7.83292	0	4.96635	0	11.2376	17.0706	19.499	8.32692	18.184	8.87997	15.8448	10.1391	-1.07671	0.727955	-1.47909	0.139116	1	10.1391	0.146633	0.707162	0.207354	0.835733	1	10.1391	-1.3615	0.732457	-1.85881
chr7:155483885-155503020|chr7:155509097-155545830	AC009403.2	9	15	15	11	7	9	0	10	0	15	9	16	9	22	4	15	8.6934	18.6297	7.55313	8.61688	6.89114	7.83292	0	4.96635	0	11.2376	17.0706	19.499	8.32692	18.184	8.87997	15.8448	10.1391	-1.07671	0.727955	-1.47909	0.139116	1	10.1391	0.146633	0.707162	0.207354	0.835733	1	10.1391	-1.3615	0.732457	-1.85881
chr1:98685067-98691074|chr1:98701903-98738236	SNX7	12	4	20	12	8	9	8	18	10	12	5	8	11	19	7	10	11.5912	4.96792	10.0708	9.40023	7.87559	7.83292	10.1788	8.93943	11.1467	8.99007	9.48365	9.74951	10.1773	15.7044	15.54	10.5632	10.1382	-0.0867842	0.465409	-0.186468	0.852077	1	10.1382	0.383575	0.476513	0.804963	0.420841	1	10.1382	-0.564263	0.46534	-1.21258
chr13:45149788-45151686|chr13:45207505-45252870	CUFF.15390.2	9	17	16	19	12	13	10	20	7	8	1	10	6	8	3	16	8.6934	21.1137	8.05667	14.8837	11.8134	11.3142	12.7235	9.9327	7.80267	5.99338	1.89673	12.1869	5.55128	6.61237	6.65998	16.9011	10.1335	-0.178764	0.495663	-0.360656	0.718357	1	10.1335	0.324295	0.568652	0.570287	0.568483	1	10.1335	0.332121	0.527625	0.629465
chr10:74825356-74838682|chr10:74843478-74959969	KAT6B	7	14	23	16	8	15	5	28	9	9	8	3	9	14	2	12	6.76153	17.3877	11.5815	12.5336	7.87559	13.0549	6.36177	13.9058	10.032	6.74255	15.1738	3.65606	8.32692	11.5716	4.43999	12.6758	10.1301	-0.168087	0.487841	-0.344553	0.730431	1	10.1301	0.196397	0.541537	0.362666	0.716854	1	10.1301	0.131812	0.513274	0.256807
chr2:63841232-63856305|chr2:63857936-63882465	UGP2	12	0	10	13	10	11	4	23	12	11	8	13	0	22	5	16	11.5912	0	5.03542	10.1836	9.84449	9.57357	5.08942	11.4226	13.376	8.2409	15.1738	15.8429	0	18.184	11.1	16.9011	10.0974	0.421481	0.772848	0.54536	0.585506	1	10.0974	-0.172116	0.764327	-0.225186	0.821835	1	10.0974	-0.346152	0.765729	-0.452055
chr7:100016930-100023418|chr7:100024307-100029860	CUFF.49643.3	0	130	0	0	0	0	0	0	0	0	0	0	0	0	0	0	0	161.457	0	0	0	0	0	0	0	0	0	0	0	0	0	0	10.0911	-22.4391	4.20736	-5.33331	NA	NA	10.0911	0	4.32804	0	NA	NA	10.0911	0	4.32804	0
chr1:20747655-20749722|chr1:20773610-20776596	HP1BP3	11	11	15	13	8	13	14	9	6	10	10	7	4	12	4	13	10.6253	13.6618	7.55313	10.1836	7.87559	11.3142	17.813	4.46971	6.688	7.49173	18.9673	8.53082	3.70085	9.91855	8.87997	13.7321	10.0878	-0.0559362	0.522371	-0.107081	0.914724	1	10.0878	-0.127599	0.560461	-0.227668	0.819905	1	10.0878	0.134249	0.545247	0.246217
chr3:119498927-119500694|chr3:119504021-119513640	TIMMDC1	12	13	16	26	4	11	14	16	10	10	5	0	11	12	5	6	11.5912	16.1457	8.05667	20.3672	3.9378	9.57357	17.813	7.94616	11.1467	7.49173	9.48365	0	10.1773	9.91855	11.1	6.3379	10.0679	-0.539589	0.533613	-1.0112	0.311921	1	10.0679	0.411945	0.599087	0.687622	0.491691	1	10.0679	0.0413909	0.564298	0.0733495
chr1:20997633-21002712|chr1:21111383-21167960	EIF4G3	7	6	17	21	6	6	6	18	10	12	5	7	20	20	8	3	6.76153	7.45188	8.56022	16.4504	5.90669	5.22195	7.63413	8.93943	11.1467	8.99007	9.48365	8.53082	18.5043	16.5309	17.7599	3.16895	10.0651	-0.497488	0.529365	-0.939784	0.347328	1	10.0651	0.538006	0.530033	1.01504	0.310085	1	10.0651	-0.978095	0.529444	-1.8474
chr6:7108060-7176654|chr6:7189322-7210803	CUFF.48760.3	43	0	0	0	30	47	0	0	20	0	14	0	0	0	0	0	41.5351	0	0	0	29.5335	40.9053	0	0	22.2933	0	26.5542	0	0	0	0	0	10.0513	0.762834	4.08907	0.186554	0.85201	1	10.0513	-5.84003	4.21241	-1.38639	0.165629	1	10.0513	6.37021	4.20929	1.51337
chr7:27603325-27629370|chr7:27649633-27662697	CUFF.48236.3	21	30	53	0	0	0	21	0	0	23	0	0	0	21	0	14	20.2846	37.2594	26.6877	0	0	0	26.7195	0	0	17.231	0	0	0	17.3575	0	14.7884	10.0205	-1.66484	3.03672	-0.548236	0.58353	1	10.0205	0.888006	3.0591	0.290284	0.771599	1	10.0205	-0.282118	3.04647	-0.0926046
chr4:147939899-147946616|chr4:147966839-148023262	ARHGAP10	9	7	16	11	11	8	11	18	8	11	7	7	8	12	5	17	8.6934	8.69386	8.05667	8.61688	10.8289	6.9626	13.9959	8.93943	8.91733	8.2409	13.2771	8.53082	7.4017	9.91855	11.1	17.9574	10.0082	0.230987	0.474515	0.486786	0.62641	1	10.0082	0.287058	0.495753	0.579034	0.562566	1	10.0082	-0.212172	0.475694	-0.446025
chr13:50910140-50927406|chr13:50949505-50953904	RNASEH2B	14	7	12	6	4	12	5	15	7	12	12	19	6	15	3	11	13.5231	8.69386	6.04251	4.70012	3.9378	10.4439	6.36177	7.44952	7.80267	8.99007	22.7608	23.1551	5.55128	12.3982	6.65998	11.6195	10.0056	-0.171128	0.550201	-0.311028	0.75578	1	10.0056	-0.705851	0.540038	-1.30704	0.1912	1	10.0056	-0.378873	0.560028	-0.676526
chr13:50910140-50927406|chr13:50949505-50950025	RNASEH2B	14	7	12	6	4	12	5	15	7	12	12	19	6	15	3	11	13.5231	8.69386	6.04251	4.70012	3.9378	10.4439	6.36177	7.44952	7.80267	8.99007	22.7608	23.1551	5.55128	12.3982	6.65998	11.6195	10.0056	-0.171128	0.550201	-0.311028	0.75578	1	10.0056	-0.705851	0.540038	-1.30704	0.1912	1	10.0056	-0.378873	0.560028	-0.676526
chr13:50910140-50927406|chr13:50949505-50960144	RNASEH2B	14	7	12	6	4	12	5	15	7	12	12	19	6	15	3	11	13.5231	8.69386	6.04251	4.70012	3.9378	10.4439	6.36177	7.44952	7.80267	8.99007	22.7608	23.1551	5.55128	12.3982	6.65998	11.6195	10.0056	-0.171128	0.550201	-0.311028	0.75578	1	10.0056	-0.705851	0.540038	-1.30704	0.1912	1	10.0056	-0.378873	0.560028	-0.676526
chr6:42573993-42592150|chr6:42594304-42603587	CUFF.49879.2	8	13	22	9	10	14	8	34	12	17	3	11	4	6	3	8	7.72747	16.1457	11.0779	7.05017	9.84449	12.1845	10.1788	16.8856	13.376	12.7359	5.69019	13.4056	3.70085	4.95927	6.65998	8.45054	10.0046	0.283264	0.469115	0.603827	0.545959	1	10.0046	-1.01061	0.544616	-1.85564	0.0635045	1	10.0046	1.11815	0.529031	2.11359
chr8:131904322-131940498|chr8:131946633-131949968	EFR3A	13	9	15	15	10	5	11	20	9	9	0	7	7	17	3	25	12.5571	11.1778	7.55313	11.7503	9.84449	4.35162	13.9959	9.9327	10.032	6.74255	0	8.53082	6.47649	14.0513	6.65998	26.4079	10.004	-0.177227	0.538798	-0.328931	0.742208	1	10.004	1.03397	0.580132	1.7823	0.0747008	1	10.004	-0.55015	0.541871	-1.01528
chrX:124737197-124894295|chrX:124896241-124963536	TENM1	10	7	14	16	7	15	8	27	6	11	5	6	4	12	3	25	9.65933	8.69386	7.04959	12.5336	6.89114	13.0549	10.1788	13.4091	6.688	8.2409	9.48365	7.31213	3.70085	9.91855	6.65998	26.4079	9.99265	0.226748	0.524935	0.431954	0.665775	1	9.99265	0.598368	0.563448	1.06198	0.288247	1	9.99265	-0.107775	0.529587	-0.203508
chr1:243512426-243545509|chr1:243843282-243843543	AKT3	14	3	24	11	13	24	13	28	8	11	4	6	5	12	4	2	13.5231	3.72594	12.085	8.61688	12.7978	20.8878	16.5406	13.9058	8.91733	8.2409	7.58692	7.31213	4.62606	9.91855	8.87997	2.11263	9.97984	0.711278	0.476367	1.49313	0.135403	1	9.97984	-0.37134	0.569932	-0.651552	0.51469	1	9.97984	1.35828	0.52674	2.57866
chr8:134590355-134600435|chr8:134610655-134637460	ZFAT	18	12	26	13	10	14	14	35	12	4	4	4	4	12	0	4	17.3868	14.9038	13.0921	10.1836	9.84449	12.1845	17.813	17.3822	13.376	2.99669	7.58692	4.87475	3.70085	9.91855	0	4.22527	9.96684	0.0568977	0.494592	0.11504	0.908414	1	9.96684	-0.465534	0.620519	-0.750234	0.453114	1	9.96684	1.49895	0.574021	2.61132
chr10:5786050-5794884|chr10:5800705-5813213	GDI2	9	11	16	15	5	14	6	26	8	14	5	9	8	10	6	10	8.6934	13.6618	8.05667	11.7503	4.92224	12.1845	7.63413	12.9125	8.91733	10.4884	9.48365	10.9682	7.4017	8.26546	13.32	10.5632	9.95147	-0.0872299	0.470365	-0.185452	0.852875	1	9.95147	-0.075777	0.507076	-0.149439	0.881207	1	9.95147	0.035113	0.492107	0.0713524
chr9:4793227-4823547|chr9:4827033-4833153	RCL1	20	7	10	22	2	11	7	28	10	23	4	7	9	4	3	11	19.3187	8.69386	5.03542	17.2338	1.9689	9.57357	8.90648	13.9058	11.1467	17.231	7.58692	8.53082	8.32692	3.30618	6.65998	11.6195	9.94027	-0.490487	0.560441	-0.87518	0.381476	1	9.94027	-0.623293	0.602188	-1.03505	0.300647	1	9.94027	0.247879	0.599837	0.413244
chr8:60679082-60741258|chr8:60743097-60780999	CUFF.56054.3	12	7	38	8	8	22	9	26	6	8	2	14	12	6	5	1	11.5912	8.69386	19.1346	6.26682	7.87559	19.1471	11.4512	12.9125	6.688	5.99338	3.79346	17.0616	11.1026	4.95927	11.1	1.05632	9.92672	0.144863	0.545666	0.265479	0.790641	1	9.92672	-0.332912	0.622331	-0.534943	0.592689	1	9.92672	0.942461	0.591342	1.59377
chr1:236803642-236806143|chr1:236816543-236824118	MTR	12	7	19	21	10	11	11	31	9	17	0	7	7	16	0	12	11.5912	8.69386	9.5673	16.4504	9.84449	9.57357	13.9959	15.3957	10.032	12.7359	0	8.53082	6.47649	13.2247	0	12.6758	9.92426	0.0795889	0.518353	0.153542	0.877971	1	9.92426	0.060514	0.578785	0.104554	0.91673	1	9.92426	0.475495	0.547154	0.869033
chr2:71380565-71396140|chr2:71418639-71422813	ZNF638	9	3	25	10	11	11	7	23	12	14	2	9	7	19	10	2	8.6934	3.72594	12.5886	7.83353	10.8289	9.57357	8.90648	11.4226	13.376	10.4884	3.79346	10.9682	6.47649	15.7044	22.1999	2.11263	9.91828	0.267165	0.547404	0.488057	0.625509	1	9.91828	0.129195	0.5674	0.227696	0.819882	1	9.91828	-0.0889311	0.551584	-0.161228
chr1:202767060-202773117|chr1:202777094-202808101	KDM5B	14	11	15	24	15	0	8	29	8	6	0	5	6	15	7	12	13.5231	13.6618	7.55313	18.8005	14.7667	0	10.1788	14.4024	8.91733	4.49504	0	6.09344	5.55128	12.3982	15.54	12.6758	9.90984	-0.418906	0.593083	-0.706318	0.47999	1	9.90984	1.13009	0.668094	1.69151	0.09074	1	9.90984	-0.182965	0.610862	-0.29952
chr12:69588262-69589484|chr12:69593613-69597155	CCT2	10	12	17	13	14	11	11	22	11	16	2	6	7	10	4	7	9.65933	14.9038	8.56022	10.1836	13.7823	9.57357	13.9959	10.926	12.2613	11.9868	3.79346	7.31213	6.47649	8.26546	8.87997	7.39422	9.87215	0.173644	0.456116	0.380702	0.703424	1	9.87215	-0.290343	0.521671	-0.556564	0.577826	1	9.87215	0.642326	0.494579	1.29873
chr20:32359642-32366383|chr20:32369123-32371777	CUFF.34539.5	0	0	0	0	0	0	124	0	0	0	0	0	0	0	0	0	0	0	0	0	0	0	157.772	0	0	0	0	0	0	0	0	0	9.86075	22.0176	4.20743	5.23302	NA	NA	9.86075	0	4.32804	0	NA	NA	9.86075	24.9955	4.20753	5.94066
chr4:39698390-39737419|chr4:39774933-39777681	UBE2K	8	11	15	13	6	12	10	21	0	24	0	7	10	23	6	10	7.72747	13.6618	7.55313	10.1836	5.90669	10.4439	12.7235	10.4293	0	17.9801	0	8.53082	9.25213	19.0106	13.32	10.5632	9.83039	0.0323279	0.59518	0.0543162	0.956683	1	9.83039	0.826351	0.627145	1.31764	0.187625	1	9.83039	-0.408871	0.596495	-0.685456
chr4:150735366-150761782|chr4:150808398-150817123	LRBA	16	0	16	12	5	16	7	21	7	22	0	7	13	9	8	15	15.4549	0	8.05667	9.40023	4.92224	13.9252	8.90648	10.4293	7.80267	16.4818	0	8.53082	12.0278	7.43891	17.7599	15.8448	9.81136	0.197098	0.604208	0.326208	0.744267	1	9.81136	0.545966	0.619102	0.881868	0.377848	1	9.81136	-0.425047	0.600471	-0.707855
chr4:105438036-105446382|chr4:105456745-105473893	PPA2	11	15	19	13	4	9	8	27	11	17	3	4	0	12	5	15	10.6253	18.6297	9.5673	10.1836	3.9378	7.83292	10.1788	13.4091	12.2613	12.7359	5.69019	4.87475	0	9.91855	11.1	15.8448	9.79938	-0.417849	0.579326	-0.721268	0.470745	1	9.79938	-0.0323412	0.619421	-0.052212	0.95836	1	9.79938	0.00156611	0.605646	0.00258585
chr4:39910338-39913610|chr4:39925933-39926774	PDS5A	0	11	22	10	8	8	0	16	9	21	6	22	12	6	2	16	0	13.6618	11.0779	7.83353	7.87559	6.9626	0	7.94616	10.032	15.7326	11.3804	26.8111	11.1026	4.95927	4.43999	16.9011	9.79479	-0.465901	0.766379	-0.607924	0.543238	1	9.79479	-0.750799	0.748341	-1.00328	0.315723	1	9.79479	-0.694172	0.773476	-0.897471
chr19:8445111-8455404|chr19:8463686-8465323	HNRNPM	8	12	17	13	14	21	0	15	13	15	5	5	11	11	3	8	7.72747	14.9038	8.56022	10.1836	13.7823	18.2768	0	7.44952	14.4907	11.2376	9.48365	6.09344	10.1773	9.092	6.65998	8.45054	9.78555	-0.0161932	0.540317	-0.0299697	0.976091	1	9.78555	-0.249734	0.576166	-0.433442	0.664694	1	9.78555	0.196198	0.563753	0.348021
chr12:28190641-28225794|chr12:28259442-28305648	CCDC91	16	9	14	21	6	13	11	14	13	15	8	0	0	8	2	15	15.4549	11.1778	7.04959	16.4504	5.90669	11.3142	13.9959	6.95289	14.4907	11.2376	15.1738	0	0	6.61237	4.43999	15.8448	9.75635	-0.4025	0.785249	-0.512576	0.608248	1	9.75635	-0.578922	0.828076	-0.699117	0.484479	1	9.75635	0.475206	0.819981	0.579533
chr12:111932659-111933885|chr12:111943369-111991757	TMEM116	10	5	22	5	7	14	13	13	10	10	4	4	7	14	11	9	9.65933	6.2099	11.0779	3.91676	6.89114	12.1845	16.5406	6.45625	11.1467	7.49173	7.58692	4.87475	6.47649	11.5716	24.4199	9.50685	9.75072	0.372641	0.533036	0.699091	0.484495	1	9.75072	0.632819	0.559747	1.13055	0.258247	1	9.75072	-0.247607	0.528363	-0.468631
chr12:111932731-111933885|chr12:111943369-111991757	TMEM116	10	5	22	5	7	14	13	13	10	10	4	4	7	14	11	9	9.65933	6.2099	11.0779	3.91676	6.89114	12.1845	16.5406	6.45625	11.1467	7.49173	7.58692	4.87475	6.47649	11.5716	24.4199	9.50685	9.75072	0.372641	0.533036	0.699091	0.484495	1	9.75072	0.632819	0.559747	1.13055	0.258247	1	9.75072	-0.247607	0.528363	-0.468631
chr15:51863010-51869216|chr15:51902036-51908775	TMOD3	5	0	22	14	13	13	5	22	8	14	7	7	12	19	5	8	4.82967	0	11.0779	10.9669	12.7978	11.3142	6.36177	10.926	8.91733	10.4884	13.2771	8.53082	11.1026	15.7044	11.1	8.45054	9.74034	0.529816	0.529756	1.00011	0.317256	1	9.74034	0.204082	0.538673	0.378862	0.704791	1	9.74034	-0.159628	0.522236	-0.305663
chr5:74805284-74813839|chr5:74841679-74848631	FAM169A	11	16	22	18	6	12	11	9	2	13	7	2	11	8	7	5	10.6253	19.8717	11.0779	14.1003	5.90669	10.4439	13.9959	4.46971	2.22933	9.73924	13.2771	2.43738	10.1773	6.61237	15.54	5.28159	9.73661	-0.714159	0.535378	-1.33393	0.182226	1	9.73661	0.405911	0.600124	0.67638	0.4988	1	9.73661	-0.0857619	0.568137	-0.150953
chr5:74805284-74813839|chr5:74841679-74866750	FAM169A	11	16	22	18	6	12	11	9	2	13	7	2	11	8	7	5	10.6253	19.8717	11.0779	14.1003	5.90669	10.4439	13.9959	4.46971	2.22933	9.73924	13.2771	2.43738	10.1773	6.61237	15.54	5.28159	9.73661	-0.714159	0.535378	-1.33393	0.182226	1	9.73661	0.405911	0.600124	0.67638	0.4988	1	9.73661	-0.0857619	0.568137	-0.150953
chr6:100767345-100798712|chr6:100805880-100848147	ASCC3	5	11	16	19	9	11	8	15	6	9	4	9	4	17	8	10	4.82967	13.6618	8.05667	14.8837	8.86004	9.57357	10.1788	7.44952	6.688	6.74255	7.58692	10.9682	3.70085	14.0513	17.7599	10.5632	9.72217	-0.203466	0.510851	-0.398288	0.690418	1	9.72217	0.472278	0.547609	0.862436	0.388448	1	9.72217	-0.306535	0.522861	-0.586265
chr13:26254769-26337566|chr13:26353880-26385210	CDK8	23	8	12	22	10	11	6	22	7	15	4	2	6	19	0	11	22.2165	9.93584	6.04251	17.2338	9.84449	9.57357	7.63413	10.926	7.80267	11.2376	7.58692	2.43738	5.55128	15.7044	0	11.6195	9.70915	-0.513773	0.551893	-0.930929	0.35189	1	9.70915	0.263999	0.612929	0.430717	0.666674	1	9.70915	0.10144	0.583424	0.17387
chr19:40733364-40736985|chr19:40737769-40739356	ITPKC	17	15	9	24	9	13	5	23	8	15	7	3	4	5	3	7	16.4209	18.6297	4.53188	18.8005	8.86004	11.3142	6.36177	11.4226	8.91733	11.2376	13.2771	3.65606	3.70085	4.13273	6.65998	7.39422	9.70734	-0.554341	0.51711	-1.072	0.283721	1	9.70734	-0.796743	0.607713	-1.31105	0.189841	1	9.70734	0.874145	0.590729	1.47977
chr10:94236120-94245945|chr10:94246621-94252315	PLCE1	17	10	17	22	5	10	14	19	8	14	4	12	4	6	0	9	16.4209	12.4198	8.56022	17.2338	4.92224	8.70325	17.813	9.43606	8.91733	10.4884	7.58692	14.6243	3.70085	4.95927	0	9.50685	9.70582	-0.438625	0.501787	-0.874127	0.382049	1	9.70582	-1.07593	0.592517	-1.81587	0.0693903	1	9.70582	0.999527	0.581217	1.71971
chr2:8888073-8908620|chr2:8958642-9003539	MBOAT2	21	12	9	11	4	9	14	18	12	11	3	0	6	9	6	14	20.2846	14.9038	4.53188	8.61688	3.9378	7.83292	17.813	8.93943	13.376	8.2409	5.69019	0	5.55128	7.43891	13.32	14.7884	9.70412	-0.318202	0.600061	-0.530284	0.595915	1	9.70412	0.513623	0.651153	0.78879	0.430235	1	9.70412	-0.082494	0.619706	-0.133118
chr12:100267396-100282942|chr12:100298175-100311043	SCYL2	13	9	20	7	8	12	7	21	8	22	7	13	7	12	0	7	12.5571	11.1778	10.0708	5.48347	7.87559	10.4439	8.90648	10.4293	8.91733	16.4818	13.2771	15.8429	6.47649	9.91855	0	7.39422	9.70331	-0.0317817	0.488893	-0.0650074	0.948168	1	9.70331	-1.04276	0.529977	-1.96756	0.0491181	1	9.70331	0.512117	0.532234	0.962203
chr19:18532795-18537600|chr19:18538436-18539370	CUFF.28223.2	24	0	0	43	0	28	16	0	0	0	0	0	18	0	0	35	23.1824	0	0	33.6842	0	24.3691	20.3577	0	0	0	0	0	16.6538	0	0	36.9711	9.70114	-0.348425	3.24432	-0.107395	0.914475	1	9.70114	5.95282	3.39721	1.75227	0.079728	1	9.70114	-0.266183	3.24693	-0.0819798
chr13:77698539-77719531|chr13:77753358-77760827	SLAIN1	10	11	22	13	5	11	8	17	4	4	10	6	6	28	2	10	9.65933	13.6618	11.0779	10.1836	4.92224	9.57357	10.1788	8.44279	4.45867	2.99669	18.9673	7.31213	5.55128	23.1433	4.43999	10.5632	9.69579	-0.424442	0.560926	-0.756681	0.449241	1	9.69579	0.594698	0.595021	0.999457	0.317573	1	9.69579	-0.479548	0.57285	-0.837127
chr5:177532641-177536357|chr5:177539147-177554248	FAM193B	7	14	13	21	15	12	14	30	11	0	0	5	6	18	3	4	6.76153	17.3877	6.54605	16.4504	14.7667	10.4439	17.813	14.899	12.2613	0	0	6.09344	5.55128	14.8778	6.65998	4.22527	9.67109	0.315216	0.594807	0.529948	0.596148	1	9.67109	0.786914	0.701316	1.12205	0.26184	1	9.67109	0.846108	0.62597	1.35168
chr21:37366185-37420298|chr21:37472880-37478207	CUFF.39443.2	0	0	0	26	23	18	0	38	22	0	0	0	10	31	8	0	0	0	0	20.3672	22.6423	15.6658	0	18.8721	24.5227	0	0	0	9.25213	25.6229	17.7599	0	9.66907	1.48722	2.59321	0.573506	0.566302	1	9.66907	1.09643	2.59955	0.421778	0.673187	1	9.66907	0.122231	2.58565	0.0472727
chr16:48270274-48277337|chr16:48303305-48334215	LONP2	12	8	21	16	14	17	0	25	0	14	3	4	12	20	0	19	11.5912	9.93584	10.5744	12.5336	13.7823	14.7955	0	12.4159	0	10.4884	5.69019	4.87475	11.1026	16.5309	0	20.07	9.6491	-0.102548	0.842828	-0.121671	0.90316	1	9.6491	1.19791	0.891053	1.34438	0.178825	1	9.6491	-0.244499	0.849551	-0.287798
chr3:129671264-129827802|chr3:129832826-129880308	TMCC1	14	9	23	17	10	11	11	25	7	6	7	6	3	11	3	7	13.5231	11.1778	11.5815	13.317	9.84449	9.57357	13.9959	12.4159	7.80267	4.49504	13.2771	7.31213	2.77564	9.092	6.65998	7.39422	9.63987	-0.117912	0.462314	-0.255048	0.798686	1	9.63987	-0.24546	0.556362	-0.441188	0.659077	1	9.63987	0.817595	0.519435	1.57401
chr3:129671264-129827802|chr3:129832826-129893493	TMCC1	14	9	23	17	10	11	11	25	7	6	7	6	3	11	3	7	13.5231	11.1778	11.5815	13.317	9.84449	9.57357	13.9959	12.4159	7.80267	4.49504	13.2771	7.31213	2.77564	9.092	6.65998	7.39422	9.63987	-0.117912	0.462314	-0.255048	0.798686	1	9.63987	-0.24546	0.556362	-0.441188	0.659077	1	9.63987	0.817595	0.519435	1.57401
chr20:35725155-35729311|chr20:35732135-35734185	RBM39	7	11	21	14	7	6	5	19	10	14	9	8	6	17	4	7	6.76153	13.6618	10.5744	10.9669	6.89114	5.22195	6.36177	9.43606	11.1467	10.4884	17.0706	9.74951	5.55128	14.0513	8.87997	7.39422	9.63797	-0.541789	0.495359	-1.09373	0.274074	1	9.63797	-0.377735	0.509296	-0.741681	0.458281	1	9.63797	-0.340789	0.519231	-0.656334
chr20:35725155-35729311|chr20:35732135-35738967	CUFF.37259.6	7	11	21	14	7	6	5	19	10	14	9	8	6	17	4	7	6.76153	13.6618	10.5744	10.9669	6.89114	5.22195	6.36177	9.43606	11.1467	10.4884	17.0706	9.74951	5.55128	14.0513	8.87997	7.39422	9.63797	-0.541789	0.495359	-1.09373	0.274074	1	9.63797	-0.377735	0.509296	-0.741681	0.458281	1	9.63797	-0.340789	0.519231	-0.656334
chr1:210804166-210919639|chr1:210920069-211018863	KCNH1	15	17	29	25	7	18	8	21	4	10	0	5	0	14	0	11	14.489	21.1137	14.6027	19.5838	6.89114	15.6658	10.1788	10.4293	4.45867	7.49173	0	6.09344	0	11.5716	0	11.6195	9.63683	-0.680684	0.570734	-1.19265	0.233008	1	9.63683	0.360818	0.691253	0.521977	0.601686	1	9.63683	0.775069	0.629084	1.23206
chr6:45438051-45491940|chr6:45512407-45545216	CUFF.50102.4	19	12	11	13	5	11	6	14	9	6	8	3	7	13	10	3	18.3527	14.9038	5.53896	10.1836	4.92224	9.57357	7.63413	6.95289	10.032	4.49504	15.1738	3.65606	6.47649	10.7451	22.1999	3.16895	9.62558	-0.714422	0.570344	-1.25262	0.210345	1	9.62558	0.31939	0.605738	0.527274	0.598003	1	9.62558	-0.430873	0.592137	-0.727656
chr12:69588262-69589484|chr12:69592159-69592975	CCT2	12	9	20	7	7	8	10	30	5	13	8	8	6	12	5	7	11.5912	11.1778	10.0708	5.48347	6.89114	6.9626	12.7235	14.899	5.57333	9.73924	15.1738	9.74951	5.55128	9.91855	11.1	7.39422	9.62498	0.150629	0.491497	0.306471	0.759246	1	9.62498	-0.238509	0.536927	-0.444211	0.65689	1	9.62498	0.351459	0.517838	0.678704
chr14:102018616-102019892|chr14:102022880-102026573	DYNC1H1	17	12	13	11	17	16	8	30	11	8	0	2	4	7	4	12	16.4209	14.9038	6.54605	8.61688	16.7356	13.9252	10.1788	14.899	12.2613	5.99338	0	2.43738	3.70085	5.78582	8.87997	12.6758	9.62255	0.312368	0.522639	0.597675	0.550057	1	9.62255	0.433792	0.624943	0.69413	0.487601	1	9.62255	0.892936	0.560359	1.59351
chr19:34430659-34431860|chr19:34438766-34443843	UBA2	12	10	12	21	10	13	9	16	7	12	5	5	7	6	6	9	11.5912	12.4198	6.04251	16.4504	9.84449	11.3142	11.4512	7.94616	7.80267	8.99007	9.48365	6.09344	6.47649	4.95927	13.32	9.50685	9.60577	-0.191651	0.480889	-0.398534	0.690237	1	9.60577	-0.0139757	0.546111	-0.0255913	0.979583	1	9.60577	0.321749	0.517395	0.621864
chr7:44413283-44425899|chr7:44427703-44481291	NUDCD3	8	9	18	18	8	9	15	22	5	8	8	0	3	7	9	10	7.72747	11.1778	9.06376	14.1003	7.87559	7.83292	19.0853	10.926	5.57333	5.99338	15.1738	0	2.77564	5.78582	19.9799	10.5632	9.60215	0.0991207	0.573323	0.172888	0.862739	1	9.60215	0.518398	0.643124	0.806063	0.420207	1	9.60215	0.337105	0.596053	0.565563
chrX:131695913-131749305|chrX:131794466-131795808	CUFF.56945.2	0	0	77	0	0	43	36	0	0	0	0	0	34	0	0	0	0	0	38.7727	0	0	37.424	45.8048	0	0	0	0	0	31.4572	0	0	0	9.59117	1.09788	4.08894	0.2685	0.788314	1	9.59117	5.18449	4.21594	1.22974	0.218795	1	9.59117	1.39914	4.09342	0.341802
chr7:141633980-141636959|chr7:141649333-141651524	AGK	7	6	15	14	7	9	10	14	11	13	10	11	9	13	0	12	6.76153	7.45188	7.55313	10.9669	6.89114	7.83292	12.7235	6.95289	12.2613	9.73924	18.9673	13.4056	8.32692	10.7451	0	12.6758	9.57845	0.0251935	0.509874	0.0494112	0.960592	1	9.57845	-0.597402	0.518769	-1.15158	0.249496	1	9.57845	-0.0579806	0.525336	-0.110369
chr8:140830526-140846259|chr8:140864399-140879470	PTK2	11	9	13	16	14	12	14	22	9	10	6	5	9	10	0	7	10.6253	11.1778	6.54605	12.5336	13.7823	10.4439	17.813	10.926	10.032	7.49173	11.3804	6.09344	8.32692	8.26546	0	7.39422	9.552	0.373167	0.474143	0.787034	0.431262	1	9.552	-0.352855	0.553843	-0.637104	0.524057	1	9.552	0.957096	0.519693	1.84165
chr17:47661178-47663088|chr17:47668410-47669677	KPNB1	11	7	18	7	10	12	12	23	8	3	8	8	2	13	6	9	10.6253	8.69386	9.06376	5.48347	9.84449	10.4439	15.2683	11.4226	8.91733	2.24752	15.1738	9.74951	1.85043	10.7451	13.32	9.50685	9.52226	0.465138	0.536623	0.866786	0.386059	1	9.52226	0.0111891	0.584805	0.019133	0.984735	1	9.52226	0.462561	0.554667	0.833944
chr7:8158652-8218304|chr7:8236005-8262093	ICA1	14	8	27	9	8	9	6	25	10	10	0	10	9	22	3	8	13.5231	9.93584	13.5956	7.05017	7.87559	7.83292	7.63413	12.4159	11.1467	7.49173	0	12.1869	8.32692	18.184	6.65998	8.45054	9.51937	-0.278278	0.517787	-0.537437	0.590966	1	9.51937	0.415287	0.55756	0.74483	0.456374	1	9.51937	-0.242485	0.533566	-0.454461
chr7:8158652-8218304|chr7:8236005-8236805	ICA1	14	8	27	9	8	9	6	25	10	10	0	10	9	22	3	8	13.5231	9.93584	13.5956	7.05017	7.87559	7.83292	7.63413	12.4159	11.1467	7.49173	0	12.1869	8.32692	18.184	6.65998	8.45054	9.51937	-0.278278	0.517787	-0.537437	0.590966	1	9.51937	0.415287	0.55756	0.74483	0.456374	1	9.51937	-0.242485	0.533566	-0.454461
chr2:53700528-53714383|chr2:53716743-53728711	ASB3	10	11	20	18	9	9	11	15	7	6	6	6	14	16	0	9	9.65933	13.6618	10.0708	14.1003	8.86004	7.83292	13.9959	7.44952	7.80267	4.49504	11.3804	7.31213	12.953	13.2247	0	9.50685	9.51909	-0.345489	0.497614	-0.694292	0.487499	1	9.51909	0.416398	0.553536	0.752251	0.4519	1	9.51909	-0.0806604	0.52149	-0.154673
chr5:180529388-180549930|chr5:180553471-180564488	CNOT6	9	21	14	11	7	9	13	10	10	15	4	2	6	10	3	12	8.6934	26.0816	7.04959	8.61688	6.89114	7.83292	16.5406	4.96635	11.1467	11.2376	7.58692	2.43738	5.55128	8.26546	6.65998	12.6758	9.5146	-0.48263	0.558849	-0.863614	0.3878	1	9.5146	0.0136629	0.608703	0.0224459	0.982092	1	9.5146	0.0508114	0.590276	0.0860808
chr12:51067969-51073822|chr12:51074082-51076410	CSRNP2	16	10	12	18	11	13	7	18	0	18	3	4	8	17	4	9	15.4549	12.4198	6.04251	14.1003	10.8289	11.3142	8.90648	8.93943	0	13.4851	5.69019	4.87475	7.4017	14.0513	8.87997	9.50685	9.49353	-0.240164	0.537034	-0.447204	0.654728	1	9.49353	0.658635	0.601412	1.09515	0.273452	1	9.49353	-0.0160106	0.558046	-0.0286904
chr7:131414710-131429032|chr7:131445903-131463216	MKLN1	13	5	8	11	6	9	5	13	10	6	8	5	8	24	9	9	12.5571	6.2099	4.02834	8.61688	5.90669	7.83292	6.36177	6.45625	11.1467	4.49504	15.1738	6.09344	7.4017	19.8371	19.9799	9.50685	9.47528	-0.208726	0.556167	-0.375294	0.707442	1	9.47528	0.667121	0.547611	1.21824	0.223134	1	9.47528	-1.05757	0.544872	-1.94095
chr1:169169554-169230717|chr1:169287408-169298555	NME7	16	11	14	15	10	11	11	15	10	9	4	0	9	0	4	19	15.4549	13.6618	7.04959	11.7503	9.84449	9.57357	13.9959	7.44952	11.1467	6.74255	7.58692	0	8.32692	0	8.87997	20.07	9.47082	-0.232148	0.742415	-0.312693	0.754514	1	9.47082	0.534082	0.796131	0.670847	0.502318	1	9.47082	0.13121	0.762448	0.172091
chr11:45979966-46076753|chr11:46092223-46117921	CUFF.10938.1	44	0	0	0	0	0	0	0	0	0	0	26	26	0	24	0	42.5011	0	0	0	0	0	0	0	0	0	0	31.6859	24.0555	0	53.2798	0	9.47015	-6.07252	4.2111	-1.44203	0.149295	1	9.47015	1.28439	4.09466	0.313676	0.753767	1	9.47015	-6.93439	4.21013	-1.64707
chr16:69368482-69370482|chr16:69372355-69384579	TERF2	13	8	17	18	12	12	10	19	12	13	4	4	6	12	3	4	12.5571	9.93584	8.56022	14.1003	11.8134	10.4439	12.7235	9.43606	13.376	9.73924	7.58692	4.87475	5.55128	9.91855	6.65998	4.22527	9.4689	-0.0348258	0.468444	-0.0743436	0.940737	1	9.4689	-0.44055	0.543701	-0.81028	0.417779	1	9.4689	0.714237	0.518966	1.37627
chr2:174878128-174915057|chr2:174952202-175004893	CHN1	15	9	29	12	12	17	17	22	0	9	3	5	0	10	0	15	14.489	11.1778	14.6027	9.40023	11.8134	14.7955	21.63	10.926	0	6.74255	5.69019	6.09344	0	8.26546	0	15.8448	9.46694	0.236493	0.738839	0.320088	0.748902	1	9.46694	0.456745	0.842457	0.542159	0.587709	1	9.46694	1.20482	0.779246	1.54613
chr2:174846957-174915057|chr2:174952202-175004893	CHN1	15	9	29	12	12	17	17	22	0	9	3	5	0	10	0	15	14.489	11.1778	14.6027	9.40023	11.8134	14.7955	21.63	10.926	0	6.74255	5.69019	6.09344	0	8.26546	0	15.8448	9.46694	0.236493	0.738839	0.320088	0.748902	1	9.46694	0.456745	0.842457	0.542159	0.587709	1	9.46694	1.20482	0.779246	1.54613
chr11:46443598-46493607|chr11:46508370-46512726	AMBRA1	11	14	17	12	9	20	13	29	2	13	5	4	0	11	0	12	10.6253	17.3877	8.56022	9.40023	8.86004	17.4065	16.5406	14.4024	2.22933	9.73924	9.48365	4.87475	0	9.092	0	12.6758	9.45486	0.342834	0.573439	0.597857	0.549936	1	9.45486	-0.15043	0.673554	-0.223338	0.823272	1	9.45486	1.27451	0.625878	2.03636
chr2:134120291-134253094|None	MGAT5	6	6	17	16	10	18	12	14	7	9	5	5	4	11	8	8	5.7956	7.45188	8.56022	12.5336	9.84449	15.6658	15.2683	6.95289	7.80267	6.74255	9.48365	6.09344	3.70085	9.092	17.7599	8.45054	9.4499	0.42268	0.505937	0.835439	0.40347	1	9.4499	0.283263	0.562809	0.503303	0.614752	1	9.4499	0.375114	0.522356	0.718118
chr1:200739966-200760838|chr1:200815644-200832199	CAMSAP2	13	8	15	11	13	8	10	15	13	8	0	9	13	12	0	18	12.5571	9.93584	7.55313	8.61688	12.7978	6.9626	12.7235	7.44952	14.4907	5.99338	0	10.9682	12.0278	9.91855	0	19.0137	9.43805	0.0344785	0.559941	0.0615752	0.950901	1	9.43805	0.415293	0.593551	0.699674	0.484131	1	9.43805	-0.160558	0.568794	-0.282279
chr1:32946564-32948221|chr1:32949774-32964050	RNF19B	10	14	24	12	11	5	19	16	7	15	4	9	4	4	0	10	9.65933	17.3877	12.085	9.40023	10.8289	4.35162	24.1747	7.94616	7.80267	11.2376	7.58692	10.9682	3.70085	3.30618	0	10.5632	9.43746	-0.0791548	0.538621	-0.146958	0.883165	1	9.43746	-1.00314	0.634844	-1.58014	0.114075	1	9.43746	1.25427	0.615072	2.03922
chr21:41168575-41226265|chr21:41257326-41275370	BACE2	6	7	11	18	12	11	5	27	9	7	5	9	0	22	6	8	5.7956	8.69386	5.53896	14.1003	11.8134	9.57357	6.36177	13.4091	10.032	5.24421	9.48365	10.9682	0	18.184	13.32	8.45054	9.43557	0.304097	0.591567	0.514053	0.607215	1	9.43557	0.163365	0.622661	0.262367	0.793039	1	9.43557	0.0933066	0.600469	0.15539
None|chr21:41257326-41275370	BACE2	6	7	11	18	12	11	5	27	9	7	5	9	0	22	6	8	5.7956	8.69386	5.53896	14.1003	11.8134	9.57357	6.36177	13.4091	10.032	5.24421	9.48365	10.9682	0	18.184	13.32	8.45054	9.43557	0.304097	0.591567	0.514053	0.607215	1	9.43557	0.163365	0.622661	0.262367	0.793039	1	9.43557	0.0933066	0.600469	0.15539
chr6:56735289-56851396|chr6:56900621-56953784	DST	14	11	22	15	5	7	13	23	3	9	4	0	7	14	5	14	13.5231	13.6618	11.0779	11.7503	4.92224	6.09227	16.5406	11.4226	3.344	6.74255	7.58692	0	6.47649	11.5716	11.1	14.7884	9.41255	-0.364891	0.512019	-0.712652	0.476061	1	9.41255	1.31874	0.61106	2.15812	0.0309188	1	9.41255	-0.182293	0.53136	-0.343068
chr5:80769003-80775693|chr5:80792844-80813583	MSH3	8	5	17	18	3	9	6	7	5	9	9	17	8	5	8	12	7.72747	6.2099	8.56022	14.1003	2.95335	7.83292	7.63413	3.47644	5.57333	6.74255	17.0706	20.7177	7.4017	4.13273	17.7599	12.6758	9.41057	-0.805466	0.590342	-1.36441	0.17244	1	9.41057	-0.30234	0.574447	-0.526315	0.598669	1	9.41057	-0.887816	0.602723	-1.47301
chr9:97343563-97347313|chr9:97350555-97354568	STRA6LP	8	10	11	9	15	5	4	12	12	11	4	12	13	12	4	12	7.72747	12.4198	5.53896	7.05017	14.7667	4.35162	5.08942	5.95962	13.376	8.2409	7.58692	14.6243	12.0278	9.91855	8.87997	12.6758	9.38962	-0.079534	0.525525	-0.151342	0.879706	1	9.38962	0.00190109	0.52127	0.00364704	0.99709	1	9.38962	-0.563652	0.525309	-1.07299
chr14:50145596-50150007|chr14:50150230-50153069	SOS2	16	10	16	14	5	8	9	15	12	18	7	0	8	8	2	13	15.4549	12.4198	8.05667	10.9669	4.92224	6.9626	11.4512	7.44952	13.376	13.4851	13.2771	0	7.4017	6.61237	4.43999	13.7321	9.37552	-0.608111	0.554596	-1.09649	0.272863	1	9.37552	-0.281242	0.586878	-0.479218	0.631784	1	9.37552	-0.127955	0.585301	-0.218614
chr3:111885412-111913318|chr3:111920419-111939474	PHLDB2	18	8	23	14	13	21	9	22	7	0	6	5	0	7	7	0	17.3868	9.93584	11.5815	10.9669	12.7978	18.2768	11.4512	10.926	7.80267	0	11.3804	6.09344	0	5.78582	15.54	0	9.37032	0.0997574	0.901942	0.110603	0.911931	1	9.37032	-0.347035	0.988987	-0.350899	0.725664	1	9.37032	1.49191	0.953129	1.56528
chr16:69694239-69695135|chr16:69695379-69696359	NFAT5	15	6	8	9	5	12	11	17	10	20	0	6	9	11	7	12	14.489	7.45188	4.02834	7.05017	4.92224	10.4439	13.9959	8.44279	11.1467	14.9835	0	7.31213	8.32692	9.092	15.54	12.6758	9.36882	0.213186	0.560026	0.380672	0.703447	1	9.36882	0.286269	0.57784	0.495413	0.620309	1	9.36882	-0.246979	0.560785	-0.440416
chr1:41075451-41113282|chr1:41143112-41159724	CUFF.3159.3	0	0	0	66	0	39	0	0	0	0	13	0	0	29	7	0	0	0	0	51.7013	0	33.9427	0	0	0	0	24.6575	0	0	23.9698	15.54	0	9.3632	-0.607301	4.09153	-0.148429	0.882004	1	9.3632	0.688593	4.10152	0.167887	0.866672	1	9.3632	-0.217681	4.0954	-0.0531525
chr5:118848218-118928536|chr5:118944649-118988129	DTWD2	9	14	12	12	9	8	7	15	4	8	10	8	9	7	6	9	8.6934	17.3877	6.04251	9.40023	8.86004	6.9626	8.90648	7.44952	4.45867	5.99338	18.9673	9.74951	8.32692	5.78582	13.32	9.50685	9.36318	-0.324751	0.522937	-0.621013	0.534591	1	9.36318	-0.0481632	0.556093	-0.0866099	0.930982	1	9.36318	-0.141991	0.546036	-0.260039
chr9:110875722-110941420|chr9:110973558-111037840	LPAR1	10	9	18	25	8	14	7	33	9	2	2	11	6	16	0	7	9.65933	11.1778	9.06376	19.5838	7.87559	12.1845	8.90648	16.3889	10.032	1.49835	3.79346	13.4056	5.55128	13.2247	0	7.39422	9.35874	-0.095471	0.563824	-0.169328	0.865539	1	9.35874	0.0209404	0.643289	0.0325522	0.974032	1	9.35874	0.685537	0.605275	1.1326
chr9:110875722-110941420|chr9:110973558-111036121	LPAR1	10	9	18	25	8	14	7	33	9	2	2	11	6	16	0	7	9.65933	11.1778	9.06376	19.5838	7.87559	12.1845	8.90648	16.3889	10.032	1.49835	3.79346	13.4056	5.55128	13.2247	0	7.39422	9.35874	-0.095471	0.563824	-0.169328	0.865539	1	9.35874	0.0209404	0.643289	0.0325522	0.974032	1	9.35874	0.685537	0.605275	1.1326
chr2:159136298-159149141|chr2:159150556-159163282	CUFF.35579.5	15	16	13	18	0	9	18	23	4	6	3	3	7	17	0	13	14.489	19.8717	6.54605	14.1003	0	7.83292	22.9024	11.4226	4.45867	4.49504	5.69019	3.65606	6.47649	14.0513	0	13.7321	9.3578	-0.38437	0.752227	-0.510976	0.609368	1	9.3578	0.994345	0.833842	1.19249	0.233071	1	9.3578	0.207039	0.776099	0.266769
chr9:110016039-110136126|chr9:110138539-110156318	PALM2-AKAP2	11	9	19	11	16	24	13	24	9	0	0	3	7	15	3	5	10.6253	11.1778	9.5673	8.61688	15.7512	20.8878	16.5406	11.9192	10.032	0	0	3.65606	6.47649	12.3982	6.65998	5.28159	9.3494	0.702505	0.524313	1.33986	0.180292	1	9.3494	1.18926	0.673318	1.76626	0.0773516	1	9.3494	1.03423	0.554282	1.86589
chr9:6413643-6420911|chr9:6434173-6460572	UHRF2	9	12	22	11	8	6	7	15	6	12	6	11	8	14	3	10	8.6934	14.9038	11.0779	8.61688	7.87559	5.22195	8.90648	7.44952	6.688	8.99007	11.3804	13.4056	7.4017	11.5716	6.65998	10.5632	9.33788	-0.552186	0.485278	-1.13788	0.255173	1	9.33788	-0.0956567	0.509207	-0.187854	0.850991	1	9.33788	-0.352587	0.508936	-0.692794
chr18:46917926-46946056|chr18:46946923-47075276	KATNAL2	8	5	14	9	19	12	9	20	10	14	5	0	14	10	4	9	7.72747	6.2099	7.04959	7.05017	18.7045	10.4439	11.4512	9.9327	11.1467	10.4884	9.48365	0	12.953	8.26546	8.87997	9.50685	9.33084	0.830951	0.520087	1.59772	0.110106	1	9.33084	0.341316	0.557511	0.612215	0.540396	1	9.33084	0.326019	0.518994	0.628176
chr12:29633336-29751665|chr12:29758777-29767897	TMTC1	9	3	11	12	9	11	6	9	10	10	7	5	16	26	1	14	8.6934	3.72594	5.53896	9.40023	8.86004	9.57357	7.63413	4.46971	11.1467	7.49173	13.2771	6.09344	14.8034	21.4902	2.21999	14.7884	9.32544	0.112347	0.551044	0.20388	0.838447	1	9.32544	0.620897	0.538505	1.153	0.248909	1	9.32544	-0.930444	0.532689	-1.74669
chr9:35490172-35546429|chr9:35548535-35555059	RUSC2	13	12	17	5	8	12	23	23	9	5	3	3	4	12	3	6	12.5571	14.9038	8.56022	3.91676	7.87559	10.4439	29.2642	11.4226	10.032	3.74586	5.69019	3.65606	3.70085	9.91855	6.65998	6.3379	9.29285	0.562758	0.542474	1.03739	0.299553	1	9.29285	0.229812	0.643644	0.357049	0.721055	1	9.29285	1.10102	0.582221	1.89107
chr5:78388914-78415519|chr5:78421960-78449932	SCAMP1	11	14	22	18	3	10	8	16	9	14	4	6	5	14	2	9	10.6253	17.3877	11.0779	14.1003	2.95335	8.70325	10.1788	7.94616	10.032	10.4884	7.58692	7.31213	4.62606	11.5716	4.43999	9.50685	9.28355	-0.822513	0.495534	-1.65985	0.0969439	1	9.28355	-0.193938	0.543486	-0.356841	0.721211	1	9.28355	-0.0884811	0.536567	-0.164902
chr4:145779511-145823421|chr4:145849561-145870244	ZNF827	8	4	22	6	14	8	14	18	12	11	3	7	7	12	0	19	7.72747	4.96792	11.0779	4.70012	13.7823	6.9626	17.813	8.93943	13.376	8.2409	5.69019	8.53082	6.47649	9.91855	0	20.07	9.2671	0.660775	0.562056	1.17564	0.239739	1	9.2671	0.0979922	0.58943	0.166249	0.867961	1	9.2671	0.250665	0.564672	0.443913
chrX:53608909-53614533|chrX:53615835-53616969	HUWE1	17	14	24	9	10	0	0	29	8	12	1	10	10	10	4	12	16.4209	17.3877	12.085	7.05017	9.84449	0	0	14.4024	8.91733	8.99007	1.89673	12.1869	9.25213	8.26546	8.87997	12.6758	9.26594	-1.03866	0.777209	-1.3364	0.181419	1	9.26594	0.254479	0.79934	0.318361	0.750211	1	9.26594	-0.613754	0.796314	-0.770744
chr2:68467827-68490189|chr2:68545312-68567340	APLF	16	7	22	14	7	10	20	25	9	5	4	6	0	16	3	0	15.4549	8.69386	11.0779	10.9669	6.89114	8.70325	25.4471	12.4159	10.032	3.74586	7.58692	7.31213	0	13.2247	6.65998	0	9.26329	0.191252	0.727011	0.263066	0.7925	1	9.26329	-0.509677	0.816645	-0.624111	0.532555	1	9.26329	1.41127	0.783141	1.80207
chr15:63694894-63696123|chr15:63716473-63718573	HERC1	9	12	18	12	8	10	15	13	12	8	4	10	5	10	2	7	8.6934	14.9038	9.06376	9.40023	7.87559	8.70325	19.0853	6.45625	13.376	5.99338	7.58692	12.1869	4.62606	8.26546	4.43999	7.39422	9.25315	-0.034491	0.501655	-0.0687545	0.945185	1	9.25315	-0.608322	0.566376	-1.07406	0.282796	1	9.25315	0.657888	0.54999	1.19618
chr1:77584655-77631849|chr1:77641655-77682584	AC118549.1	12	7	19	5	9	5	10	22	10	6	4	12	9	28	2	3	11.5912	8.69386	9.5673	3.91676	8.86004	4.35162	12.7235	10.926	11.1467	4.49504	7.58692	14.6243	8.32692	23.1433	4.43999	3.16895	9.22264	0.124765	0.592186	0.210685	0.833133	1	9.22264	0.143879	0.611959	0.235112	0.814121	1	9.22264	-0.172275	0.598173	-0.288002
chr8:47280017-47284027|chr8:47294030-47396375	SPIDR	7	10	16	10	12	9	11	20	5	11	4	9	4	11	4	14	6.76153	12.4198	8.05667	7.83353	11.8134	7.83292	13.9959	9.9327	5.57333	8.2409	7.58692	10.9682	3.70085	9.092	8.87997	14.7884	9.21732	0.317708	0.495943	0.640614	0.521773	1	9.21732	0.160338	0.54325	0.295146	0.767882	1	9.21732	0.24529	0.511639	0.479421
chr20:35347272-35366556|chr20:35384133-35394091	UQCC1	12	9	19	12	2	14	7	18	7	12	5	4	8	11	6	12	11.5912	11.1778	9.5673	9.40023	1.9689	12.1845	8.90648	8.93943	7.80267	8.99007	9.48365	4.87475	7.4017	9.092	13.32	12.6758	9.21103	-0.354902	0.502636	-0.70608	0.480138	1	9.21103	0.409919	0.540392	0.758559	0.448117	1	9.21103	-0.350778	0.518571	-0.676431
chr12:122364107-122377388|chr12:122380558-122422520	CLIP1	6	4	23	15	5	10	9	17	8	8	8	4	11	26	3	6	5.7956	4.96792	11.5815	11.7503	4.92224	8.70325	11.4512	8.44279	8.91733	5.99338	15.1738	4.87475	10.1773	21.4902	6.65998	6.3379	9.20247	-0.0854962	0.54635	-0.156486	0.87565	1	9.20247	0.493464	0.566609	0.870907	0.383805	1	9.20247	-0.489512	0.548834	-0.891913
chr15:90433795-90439331|chr15:90443478-90448572	IQGAP1	10	14	22	9	5	8	6	33	9	9	7	5	10	9	2	8	9.65933	17.3877	11.0779	7.05017	4.92224	6.9626	7.63413	16.3889	10.032	6.74255	13.2771	6.09344	9.25213	7.43891	4.43999	8.45054	9.17561	-0.237063	0.512458	-0.4626	0.643651	1	9.17561	-0.182158	0.568865	-0.320213	0.748807	1	9.17561	0.292012	0.548809	0.532084
chr3:113469238-113488944|chr3:113506605-113515079	AC112128.1	12	3	12	6	9	3	9	20	17	5	6	7	14	15	7	4	11.5912	3.72594	6.04251	4.70012	8.86004	2.61097	11.4512	9.9327	18.9493	3.74586	11.3804	8.53082	12.953	12.3982	15.54	4.22527	9.16484	0.325422	0.593432	0.548374	0.583435	1	9.16484	0.0833579	0.587186	0.141962	0.88711	1	9.16484	-0.434188	0.583735	-0.74381
chr3:125234329-125277725|chr3:125331238-125375101	ZNF148	18	10	21	13	0	9	8	14	10	9	0	12	8	5	6	13	17.3868	12.4198	10.5744	10.1836	0	7.83292	10.1788	6.95289	11.1467	6.74255	0	14.6243	7.4017	4.13273	13.32	13.7321	9.16433	-1.01675	0.604655	-1.68153	0.0926591	1	9.16433	0.13566	0.630013	0.215329	0.829511	1	9.16433	-0.57973	0.629616	-0.920767
chr15:42945470-42950261|chr15:42966286-42970519	UBR1	15	10	20	13	12	14	7	19	7	5	2	5	14	0	4	13	14.489	12.4198	10.0708	10.1836	11.8134	12.1845	8.90648	9.43606	7.80267	3.74586	3.79346	6.09344	12.953	0	8.87997	13.7321	9.15651	-0.143799	0.546228	-0.263258	0.792351	1	9.15651	0.702065	0.633113	1.10891	0.267469	1	9.15651	0.275682	0.574603	0.479779
chr14:102140172-102193462|chr14:102195120-102208861	WDR20	12	7	9	19	3	9	7	14	6	16	9	9	4	6	4	15	11.5912	8.69386	4.53188	14.8837	2.95335	7.83292	8.90648	6.95289	6.688	11.9868	17.0706	10.9682	3.70085	4.95927	8.87997	15.8448	9.15279	-0.560437	0.564263	-0.99322	0.320603	1	9.15279	-0.486894	0.577936	-0.84247	0.399525	1	9.15279	-0.298113	0.589636	-0.505588
chr13:41787543-41811224|chr13:41819386-41830528	VWA8	9	13	16	8	10	11	7	18	8	10	7	6	6	7	5	10	8.6934	16.1457	8.05667	6.26682	9.84449	9.57357	8.90648	8.93943	8.91733	7.49173	13.2771	7.31213	5.55128	5.78582	11.1	10.5632	9.15157	-0.0225028	0.489579	-0.0459635	0.963339	1	9.15157	-0.182933	0.53818	-0.339911	0.733923	1	9.15157	0.242406	0.519121	0.466955
chr14:36684925-36711317|chr14:36734573-36813917	SLC25A21	14	10	9	12	10	0	11	27	0	10	4	10	12	10	2	17	13.5231	12.4198	4.53188	9.40023	9.84449	0	13.9959	13.4091	0	7.49173	7.58692	12.1869	11.1026	8.26546	4.43999	17.9574	9.13471	-0.0795541	0.80814	-0.0984409	0.921582	1	9.13471	0.652945	0.842584	0.774931	0.43838	1	9.13471	-0.194944	0.816609	-0.238724
chr8:42897188-42906172|chr8:42943445-42950387	HOOK3	11	9	21	16	9	11	6	19	5	10	3	7	11	10	7	4	10.6253	11.1778	10.5744	12.5336	8.86004	9.57357	7.63413	9.43606	5.57333	7.49173	5.69019	8.53082	10.1773	8.26546	15.54	4.22527	9.11931	-0.324378	0.473526	-0.685026	0.493327	1	9.11931	0.377087	0.538068	0.700817	0.483417	1	9.11931	-0.00444089	0.501874	-0.00884861
chr4:17909345-17961902|chr4:17972885-18021597	LCORL	20	11	13	18	3	7	12	25	5	14	3	5	9	5	4	6	19.3187	13.6618	6.54605	14.1003	2.95335	6.09227	15.2683	12.4159	5.57333	10.4884	5.69019	6.09344	8.32692	4.13273	8.87997	6.3379	9.11747	-0.519347	0.531007	-0.978041	0.328054	1	9.11747	-0.106451	0.611527	-0.174075	0.861807	1	9.11747	0.456014	0.581515	0.784183
chr22:45718493-45729424|chr22:45740538-45760842	CUFF.42263.2	0	0	0	0	0	0	0	0	0	0	0	0	0	0	0	138	0	0	0	0	0	0	0	0	0	0	0	0	0	0	0	145.772	9.11074	0	4.32794	0	NA	NA	9.11074	24.8004	4.20824	5.8933	NA	NA	9.11074	-25.4726	4.20824	-6.05303
chr22:24270983-24302194|chr22:24313466-24321287	SPECC1L	12	7	17	7	12	14	10	15	8	7	1	3	0	30	3	15	11.5912	8.69386	8.56022	5.48347	11.8134	12.1845	12.7235	7.44952	8.91733	5.24421	1.89673	3.65606	0	24.7964	6.65998	15.8448	9.0947	0.353228	0.624923	0.565234	0.571915	1	9.0947	1.24647	0.683766	1.82295	0.0683116	1	9.0947	-0.160176	0.62431	-0.256565
chr4:105399164-105424195|chr4:105456745-105473893	PPA2	5	6	19	13	8	1	7	26	8	26	5	14	0	6	5	11	4.82967	7.45188	9.5673	10.1836	7.87559	0.870325	8.90648	12.9125	8.91733	19.4785	9.48365	17.0616	0	4.95927	11.1	11.6195	9.07607	-0.0591732	0.636715	-0.092935	0.925955	1	9.07607	-1.10997	0.656701	-1.69022	0.090986	1	9.07607	0.26582	0.667035	0.39851
chr22:45693078-45700281|chr22:45740538-45756847	CUFF.41048.2	0	0	0	0	0	0	72	0	48	0	0	0	0	0	0	0	0	0	0	0	0	0	91.6096	0	53.504	0	0	0	0	0	0	0	9.0696	20.3531	4.20845	4.83624	NA	NA	9.0696	-30.2402	4.21185	-7.17979	NA	NA	9.0696	31.0136	4.20855	7.36919
chr11:94768560-94795010|chr11:94800311-94821529	AMOTL1	10	16	29	11	17	10	10	25	7	6	0	0	11	10	3	4	9.65933	19.8717	14.6027	8.61688	16.7356	8.70325	12.7235	12.4159	7.80267	4.49504	0	0	10.1773	8.26546	6.65998	4.22527	9.05967	-0.051441	0.512235	-0.100425	0.920007	1	9.05967	1.10859	0.668968	1.65716	0.0974871	1	9.05967	0.756821	0.556187	1.36073
chr1:77701471-77711746|chr1:77715868-77717866	USP33	4	15	17	8	4	9	11	19	10	20	4	14	3	7	2	8	3.86373	18.6297	8.56022	6.26682	3.9378	7.83292	13.9959	9.43606	11.1467	14.9835	7.58692	17.0616	2.77564	5.78582	4.43999	8.45054	9.04711	-0.0537261	0.548321	-0.097983	0.921946	1	9.04711	-1.25867	0.59839	-2.10343	0.0354285	1	9.04711	0.68383	0.60181	1.13629
chr8:61653660-61680967|chr8:61684188-61689672	CUFF.56124.3	0	0	0	0	0	0	0	141	67	0	0	0	0	0	0	0	0	0	0	0	0	0	0	70.0255	74.6827	0	0	0	0	0	0	0	9.04426	20.0092	4.2092	4.75367	NA	NA	9.04426	-28.6516	4.21022	-6.80525	NA	NA	9.04426	28.5601	4.2093	6.78501
chr1:231771070-231795241|chr1:231818517-231854738	DISC1	8	16	15	5	12	13	4	17	12	15	4	3	7	11	3	10	7.72747	19.8717	7.55313	3.91676	11.8134	11.3142	5.08942	8.44279	13.376	11.2376	7.58692	3.65606	6.47649	9.092	6.65998	10.5632	9.02357	-0.0145952	0.541173	-0.0269696	0.978484	1	9.02357	-0.141089	0.580324	-0.243121	0.807912	1	9.02357	0.151863	0.564421	0.26906
chr1:231771070-231795241|chr1:231818517-231866522	DISC1	8	16	15	5	12	13	4	17	12	15	4	3	7	11	3	10	7.72747	19.8717	7.55313	3.91676	11.8134	11.3142	5.08942	8.44279	13.376	11.2376	7.58692	3.65606	6.47649	9.092	6.65998	10.5632	9.02357	-0.0145952	0.541173	-0.0269696	0.978484	1	9.02357	-0.141089	0.580324	-0.243121	0.807912	1	9.02357	0.151863	0.564421	0.26906
chr14:91476986-91481575|chr14:91485730-91490746	PPP4R3A	9	10	20	4	4	6	4	10	10	25	9	12	4	15	2	8	8.6934	12.4198	10.0708	3.13341	3.9378	5.22195	5.08942	4.96635	11.1467	18.7293	17.0706	14.6243	3.70085	12.3982	4.43999	8.45054	9.00583	-0.813406	0.563445	-1.44363	0.148843	1	9.00583	-1.02341	0.541174	-1.89109	0.0586119	1	9.00583	-0.65536	0.587367	-1.11576
chr1:44319744-44339044|chr1:44339322-44352849	ERI3	22	8	10	18	11	13	7	26	6	9	4	0	9	5	4	7	21.2505	9.93584	5.03542	14.1003	10.8289	11.3142	8.90648	12.9125	6.688	6.74255	7.58692	0	8.32692	4.13273	8.87997	7.39422	9.00223	-0.152836	0.530992	-0.287831	0.773476	1	9.00223	0.413792	0.638828	0.647736	0.517156	1	9.00223	0.673015	0.5767	1.16701
chr3:185919496-185921103|chr3:185922126-185923795	TRA2B	10	14	7	14	8	8	5	12	5	11	12	6	4	6	5	11	9.65933	17.3877	3.5248	10.9669	7.87559	6.9626	6.36177	5.95962	5.57333	8.2409	22.7608	7.31213	3.70085	4.95927	11.1	11.6195	8.99782	-0.561577	0.57848	-0.97078	0.331658	1	8.99782	-0.47102	0.603893	-0.779973	0.435407	1	8.99782	-0.143555	0.609583	-0.235497
chr4:48342128-48369848|chr4:48383784-48394575	CUFF.58088.1	22	28	46	16	0	0	0	0	0	0	0	0	18	43	0	0	21.2505	34.7754	23.1629	12.5336	0	0	0	0	0	0	0	0	16.6538	35.5415	0	0	8.99487	-7.18219	2.18418	-3.28828	0.00100802	1	8.99487	5.92313	2.19096	2.70344	0.00686267	1	8.99487	-6.38164	2.19096	-2.91271
chr9:111549799-111570090|chr9:111586165-111592925	PTGR1	7	9	9	11	17	8	4	19	11	14	8	2	11	7	2	13	6.76153	11.1778	4.53188	8.61688	16.7356	6.9626	5.08942	9.43606	12.2613	10.4884	15.1738	2.43738	10.1773	5.78582	4.43999	13.7321	8.988	0.354352	0.556755	0.636461	0.524476	1	8.988	-0.169652	0.579723	-0.292643	0.769795	1	8.988	0.128114	0.566396	0.226191
chr14:21354540-21357196|chr14:21361213-21362196	CUFF.16110.4	8	13	14	10	5	18	6	18	6	8	6	0	16	14	5	6	7.72747	16.1457	7.04959	7.83353	4.92224	15.6658	7.63413	8.93943	6.688	5.99338	11.3804	0	14.8034	11.5716	11.1	6.3379	8.98704	-0.00383956	0.550434	-0.00697552	0.994434	1	8.98704	0.941157	0.608381	1.54699	0.121866	1	8.98704	-0.230512	0.558444	-0.412775
chr11:13405856-13413529|chr11:13421838-13445023	BTBD10	6	8	15	10	6	11	7	26	6	10	4	11	10	13	5	8	5.7956	9.93584	7.55313	7.83353	5.90669	9.57357	8.90648	12.9125	6.688	7.49173	7.58692	13.4056	9.25213	10.7451	11.1	8.45054	8.94608	0.313219	0.493628	0.634524	0.525739	1	8.94608	0.161933	0.521054	0.31078	0.755968	1	8.94608	-0.033575	0.498727	-0.0673215
chr1:13715614-13730999|chr1:13749487-13816426	PRDM2	12	12	21	16	12	12	4	18	15	4	0	5	7	11	0	15	11.5912	14.9038	10.5744	12.5336	11.8134	10.4439	5.08942	8.93943	16.72	2.99669	0	6.09344	6.47649	9.092	0	15.8448	8.94453	-0.426154	0.582817	-0.731196	0.46466	1	8.94453	0.332266	0.647031	0.513525	0.607584	1	8.94453	0.121285	0.613365	0.197736
chr9:105694772-105705596|chr9:105722621-105748072	TMEM38B	12	9	20	12	7	8	11	15	11	6	2	6	5	19	4	8	11.5912	11.1778	10.0708	9.40023	6.89114	6.9626	13.9959	7.44952	12.2613	4.49504	3.79346	7.31213	4.62606	15.7044	8.87997	8.45054	8.94139	-0.290582	0.514486	-0.564801	0.572209	1	8.94139	0.438158	0.566035	0.774082	0.438882	1	8.94139	-0.153533	0.535025	-0.286965
chr1:15716816-15717892|chr1:15721388-15725316	PLEKHM2	11	9	15	11	10	13	8	27	7	8	3	11	4	9	3	9	10.6253	11.1778	7.55313	8.61688	9.84449	11.3142	10.1788	13.4091	7.80267	5.99338	5.69019	13.4056	3.70085	7.43891	6.65998	9.50685	8.93239	0.283785	0.480557	0.590534	0.554833	1	8.93239	-0.272462	0.553073	-0.492633	0.622272	1	8.93239	0.736272	0.521023	1.41313
chr9:94760580-94773001|chr9:94801002-94923985	C9orf3	0	17	12	28	12	11	9	22	6	6	0	3	9	14	4	6	0	21.1137	6.04251	21.9339	11.8134	9.57357	11.4512	10.926	6.688	4.49504	0	3.65606	8.32692	11.5716	8.87997	6.3379	8.92561	-0.14459	0.621525	-0.232638	0.816043	1	8.92561	1.14348	0.728514	1.56961	0.116506	1	8.92561	0.309059	0.647574	0.477256
chr1:35466695-35470862|chr1:35479212-35506611	KIAA0319L	12	6	19	13	8	8	10	14	2	10	6	8	10	16	3	9	11.5912	7.45188	9.5673	10.1836	7.87559	6.9626	12.7235	6.95289	2.22933	7.49173	11.3804	9.74951	9.25213	13.2247	6.65998	9.50685	8.9252	-0.218695	0.501346	-0.436216	0.66268	1	8.9252	0.427635	0.543496	0.786823	0.431385	1	8.9252	-0.253673	0.51665	-0.490996
chr1:233179175-233198938|chr1:233236980-233250738	CUFF.7337.17	11	14	21	19	8	10	10	19	9	9	3	4	5	18	0	3	10.6253	17.3877	10.5744	14.8837	7.87559	8.70325	12.7235	9.43606	10.032	6.74255	5.69019	4.87475	4.62606	14.8778	0	3.16895	8.88887	-0.461724	0.527711	-0.874957	0.381597	1	8.88887	-0.108439	0.616204	-0.175978	0.860311	1	8.88887	0.57917	0.581751	0.995563
chr7:152248620-152249875|chr7:152250966-152251938	KMT2C	13	9	13	25	2	12	4	21	7	14	7	2	0	12	3	13	12.5571	11.1778	6.54605	19.5838	1.9689	10.4439	5.08942	10.4293	7.80267	10.4884	13.2771	2.43738	0	9.91855	6.65998	13.7321	8.88204	-0.78219	0.63878	-1.22451	0.220761	1	8.88204	-0.140966	0.681033	-0.206989	0.836019	1	8.88204	-0.0772185	0.6729	-0.114755
chr2:106806949-106830065|chr2:106844034-106886975	ST6GAL2	12	8	13	18	7	12	5	17	4	10	9	8	5	18	0	9	11.5912	9.93584	6.54605	14.1003	6.89114	10.4439	6.36177	8.44279	4.45867	7.49173	17.0706	9.74951	4.62606	14.8778	0	9.50685	8.88089	-0.361588	0.552531	-0.654422	0.51284	1	8.88089	-0.207118	0.591805	-0.349976	0.726356	1	8.88089	0.0252576	0.582168	0.0433854
chr1:155672731-155675009|chr1:155679512-155680415	YY1AP1	13	10	11	4	7	11	6	18	7	10	6	10	11	14	0	14	12.5571	12.4198	5.53896	3.13341	6.89114	9.57357	7.63413	8.93943	7.80267	7.49173	11.3804	12.1869	10.1773	11.5716	0	14.7884	8.88042	0.0466296	0.553311	0.0842738	0.932839	1	8.88042	0.0527664	0.569224	0.0926988	0.926143	1	8.88042	-0.246076	0.559905	-0.439496
chr21:37368132-37420298|chr21:37472880-37478207	CUFF.39443.10	13	16	0	0	0	0	16	38	22	0	0	0	0	31	0	19	12.5571	19.8717	0	0	0	0	20.3577	18.8721	24.5227	0	0	0	0	25.6229	0	20.07	8.86714	0.279802	3.11795	0.0897388	0.928495	1	8.86714	0.899094	3.12726	0.287502	0.773728	1	8.86714	-0.224307	3.11811	-0.0719369
chr12:123584816-123586746|chr12:123590449-123596604	TMED2	10	14	23	18	8	12	2	23	4	8	4	5	10	6	3	11	9.65933	17.3877	11.5815	14.1003	7.87559	10.4439	2.54471	11.4226	4.45867	5.99338	7.58692	6.09344	9.25213	4.95927	6.65998	11.6195	8.85243	-0.624157	0.499384	-1.24986	0.211352	1	8.85243	0.466143	0.581825	0.801174	0.423031	1	8.85243	0.0492589	0.537664	0.0916164
chr12:49097261-49097565|chr12:49098105-49100387	LMBR1L	10	7	16	15	7	13	10	18	8	16	2	4	8	2	6	11	9.65933	8.69386	8.05667	11.7503	6.89114	11.3142	12.7235	8.93943	8.91733	11.9868	3.79346	4.87475	7.4017	1.65309	13.32	11.6195	8.84969	0.0509637	0.531087	0.0959612	0.923551	1	8.84969	0.0125574	0.587145	0.0213873	0.982937	1	8.84969	0.32018	0.558837	0.57294
chr16:47086339-47109482|chr16:47132025-47143578	NETO2	7	7	13	16	11	13	9	19	9	8	8	6	7	14	0	7	6.76153	8.69386	6.54605	12.5336	10.8289	11.3142	11.4512	9.43606	10.032	5.99338	15.1738	7.31213	6.47649	11.5716	0	7.39422	8.84495	0.314052	0.511995	0.613388	0.53962	1	8.84495	-0.370157	0.565918	-0.654083	0.513058	1	8.84495	0.59003	0.543737	1.08514
chrX:10523187-10566887|chrX:10567603-10620289	MID1	8	9	8	10	9	14	11	25	10	5	2	6	11	5	7	7	7.72747	11.1778	4.02834	7.83353	8.86004	12.1845	13.9959	12.4159	11.1467	3.74586	3.79346	7.31213	10.1773	4.13273	15.54	7.39422	8.84162	0.68317	0.526013	1.29877	0.194023	1	8.84162	0.41032	0.585086	0.701299	0.483117	1	8.84162	0.448684	0.53589	0.837269
chr9:4793227-4823547|chr9:4833228-4834140	RCL1	14	10	7	22	0	12	6	16	8	15	5	4	6	6	4	14	13.5231	12.4198	3.5248	17.2338	0	10.4439	7.63413	7.94616	8.91733	11.2376	9.48365	4.87475	5.55128	4.95927	8.87997	14.7884	8.83862	-0.797348	0.615285	-1.2959	0.19501	1	8.83862	-0.0469946	0.644438	-0.0729233	0.941867	1	8.83862	-0.351532	0.642382	-0.547233
chr1:245764149-245858495|chr1:245863886-245915529	SMYD3	19	7	15	21	4	11	5	28	0	11	10	5	6	8	0	10	18.3527	8.69386	7.55313	16.4504	3.9378	9.57357	6.36177	13.9058	0	8.2409	18.9673	6.09344	5.55128	6.61237	0	10.5632	8.80359	-0.546268	0.623725	-0.875816	0.38113	1	8.80359	-0.352245	0.692896	-0.508366	0.611197	1	8.80359	0.505811	0.673211	0.751341
chr21:31165065-31182420|chr21:31195305-31202907	TIAM1	10	9	18	15	9	15	8	19	11	9	0	6	3	15	3	9	9.65933	11.1778	9.06376	11.7503	8.86004	13.0549	10.1788	9.43606	12.2613	6.74255	0	7.31213	2.77564	12.3982	6.65998	9.50685	8.80236	0.00169876	0.516962	0.00328606	0.997378	1	8.80236	0.188798	0.58645	0.321934	0.747503	1	8.80236	0.376943	0.547992	0.687863
chr1:11999095-12001400|chr1:12002103-12003991	MFN2	9	5	21	16	17	11	0	30	5	8	13	0	0	10	2	12	8.6934	6.2099	10.5744	12.5336	16.7356	9.57357	0	14.899	5.57333	5.99338	24.6575	0	0	8.26546	4.43999	12.6758	8.80156	0.125066	1.06711	0.1172	0.906701	1	8.80156	-0.453788	1.10392	-0.41107	0.681021	1	8.80156	0.702915	1.09116	0.644189
chr1:8466023-8495062|chr1:8508675-8541213	RERE	9	5	12	18	7	14	4	22	5	16	7	6	9	3	3	14	8.6934	6.2099	6.04251	14.1003	6.89114	12.1845	5.08942	10.926	5.57333	11.9868	13.2771	7.31213	8.32692	2.47964	6.65998	14.7884	8.78385	0.0369679	0.551527	0.0670283	0.946559	1	8.78385	-0.232275	0.586937	-0.39574	0.692297	1	8.78385	0.163339	0.573965	0.284579
chr6:170537340-170543600|chr6:170549113-170553129	PSMB1	14	8	12	0	4	9	5	15	6	11	7	0	10	19	5	20	13.5231	9.93584	6.04251	0	3.9378	7.83292	6.36177	7.44952	6.688	8.2409	13.2771	0	9.25213	15.7044	11.1	21.1263	8.77952	-0.160734	0.753815	-0.213227	0.83115	1	8.77952	1.0682	0.755262	1.41434	0.157261	1	8.77952	-1.15937	0.741942	-1.56262
chr19:48911252-48913010|chr19:48913564-48918725	CUFF.31882.4	9	6	13	15	14	12	4	21	7	12	4	2	2	13	4	17	8.6934	7.45188	6.54605	11.7503	13.7823	10.4439	5.08942	10.4293	7.80267	8.99007	7.58692	2.43738	1.85043	10.7451	8.87997	17.9574	8.77728	0.228758	0.556624	0.410973	0.681092	1	8.77728	0.536384	0.604848	0.886809	0.375182	1	8.77728	0.0305348	0.566261	0.0539236
chrX:107069402-107088435|chrX:107088839-107115351	RBM41	8	13	16	7	5	13	2	13	6	19	5	10	5	8	6	10	7.72747	16.1457	8.05667	5.48347	4.92224	11.3142	2.54471	6.45625	6.688	14.2343	9.48365	12.1869	4.62606	6.61237	13.32	10.5632	8.77282	-0.481759	0.554178	-0.869321	0.384671	1	8.77282	-0.382899	0.565201	-0.677456	0.498117	1	8.77282	-0.354477	0.575803	-0.615621
None|chrX:107088839-107115351	RBM41	8	13	16	7	5	13	2	13	6	19	5	10	5	8	6	10	7.72747	16.1457	8.05667	5.48347	4.92224	11.3142	2.54471	6.45625	6.688	14.2343	9.48365	12.1869	4.62606	6.61237	13.32	10.5632	8.77282	-0.481759	0.554178	-0.869321	0.384671	1	8.77282	-0.382899	0.565201	-0.677456	0.498117	1	8.77282	-0.354477	0.575803	-0.615621
chr3:11348035-11358417|chr3:11426926-11554810	ATG7	12	7	9	12	10	7	7	20	10	6	5	10	5	16	3	9	11.5912	8.69386	4.53188	9.40023	9.84449	6.09227	8.90648	9.9327	11.1467	4.49504	9.48365	12.1869	4.62606	13.2247	6.65998	9.50685	8.77019	0.0670098	0.527839	0.126951	0.898979	1	8.77019	-0.0594265	0.55795	-0.106509	0.915179	1	8.77019	0.00124279	0.543484	0.00228672
chr2:168140758-168161786|chr2:168182090-168247227	STK39	9	16	22	11	4	15	0	21	9	12	0	11	6	11	6	4	8.6934	19.8717	11.0779	8.61688	3.9378	13.0549	0	10.4293	10.032	8.99007	0	13.4056	5.55128	9.092	13.32	4.22527	8.76863	-0.716433	0.621514	-1.15272	0.249024	1	8.76863	-0.144176	0.662575	-0.217599	0.827741	1	8.76863	-0.0854813	0.654699	-0.130566
chr7:24573593-24623665|chr7:24641868-24649611	MPP6	15	10	13	7	10	13	6	19	12	13	3	3	4	5	5	11	14.489	12.4198	6.54605	5.48347	9.84449	11.3142	7.63413	9.43606	13.376	9.73924	5.69019	3.65606	3.70085	4.13273	11.1	11.6195	8.76136	0.0251018	0.536412	0.0467958	0.962676	1	8.76136	-0.219099	0.592775	-0.369616	0.711669	1	8.76136	0.419591	0.570074	0.736028
chr15:94231664-94298200|chr15:94298730-94314281	MCTP2	9	11	20	7	10	18	9	25	12	8	5	2	3	11	1	7	8.6934	13.6618	10.0708	5.48347	9.84449	15.6658	11.4512	12.4159	13.376	5.99338	9.48365	2.43738	2.77564	9.092	2.21999	7.39422	8.7537	0.407795	0.521607	0.781806	0.434329	1	8.7537	-0.423387	0.610003	-0.694073	0.487636	1	8.7537	1.11093	0.573636	1.93664
chr9:123671371-123757702|chr9:123769563-123792586	DENND1A	18	9	17	24	6	21	6	15	8	6	3	0	8	8	1	9	17.3868	11.1778	8.56022	18.8005	5.90669	18.2768	7.63413	7.44952	8.91733	4.49504	5.69019	0	7.4017	6.61237	2.21999	9.50685	8.75225	-0.500121	0.546534	-0.915078	0.360151	1	8.75225	0.516829	0.661377	0.781443	0.434542	1	8.75225	0.53143	0.596262	0.891269
chr11:106940178-106978618|chr11:106986131-107017752	GUCY1A2	19	12	8	18	8	12	3	12	15	14	3	0	7	0	0	20	18.3527	14.9038	4.02834	14.1003	7.87559	10.4439	3.81706	5.95962	16.72	10.4884	5.69019	0	6.47649	0	0	21.1263	8.74892	-0.856822	1.0588	-0.809238	0.418378	1	8.74892	-0.234929	1.08908	-0.215714	0.829211	1	8.74892	-0.00484541	1.08422	-0.00446904
chr14:76155025-76166662|chr14:76180849-76195877	CUFF.18051.6	3	6	15	14	4	17	8	23	9	16	0	3	9	13	5	14	2.8978	7.45188	7.55313	10.9669	3.9378	14.7955	10.1788	11.4226	10.032	11.9868	0	3.65606	8.32692	10.7451	11.1	14.7884	8.73998	0.480398	0.573133	0.838196	0.401921	1	8.73998	0.668213	0.604772	1.1049	0.269202	1	8.73998	-0.138649	0.568541	-0.243867
chr19:12711613-12714820|chr19:12715739-12719028	CUFF.29925.2	13	8	12	13	16	13	14	20	9	16	0	3	8	7	0	7	12.5571	9.93584	6.04251	10.1836	15.7512	11.3142	17.813	9.9327	10.032	11.9868	0	3.65606	7.4017	5.78582	0	7.39422	8.73667	0.501619	0.536944	0.934212	0.350195	1	8.73667	-0.320377	0.632878	-0.506223	0.6127	1	8.73667	1.24885	0.589607	2.11811
chr21:14991306-15014343|chr21:15043574-15065724	CUFF.59225.7	0	0	0	0	0	0	0	100	0	0	0	0	31	0	0	58	0	0	0	0	0	0	0	49.6635	0	0	0	0	28.6816	0	0	61.2664	8.72572	6.34941	4.21051	1.50799	0.131556	1	8.72572	6.69742	4.20956	1.591	0.111609	1	8.72572	-0.854911	4.08872	-0.20909
chr2:85363166-85368685|chr2:85371562-85377343	ELMOD3	10	7	15	16	9	10	8	19	9	16	0	5	5	22	2	8	9.65933	8.69386	7.55313	12.5336	8.86004	8.70325	10.1788	9.43606	10.032	11.9868	0	6.09344	4.62606	18.184	4.43999	8.45054	8.71443	-0.0468369	0.548679	-0.0853631	0.931973	1	8.71443	0.297602	0.592674	0.502134	0.615573	1	8.71443	-0.0207993	0.565543	-0.0367776
chr12:106825820-106842588|chr12:106843947-106851449	RIC8B	0	9	12	11	10	12	9	13	8	9	0	0	8	21	10	12	0	11.1778	6.04251	8.61688	9.84449	10.4439	11.4512	6.45625	8.91733	6.74255	0	0	7.4017	17.3575	22.1999	12.6758	8.70799	0.561603	0.645465	0.870074	0.38426	1	8.70799	1.74465	0.695096	2.50994	0.0120751	1	8.70799	-0.628813	0.624978	-1.00614
chr7:140351451-140355667|chr7:140358785-140364407	SLC37A3	12	8	8	21	4	8	7	28	20	12	3	1	9	7	3	4	11.5912	9.93584	4.02834	16.4504	3.9378	6.9626	8.90648	13.9058	22.2933	8.99007	5.69019	1.21869	8.32692	5.78582	6.65998	4.22527	8.68179	-0.263294	0.613626	-0.42908	0.667865	1	8.68179	-0.646879	0.664926	-0.972859	0.330623	1	8.68179	0.470152	0.656608	0.716032
chr1:44284907-44308309|chr1:44319744-44322724	ERI3	12	9	14	15	5	10	8	22	9	12	4	2	4	8	4	13	11.5912	11.1778	7.04959	11.7503	4.92224	8.70325	10.1788	10.926	10.032	8.99007	7.58692	2.43738	3.70085	6.61237	8.87997	13.7321	8.64193	-0.221987	0.523913	-0.42371	0.671777	1	8.64193	0.129693	0.58126	0.223125	0.823439	1	8.64193	0.121592	0.553428	0.219708
chr2:43912558-43918024|chr2:43925961-43934189	CUFF.33623.2	13	8	22	12	7	3	8	18	5	14	4	3	6	15	2	16	12.5571	9.93584	11.0779	9.40023	6.89114	2.61097	10.1788	8.93943	5.57333	10.4884	7.58692	3.65606	5.55128	12.3982	4.43999	16.9011	8.63667	-0.592164	0.541869	-1.09282	0.274474	1	8.63667	0.55057	0.580339	0.948704	0.342771	1	8.63667	-0.519759	0.558769	-0.930186
chr14:24265763-24266429|chr14:24268619-24268724	RABGGTA	9	9	11	22	9	12	10	24	8	12	5	7	0	8	3	2	8.6934	11.1778	5.53896	17.2338	8.86004	10.4439	12.7235	11.9192	8.91733	8.99007	9.48365	8.53082	0	6.61237	6.65998	2.11263	8.61859	0.0622517	0.526206	0.118303	0.905828	1	8.61859	-1.32356	0.653386	-2.0257	0.0427953	1	8.61859	1.61852	0.632026	2.56084
chr8:110983140-111003413|chr8:111027433-111064553	CUFF.52133.2	0	111	0	0	0	0	0	0	0	0	0	0	0	0	0	0	0	137.86	0	0	0	0	0	0	0	0	0	0	0	0	0	0	8.61624	-21.7411	4.20759	-5.16711	NA	NA	8.61624	0	4.32804	0	NA	NA	8.61624	0	4.32804	0
chr4:53391498-53399729|chr4:53428183-53442652	FIP1L1	6	8	16	11	14	11	6	18	11	13	9	0	5	8	3	8	5.7956	9.93584	8.05667	8.61688	13.7823	9.57357	7.63413	8.93943	12.2613	9.73924	17.0706	0	4.62606	6.61237	6.65998	8.45054	8.60966	0.307097	0.549422	0.558946	0.576199	1	8.60966	-0.530004	0.599191	-0.884533	0.376408	1	8.60966	0.607119	0.582442	1.04237
chr4:53391139-53399729|chr4:53428183-53442652	FIP1L1	6	8	16	11	14	11	6	18	11	13	9	0	5	8	3	8	5.7956	9.93584	8.05667	8.61688	13.7823	9.57357	7.63413	8.93943	12.2613	9.73924	17.0706	0	4.62606	6.61237	6.65998	8.45054	8.60966	0.307097	0.549422	0.558946	0.576199	1	8.60966	-0.530004	0.599191	-0.884533	0.376408	1	8.60966	0.607119	0.582442	1.04237
chr12:91369949-91397713|chr12:91399379-91415859	CUFF.21375.2	0	0	56	65	0	0	0	61	0	0	0	23	0	0	0	0	0	0	28.1984	50.9179	0	0	0	30.2947	0	0	0	28.0298	0	0	0	0	8.59005	-1.38082	4.09084	-0.337541	0.735709	1	8.59005	-5.0412	4.21706	-1.19543	0.23192	1	8.59005	5.15781	4.21347	1.22412
chr7:24620187-24623665|chr7:24650712-24661840	CUFF.48205.5	33	0	0	0	0	0	31	0	0	0	13	34	0	0	0	0	31.8758	0	0	0	0	0	39.443	0	0	0	24.6575	41.4354	0	0	0	0	8.58823	0.305066	4.09328	0.0745285	0.94059	1	8.58823	-6.27717	4.21076	-1.49074	0.136029	1	8.58823	5.53035	4.21179	1.31306
chr17:75040163-75042180|chr17:75042659-75046924	ATP5PD	13	8	15	14	0	7	3	15	4	23	8	3	11	16	3	8	12.5571	9.93584	7.55313	10.9669	0	6.09227	3.81706	7.44952	4.45867	17.231	15.1738	3.65606	10.1773	13.2247	6.65998	8.45054	8.58775	-1.14038	0.615054	-1.85412	0.0637221	1	8.58775	-0.0362723	0.600496	-0.060404	0.951834	1	8.58775	-1.10315	0.629869	-1.7514
chr1:26693617-26729650|chr1:26732792-26760855	ARID1A	9	6	13	9	17	16	11	16	14	2	5	3	10	0	7	0	8.6934	7.45188	6.54605	7.05017	16.7356	13.9252	13.9959	7.94616	15.6053	1.49835	9.48365	3.65606	9.25213	0	15.54	0	8.58624	0.81878	0.869665	0.941489	0.346454	1	8.58624	-0.391201	0.925134	-0.422859	0.672398	1	8.58624	1.20914	0.897898	1.34663
chr6:138941489-138943512|chr6:138944622-138945218	REPS1	5	8	12	12	4	7	10	14	0	26	6	0	14	9	4	16	4.82967	9.93584	6.04251	9.40023	3.9378	6.09227	12.7235	6.95289	0	19.4785	11.3804	0	12.953	7.43891	8.87997	16.9011	8.55916	-0.0326207	0.814005	-0.0400743	0.968034	1	8.55916	0.563245	0.821483	0.685644	0.492937	1	8.55916	-0.663234	0.810913	-0.817885
chr4:82870424-82871943|chr4:82875822-82878729	SEC31A	12	15	16	10	9	10	10	20	5	7	3	4	8	8	4	6	11.5912	18.6297	8.05667	7.83353	8.86004	8.70325	12.7235	9.9327	5.57333	5.24421	5.69019	4.87475	7.4017	6.61237	8.87997	6.3379	8.55907	-0.157234	0.482313	-0.326	0.744425	1	8.55907	0.424475	0.58747	0.722548	0.469958	1	8.55907	0.480825	0.526003	0.91411
chr9:96503789-96509672|chr9:96565483-96619218	CDC14B	11	6	14	9	7	13	9	20	8	2	8	9	14	7	3	3	10.6253	7.45188	7.04959	7.05017	6.89114	11.3142	11.4512	9.9327	8.91733	1.49835	15.1738	10.9682	12.953	5.78582	6.65998	3.16895	8.55573	0.30648	0.561812	0.545521	0.585395	1	8.55573	-0.234526	0.60898	-0.385113	0.700154	1	8.55573	0.450786	0.586769	0.768251
chr1:32014377-32030297|chr1:32033334-32036909	KHDRBS1	9	4	21	9	6	14	7	18	13	4	3	10	7	10	4	10	8.6934	4.96792	10.5744	7.05017	5.90669	12.1845	8.90648	8.93943	14.4907	2.99669	5.69019	12.1869	6.47649	8.26546	8.87997	10.5632	8.54828	0.166727	0.535222	0.31151	0.755413	1	8.54828	-0.0452304	0.56868	-0.0795357	0.936607	1	8.54828	0.0885789	0.550695	0.160849
chr7:44666851-44674410|chr7:44676149-44681719	OGDH	3	3	19	10	0	14	12	21	10	6	6	3	10	24	2	10	2.8978	3.72594	9.5673	7.83353	0	12.1845	15.2683	10.4293	11.1467	4.49504	11.3804	3.65606	9.25213	19.8371	4.43999	10.5632	8.54233	0.592119	0.653616	0.905913	0.364982	1	8.54233	0.630566	0.667922	0.944071	0.345134	1	8.54233	-0.285014	0.641066	-0.444594
chr2:210075756-210098085|chr2:210154611-210171148	KANSL1L	11	10	19	7	10	10	13	20	13	6	3	4	9	10	0	7	10.6253	12.4198	9.5673	5.48347	9.84449	8.70325	16.5406	9.9327	14.4907	4.49504	5.69019	4.87475	8.32692	8.26546	0	7.39422	8.54088	0.235698	0.528237	0.446197	0.655455	1	8.54088	-0.156464	0.603891	-0.259093	0.795563	1	8.54088	0.738012	0.568116	1.29905
chr14:102999713-103003927|chr14:103012188-103056998	CDC42BPB	18	12	10	19	10	10	7	15	4	11	6	0	7	10	0	10	17.3868	14.9038	5.03542	14.8837	9.84449	8.70325	8.90648	7.44952	4.45867	8.2409	11.3804	0	6.47649	8.26546	0	10.5632	8.53116	-0.561791	0.57491	-0.97718	0.32848	1	8.53116	0.233145	0.660572	0.352944	0.72413	1	8.53116	0.332983	0.619626	0.537393
chr6:43054486-43055544|chr6:43056445-43058064	CUFF.50524.6	8	11	13	14	7	11	12	19	4	5	5	2	6	12	6	7	7.72747	13.6618	6.54605	10.9669	6.89114	9.57357	15.2683	9.43606	4.45867	3.74586	9.48365	2.43738	5.55128	9.91855	13.32	7.39422	8.5238	0.0935441	0.509581	0.183571	0.85435	1	8.5238	0.89757	0.60705	1.47858	0.139254	1	8.5238	0.224662	0.53207	0.422242
None|chr6:43056445-43058064	MRPL2	8	11	13	14	7	11	12	19	4	5	5	2	6	12	6	7	7.72747	13.6618	6.54605	10.9669	6.89114	9.57357	15.2683	9.43606	4.45867	3.74586	9.48365	2.43738	5.55128	9.91855	13.32	7.39422	8.5238	0.0935441	0.509581	0.183571	0.85435	1	8.5238	0.89757	0.60705	1.47858	0.139254	1	8.5238	0.224662	0.53207	0.422242
chr7:17875790-17890362|chr7:17897446-17940283	SNX13	11	13	20	8	0	0	14	12	6	20	5	6	3	18	6	0	10.6253	16.1457	10.0708	6.26682	0	0	17.813	5.95962	6.688	14.9835	9.48365	7.31213	2.77564	14.8778	13.32	0	8.52012	-0.885645	1.09865	-0.806124	0.420171	1	8.52012	-0.345733	1.11114	-0.311151	0.755686	1	8.52012	-0.390734	1.11744	-0.349669
chr5:145704295-145764930|chr5:145826200-145835176	CUFF.74376.9	11	9	27	18	12	0	0	49	0	8	0	6	7	14	0	18	10.6253	11.1778	13.5956	14.1003	11.8134	0	0	24.3351	0	5.99338	0	7.31213	6.47649	11.5716	0	19.0137	8.50093	-0.433192	1.36287	-0.317853	0.750596	1	8.50093	1.45528	1.42241	1.02311	0.306257	1	8.50093	-0.0375848	1.37453	-0.0273437
chr10:11979165-11997671|chr10:12014184-12028744	UPF2	11	11	18	15	8	13	12	19	5	6	3	2	10	0	5	8	10.6253	13.6618	9.06376	11.7503	7.87559	11.3142	15.2683	9.43606	5.57333	4.49504	5.69019	2.43738	9.25213	0	11.1	8.45054	8.49961	-0.0426421	0.540881	-0.0788381	0.937161	1	8.49961	0.577904	0.660365	0.875128	0.381504	1	8.49961	0.69114	0.585484	1.18046
chr12:12203400-12244261|chr12:12244655-12266680	LRP6	4	7	16	5	2	7	6	13	13	11	10	6	9	15	0	18	3.86373	8.69386	8.05667	3.91676	1.9689	6.09227	7.63413	6.45625	14.4907	8.2409	18.9673	7.31213	8.32692	12.3982	0	19.0137	8.46452	-0.145159	0.621601	-0.233524	0.815354	1	8.46452	-0.162753	0.586747	-0.277382	0.781487	1	8.46452	-0.935753	0.61076	-1.53211
chr2:200416428-200419249|chr2:200419496-200439121	SPATS2L	14	6	15	16	9	15	5	9	6	10	6	3	5	11	4	9	13.5231	7.45188	7.55313	12.5336	8.86004	13.0549	6.36177	4.46971	6.688	7.49173	11.3804	3.65606	4.62606	9.092	8.87997	9.50685	8.44557	-0.344119	0.525081	-0.655364	0.512234	1	8.44557	0.162062	0.582271	0.278327	0.780761	1	8.44557	0.023416	0.555598	0.0421456
chr9:96515792-96522505|chr9:96565483-96619218	CUFF.90522.3	0	0	43	49	0	0	32	69	0	0	0	0	0	0	0	0	0	0	21.6523	38.3843	0	0	40.7154	34.2678	0	0	0	0	0	0	0	0	8.43873	0.319655	4.08722	0.0782085	0.937662	1	8.43873	0	4.32804	0	1	1	8.43873	6.46042	4.20909	1.53487
chr7:23319254-23342063|chr7:23351586-23361533	CUFF.52100.2	8	9	9	6	13	14	7	20	10	10	4	0	10	11	4	9	7.72747	11.1778	4.53188	4.70012	12.7978	12.1845	8.90648	9.9327	11.1467	7.49173	7.58692	0	9.25213	9.092	8.87997	9.50685	8.43219	0.707347	0.541069	1.30731	0.191107	1	8.43219	0.478329	0.587246	0.814529	0.415342	1	8.43219	0.252043	0.541977	0.465043
chr9:77728667-77794462|chr9:77797648-77815615	GNAQ	9	10	13	14	11	13	11	22	8	14	2	3	9	0	2	9	8.6934	12.4198	6.54605	10.9669	10.8289	11.3142	13.9959	10.926	8.91733	10.4884	3.79346	3.65606	8.32692	0	4.43999	9.50685	8.42627	0.301618	0.551566	0.546839	0.584489	1	8.42627	-0.351199	0.643162	-0.54605	0.585031	1	8.42627	1.07508	0.604784	1.77763
chr7:90604249-90726566|chr7:90747775-90790572	CDK14	14	10	11	12	9	8	6	15	7	5	5	7	2	12	5	10	13.5231	12.4198	5.53896	9.40023	8.86004	6.9626	7.63413	7.44952	7.80267	3.74586	9.48365	8.53082	1.85043	9.91855	11.1	10.5632	8.42397	-0.367167	0.54113	-0.67852	0.497442	1	8.42397	0.191018	0.592699	0.322286	0.747236	1	8.42397	-0.0691264	0.568606	-0.121572
chr14:32077053-32090501|chr14:32117287-32146262	ARHGAP5	6	8	12	5	16	7	7	33	4	16	0	8	24	7	3	1	5.7956	9.93584	6.04251	3.91676	15.7512	6.09227	8.90648	16.3889	4.45867	11.9868	0	9.74951	22.2051	5.78582	6.65998	1.05632	8.42073	0.921202	0.662306	1.3909	0.164255	1	8.42073	0.380065	0.697443	0.544941	0.585794	1	8.42073	0.384961	0.660598	0.582746
chr14:32077436-32090501|chr14:32117287-32146262	ARHGAP5	6	8	12	5	16	7	7	33	4	16	0	8	24	7	3	1	5.7956	9.93584	6.04251	3.91676	15.7512	6.09227	8.90648	16.3889	4.45867	11.9868	0	9.74951	22.2051	5.78582	6.65998	1.05632	8.42073	0.921202	0.662306	1.3909	0.164255	1	8.42073	0.380065	0.697443	0.544941	0.585794	1	8.42073	0.384961	0.660598	0.582746
chr20:2975241-2986764|chr20:2988474-3005055	PTPRA	9	11	17	13	6	5	10	22	9	11	1	4	3	19	3	9	8.6934	13.6618	8.56022	10.1836	5.90669	4.35162	12.7235	10.926	10.032	8.2409	1.89673	4.87475	2.77564	15.7044	6.65998	9.50685	8.41863	-0.259392	0.557499	-0.465279	0.641732	1	8.41863	0.423725	0.612092	0.692257	0.488776	1	8.41863	-0.0719251	0.579394	-0.124139
chr10:60234786-60261858|chr10:60279639-60389424	ANK3	4	8	17	17	8	9	13	21	9	10	0	4	6	19	0	12	3.86373	9.93584	8.56022	13.317	7.87559	7.83292	16.5406	10.4293	10.032	7.49173	0	4.87475	5.55128	15.7044	0	12.6758	8.41782	0.234812	0.59094	0.397353	0.691107	1	8.41782	0.606252	0.652412	0.929247	0.352761	1	8.41782	0.200777	0.605646	0.331508
chr7:41978748-42023467|chr7:42026412-42040037	CUFF.52352.3	8	7	27	14	7	13	7	20	4	4	6	5	6	13	5	4	7.72747	8.69386	13.5956	10.9669	6.89114	11.3142	8.90648	9.9327	4.45867	2.99669	11.3804	6.09344	5.55128	10.7451	11.1	4.22527	8.4112	-0.164601	0.511703	-0.321673	0.747701	1	8.4112	0.431518	0.597168	0.722607	0.469921	1	8.4112	0.28259	0.546034	0.517532
chr1:35370627-35381258|chr1:35389082-35389947	CUFF.2051.3	11	9	21	7	12	6	15	22	8	7	6	4	3	8	3	3	10.6253	11.1778	10.5744	5.48347	11.8134	5.22195	19.0853	10.926	8.91733	5.24421	11.3804	4.87475	2.77564	6.61237	6.65998	3.16895	8.40882	0.290112	0.521961	0.555811	0.57834	1	8.40882	-0.649713	0.630812	-1.02996	0.303027	1	8.40882	1.30886	0.594404	2.20198
chr3:47720735-47729024|chr3:47772936-47781602	SMARCC1	8	8	10	8	8	11	9	29	13	4	3	6	7	12	5	4	7.72747	9.93584	5.03542	6.26682	7.87559	9.57357	11.4512	14.4024	14.4907	2.99669	5.69019	7.31213	6.47649	9.91855	11.1	4.22527	8.40489	0.645038	0.540197	1.19408	0.232447	1	8.40489	0.0297487	0.589852	0.0504341	0.959776	1	8.40489	0.511379	0.554932	0.921516
chr1:36358822-36361220|None	STK40	6	7	14	16	5	4	9	20	9	12	7	2	10	7	5	9	5.7956	8.69386	7.04959	12.5336	4.92224	3.4813	11.4512	9.9327	10.032	8.99007	13.2771	2.43738	9.25213	5.78582	11.1	9.50685	8.39009	-0.19206	0.551494	-0.348253	0.72765	1	8.39009	0.0294233	0.578352	0.0508744	0.959426	1	8.39009	-0.21805	0.56793	-0.383938
chr7:152207428-152220522|chr7:152238826-152247901	KMT2C	4	7	23	8	7	9	5	18	6	5	8	10	8	11	4	10	3.86373	8.69386	11.5815	6.26682	6.89114	7.83292	6.36177	8.93943	6.688	3.74586	15.1738	12.1869	7.4017	9.092	8.87997	10.5632	8.38516	-0.0281429	0.543044	-0.0518244	0.958669	1	8.38516	0.0198613	0.56272	0.0352952	0.971844	1	8.38516	-0.23356	0.553351	-0.422083
chr5:168486543-168488601|chr5:168492847-168493893	RARS	8	10	9	7	10	6	4	12	6	24	6	0	10	8	5	14	7.72747	12.4198	4.53188	5.48347	9.84449	5.22195	5.08942	5.95962	6.688	17.9801	11.3804	0	9.25213	6.61237	11.1	14.7884	8.37997	-0.154505	0.621843	-0.248464	0.803776	1	8.37997	0.15833	0.619216	0.255694	0.798187	1	8.37997	-0.662692	0.621096	-1.06697
chr17:1829900-1842802|chr17:1853189-1872433	RPA1	7	10	14	18	6	10	20	21	11	8	1	5	3	0	4	5	6.76153	12.4198	7.04959	14.1003	5.90669	8.70325	25.4471	10.4293	12.2613	5.99338	1.89673	6.09344	2.77564	0	8.87997	5.28159	8.37498	0.303809	0.598753	0.507403	0.611872	1	8.37498	-0.907836	0.729548	-1.24438	0.213359	1	8.37498	1.76672	0.691716	2.55411
chr1:245863886-245915529|chr1:245929937-245953230	SMYD3	10	5	12	17	7	8	0	29	9	22	12	0	6	11	0	6	9.65933	6.2099	6.04251	13.317	6.89114	6.9626	0	14.4024	10.032	16.4818	22.7608	0	5.55128	9.092	0	6.3379	8.35879	-0.269889	0.898295	-0.300445	0.763837	1	8.35879	-1.13173	0.925789	-1.22245	0.221536	1	8.35879	0.393822	0.931796	0.422648
chr13:46712597-46723220|chr13:46733998-46750539	LRCH1	0	8	4	17	9	10	10	18	7	16	4	0	9	22	3	8	0	9.93584	2.01417	13.317	8.86004	8.70325	12.7235	8.93943	7.80267	11.9868	7.58692	0	8.32692	18.184	6.65998	8.45054	8.34319	0.651091	0.804953	0.808855	0.418598	1	8.34319	0.607468	0.823692	0.737494	0.460822	1	8.34319	-0.122731	0.797319	-0.153929
chr18:9914335-9931809|chr18:9937066-9950394	VAPA	11	7	13	7	8	10	9	15	6	15	3	10	5	4	6	9	10.6253	8.69386	6.54605	5.48347	7.87559	8.70325	11.4512	7.44952	6.688	11.2376	5.69019	12.1869	4.62606	3.30618	13.32	9.50685	8.33687	0.181612	0.530745	0.342183	0.732213	1	8.33687	-0.3945	0.570534	-0.691457	0.489278	1	8.33687	0.316114	0.557202	0.567323
chr10:68956312-68959805|chr10:68960249-68962081	DDX21	6	10	11	11	5	13	15	20	6	13	7	4	7	6	0	9	5.7956	12.4198	5.53896	8.61688	4.92224	11.3142	19.0853	9.9327	6.688	9.73924	13.2771	4.87475	6.47649	4.95927	0	9.50685	8.32172	0.496728	0.550659	0.902061	0.367025	1	8.32172	-0.564479	0.619639	-0.91098	0.362306	1	8.32172	0.955678	0.59338	1.61057
chr13:95725252-95757643|chr13:95763953-95785938	DNAJC3	7	10	14	8	10	8	7	22	9	10	0	5	15	16	5	2	6.76153	12.4198	7.04959	6.26682	9.84449	6.9626	8.90648	10.926	10.032	7.49173	0	6.09344	13.8782	13.2247	11.1	2.11263	8.31687	0.218213	0.561585	0.388566	0.697597	1	8.31687	0.672067	0.606526	1.10806	0.267836	1	8.31687	-0.13198	0.566144	-0.23312
chr7:149015042-149018991|chr7:149021147-149028320	PDIA4	8	13	19	8	5	15	14	20	0	12	4	3	2	10	3	10	7.72747	16.1457	9.5673	6.26682	4.92224	13.0549	17.813	9.9327	0	8.99007	7.58692	3.65606	1.85043	8.26546	6.65998	10.5632	8.31264	0.210225	0.589638	0.356531	0.721443	1	8.31264	0.420069	0.686429	0.611963	0.540562	1	8.31264	0.726526	0.625621	1.16129
chr2:169828052-169872235|chr2:169878574-169891164	UBR3	5	4	27	18	6	9	13	13	6	15	7	9	2	10	0	6	4.82967	4.96792	13.5956	14.1003	5.90669	7.83292	16.5406	6.45625	6.688	11.2376	13.2771	10.9682	1.85043	8.26546	0	6.3379	8.30342	-0.127464	0.573887	-0.222107	0.824231	1	8.30342	-1.18336	0.64971	-1.82137	0.0685508	1	8.30342	0.951916	0.643236	1.47988
chr3:196372042-196391812|chr3:196393619-196402951	CUFF.44223.3	12	11	14	15	5	7	5	24	11	11	1	0	4	18	5	7	11.5912	13.6618	7.04959	11.7503	4.92224	6.09227	6.36177	11.9192	12.2613	8.2409	1.89673	0	3.70085	14.8778	11.1	7.39422	8.30126	-0.520044	0.60119	-0.865025	0.387025	1	8.30126	0.619474	0.655743	0.94469	0.344817	1	8.30126	-0.282539	0.622334	-0.453999
chr11:77622673-77624962|chr11:77625818-77629762	CLNS1A	12	8	14	17	6	10	7	21	3	14	4	3	6	9	6	5	11.5912	9.93584	7.04959	13.317	5.90669	8.70325	8.90648	10.4293	3.344	10.4884	7.58692	3.65606	5.55128	7.43891	13.32	5.28159	8.28166	-0.270194	0.518871	-0.520735	0.602551	1	8.28166	0.197594	0.592182	0.333671	0.738628	1	8.28166	0.221687	0.555232	0.39927
chr11:117144418-117152440|chr11:117163892-117167420	PAFAH1B2	10	8	16	18	15	12	7	17	8	10	0	6	0	14	2	8	9.65933	9.93584	8.05667	14.1003	14.7667	10.4439	8.90648	8.44279	8.91733	7.49173	0	7.31213	0	11.5716	4.43999	8.45054	8.28097	0.0242724	0.576111	0.0421315	0.966394	1	8.28097	-0.00596061	0.662764	-0.00899356	0.992824	1	8.28097	0.746843	0.620666	1.20329
chr21:10501019-10514121|chr21:10527412-10538680	CUFF.38274.7	6	12	21	20	4	14	4	25	5	14	0	5	7	19	1	5	5.7956	14.9038	10.5744	15.6671	3.9378	12.1845	5.08942	12.4159	5.57333	10.4884	0	6.09344	6.47649	15.7044	2.21999	5.28159	8.27538	-0.42952	0.595547	-0.721219	0.470775	1	8.27538	0.392285	0.665319	0.58962	0.555445	1	8.27538	0.126368	0.627323	0.20144
chr2:61502310-61522610|chr2:61533903-61536201	CUFF.38086.6	137	0	0	0	0	0	0	0	0	0	0	0	0	0	0	0	132.333	0	0	0	0	0	0	0	0	0	0	0	0	0	0	0	8.27081	-21.7958	4.20765	-5.18004	NA	NA	8.27081	0	4.32804	0	NA	NA	8.27081	0	4.32804	0
chr6:16522688-16585779|chr6:16657901-16753232	ATXN1	16	11	11	0	0	8	6	24	10	15	8	0	6	14	5	5	15.4549	13.6618	5.53896	0	0	6.9626	7.63413	11.9192	11.1467	11.2376	15.1738	0	5.55128	11.5716	11.1	5.28159	8.26464	-0.347801	1.05812	-0.328696	0.742386	1	8.26464	-0.16683	1.069	-0.156062	0.875984	1	8.26464	-0.307464	1.0694	-0.28751
chr2:61420833-61522610|chr2:61533903-61537018	CUFF.51828.1	0	0	0	0	0	0	0	266	0	0	0	0	0	0	0	0	0	0	0	0	0	0	0	132.105	0	0	0	0	0	0	0	0	8.25655	21.874	4.2077	5.19856	NA	NA	8.25655	0	4.32804	0	NA	NA	8.25655	24.2521	4.2078	5.76361
chr6:38345093-38577599|chr6:38598121-38639799	BTBD9	5	8	10	9	8	9	9	18	11	4	1	6	8	21	7	4	4.82967	9.93584	5.03542	7.05017	7.87559	7.83292	11.4512	8.93943	12.2613	2.99669	1.89673	7.31213	7.4017	17.3575	15.54	4.22527	8.24634	0.453475	0.576648	0.786399	0.431634	1	8.24634	0.809721	0.607971	1.33184	0.182912	1	8.24634	-0.285495	0.567352	-0.503206
chr22:40869115-40881769|chr22:40882177-40886312	XPNPEP3	7	3	17	10	8	19	7	23	7	6	6	10	0	10	3	9	6.76153	3.72594	8.56022	7.83353	7.87559	16.5362	8.90648	11.4226	7.80267	4.49504	11.3804	12.1869	0	8.26546	6.65998	9.50685	8.24496	0.706537	0.575183	1.22837	0.219308	1	8.24496	-0.521279	0.631135	-0.82594	0.408838	1	8.24496	0.904301	0.606041	1.49215
chr10:7205928-7220410|chr10:7285954-7367648	SFMBT2	7	10	15	15	11	10	9	15	8	7	0	6	7	13	4	7	6.76153	12.4198	7.55313	11.7503	10.8289	8.70325	11.4512	7.44952	8.91733	5.24421	0	7.31213	6.47649	10.7451	8.87997	7.39422	8.24294	-0.00848424	0.510181	-0.0166298	0.986732	1	8.24294	0.548567	0.586783	0.934873	0.349854	1	8.24294	0.17186	0.534812	0.321347
chr2:40178493-40428472|chr2:40430301-40512348	SLC8A1	10	8	21	16	8	14	8	25	4	11	3	7	12	9	0	1	9.65933	9.93584	10.5744	12.5336	7.87559	12.1845	10.1788	12.4159	4.45867	8.2409	5.69019	8.53082	11.1026	7.43891	0	1.05632	8.24228	0.00734147	0.528458	0.0138923	0.988916	1	8.24228	-0.304197	0.626972	-0.485184	0.627546	1	8.24228	0.957853	0.588033	1.62891
chr1:35474906-35478965|chr1:35479212-35506611	KIAA0319L	12	9	18	11	10	8	6	34	8	9	0	4	3	10	3	11	11.5912	11.1778	9.06376	8.61688	9.84449	6.9626	7.63413	16.8856	8.91733	6.74255	0	4.87475	2.77564	8.26546	6.65998	11.6195	8.22698	0.0890813	0.537669	0.165681	0.868408	1	8.22698	0.400115	0.627913	0.637215	0.523985	1	8.22698	0.537043	0.57209	0.93874
chr9:124900547-124908376|chr9:124912026-124921128	GOLGA1	13	4	11	20	4	16	10	14	5	8	6	3	6	2	3	14	12.5571	4.96792	5.53896	15.6671	3.9378	13.9252	12.7235	6.95289	5.57333	5.99338	11.3804	3.65606	5.55128	1.65309	6.65998	14.7884	8.2204	-0.0660197	0.60154	-0.109751	0.912607	1	8.2204	0.144351	0.670649	0.21524	0.82958	1	8.2204	0.392089	0.634391	0.618057
chr1:22429014-22489879|chr1:22491533-22506048	ZBTB40	12	11	14	19	2	12	7	16	6	0	0	8	7	14	4	11	11.5912	13.6618	7.04959	14.8837	1.9689	10.4439	8.90648	7.94616	6.688	0	0	9.74951	6.47649	11.5716	8.87997	11.6195	8.2148	-0.666199	0.610374	-1.09146	0.27507	1	8.2148	1.23709	0.696168	1.777	0.0755684	1	8.2148	-0.3998	0.630889	-0.63371
chr5:142879445-142885297|chr5:142932125-143014079	ARHGAP26	10	8	20	14	10	13	12	18	9	8	0	7	8	9	0	5	9.65933	9.93584	10.0708	10.9669	9.84449	11.3142	15.2683	8.93943	10.032	5.99338	0	8.53082	7.4017	7.43891	0	5.28159	8.16736	0.130895	0.513013	0.25515	0.798607	1	8.16736	-0.209513	0.615378	-0.340462	0.733509	1	8.16736	0.983646	0.570683	1.72363
chr2:24095229-24135118|chr2:24147086-24161505	FAM228B	4	8	16	4	6	8	9	7	5	15	9	11	5	14	5	3	3.86373	9.93584	8.05667	3.13341	5.90669	6.9626	11.4512	3.47644	5.57333	11.2376	17.0706	13.4056	4.62606	11.5716	11.1	3.16895	8.15877	0.0959789	0.602065	0.159416	0.873341	1	8.15877	-0.643314	0.599608	-1.07289	0.28332	1	8.15877	-0.159125	0.611469	-0.260234
chr2:24124460-24135118|chr2:24147086-24161505	FAM228B	4	8	16	4	6	8	9	7	5	15	9	11	5	14	5	3	3.86373	9.93584	8.05667	3.13341	5.90669	6.9626	11.4512	3.47644	5.57333	11.2376	17.0706	13.4056	4.62606	11.5716	11.1	3.16895	8.15877	0.0959789	0.602065	0.159416	0.873341	1	8.15877	-0.643314	0.599608	-1.07289	0.28332	1	8.15877	-0.159125	0.611469	-0.260234
chr3:119500860-119503531|chr3:119504021-119513640	TIMMDC1	8	15	8	15	4	15	6	14	9	10	3	7	1	12	3	7	7.72747	18.6297	4.02834	11.7503	3.9378	13.0549	7.63413	6.95289	10.032	7.49173	5.69019	8.53082	0.925213	9.91855	6.65998	7.39422	8.14739	-0.360865	0.589406	-0.612253	0.54037	1	8.14739	-0.371665	0.648582	-0.573042	0.566616	1	8.14739	0.348423	0.633345	0.550132
chr2:147958866-147972738|chr2:147982081-148020632	ORC4	0	9	9	6	7	9	15	22	8	19	0	0	9	0	9	13	0	11.1778	4.53188	4.70012	6.89114	7.83292	19.0853	10.926	8.91733	14.2343	0	0	8.32692	0	19.9799	13.7321	8.14598	1.14473	1.22604	0.933678	0.35047	1	8.14598	0.774845	1.2412	0.624269	0.532451	1	8.14598	0.115165	1.21511	0.0947773
chr14:66924292-66965190|chr14:67058786-67088982	CUFF.26683.2	15	20	26	17	0	20	9	24	0	12	0	0	0	0	0	14	14.489	24.8396	13.0921	13.317	0	17.4065	11.4512	11.9192	0	8.99007	0	0	0	0	0	14.7884	8.14332	-0.685662	1.82114	-0.376502	0.706544	1	8.14332	0.656201	1.91889	0.341969	0.732374	1	8.14332	1.44475	1.86015	0.776683
chr1:10072214-10095460|chr1:10105744-10117458	UBE4B	8	8	16	17	10	10	6	17	9	11	5	4	3	7	3	8	7.72747	9.93584	8.05667	13.317	9.84449	8.70325	7.63413	8.44279	10.032	8.2409	9.48365	4.87475	2.77564	5.78582	6.65998	8.45054	8.12281	-0.166136	0.502431	-0.330665	0.740897	1	8.12281	-0.489011	0.577519	-0.846744	0.397138	1	8.12281	0.584982	0.556831	1.05056
chr11:73679720-73707419|chr11:73718890-73720845	RAB6A	10	12	18	17	5	8	8	19	4	12	6	2	13	8	1	3	9.65933	14.9038	9.06376	13.317	4.92224	6.9626	10.1788	9.43606	4.45867	8.99007	11.3804	2.43738	12.0278	6.61237	2.21999	3.16895	8.1087	-0.553302	0.544489	-1.01619	0.309541	1	8.1087	-0.0492997	0.621294	-0.07935	0.936754	1	8.1087	0.291881	0.592834	0.492349
chr1:113659265-113671733|chr1:113673465-113681197	MAGI3	6	6	15	16	9	10	10	27	6	11	3	3	10	5	0	14	5.7956	7.45188	7.55313	12.5336	8.86004	8.70325	12.7235	13.4091	6.688	8.2409	5.69019	3.65606	9.25213	4.13273	0	14.7884	8.09242	0.388019	0.547494	0.708718	0.4785	1	8.09242	0.283513	0.619803	0.457425	0.647366	1	8.09242	0.535442	0.572038	0.936026
chr6:170535405-170537233|chr6:170549113-170553129	PSMB1	9	9	8	16	7	7	7	9	5	12	4	5	7	12	8	4	8.6934	11.1778	4.02834	12.5336	6.89114	6.09227	8.90648	4.46971	5.57333	8.99007	7.58692	6.09344	6.47649	9.91855	17.7599	4.22527	8.08855	-0.475515	0.562616	-0.845186	0.398007	1	8.08855	0.325542	0.59206	0.549847	0.582424	1	8.08855	-0.485893	0.578783	-0.839508
chr3:113216274-113249721|chr3:113250833-113263898	CUFF.45918.9	0	0	0	0	0	0	0	0	0	0	47	33	0	0	0	0	0	0	0	0	0	0	0	0	0	0	89.1463	40.2167	0	0	0	0	8.08519	0	4.32794	0	1	1	8.08519	-7.24603	4.20849	-1.72177	0.0851117	1	8.08519	0	4.32804	0
chr11:94768560-94799389|chr11:94800311-94821529	AMOTL1	8	11	16	20	8	6	7	14	10	6	6	6	3	13	0	7	7.72747	13.6618	8.05667	15.6671	7.87559	5.22195	8.90648	6.95289	11.1467	4.49504	11.3804	7.31213	2.77564	10.7451	0	7.39422	8.08244	-0.641856	0.55782	-1.15065	0.249875	1	8.08244	-0.507383	0.621174	-0.816813	0.414035	1	8.08244	0.297249	0.611964	0.485731
chr1:26255865-26257596|chr1:26259802-26268482	CEP85	7	7	20	18	8	12	9	21	11	9	0	3	3	8	5	6	6.76153	8.69386	10.0708	14.1003	7.87559	10.4439	11.4512	10.4293	12.2613	6.74255	0	3.65606	2.77564	6.61237	11.1	6.3379	8.08203	0.005011	0.538831	0.00929977	0.99258	1	8.08203	0.0330173	0.630199	0.0523919	0.958216	1	8.08203	0.683755	0.585055	1.1687
chr21:15013625-15014343|chr21:15043574-15064744	CUFF.49271.6	0	0	95	104	0	0	0	0	0	0	0	0	0	0	0	0	0	0	47.8365	81.4687	0	0	0	0	0	0	0	0	0	0	0	0	8.08157	-7.67888	4.20769	-1.82496	0.0680066	1	8.08157	0	4.32804	0	1	1	8.08157	0	4.32804	0
chr1:224929835-224952669|chr1:225007544-225023614	DNAH14	7	11	17	6	8	10	7	25	7	12	3	7	6	11	4	3	6.76153	13.6618	8.56022	4.70012	7.87559	8.70325	8.90648	12.4159	7.80267	8.99007	5.69019	8.53082	5.55128	9.092	8.87997	3.16895	8.08067	0.230903	0.51839	0.445423	0.656014	1	8.08067	-0.281551	0.5809	-0.484681	0.627903	1	8.08067	0.563856	0.554154	1.01751
chr17:12081530-12095574|chr17:12113360-12125293	MAP2K4	10	9	15	15	9	11	0	21	8	12	6	0	10	8	3	8	9.65933	11.1778	7.55313	11.7503	8.86004	9.57357	0	10.4293	8.91733	8.99007	11.3804	0	9.25213	6.61237	6.65998	8.45054	8.07914	-0.394061	0.594554	-0.662785	0.507468	1	8.07914	0.113326	0.642162	0.176476	0.85992	1	8.07914	-0.047221	0.622063	-0.0759103
chr1:179997175-180003173|chr1:180006567-180011928	CEP350	13	7	11	15	9	16	5	22	0	14	0	3	14	15	5	0	12.5571	8.69386	5.53896	11.7503	8.86004	13.9252	6.36177	10.926	0	10.4884	0	3.65606	12.953	12.3982	11.1	0	8.07555	0.0752847	0.810756	0.0928574	0.926017	1	8.07555	1.20658	0.889897	1.35586	0.175144	1	8.07555	0.151616	0.824525	0.183882
chr22:36327488-36341369|chr22:36349255-36387806	MYH9	9	12	20	4	12	9	7	11	7	11	0	2	6	17	9	0	8.6934	14.9038	10.0708	3.13341	11.8134	7.83292	8.90648	5.46298	7.80267	8.2409	0	2.43738	5.55128	14.0513	19.9799	0	8.05504	-0.112839	0.779111	-0.144831	0.884845	1	8.05504	0.933316	0.833695	1.11949	0.26293	1	8.05504	-0.170563	0.790067	-0.215884
chr12:91369949-91397713|chr12:91399379-91406684	CUFF.13783.1	0	0	0	0	0	0	0	61	29	0	0	23	0	0	0	36	0	0	0	0	0	0	0	30.2947	32.3253	0	0	28.0298	0	0	0	38.0274	8.04233	5.63813	4.21337	1.33815	0.180847	1	8.04233	-0.665047	4.09416	-0.162438	0.870961	1	8.04233	-0.325017	4.09649	-0.0793402
chr13:32480637-32517856|chr13:32527532-32538617	CUFF.14182.3	0	33	0	0	0	0	25	0	0	0	0	0	0	38	11	0	0	40.9853	0	0	0	0	31.8089	0	0	0	0	0	0	31.4087	24.4199	0	8.03893	-0.366509	4.09314	-0.0895421	0.928651	1	8.03893	6.00722	4.21167	1.42633	0.153774	1	8.03893	-0.814562	4.09352	-0.198988
chr14:32939366-33215181|chr14:33215587-33367185	NPAS3	6	9	14	10	7	11	4	24	6	9	3	3	7	19	2	13	5.7956	11.1778	7.04959	7.83353	6.89114	9.57357	5.08942	11.9192	6.688	6.74255	5.69019	3.65606	6.47649	15.7044	4.43999	13.7321	8.02873	0.147465	0.537826	0.274187	0.783941	1	8.02873	0.874795	0.586743	1.49093	0.135979	1	8.02873	-0.288681	0.539369	-0.535219
chr1:28027926-28035543|chr1:28058094-28088523	EYA3	15	10	15	7	3	13	4	11	10	4	3	4	6	25	0	12	14.489	12.4198	7.55313	5.48347	2.95335	11.3142	5.08942	5.46298	11.1467	2.99669	5.69019	4.87475	5.55128	20.6636	0	12.6758	8.02278	-0.650724	0.639671	-1.01728	0.309021	1	8.02278	0.775021	0.67224	1.15289	0.248954	1	8.02278	-0.739755	0.650612	-1.13701
chr1:203703813-203707008|chr1:203708104-203709300	ATP2B4	9	15	11	9	5	8	8	17	6	10	5	3	5	12	2	11	8.6934	18.6297	5.53896	7.05017	4.92224	6.9626	10.1788	8.44279	6.688	7.49173	9.48365	3.65606	4.62606	9.91855	4.43999	11.6195	8.02139	-0.325804	0.551166	-0.591119	0.554441	1	8.02139	0.237041	0.604638	0.392039	0.69503	1	8.02139	-0.0602975	0.577839	-0.10435
chr17:5456182-5460938|chr17:5462546-5463528	DHX33	12	7	24	18	9	13	9	20	4	6	1	0	4	8	4	9	11.5912	8.69386	12.085	14.1003	8.86004	11.3142	11.4512	9.9327	4.45867	4.49504	1.89673	0	3.70085	6.61237	8.87997	9.50685	7.97369	-0.181882	0.500785	-0.363194	0.71646	1	7.97369	1.23082	0.676864	1.81842	0.0690006	1	7.97369	0.575511	0.547229	1.05168
chr1:1793311-1804418|chr1:1806538-1815755	GNB1	7	11	12	11	8	8	5	16	9	15	5	1	8	5	5	8	6.76153	13.6618	6.04251	8.61688	7.87559	6.9626	6.36177	7.94616	10.032	11.2376	9.48365	1.21869	7.4017	4.13273	11.1	8.45054	7.95535	-0.211935	0.554096	-0.382487	0.7021	1	7.95535	-0.134231	0.59293	-0.226386	0.820901	1	7.95535	-0.00752416	0.580588	-0.0129595
chr15:72756447-72760406|chr15:72775097-72783245	ADPGK	16	8	16	8	6	11	10	21	8	12	1	0	6	0	2	18	15.4549	9.93584	8.05667	6.26682	5.90669	9.57357	12.7235	10.4293	8.91733	8.99007	1.89673	0	5.55128	0	4.43999	19.0137	7.94728	-0.0336013	0.832038	-0.0403844	0.967787	1	7.94728	0.484427	0.897277	0.539885	0.589276	1	7.94728	0.404136	0.856066	0.472085
[truncated: 77,424 more rows]
[truncated: 5 more columns]

## Sheet: cutioff = 2
Mean read cutoff = 2		Raw Counts (Aligner: TopHat + TopHatFusion, Ref.genome: Homo_sapiens.GRCh38.dna.primary_assembly.fa (Ensembl), Gene quantif. method: featureCounts, Gene ref: Homo_sapiens.GRCh38.95 (Ensembl))																Normalized Counts (Software: DESeq2)
[truncated: 4,495 more rows]
[truncated: 5 more columns]

[truncated: 3 more sheets: cutoff = 40, SAG vs Ctr_SAG, DE, SHH vs Ctr_SHH, DE]
