# Supplementary material for: Circular RNAs in Hedgehog Signaling Activation and Hedgehog-Mediated Medulloblastoma Tumors
Source: Cancers (Basel). 2021 Oct 13;13(20):5138. doi: 10.3390/cancers13205138 (PMC8533754; doi:10.3390/cancers13205138)
Supplement: Supplementary file 1 [file cancers-13-05138-s001.zip › Supplementary files/S1_linear_Daoy.xlsx]

## Sheet: linear counts
	Raw Counts (Aligner: TopHat, Ref.genome: Homo_sapiens.GRCh38.dna.primary_assembly.fa (Ensembl), Gene quantif. method: featureCounts, Gene ref: Homo_sapiens.GRCh38.95 (Ensembl))																Normalized Counts (Software: DESeq2)
	Standard FeatureCount gene assignment																Default size factors used															...	Comparisons (Software: DESeq2, Method: Wald test)
	Control_SAG				SAG				Control_SHH				SHH				Control_SAG				SAG				Control_SHH				SHH				SAG_vs_Control_SAG						SHH_vs_Control_SHH						SAG_vs_SHH
Ensembl ID	m1	m2	m3	m4	m5	m6	m7	m8	m9	m10	m11	m12	m13	m14	m15	m16	m1	m2	m3	m4	m5	m6	m7	m8	m9	m10	m11	m12	m13	m14	m15	m16	baseMean	log2FoldChange	lfcSE	stat	pvalue	padj	baseMean	log2FoldChange	lfcSE	stat	pvalue	padj	baseMean	log2FoldChange	lfcSE	stat	pvalue
ENSG00000223972	1	3	3	2	1	0	1	0	4	0	2	2	1	1	0	2	1.20468	2.10242	3.34669	2.30177	1.1764	0	1.004	0	1.31059	0	2.89991	1.16997	0.804309	1.38477	0	1.65382	1.27246	-1.98536	1.34092	-1.48059	0.138715	NA	1.27246	-0.54021	1.18471	-0.455985	0.648401	NA	1.27246	-0.738693	1.44436	-0.511432	0.609049
ENSG00000227232	350	588	362	403	311	354	418	419	1024	155	207	501	423	233	334	396	421.637	412.074	403.833	463.807	365.859	449.978	419.672	471.345	335.511	324.186	300.141	293.077	340.223	322.651	310.027	327.456	372.592	0.00644893	0.0841312	0.0766533	0.938899	0.980299	372.592	0.0515193	0.0865794	0.595053	0.551808	0.999914	372.592	0.390588	0.0858001	4.5523	5.30629e-06
ENSG00000278267	3	5	5	0	4	2	2	6	18	2	1	3	2	0	5	2	3.61403	3.50403	5.57781	0	4.70559	2.54225	2.008	6.74957	5.89766	4.18305	1.44995	1.75495	1.60862	0	4.64113	1.65382	3.11815	0.31941	0.824714	0.387298	0.698536	NA	3.11815	-0.760544	0.860865	-0.883466	0.376985	NA	3.11815	0.946559	0.868583	1.08977	0.275813
ENSG00000243485	2	2	3	2	3	2	5	1	10	1	4	5	6	2	1	1	2.40935	1.40161	3.34669	2.30177	3.52919	2.54225	5.02	1.12493	3.27648	2.09153	5.79982	2.92492	4.82585	2.76954	0.928226	0.82691	2.81994	0.430801	0.841698	0.511824	0.608775	NA	2.81994	-0.570277	0.794761	-0.717545	0.473038	NA	2.81994	0.401764	0.831108	0.483408	0.628806
ENSG00000284332	0	0	0	0	1	0	1	0	0	0	1	0	2	2	0	0	0	0	0	0	1.1764	0	1.004	0	0	0	1.44995	0	1.60862	2.76954	0	0	0.500532	1.57886	2.33011	0.677589	0.498032	NA	0.500532	1.85456	2.18385	0.849218	0.39576	NA	0.500532	-0.907145	2.20701	-0.411028	0.681052
ENSG00000237613	0	0	0	0	0	0	0	0	0	0	0	0	0	0	1	0	0	0	0	0	0	0	0	0	0	0	0	0	0	0	0.928226	0	0.0580141	0	4.32794	0	1	NA	0.0580141	0.860481	4.32804	0.198815	0.842407	NA	0.0580141	-0.47578	4.32804	-0.109929	0.912465
ENSG00000268020	0	0	0	0	0	0	0	0	0	0	0	0	0	0	0	0	0	0	0	0	0	0	0	0	0	0	0	0	0	0	0	0	0	NA	NA	NA	NA	NA	0	NA	NA	NA	NA	NA	0	NA	NA	NA	NA
ENSG00000240361	0	0	0	0	0	0	0	0	0	0	0	0	0	0	0	0	0	0	0	0	0	0	0	0	0	0	0	0	0	0	0	0	0	NA	NA	NA	NA	NA	0	NA	NA	NA	NA	NA	0	NA	NA	NA	NA
ENSG00000186092	0	0	0	0	0	0	0	0	0	0	0	0	0	0	0	0	0	0	0	0	0	0	0	0	0	0	0	0	0	0	0	0	0	NA	NA	NA	NA	NA	0	NA	NA	NA	NA	NA	0	NA	NA	NA	NA
ENSG00000238009	95	170	105	90	109	90	126	102	248	37	58	128	103	55	99	116	114.444	119.137	117.134	103.58	128.227	114.401	126.504	114.743	81.2566	77.3864	84.0974	74.878	82.8438	76.1623	91.8943	95.9215	100.163	0.0879103	0.131034	0.6709	0.502285	0.778124	100.163	0.140072	0.1371	1.02168	0.306934	0.966096	100.163	0.470979	0.134954	3.48993	0.000483155
ENSG00000239945	56	104	77	54	69	64	76	71	156	28	36	92	75	38	71	74	67.4619	72.8838	85.8983	62.1478	81.1714	81.3519	76.304	79.8699	51.113	58.5627	52.1984	53.8186	60.3232	52.6212	65.904	61.1913	66.4263	0.139557	0.161129	0.866122	0.386423	0.70505	66.4263	0.187107	0.166065	1.12671	0.259865	0.93809	66.4263	0.396449	0.163899	2.41887	0.015569
ENSG00000233750	1	3	1	0	0	0	2	0	0	0	0	1	2	2	0	0	1.20468	2.10242	1.11556	0	0	0	2.008	0	0	0	0	0.584984	1.60862	2.76954	0	0	0.712112	-1.05411	1.81978	-0.579251	0.56242	NA	0.712112	1.86619	1.79621	1.03896	0.298824	NA	0.712112	-0.900356	1.82575	-0.493143	0.621912
ENSG00000268903	45	80	48	41	33	26	43	50	161	29	49	44	49	44	40	72	54.2104	56.0645	53.547	47.1863	38.8211	33.0492	43.172	56.2464	52.7513	60.6542	71.0478	25.7393	39.4111	60.9298	37.129	59.5375	49.3436	-0.299519	0.265949	-1.12623	0.260069	0.596754	49.3436	-0.0487312	0.259064	-0.188105	0.850794	0.999914	49.3436	-0.185811	0.266299	-0.697751	0.485333
ENSG00000269981	14	21	15	13	6	7	14	12	36	15	10	23	21	13	21	19	16.8655	14.7169	16.7334	14.9615	7.05838	8.89786	14.056	13.4991	11.7953	31.3729	14.4995	13.4546	16.8905	18.002	19.4927	15.7113	15.5005	-0.517466	0.387923	-1.33394	0.182223	NA	15.5005	0.147928	0.347524	0.425661	0.670355	0.999914	15.5005	-0.666976	0.381336	-1.74905	0.0802827
ENSG00000239906	11	19	11	11	8	11	9	11	23	5	7	21	13	5	11	13	13.2514	13.3153	12.2712	12.6597	9.41117	13.9824	9.036	12.3742	7.5359	10.4576	10.1497	12.2847	10.456	6.92385	10.2105	10.7498	10.9418	-0.21412	0.396242	-0.540377	0.588937	NA	10.9418	-0.00597478	0.397256	-0.0150401	0.988	NA	10.9418	0.185032	0.40838	0.453087	0.650486
ENSG00000241860	173	308	243	221	217	182	215	149	508	75	125	338	249	105	200	243	208.409	215.848	271.082	254.346	255.278	231.344	215.86	167.614	166.445	156.864	181.244	197.725	200.273	145.401	185.645	200.939	203.395	-0.124998	0.129942	-0.961951	0.336074	0.665001	203.395	0.0623736	0.132091	0.4722	0.636784	0.999914	203.395	0.234476	0.131723	1.78007	0.0750648
ENSG00000222623	0	0	1	0	0	0	0	0	0	0	0	0	0	0	0	0	0	0	1.11556	0	0	0	0	0	0	0	0	0	0	0	0	0	0.0697226	-0.561381	4.32794	-0.129711	0.896795	NA	0.0697226	0	4.32804	0	1	NA	0.0697226	0	4.32804	0	1
ENSG00000241599	0	0	0	0	0	0	0	0	0	0	0	0	0	0	0	0	0	0	0	0	0	0	0	0	0	0	0	0	0	0	0	0	0	NA	NA	NA	NA	NA	0	NA	NA	NA	NA	NA	0	NA	NA	NA	NA
ENSG00000279928	1	1	1	0	0	0	0	0	4	1	0	2	0	0	1	0	1.20468	0.700806	1.11556	0	0	0	0	0	1.31059	2.09153	0	1.16997	0	0	0.928226	0	0.532585	-1.84117	1.88434	-0.977086	0.328527	NA	0.532585	-1.95477	1.81191	-1.07885	0.280657	NA	0.532585	-0.475783	1.97032	-0.241475	0.809187
ENSG00000279457	489	876	507	496	423	458	551	534	1485	220	310	606	547	298	439	575	589.087	613.906	565.59	570.839	497.616	582.174	553.204	600.712	486.557	460.136	449.486	354.501	439.957	412.661	407.491	475.473	503.712	-0.0686073	0.0903715	-0.759169	0.447751	0.745164	503.712	-0.00415461	0.0923154	-0.0450045	0.964104	0.999914	503.712	0.360608	0.0917113	3.93199	8.42444e-05
ENSG00000273874	0	1	5	4	1	2	1	2	4	1	0	0	0	0	2	1	0	0.700806	5.57781	4.60354	1.1764	2.54225	1.004	2.24986	1.31059	2.09153	0	0	0	0	1.85645	0.82691	1.49626	-0.624207	1.15529	-0.540304	0.588987	NA	1.49626	-0.159554	1.42408	-0.11204	0.910792	NA	1.49626	1.3039	1.35803	0.960141	0.336984
ENSG00000228463	146	254	165	143	171	154	191	169	452	69	119	277	182	110	192	189	175.883	178.005	184.068	164.577	201.164	195.753	191.764	190.113	148.097	144.315	172.545	162.041	146.384	152.325	178.219	156.286	171.346	0.146326	0.105553	1.38628	0.165661	0.483156	171.346	0.0192975	0.105351	0.183174	0.854661	0.999914	171.346	0.297321	0.106181	2.80014	0.00510809
ENSG00000236679	7	6	9	5	5	6	4	6	19	5	8	14	11	6	10	9	8.43273	4.20483	10.0401	5.75443	5.88198	7.62674	4.016	6.74957	6.22531	10.4576	11.5996	8.18978	8.8474	8.30861	9.28226	7.44219	7.6912	-0.199691	0.523699	-0.381309	0.702974	NA	7.6912	0.00816556	0.459622	0.0177658	0.985826	NA	7.6912	-0.49761	0.506394	-0.982653	0.325778
ENSG00000236601	0	0	0	0	0	0	1	0	0	0	1	0	0	0	0	0	0	0	0	0	0	0	1.004	0	0	0	1.44995	0	0	0	0	0	0.153372	0.881258	4.32794	0.203621	0.83865	NA	0.153372	-0.812154	4.31152	-0.188368	0.850588	NA	0.153372	0.966902	4.32804	0.223404	0.823221
ENSG00000237094	339	575	369	351	375	340	436	313	908	145	237	532	408	201	359	370	408.385	402.963	411.642	403.961	441.149	432.182	437.744	352.103	297.504	303.271	343.639	311.212	328.158	278.339	333.233	305.957	361.965	0.0321171	0.0830532	0.386705	0.698974	0.87987	361.965	0.00623343	0.0853393	0.0730429	0.941772	0.999914	361.965	0.409155	0.0847686	4.82672	1.38797e-06
ENSG00000269732	0	0	0	0	0	0	0	0	0	0	0	0	0	0	0	0	0	0	0	0	0	0	0	0	0	0	0	0	0	0	0	0	0	NA	NA	NA	NA	NA	0	NA	NA	NA	NA	NA	0	NA	NA	NA	NA
ENSG00000284733	0	1	0	0	0	0	0	0	1	0	0	0	2	0	0	0	0	0.700806	0	0	0	0	0	0	0.327648	0	0	0	1.60862	0	0	0	0.164817	-0.561398	3.75487	-0.149512	0.88115	NA	0.164817	0.872102	3.73527	0.233477	0.815391	NA	0.164817	-1.11912	3.74762	-0.298623	0.765228
ENSG00000233653	0	1	0	0	0	0	0	0	0	0	0	0	0	0	0	0	0	0.700806	0	0	0	0	0	0	0	0	0	0	0	0	0	0	0.0438004	-0.561381	4.32794	-0.129711	0.896795	NA	0.0438004	0	4.32804	0	1	NA	0.0438004	0	4.32804	0	1
ENSG00000250575	64	136	103	69	54	65	77	98	267	32	51	78	94	60	78	137	77.0993	95.3096	114.903	79.4111	63.5254	82.623	77.308	110.243	87.4819	66.9288	73.9477	45.6288	75.605	83.0861	72.4016	113.287	82.4243	-0.138954	0.214407	-0.648088	0.516928	0.784975	82.4243	0.325839	0.214937	1.51597	0.129526	0.771496	82.4243	-0.0481676	0.214446	-0.224614	0.82228
ENSG00000278757	0	0	0	0	0	0	0	0	0	0	0	0	0	0	0	0	0	0	0	0	0	0	0	0	0	0	0	0	0	0	0	0	0	NA	NA	NA	NA	NA	0	NA	NA	NA	NA	NA	0	NA	NA	NA	NA
ENSG00000230021	53	110	51	72	59	47	55	42	161	30	26	97	86	49	57	54	63.8478	77.0886	56.8937	82.8638	69.4074	59.7428	55.22	47.247	52.7513	62.7458	37.6988	56.7435	69.1706	67.8537	52.9089	44.6531	59.8023	-0.28728	0.197707	-1.45306	0.146207	0.45398	59.8023	0.147688	0.196858	0.750226	0.453118	0.999914	59.8023	-0.0110195	0.200324	-0.0550087	0.956132
ENSG00000235146	0	0	0	0	0	0	0	0	1	0	0	0	0	0	0	0	0	0	0	0	0	0	0	0	0.327648	0	0	0	0	0	0	0	0.020478	0	4.32794	0	1	NA	0.020478	-0.491147	4.31748	-0.113758	0.90943	NA	0.020478	0	4.32804	0	1
ENSG00000225972	4694	7889	4633	5022	4234	4591	5113	5167	17113	2488	3656	9277	6680	3704	5897	6405	5654.75	5528.66	5168.4	5779.75	4980.86	5835.73	5133.45	5812.5	5607.03	5203.72	5301.03	5426.9	5372.78	5129.18	5473.75	5296.36	5419.05	-0.0244945	0.051987	-0.471165	0.637523	0.850229	5419.05	-0.0194393	0.0519194	-0.374412	0.708098	0.999914	5419.05	0.0321155	0.0519701	0.617962	0.536601
ENSG00000225630	14747	23364	13971	13730	13397	13072	15923	14505	52802	7648	11442	28625	20326	11190	17804	19185	17765.4	16373.6	15585.5	15801.7	15760.2	16616.1	15986.7	16317.1	17300.5	15996	16590.4	16745.2	16348.4	15495.6	16526.1	15864.3	16317	-0.0187187	0.0412258	-0.454053	0.649791	0.856119	16317	-0.0536033	0.0411795	-1.3017	0.19302	0.872872	16317	0.00968868	0.0412112	0.235098	0.814132
ENSG00000237973	77423	116518	72759	76770	77384	73072	80414	78768	262955	39931	59040	146971	102652	56594	87704	95907	93269.6	81656.5	81167.2	88353.5	91034.3	92883.5	80735.6	88608.4	86156.6	83516.7	85605.3	85975.7	82563.9	78369.6	81409.1	79306.4	85038.2	0.0364772	0.0474818	0.768236	0.442347	0.7412	85038.2	-0.0853929	0.0474829	-1.79839	0.0721151	0.616878	85038.2	0.135185	0.0474826	2.84705	0.00441266
ENSG00000278791	2	6	0	0	2	1	2	0	6	3	0	6	1	2	5	1	2.40935	4.20483	0	0	2.35279	1.27112	2.008	0	1.96589	6.27458	0	3.50991	0.804309	2.76954	4.64113	0.82691	2.0649	-0.343932	1.15868	-0.296831	0.766596	NA	2.0649	-0.321553	1.01664	-0.31629	0.751782	NA	2.0649	-0.637577	1.12887	-0.56479	0.572217
ENSG00000229344	12732	22090	13016	13813	13214	12466	13832	14107	53847	8249	11703	29751	20214	11464	19476	19883	15337.9	15480.8	14520.2	15897.2	15544.9	15845.8	13887.3	15869.4	17642.8	17253	16968.8	17403.9	16258.3	15875	18078.1	16441.4	16144.1	-0.00231001	0.0478475	-0.0482785	0.961494	0.987272	16144.1	-0.0556308	0.0477372	-1.16536	0.243875	0.924431	16144.1	-0.124729	0.0477987	-2.60947	0.00906823
ENSG00000240409	2818	4349	2475	2840	2594	2553	3040	3019	12154	1771	2641	6504	4540	2499	4311	4354	3394.78	3047.8	2761.02	3268.52	3051.57	3245.18	3052.16	3396.16	3982.23	3704.09	3829.33	3804.74	3651.56	3460.54	4001.58	3600.37	3453.23	0.0316871	0.0599244	0.528784	0.596955	0.829185	3453.23	-0.0592293	0.0592921	-0.998942	0.317823	0.968416	3453.23	-0.208115	0.0596342	-3.48986	0.00048328
ENSG00000248527	36433	56500	32613	33380	32022	32075	35908	35316	146300	21360	31360	78144	53809	30098	49586	52941	43890	39595.5	36381.8	38416.6	37670.6	40771.3	36051.6	39728	47934.9	44675	45470.6	45713	43279.1	41678.8	46027	43777.4	41941.3	-0.0375353	0.0526089	-0.713477	0.47555	0.759886	41941.3	-0.0728121	0.0525628	-1.38524	0.165979	0.835324	41941.3	-0.180506	0.0525901	-3.43231	0.000598462
ENSG00000198744	11984	17852	11540	11699	10830	10942	10966	11495	52803	7570	11208	28169	18175	10388	17357	18953	14436.8	12510.8	12873.6	13464.2	12740.4	13908.6	11009.9	12931.1	17300.8	15832.8	16251.1	16478.4	14618.3	14385	16111.2	15672.4	14407.8	-0.0748834	0.0613996	-1.21961	0.222614	0.555599	14407.8	-0.116059	0.0612435	-1.89505	0.0580858	0.55247	14407.8	-0.265302	0.0613426	-4.32491	1.52592e-05
ENSG00000268663	0	0	0	0	0	0	0	0	0	0	0	0	0	0	0	0	0	0	0	0	0	0	0	0	0	0	0	0	0	0	0	0	0	NA	NA	NA	NA	NA	0	NA	NA	NA	NA	NA	0	NA	NA	NA	NA
ENSG00000284662	1	0	0	1	0	0	0	0	0	1	1	1	0	0	0	1	1.20468	0	0	1.15089	0	0	0	0	0	2.09153	1.44995	0.584984	0	0	0	0.82691	0.456809	-1.38079	2.23213	-0.618596	0.536183	NA	0.456809	-1.55851	2.14622	-0.726165	0.467738	NA	0.456809	-0.475783	2.25548	-0.210945	0.83293
ENSG00000229376	0	0	0	0	0	0	0	0	0	0	0	0	0	0	0	0	0	0	0	0	0	0	0	0	0	0	0	0	0	0	0	0	0	NA	NA	NA	NA	NA	0	NA	NA	NA	NA	NA	0	NA	NA	NA	NA
ENSG00000228327	630	1114	679	716	648	584	742	689	2046	327	496	969	851	444	622	884	758.946	780.698	757.467	824.034	762.305	742.336	744.968	775.076	670.367	683.929	719.177	566.85	684.467	614.837	577.356	730.988	712.113	-0.0453153	0.0776074	-0.583905	0.559285	0.80774	712.113	-0.00268913	0.0781757	-0.0343985	0.972559	0.999914	712.113	0.21	0.0781523	2.68706	0.0072083
ENSG00000223181	0	0	0	0	0	0	0	0	0	0	0	0	1	0	0	0	0	0	0	0	0	0	0	0	0	0	0	0	0.804309	0	0	0	0.0502693	0	4.32794	0	1	NA	0.0502693	0.860481	4.32804	0.198815	0.842407	NA	0.0502693	-0.47578	4.32804	-0.109929	0.912465
ENSG00000229905	0	0	0	0	0	0	1	0	0	0	0	0	0	0	0	0	0	0	0	0	0	0	1.004	0	0	0	0	0	0	0	0	0	0.06275	0.881267	4.32794	0.203623	0.838648	NA	0.06275	0	4.32804	0	1	NA	0.06275	0.966902	4.32804	0.223404	0.823221
ENSG00000237491	77	128	104	95	84	84	84	80	200	21	41	98	70	38	62	80	92.7601	89.7031	116.018	109.334	98.8173	106.774	84.336	89.9943	65.5295	43.922	59.4481	57.3285	56.3016	52.6212	57.55	66.1528	77.912	-0.0993971	0.155954	-0.637351	0.523896	0.789048	77.912	-0.00876069	0.169937	-0.0515525	0.958885	0.999914	77.912	0.692486	0.166064	4.17	3.04595e-05
ENSG00000285268	3	6	5	2	1	6	3	4	4	1	0	7	6	0	4	2	3.61403	4.20483	5.57781	2.30177	1.1764	7.62674	3.012	4.49971	1.31059	2.09153	0	4.09489	4.82585	0	3.7129	1.65382	3.10643	0.029475	0.783712	0.0376095	0.969999	NA	3.10643	0.418365	0.856354	0.488541	0.625166	NA	3.10643	0.572503	0.81459	0.702812	0.482173
ENSG00000230092	17	21	15	17	23	13	21	11	53	7	10	33	9	10	18	37	20.4795	14.7169	16.7334	19.5651	27.0571	16.5246	21.084	12.3742	17.3653	14.6407	14.4995	19.3045	7.23878	13.8477	16.7081	30.5957	17.6709	0.1239	0.376194	0.32935	0.741891	NA	17.6709	0.0288033	0.371441	0.0775448	0.93819	0.999914	17.6709	0.160427	0.374803	0.428029	0.66863
ENSG00000177757	1	2	0	1	0	1	0	1	5	2	3	3	7	0	1	8	1.20468	1.40161	0	1.15089	0	1.27112	0	1.12493	1.63824	4.18305	4.34986	1.75495	5.63016	0	0.928226	6.61528	1.95331	-0.762192	1.45227	-0.524829	0.599702	NA	1.95331	0.385851	0.94458	0.408489	0.682915	NA	1.95331	-2.59816	1.30829	-1.98592	0.0470419
ENSG00000228794	508	809	549	512	488	420	560	462	1500	236	356	907	693	363	617	661	611.976	566.952	612.443	589.254	574.082	533.872	562.24	519.717	491.471	493.6	516.184	530.581	557.386	502.671	572.715	546.587	548.858	-0.116085	0.0653865	-1.77536	0.0758387	0.319242	548.858	0.105815	0.0643036	1.64556	0.0998549	0.708782	548.858	0.00208495	0.0655293	0.0318171	0.974618
ENSG00000225880	36	65	48	29	28	39	36	31	83	14	26	47	32	21	25	30	43.3683	45.5524	53.547	33.3757	32.9391	49.5738	36.144	34.8728	27.1948	29.2814	37.6988	27.4943	25.7379	29.0801	23.2056	24.8073	34.6171	-0.207403	0.229089	-0.905339	0.365286	0.689436	34.6171	-0.209304	0.243908	-0.858124	0.390824	0.999914	34.6171	0.583012	0.244816	2.38143	0.0172457
ENSG00000230368	10	25	19	4	13	15	19	21	52	6	12	31	26	13	14	19	12.0468	17.5201	21.1957	4.60354	15.2932	19.0668	19.076	23.6235	17.0377	12.5492	17.3995	18.1345	20.912	18.002	12.9952	15.7113	16.5729	0.448042	0.35819	1.25085	0.210989	NA	16.5729	0.0129108	0.342323	0.0377153	0.969915	0.999914	16.5729	0.190226	0.346973	0.548245	0.583524
ENSG00000234711	1	1	3	2	6	2	2	4	9	0	4	3	1	4	2	4	1.20468	0.700806	3.34669	2.30177	7.05838	2.54225	2.008	4.49971	2.94883	0	5.79982	1.75495	0.804309	5.53908	1.85645	3.30764	2.85458	1.15084	0.879976	1.3078	0.19094	NA	2.85458	0.00781944	0.828984	0.00943256	0.992474	NA	2.85458	0.56529	0.816213	0.692577	0.488575
ENSG00000283040	0	0	0	0	0	1	0	0	0	0	0	0	0	0	0	0	0	0	0	0	0	1.27112	0	0	0	0	0	0	0	0	0	0	0.0794452	0.881267	4.32794	0.203623	0.838648	NA	0.0794452	0	4.32804	0	1	NA	0.0794452	0.966902	4.32804	0.223404	0.823221
ENSG00000272438	36	83	44	45	45	36	48	40	103	18	23	42	43	16	34	39	43.3683	58.1669	49.0847	51.7899	52.9378	45.7604	48.192	44.9971	33.7477	37.6475	33.349	24.5693	34.5853	22.1563	31.5597	32.2495	40.2601	-0.0909637	0.208343	-0.436606	0.662397	0.863098	40.2601	-0.0316227	0.225332	-0.140338	0.888393	0.999914	40.2601	0.642381	0.221788	2.89638	0.00377501
ENSG00000230699	405	629	431	430	373	279	363	320	876	122	218	473	360	156	263	323	487.894	440.807	480.807	494.881	438.796	354.643	364.452	359.977	287.019	255.166	316.09	276.698	289.551	216.024	244.123	267.092	348.376	-0.323992	0.0904843	-3.58064	0.000342751	0.00735325	348.376	-0.150117	0.0956827	-1.56891	0.116669	0.745808	348.376	0.564682	0.094946	5.9474	2.72427e-09
ENSG00000241180	76	93	65	77	68	50	59	49	140	25	35	76	69	28	46	55	91.5554	65.1749	72.5115	88.6182	79.995	63.5561	59.236	55.1215	45.8707	52.2881	50.7484	44.4588	55.4973	38.7735	42.6984	45.48	59.474	-0.28957	0.182836	-1.58377	0.113246	0.398841	59.474	-0.0337872	0.19433	-0.173865	0.861971	0.999914	59.474	0.478258	0.19352	2.47137	0.0134597
ENSG00000223764	910	1563	1106	1011	821	657	858	776	2824	432	575	1161	1034	546	704	991	1096.26	1095.36	1233.81	1163.55	965.822	835.128	861.432	872.944	925.277	903.539	833.724	679.167	831.655	756.084	653.471	819.468	907.918	-0.375657	0.0895575	-4.19459	2.73368e-05	0.00092309	907.918	-0.12098	0.0905031	-1.33675	0.181305	0.859554	907.918	0.206577	0.0906276	2.2794	0.0226431
ENSG00000187634	1582	2406	1595	1414	980	830	1289	1318	3732	567	791	1218	1352	822	832	1425	1905.8	1686.14	1779.32	1627.35	1152.87	1055.03	1294.16	1482.66	1222.78	1185.89	1146.91	712.511	1087.43	1138.28	772.284	1178.35	1276.73	-0.489124	0.177684	-2.75277	0.00590931	0.0645154	1276.73	-0.0294916	0.178357	-0.165351	0.868668	0.999914	1276.73	0.255819	0.178192	1.43564	0.151105
ENSG00000188976	4543	8169	4906	4943	4596	4383	5358	4980	13975	2084	3189	6808	5407	3436	4440	5347	5472.84	5724.88	5472.95	5688.83	5406.72	5571.33	5379.43	5602.14	4578.88	4358.74	4623.91	3982.57	4348.9	4758.07	4121.32	4421.49	4969.56	-0.0264617	0.0491772	-0.538089	0.590516	0.825226	4969.56	0.00829617	0.049555	0.167414	0.867045	0.999914	4969.56	0.316357	0.04937	6.40788	1.47554e-10
ENSG00000187961	904	1563	918	919	623	651	904	933	2232	323	493	710	854	416	562	935	1089.03	1095.36	1024.09	1057.66	732.895	827.501	907.616	1049.56	731.31	675.563	714.828	415.339	686.88	576.064	521.663	773.161	804.907	-0.278175	0.176662	-1.57461	0.115346	0.402463	804.907	0.0162011	0.178098	0.0909674	0.927518	0.999914	804.907	0.458587	0.177485	2.58381	0.00977145
ENSG00000187583	51	73	44	50	29	38	51	66	79	2	14	25	26	15	12	29	61.4385	51.1588	49.0847	57.5443	34.1155	48.3027	51.204	74.2453	25.8842	4.18305	20.2994	14.6246	20.912	20.7715	11.1387	23.9804	35.5555	-0.0706942	0.278975	-0.253407	0.799954	0.927779	35.5555	0.0831889	0.328818	0.252994	0.800273	0.999914	35.5555	1.43728	0.306652	4.68701	2.7722e-06
ENSG00000187642	2	6	3	4	1	1	1	1	10	2	3	4	5	3	0	5	2.40935	4.20483	3.34669	4.60354	1.1764	1.27112	1.004	1.12493	3.27648	4.18305	4.34986	2.33994	4.02154	4.15431	0	4.13455	2.85004	-1.69511	0.964822	-1.75691	0.0789329	NA	2.85004	-0.123807	0.75246	-0.164536	0.869309	NA	2.85004	-1.42554	0.974662	-1.4626	0.143577
ENSG00000272512	87	137	73	81	63	73	70	70	303	41	70	99	115	58	51	118	104.807	96.0104	81.436	93.2218	74.113	92.792	70.28	78.745	99.2772	85.7525	101.497	57.9135	92.4955	80.3166	47.3395	97.5754	84.5982	-0.253001	0.206306	-1.22634	0.22007	0.552516	84.5982	-0.101842	0.203948	-0.499351	0.617532	0.999914	84.5982	-0.0166804	0.207796	-0.080273	0.93602
ENSG00000188290	56	90	49	66	38	43	45	68	232	33	58	54	67	44	28	69	67.4619	63.0725	54.6625	75.9585	44.7031	54.6583	45.18	76.4951	76.0143	69.0203	84.0974	31.5892	53.8887	60.9298	25.9903	57.0568	58.7987	-0.239807	0.276339	-0.8678	0.385504	0.704132	58.7987	-0.382605	0.275353	-1.38951	0.164678	0.832114	58.7987	0.165453	0.279974	0.590959	0.554548
ENSG00000187608	567	882	691	598	353	333	558	515	4763	675	1193	1354	1463	911	736	1372	683.051	618.111	770.853	688.23	415.268	423.284	560.232	579.338	1560.59	1411.78	1729.8	792.069	1176.7	1261.52	683.174	1134.52	905.532	-0.479678	0.241425	-1.98686	0.0469378	0.242068	905.532	-0.367736	0.239163	-1.5376	0.124147	0.76417	905.532	-1.10436	0.240795	-4.5863	4.51166e-06
ENSG00000231702	0	0	0	0	0	0	0	0	0	0	0	0	0	0	0	0	0	0	0	0	0	0	0	0	0	0	0	0	0	0	0	0	0	NA	NA	NA	NA	NA	0	NA	NA	NA	NA	NA	0	NA	NA	NA	NA
ENSG00000224969	1	0	0	1	0	0	0	1	0	0	0	0	1	0	0	0	1.20468	0	0	1.15089	0	0	0	1.12493	0	0	0	0	0.804309	0	0	0	0.2678	-0.692896	2.85712	-0.242516	0.80838	NA	0.2678	0.860485	2.87544	0.299254	0.764747	NA	0.2678	0.245562	2.87544	0.0854	0.931943
ENSG00000188157	4761	8285	4700	4507	3098	3091	4148	5289	25467	3595	5501	6554	8084	5117	4164	8854	5735.46	5806.18	5243.14	5187.04	3644.48	3929.04	4164.59	5949.75	8344.2	7519.03	7976.2	3833.99	6502.03	7085.86	3865.13	7321.46	5756.72	-0.312894	0.236727	-1.32175	0.186251	0.509736	5756.72	-0.159487	0.236585	-0.674121	0.500234	0.999914	5756.72	-0.486024	0.236693	-2.05339	0.0400343
ENSG00000242590	304	541	325	294	214	235	254	256	1448	212	333	538	458	285	301	475	366.222	379.136	362.558	338.36	251.749	298.714	255.016	287.982	474.434	443.403	482.835	314.722	368.373	394.659	279.396	392.782	355.646	-0.406381	0.126835	-3.20402	0.00135522	0.0220545	355.646	-0.251987	0.122898	-2.05038	0.0403274	0.454986	355.646	-0.391789	0.126555	-3.0958	0.00196284
ENSG00000217801	39	67	54	45	32	44	31	28	134	17	21	63	46	37	32	58	46.9824	46.954	60.2403	51.7899	37.6447	55.9294	31.124	31.498	43.9048	35.5559	30.449	36.854	36.9982	51.2365	29.7032	47.9608	42.1766	-0.407882	0.23424	-1.7413	0.0816315	0.332508	42.1766	0.11524	0.231644	0.497488	0.618845	0.999914	42.1766	-0.0855307	0.238073	-0.359262	0.719399
ENSG00000273443	1	1	1	0	2	1	1	2	1	0	0	1	0	0	0	0	1.20468	0.700806	1.11556	0	2.35279	1.27112	1.004	2.24986	0.327648	0	0	0.584984	0	0	0	0	0.675716	1.19227	1.48604	0.802313	0.422372	NA	0.675716	-1.1252	1.72485	-0.652346	0.514178	NA	0.675716	3.27702	1.59449	2.05521	0.0398584
ENSG00000237330	2	0	0	0	0	0	0	0	0	1	0	0	0	0	0	0	2.40935	0	0	0	0	0	0	0	0	2.09153	0	0	0	0	0	0	0.281305	-1.44112	3.64261	-0.395629	0.692379	NA	0.281305	-0.795109	3.63853	-0.218525	0.82702	NA	0.281305	0	3.65773	0	1
ENSG00000131591	317	608	311	307	239	251	356	389	1443	223	286	455	509	342	238	593	381.882	426.09	346.94	353.322	281.159	319.052	357.424	437.597	472.796	466.41	414.687	266.168	409.393	473.591	220.918	490.358	382.362	-0.112822	0.246698	-0.457329	0.647434	0.854505	382.362	-0.0210044	0.245786	-0.0854583	0.931897	0.999914	382.362	-0.191032	0.246392	-0.775318	0.438152
ENSG00000285812	0	1	0	0	0	0	0	1	1	0	0	0	0	0	0	0	0	0.700806	0	0	0	0	0	1.12493	0.327648	0	0	0	0	0	0	0	0.134586	0.159949	3.98351	0.0401527	0.967971	NA	0.134586	-0.491932	3.97204	-0.123849	0.901435	NA	0.134586	0.966903	3.98359	0.242721	0.808221
ENSG00000223823	0	0	0	0	0	0	0	0	0	0	0	0	0	0	0	0	0	0	0	0	0	0	0	0	0	0	0	0	0	0	0	0	0	NA	NA	NA	NA	NA	0	NA	NA	NA	NA	NA	0	NA	NA	NA	NA
ENSG00000207730	0	0	0	0	0	0	0	0	0	0	0	0	0	0	0	0	0	0	0	0	0	0	0	0	0	0	0	0	0	0	0	0	0	NA	NA	NA	NA	NA	0	NA	NA	NA	NA	NA	0	NA	NA	NA	NA
ENSG00000207607	0	0	0	0	0	0	0	0	0	0	0	0	0	0	0	0	0	0	0	0	0	0	0	0	0	0	0	0	0	0	0	0	0	NA	NA	NA	NA	NA	0	NA	NA	NA	NA	NA	0	NA	NA	NA	NA
ENSG00000198976	0	0	0	0	0	0	0	0	0	0	0	0	0	0	0	0	0	0	0	0	0	0	0	0	0	0	0	0	0	0	0	0	0	NA	NA	NA	NA	NA	0	NA	NA	NA	NA	NA	0	NA	NA	NA	NA
ENSG00000272141	0	2	0	0	0	0	0	0	1	0	0	1	0	0	0	0	0	1.40161	0	0	0	0	0	0	0.327648	0	0	0.584984	0	0	0	0	0.14464	-1.08535	3.91002	-0.277582	0.781333	NA	0.14464	-1.12461	3.88903	-0.289175	0.772448	NA	0.14464	0	3.91731	0	1
ENSG00000205231	0	0	0	0	0	0	0	1	1	0	0	1	0	0	0	0	0	0	0	0	0	0	0	1.12493	0.327648	0	0	0.584984	0	0	0	0	0.127348	0.881261	4.05455	0.217351	0.827935	NA	0.127348	-1.12452	4.02739	-0.279217	0.780078	NA	0.127348	0.966903	4.05463	0.238469	0.811518
ENSG00000162571	1	2	1	1	1	2	1	1	4	0	0	1	3	0	1	2	1.20468	1.40161	1.11556	1.15089	1.1764	2.54225	1.004	1.12493	1.31059	0	0	0.584984	2.41293	0	0.928226	1.65382	1.10068	0.223816	1.21341	0.184453	0.853658	NA	1.10068	0.890149	1.24326	0.715978	0.474005	NA	1.10068	0.0974521	1.18896	0.0819643	0.934675
ENSG00000186891	17	22	7	17	13	5	9	16	64	12	16	15	18	22	6	18	20.4795	15.4177	7.80893	19.5651	15.2932	6.35561	9.036	17.9989	20.9694	25.0983	23.1993	8.77477	14.4776	30.4649	5.56935	14.8844	15.9621	-0.370278	0.467859	-0.791429	0.428694	NA	15.9621	-0.246502	0.441844	-0.557893	0.576917	0.999914	15.9621	-0.377698	0.465568	-0.811262	0.417215
ENSG00000186827	8	11	5	2	2	4	1	3	13	3	7	1	10	2	1	4	9.63741	7.70886	5.57781	2.30177	2.35279	5.08449	1.004	3.37478	4.25942	6.27458	10.1497	0.584984	8.04309	2.76954	0.928226	3.30764	4.58494	-1.1338	0.794185	-1.42763	0.153397	NA	4.58494	-0.29931	0.757329	-0.395218	0.692682	NA	4.58494	-0.418428	0.822258	-0.508876	0.610839
ENSG00000078808	3501	6130	3605	3510	3074	2999	3937	3491	12788	1967	2801	5844	4833	3056	3722	4885	4217.57	4295.94	4021.6	4039.61	3616.24	3812.1	3952.75	3927.12	4189.96	4114.03	4061.32	3418.65	3887.22	4231.85	3454.86	4039.45	3955.02	-0.11483	0.0644085	-1.78283	0.0746133	0.316732	3955.02	-0.0148614	0.0643143	-0.231074	0.817257	0.999914	3955.02	-0.0274983	0.0644117	-0.426915	0.669441
ENSG00000176022	645	1232	660	671	629	581	780	762	2341	340	487	1101	888	591	665	867	777.016	863.393	736.271	772.244	739.953	738.522	783.12	857.195	767.023	711.119	706.128	644.068	714.226	818.398	617.27	716.931	747.68	-0.0162955	0.0815123	-0.199915	0.841547	0.943006	747.68	0.0129636	0.0815652	0.158935	0.87372	0.999914	747.68	0.127105	0.0816812	1.55611	0.119682
ENSG00000184163	11	11	9	6	3	4	6	9	34	4	4	7	4	4	5	9	13.2514	7.70886	10.0401	6.90531	3.52919	5.08449	6.024	10.1244	11.14	8.3661	5.79982	4.09489	3.21724	5.53908	4.64113	7.44219	7.05676	-0.588552	0.535803	-1.09845	0.272008	NA	7.05676	-0.548782	0.540282	-1.01573	0.309756	NA	7.05676	0.263059	0.571129	0.460596	0.645089
ENSG00000260179	4	4	4	1	2	1	4	3	8	0	3	4	5	1	2	2	4.8187	2.80322	4.46225	1.15089	2.35279	1.27112	4.016	3.37478	2.62118	0	4.34986	2.33994	4.02154	1.38477	1.85645	1.65382	2.65483	-0.221389	0.807021	-0.274329	0.783832	NA	2.65483	-0.10714	0.819105	-0.130801	0.895932	NA	2.65483	0.281721	0.839441	0.335605	0.737168
ENSG00000160087	1290	2252	1288	1248	1072	1060	1426	1330	4701	749	1057	2087	1805	1169	1303	1835	1554.03	1578.21	1436.84	1436.31	1261.1	1347.39	1431.7	1496.15	1540.27	1566.55	1532.6	1220.86	1451.78	1618.79	1209.48	1517.38	1449.97	-0.117559	0.0856104	-1.37319	0.169695	0.487692	1449.97	-0.012819	0.0852759	-0.150324	0.880509	0.999914	1449.97	-0.0643511	0.0855669	-0.752056	0.452017
ENSG00000230415	32	69	37	27	32	32	36	32	85	9	14	50	31	15	25	34	38.5496	48.3556	41.2758	31.0739	37.6447	40.6759	36.144	35.9977	27.8501	18.8237	20.2994	29.2492	24.9336	20.7715	23.2056	28.1149	31.4353	-0.104105	0.235258	-0.442514	0.658118	0.861126	31.4353	-0.0663157	0.252567	-0.262566	0.792885	0.999914	31.4353	0.613257	0.249895	2.45405	0.0141256
ENSG00000162572	244	410	304	276	176	200	216	255	674	102	174	212	231	140	152	281	293.941	287.33	339.131	317.644	207.046	254.225	216.864	286.857	220.835	213.336	252.292	124.017	185.795	193.868	141.09	232.362	235.414	-0.358965	0.167027	-2.14914	0.031623	0.190494	235.414	-0.0884385	0.170456	-0.518834	0.603876	0.999914	235.414	0.356238	0.169847	2.09741	0.0359573
ENSG00000131584	1434	2344	1530	1401	1068	1003	1291	1386	5875	824	1318	2003	2335	1281	1387	2269	1727.51	1642.69	1706.81	1612.39	1256.39	1274.94	1296.16	1559.15	1924.93	1723.42	1911.04	1171.72	1878.06	1773.89	1287.45	1876.26	1601.43	-0.312331	0.156815	-1.99172	0.0464022	0.240438	1601.43	0.0191012	0.156417	0.122117	0.902806	0.999914	1601.43	-0.339432	0.15674	-2.16557	0.030344
ENSG00000278073	0	0	1	0	0	0	0	0	2	0	2	0	3	0	0	0	0	0	1.11556	0	0	0	0	0	0.655295	0	2.89991	0	2.41293	0	0	0	0.442731	-0.561402	2.60266	-0.215703	0.829219	NA	0.442731	-0.461989	2.45653	-0.188066	0.850825	NA	0.442731	-1.60747	2.55093	-0.630149	0.528597
ENSG00000169972	231	367	239	226	175	185	223	253	775	131	201	275	309	187	204	342	278.28	257.196	266.619	260.1	205.869	235.158	223.892	284.607	253.927	273.99	291.441	160.871	248.531	258.952	189.358	282.803	248.225	-0.160612	0.150745	-1.06545	0.286672	0.622397	248.225	0.0205283	0.149901	0.136945	0.891074	0.999914	248.225	-0.0445442	0.150889	-0.295212	0.767832
ENSG00000127054	2743	4877	2883	2909	2725	2617	3309	3207	9256	1470	2035	4264	3620	2136	2727	3576	3304.43	3417.83	3216.16	3347.93	3205.68	3326.53	3322.23	3607.65	3032.71	3074.54	2950.66	2494.37	2911.6	2957.87	2531.27	2957.03	3103.66	0.0186783	0.0635296	0.294009	0.768751	0.913933	3103.66	-0.0217343	0.0637932	-0.340699	0.73333	0.999914	3103.66	0.245651	0.0636632	3.8586	0.000114038
ENSG00000283712	5	1	5	1	1	0	1	1	5	0	1	2	2	3	0	2	6.02338	0.700806	5.57781	1.15089	1.1764	0	1.004	1.12493	1.63824	0	1.44995	1.16997	1.60862	4.15431	0	1.65382	1.77707	-1.94032	1.1983	-1.61922	0.105401	NA	1.77707	0.486173	1.10282	0.440845	0.659325	NA	1.77707	-1.03608	1.24882	-0.829643	0.40674
ENSG00000240731	69	138	102	67	100	63	82	73	167	24	33	71	68	34	62	75	83.1227	96.7112	113.787	77.1094	117.64	80.0807	82.328	82.1198	54.7172	50.1966	47.8485	41.5339	54.693	47.0821	57.55	62.0182	71.7836	-0.0397941	0.173436	-0.229446	0.818523	0.934319	71.7836	0.193751	0.189785	1.0209	0.307303	0.966096	71.7836	0.696086	0.182455	3.81511	0.00013612
ENSG00000224051	435	680	370	354	303	273	379	427	1822	273	358	495	595	486	371	729	524.034	476.548	412.758	407.414	356.448	347.017	380.516	480.344	596.974	570.986	519.084	289.567	478.564	672.998	344.372	602.817	466.278	-0.218848	0.241336	-0.906821	0.364502	0.688771	466.278	0.0878367	0.240134	0.365782	0.714528	0.999914	466.278	-0.422164	0.240894	-1.75249	0.0796891
ENSG00000169962	15	13	11	12	11	6	8	10	47	8	10	12	10	8	10	11	18.0701	9.11047	12.2712	13.8106	12.9404	7.62674	8.032	11.2493	15.3994	16.7322	14.4995	7.01981	8.04309	11.0782	9.28226	9.09601	11.5163	-0.387748	0.422613	-0.9175	0.358881	NA	11.5163	-0.483315	0.409672	-1.17976	0.238096	NA	11.5163	0.105865	0.437802	0.241809	0.808928
ENSG00000107404	905	1549	862	898	648	719	953	997	2495	343	522	718	946	610	526	917	1090.23	1085.55	961.614	1033.5	762.305	913.937	956.812	1121.55	817.481	717.393	756.876	420.019	760.876	844.709	488.247	758.276	843.086	-0.151658	0.20743	-0.731131	0.464699	0.754604	843.086	0.0736433	0.208409	0.353359	0.723819	0.999914	843.086	0.397613	0.207908	1.91244	0.0558192
ENSG00000284372	0	2	1	1	0	0	0	0	0	0	0	0	0	0	0	2	0	1.40161	1.11556	1.15089	0	0	0	0	0	0	0	0	0	0	0	1.65382	0.332617	-2.1479	2.61735	-0.820639	0.411852	NA	0.332617	1.53287	2.69187	0.569444	0.569055	NA	0.332617	-1.14817	2.69187	-0.426531	0.669721
ENSG00000162576	6	7	4	5	6	8	4	5	15	4	3	6	9	1	4	1	7.22806	4.90564	4.46225	5.75443	7.05838	10.169	4.016	5.62464	4.91471	8.3661	4.34986	3.50991	7.23878	1.38477	3.7129	0.82691	5.22015	0.260414	0.601283	0.433096	0.664945	NA	5.22015	-0.503757	0.642515	-0.784038	0.433018	NA	5.22015	0.941749	0.640093	1.47127	0.141218
ENSG00000175756	1372	2306	1352	1226	1005	988	1365	1420	4726	728	1032	1696	1780	1156	1247	1744	1652.82	1616.06	1508.24	1410.99	1182.28	1255.87	1370.46	1597.4	1548.46	1522.63	1496.35	992.134	1431.67	1600.79	1157.5	1442.13	1424.11	-0.194875	0.147465	-1.3215	0.186335	0.509838	1424.11	0.0201973	0.147412	0.137013	0.891021	0.999914	1424.11	-0.0581691	0.147511	-0.394338	0.693331
ENSG00000223663	0	0	2	0	0	0	0	0	1	0	1	2	0	0	0	1	0	0	2.23112	0	0	0	0	0	0.327648	0	1.44995	1.16997	0	0	0	0.82691	0.37535	-1.39357	2.42289	-0.575169	0.565177	NA	0.37535	-1.42306	2.35337	-0.604689	0.545386	NA	0.37535	-0.475783	2.4444	-0.194642	0.845673
ENSG00000221978	13587	22821	14016	13757	12955	13031	16556	15350	37990	5782	8794	20321	16007	8171	12918	15236	16367.9	15993.1	15635.7	15832.7	15240.2	16564	16622.2	17267.6	12447.3	12093.2	12750.9	11887.5	12874.6	11314.9	11990.8	12598.8	14217.6	0.041599	0.0443793	0.937354	0.348577	0.674843	14217.6	-0.0110387	0.0445816	-0.247607	0.804439	0.999914	14217.6	0.428881	0.0444692	9.64445	5.18867e-22
ENSG00000224870	658	1168	750	796	738	640	877	718	2837	450	640	1588	1104	667	1031	1103	792.677	818.541	836.671	916.105	868.181	813.519	880.508	807.699	929.536	941.186	927.971	928.955	887.957	923.641	957.001	912.082	883.889	0.00530956	0.0562141	0.0944525	0.92475	0.975507	883.889	-0.0179658	0.0537955	-0.333965	0.738406	0.999914	883.889	-0.125014	0.0554236	-2.25561	0.0240953
ENSG00000242485	1470	2567	1602	1451	1465	1423	1846	1569	5061	756	1214	2881	2345	1219	1840	2016	1770.87	1798.97	1787.13	1669.94	1723.42	1808.81	1853.38	1765.01	1658.22	1581.19	1760.24	1685.34	1886.1	1688.03	1707.94	1667.05	1738.23	0.0245567	0.0493892	0.497208	0.619042	0.840445	1738.23	0.0555648	0.0490075	1.1338	0.256878	0.936757	1738.23	0.0399457	0.0492416	0.811218	0.417241
ENSG00000264293	49	83	54	48	48	46	70	44	100	9	21	60	40	25	41	44	59.0291	58.1669	60.2403	55.2425	56.467	58.4717	70.28	49.4968	32.7648	18.8237	30.449	35.0991	32.1724	34.6192	38.0573	36.384	45.3602	0.0172005	0.192628	0.089294	0.928848	0.976576	45.3602	0.174933	0.213921	0.817749	0.4135	0.999914	45.3602	0.73797	0.205093	3.59822	0.000320406
ENSG00000272455	259	440	257	279	294	251	280	232	780	119	173	429	291	157	238	277	312.011	308.355	286.699	321.097	345.861	319.052	281.12	260.983	255.565	248.892	250.842	250.958	234.054	217.409	220.918	229.054	271.429	-0.0285907	0.0897659	-0.318503	0.750103	0.90435	271.429	-0.1587	0.0917163	-1.73034	0.0835699	0.661179	271.429	0.413616	0.0923817	4.47725	7.56091e-06
ENSG00000235098	8	10	15	8	4	4	7	6	57	12	13	20	14	15	16	15	9.63741	7.00806	16.7334	9.20709	4.70559	5.08449	7.028	6.74957	18.6759	25.0983	18.8494	11.6997	11.2603	20.7715	14.8516	12.4036	12.4853	-0.810257	0.477176	-1.69802	0.0895031	NA	12.4853	-0.293922	0.372639	-0.788758	0.430254	0.999914	12.4853	-1.28167	0.459906	-2.7868	0.00532305
ENSG00000225905	3	1	1	0	1	2	1	0	2	0	1	2	4	2	0	4	3.61403	0.700806	1.11556	0	1.1764	2.54225	1.004	0	0.655295	0	1.44995	1.16997	3.21724	2.76954	0	3.30764	1.42017	-0.170746	1.2581	-0.135718	0.892044	NA	1.42017	1.4207	1.16445	1.22005	0.222444	NA	1.42017	-1.0148	1.17897	-0.860751	0.389375
ENSG00000205116	0	0	0	0	0	0	0	0	0	0	0	0	0	0	0	0	0	0	0	0	0	0	0	0	0	0	0	0	0	0	0	0	0	NA	NA	NA	NA	NA	0	NA	NA	NA	NA	NA	0	NA	NA	NA	NA
ENSG00000225285	4	3	3	2	2	0	3	0	6	3	1	5	4	2	0	5	4.8187	2.10242	3.34669	2.30177	2.35279	0	3.012	0	1.96589	6.27458	1.44995	2.92492	3.21724	2.76954	0	4.13455	2.54194	-1.14001	0.990124	-1.15138	0.249575	NA	2.54194	-0.140737	0.862225	-0.163226	0.870341	NA	2.54194	-0.872903	1.00146	-0.87163	0.38341
ENSG00000179403	150	199	126	117	63	76	92	96	457	63	91	167	160	106	89	190	180.701	139.46	140.561	134.654	74.113	96.6053	92.368	107.993	149.735	131.766	131.946	97.6924	128.689	146.786	82.6121	157.113	124.55	-0.67816	0.183637	-3.69294	0.000221674	0.00507362	124.55	0.00905478	0.17803	0.0508608	0.959436	0.999914	124.55	-0.469728	0.184498	-2.54598	0.0108972
ENSG00000215915	85	175	101	89	80	91	115	106	271	42	74	114	117	66	100	97	102.397	122.641	112.672	102.429	94.1117	115.672	115.46	119.242	88.7925	87.8441	107.297	66.6882	94.1041	91.3948	92.8226	80.2103	99.6112	0.00574183	0.148939	0.0385514	0.969248	0.989545	99.6112	0.0639033	0.15177	0.421053	0.673716	0.999914	99.6112	0.313325	0.151537	2.06765	0.0386731
ENSG00000160072	1119	2092	1266	1213	1091	1041	1270	1293	3189	450	726	1311	1330	693	929	1257	1348.03	1466.09	1412.3	1396.02	1283.45	1323.24	1275.08	1454.53	1044.87	941.186	1052.67	766.915	1069.73	959.645	862.322	1039.43	1168.47	-0.0762748	0.0848669	-0.898758	0.368781	0.69228	1168.47	0.0507411	0.0863813	0.587409	0.556929	0.999914	1168.47	0.439389	0.0856482	5.13016	2.89491e-07
ENSG00000284740	11	17	8	11	3	4	14	9	25	3	6	4	8	5	4	7	13.2514	11.9137	8.9245	12.6597	3.52919	5.08449	14.056	10.1244	8.19119	6.27458	8.69973	2.33994	6.43447	6.92385	3.7129	5.78837	7.99428	-0.482477	0.498057	-0.968718	0.332686	NA	7.99428	-0.14154	0.539928	-0.262146	0.793209	NA	7.99428	0.561876	0.538838	1.04276	0.297062
ENSG00000197785	1169	2115	1269	1206	954	1008	1300	1410	4328	695	926	1508	1669	1024	1043	1639	1408.27	1482.2	1415.65	1387.97	1122.28	1281.29	1305.2	1586.15	1418.06	1453.61	1342.66	882.156	1342.39	1418	968.139	1355.31	1323.08	-0.10493	0.16256	-0.645483	0.518614	0.785992	1323.08	-0.00149762	0.162628	-0.00920884	0.992653	0.999914	1323.08	0.0592373	0.162629	0.364249	0.715672
ENSG00000205090	40	84	50	40	32	29	37	66	112	10	20	24	22	18	20	31	48.187	58.8677	55.7781	46.0354	37.6447	36.8626	37.148	74.2453	36.6965	20.9153	28.9991	14.0396	17.6948	24.9258	18.5645	25.6342	36.3899	-0.172848	0.283922	-0.608786	0.542666	0.798835	36.3899	-0.262748	0.315498	-0.832804	0.404955	0.999914	36.3899	1.11033	0.30599	3.62864	0.00028492
ENSG00000160075	2604	4736	2734	2779	2587	2606	3278	3110	10050	1625	2310	5664	4100	2542	3603	3929	3136.98	3319.02	3049.95	3198.31	3043.34	3312.55	3291.11	3498.53	3292.86	3398.73	3349.4	3313.35	3297.67	3520.08	3344.4	3248.93	3288.45	0.0481739	0.0439083	1.09715	0.272577	0.610162	3288.45	0.00641809	0.0434851	0.147593	0.882664	0.999914	3288.45	-0.0270844	0.043706	-0.619696	0.535458
ENSG00000215014	46	52	29	29	32	35	35	22	83	15	20	45	40	21	33	43	55.4151	36.4419	32.3513	33.3757	37.6447	44.4893	35.14	24.7484	27.1948	31.3729	28.9991	26.3243	32.1724	29.0801	30.6314	35.5571	33.8087	-0.14594	0.240998	-0.605566	0.544803	0.799299	33.8087	0.203319	0.243578	0.834721	0.403875	0.999914	33.8087	0.140095	0.245059	0.57168	0.567539
ENSG00000274481	0	0	0	0	0	0	0	0	0	0	0	0	0	0	0	0	0	0	0	0	0	0	0	0	0	0	0	0	0	0	0	0	0	NA	NA	NA	NA	NA	0	NA	NA	NA	NA	NA	0	NA	NA	NA	NA
ENSG00000228594	93	167	96	95	80	73	81	124	343	70	96	123	118	67	78	126	112.035	117.035	107.094	109.334	94.1117	92.792	81.324	139.491	112.383	146.407	139.196	71.9531	94.9084	92.7795	72.4016	104.191	105.465	-0.130701	0.195966	-0.666957	0.504799	0.779416	105.465	-0.320589	0.19458	-1.64759	0.0994359	0.707717	105.465	0.160298	0.197809	0.81037	0.417728
ENSG00000272106	210	371	201	198	192	187	211	237	620	89	154	292	222	144	207	224	252.982	259.999	224.228	227.875	225.868	237.7	211.844	266.608	203.142	186.146	223.293	170.815	178.557	199.407	192.143	185.228	215.365	-0.0415616	0.104327	-0.398378	0.690352	0.876564	215.365	-0.0507267	0.106009	-0.478514	0.632284	0.999914	215.365	0.322332	0.106501	3.02656	0.00247357
ENSG00000197530	1251	2040	1152	1055	773	722	1033	1245	4075	594	867	1056	1438	878	672	1500	1507.05	1429.64	1285.13	1214.18	909.355	917.751	1037.13	1400.54	1335.16	1242.37	1257.11	617.744	1156.6	1215.83	623.768	1240.36	1149.36	-0.350015	0.26157	-1.33813	0.180853	0.503814	1149.36	-0.0707327	0.261655	-0.270328	0.786908	0.999914	1149.36	0.00990202	0.261732	0.0378327	0.969821
ENSG00000189409	15	34	20	11	8	9	9	15	114	13	17	18	27	20	15	29	18.0701	23.8274	22.3112	12.6597	9.41117	11.4401	9.036	16.8739	37.3518	27.1898	24.6492	10.5297	21.7163	27.6954	13.9234	23.9804	19.4166	-0.736401	0.411096	-1.79131	0.0732432	NA	19.4166	-0.213089	0.366163	-0.581949	0.560601	0.999914	19.4166	-0.891186	0.405942	-2.19535	0.0281384
ENSG00000248333	2262	3899	2376	2465	2131	1981	2477	2385	9245	1489	2019	4524	3513	2167	2979	3636	2724.98	2732.44	2650.58	2836.93	2506.9	2518.09	2486.91	2682.95	3029.1	3114.28	2927.46	2646.47	2825.54	3000.79	2765.18	3006.64	2778.45	-0.102364	0.0509038	-2.01094	0.0443321	0.23451	2778.45	-0.0115521	0.0502275	-0.229995	0.818095	0.999914	2778.45	-0.185326	0.0506922	-3.65592	0.000256264
ENSG00000272004	6	5	2	3	1	5	3	3	8	0	1	7	6	1	2	4	7.22806	3.50403	2.23112	3.45266	1.1764	6.35561	3.012	3.37478	2.62118	0	1.44995	4.09489	4.82585	1.38477	1.85645	3.30764	3.11721	-0.234112	0.764795	-0.306111	0.75952	NA	3.11721	0.249619	0.791336	0.31544	0.752427	NA	3.11721	0.212494	0.788366	0.269537	0.787517
ENSG00000189339	2881	4973	3194	3108	2958	2696	3270	3277	9979	1620	2060	5142	3734	2124	3203	3669	3470.67	3485.11	3563.1	3576.95	3479.78	3426.95	3283.08	3686.39	3269.6	3388.27	2986.91	3007.99	3003.29	2941.25	2973.11	3033.93	3286.02	-0.0227145	0.044506	-0.510368	0.609793	0.836847	3286.02	-0.079346	0.0446864	-1.77562	0.0757954	0.633057	3286.02	0.214572	0.0446959	4.80071	1.58102e-06
ENSG00000269737	0	2	0	1	5	0	2	0	6	1	1	5	3	2	1	2	0	1.40161	0	1.15089	5.88198	0	2.008	0	1.96589	2.09153	1.44995	2.92492	2.41293	2.76954	0.928226	1.65382	1.66495	1.47802	1.26719	1.16638	0.243462	NA	1.66495	-0.185565	1.02383	-0.181247	0.856174	NA	1.66495	0.0563355	1.06279	0.0530073	0.957726
ENSG00000215914	9	7	6	2	6	6	8	5	46	10	12	10	13	11	9	27	10.8421	4.90564	6.69337	2.30177	7.05838	7.62674	8.032	5.62464	15.0718	20.9153	17.3995	5.84984	10.456	15.2325	8.35403	22.3266	10.5431	0.224988	0.551052	0.408288	0.683062	NA	10.5431	0.0160474	0.45163	0.0355323	0.971655	NA	10.5431	-0.990241	0.502102	-1.97219	0.0485878
ENSG00000008128	1856	3235	1922	1878	1704	1561	2055	1880	6871	1031	1510	3123	2684	1566	2111	2640	2235.88	2267.11	2144.11	2161.36	2004.58	1984.22	2063.22	2114.87	2251.27	2156.36	2189.43	1826.91	2158.76	2168.55	1959.48	2183.04	2116.82	-0.109369	0.0591901	-1.84777	0.0646359	0.291662	2116.82	0.0100048	0.0588776	0.169925	0.865069	0.999914	2116.82	-0.0519779	0.0591518	-0.878722	0.379552
ENSG00000268575	1832	3168	1880	1837	1674	1550	2019	1833	6803	1021	1507	3169	2679	1573	2086	2593	2206.97	2220.15	2097.26	2114.18	1969.29	1970.24	2027.08	2061.99	2228.99	2135.45	2185.08	1853.82	2154.74	2178.24	1936.28	2144.18	2092.75	-0.105964	0.0566993	-1.86888	0.0616397	0.283655	2092.75	0.0033503	0.056292	0.0595164	0.952541	0.999914	2092.75	-0.0666911	0.0566313	-1.17764	0.238941
ENSG00000227775	3	8	1	2	2	1	5	3	11	1	2	5	8	1	3	8	3.61403	5.60645	1.11556	2.30177	2.35279	1.27112	5.02	3.37478	3.60412	2.09153	2.89991	2.92492	6.43447	1.38477	2.78468	6.61528	3.33726	-0.109466	0.777966	-0.140708	0.888101	NA	3.33726	0.560395	0.714291	0.784547	0.432719	NA	3.33726	-0.551462	0.746055	-0.739171	0.459803
ENSG00000215790	2190	3676	2341	2313	2309	2042	2580	2277	7004	1057	1595	4073	2724	1610	2387	2719	2638.24	2576.16	2611.53	2662	2716.3	2595.63	2590.32	2561.46	2294.84	2210.74	2312.68	2382.64	2190.94	2229.48	2215.67	2248.37	2439.81	-0.00257071	0.0361169	-0.0711775	0.943256	0.981914	2439.81	-0.0560798	0.0362725	-1.54607	0.122088	0.758475	2439.81	0.236067	0.0364251	6.48089	9.11837e-11
ENSG00000008130	1901	3144	2055	1997	1864	1695	2143	2098	6893	1064	1445	3369	2677	1673	2082	2586	2290.09	2203.33	2292.48	2298.32	2192.8	2154.55	2151.57	2360.1	2258.48	2225.38	2095.18	1970.81	2153.13	2316.72	1932.57	2138.39	2189.62	-0.0354232	0.0560568	-0.631916	0.527442	0.790506	2189.62	-0.00228501	0.0559299	-0.0408549	0.967412	0.999914	2189.62	0.0548337	0.0560649	0.97804	0.328054
ENSG00000078369	6346	11557	6830	7004	6982	6543	8238	7444	27950	4498	6450	16049	11368	7003	10251	10958	7644.88	8099.21	7619.29	8060.8	8213.6	8316.96	8270.95	8373.97	9157.75	9407.68	9352.21	9388.41	9143.38	9697.54	9515.24	9061.28	8707.7	0.0775464	0.0320721	2.41788	0.0156114	0.121975	8707.7	0.00421327	0.0316536	0.133106	0.89411	0.999914	8707.7	-0.172709	0.0318508	-5.42244	5.87901e-08
ENSG00000231050	5	18	6	9	5	7	10	13	16	1	5	9	9	0	6	1	6.02338	12.6145	6.69337	10.358	5.88198	8.89786	10.04	14.6241	5.24236	2.09153	7.24977	5.26486	7.23878	0	5.56935	0.82691	6.78854	0.118833	0.534393	0.22237	0.824026	NA	6.78854	-0.501044	0.625301	-0.801284	0.422967	NA	6.78854	1.43885	0.6027	2.38734	0.0169709
ENSG00000169885	7	13	12	16	8	9	8	8	34	1	8	18	6	5	6	9	8.43273	9.11047	13.3867	18.4142	9.41117	11.4401	8.032	8.99943	11.14	2.09153	11.5996	10.5297	4.82585	6.92385	5.56935	7.44219	9.20931	-0.370518	0.445255	-0.832147	0.405326	NA	9.20931	-0.662607	0.468326	-1.41484	0.157115	NA	9.20931	0.616911	0.485279	1.27125	0.20364
ENSG00000178821	5	6	5	5	2	4	4	4	21	1	2	14	3	2	9	7	6.02338	4.20483	5.57781	5.75443	2.35279	5.08449	4.016	4.49971	6.8806	2.09153	2.89991	8.18978	2.41293	2.76954	8.35403	5.78837	4.80626	-0.416075	0.654456	-0.635757	0.524935	NA	4.80626	-0.234319	0.60116	-0.389779	0.6967	NA	4.80626	-0.302283	0.65581	-0.46093	0.644849
ENSG00000142609	8	14	9	10	6	6	6	10	19	8	4	22	13	4	8	14	9.63741	9.81128	10.0401	11.5089	7.05838	7.62674	6.024	11.2493	6.22531	16.7322	5.79982	12.8697	10.456	5.53908	7.42581	11.5767	9.34879	-0.35965	0.472304	-0.76148	0.44637	NA	9.34879	-0.108798	0.446592	-0.243618	0.807527	NA	9.34879	-0.174691	0.47606	-0.366951	0.713656
ENSG00000233542	5	18	15	9	12	4	7	6	25	6	5	21	12	4	15	12	6.02338	12.6145	16.7334	10.358	14.1168	5.08449	7.028	6.74957	8.19119	12.5492	7.24977	12.2847	9.65171	5.53908	13.9234	9.92292	9.87625	-0.487263	0.463444	-1.0514	0.293077	NA	9.87625	0.0119529	0.43971	0.0271835	0.978313	NA	9.87625	-0.274884	0.467834	-0.587568	0.556822
ENSG00000187730	2	5	1	4	0	4	5	4	20	2	5	4	8	2	3	8	2.40935	3.50403	1.11556	4.60354	0	5.08449	5.02	4.49971	6.55295	4.18305	7.24977	2.33994	6.43447	2.76954	2.78468	6.61528	4.0729	0.316728	0.762121	0.415587	0.677712	NA	4.0729	-0.0798864	0.661487	-0.120768	0.903875	NA	4.0729	-0.384723	0.71126	-0.540903	0.588574
ENSG00000226969	0	1	0	0	0	0	0	1	0	0	0	0	0	1	0	1	0	0.700806	0	0	0	0	0	1.12493	0	0	0	0	0	1.38477	0	0.82691	0.252338	0.159948	2.91711	0.0548311	0.956273	NA	0.252338	1.61002	2.89946	0.555281	0.578702	NA	0.252338	-0.503969	2.89946	-0.173815	0.862011
ENSG00000067606	744	1501	790	896	914	862	1179	1087	2367	381	514	1306	952	573	770	922	896.279	1051.91	881.294	1031.19	1075.23	1095.71	1183.72	1222.8	775.542	796.871	745.277	763.99	765.702	793.473	714.734	762.411	909.758	0.242761	0.0647084	3.75161	0.000175703	0.00423666	909.758	-0.0218091	0.0666196	-0.327367	0.74339	0.999914	909.758	0.595172	0.0655606	9.0782	1.10384e-19
ENSG00000271806	0	0	0	0	0	0	0	0	0	0	0	1	1	0	0	0	0	0	0	0	0	0	0	0	0	0	0	0.584984	0.804309	0	0	0	0.0868308	0	4.32794	0	1	NA	0.0868308	-0.0521933	4.31274	-0.0121021	0.990344	NA	0.0868308	-0.47578	4.32804	-0.109929	0.912465
ENSG00000182873	27	21	22	27	18	7	20	15	46	10	10	24	16	14	23	28	32.5263	14.7169	24.5424	31.0739	21.1751	8.89786	20.08	16.8739	15.0718	20.9153	14.4995	14.0396	12.8689	19.3868	21.3492	23.1535	19.4482	-0.571223	0.339989	-1.68012	0.0929339	NA	19.4482	0.301658	0.338961	0.88995	0.373493	0.996932	19.4482	-0.177775	0.34718	-0.512053	0.608614
ENSG00000162585	982	1781	1011	902	731	707	973	1147	4799	643	980	1299	1753	1038	910	1834	1182.99	1248.14	1127.83	1038.1	859.946	898.684	976.892	1290.29	1572.38	1344.85	1420.96	759.895	1409.95	1437.39	844.685	1516.55	1183.1	-0.191519	0.230881	-0.829512	0.406815	0.719416	1183.1	0.0314966	0.230409	0.136698	0.891269	0.999914	1183.1	-0.371364	0.230712	-1.60964	0.107476
ENSG00000234396	1	1	0	0	1	0	0	0	1	0	1	1	0	0	0	1	1.20468	0.700806	0	0	1.1764	0	0	0	0.327648	0	1.44995	0.584984	0	0	0	0.82691	0.391961	-0.500989	2.08781	-0.239958	0.810362	NA	0.391961	-1.04885	2.01418	-0.520733	0.602552	NA	0.391961	0.245563	2.10738	0.116525	0.907236
ENSG00000157933	1978	3326	1930	1740	1606	1513	2117	2031	7039	1051	1524	2801	2528	1584	1856	2832	2382.85	2330.88	2153.03	2002.54	1889.29	1923.21	2125.47	2284.73	2306.31	2198.19	2209.73	1638.54	2033.29	2193.47	1722.79	2341.81	2108.51	-0.109201	0.120062	-0.909536	0.363067	0.687925	2108.51	-0.00958549	0.120006	-0.0798748	0.936337	0.999914	2108.51	-0.0115801	0.120073	-0.0964425	0.923169
ENSG00000116151	352	583	389	348	381	338	370	382	1260	178	299	628	500	274	339	452	424.046	408.57	433.954	400.508	448.207	429.64	371.48	429.723	412.836	372.292	433.536	367.37	402.154	379.427	314.669	373.763	400.136	0.00890294	0.0861978	0.103285	0.917737	0.97321	400.136	-0.110955	0.0856989	-1.29471	0.195421	0.876078	400.136	0.189069	0.0866845	2.18112	0.0291748
ENSG00000272161	0	1	1	0	2	0	0	0	1	0	1	0	0	0	0	1	0	0.700806	1.11556	0	2.35279	0	0	0	0.327648	0	1.44995	0	0	0	0	0.82691	0.423355	0.264992	2.20092	0.1204	0.904166	NA	0.423355	-0.533545	2.16855	-0.246038	0.805653	NA	0.423355	1.00893	2.21918	0.454641	0.649368
ENSG00000269896	155	263	160	169	142	124	148	164	798	134	181	404	261	170	243	253	186.725	184.312	178.49	194.5	167.048	157.619	148.592	184.488	261.463	280.264	262.442	236.334	209.925	235.411	225.559	209.208	207.649	-0.178129	0.105664	-1.6858	0.091835	0.355027	207.649	-0.23238	0.0939236	-2.47414	0.0133556	0.220716	207.649	-0.414504	0.102939	-4.02671	5.65626e-05
ENSG00000272420	5	3	1	1	1	6	2	4	14	4	0	3	2	0	4	1	6.02338	2.10242	1.11556	1.15089	1.1764	7.62674	2.008	4.49971	4.58707	8.3661	0	1.75495	1.60862	0	3.7129	0.82691	2.90998	0.56745	0.90899	0.624264	0.532454	NA	2.90998	-1.1005	0.953754	-1.15386	0.248557	NA	2.90998	1.22643	0.962459	1.27426	0.20257
ENSG00000157916	3559	6160	3822	3604	3454	3358	4126	3796	11505	1726	2443	6100	4517	2688	3815	4511	4287.44	4316.96	4263.68	4147.79	4063.27	4268.43	4142.5	4270.23	3769.59	3609.97	3542.24	3568.4	3633.06	3722.26	3541.18	3730.19	3929.83	-0.0238909	0.0345836	-0.690816	0.489681	0.76855	3929.83	0.0097925	0.0347857	0.28151	0.778319	0.999914	3929.83	0.195418	0.0347587	5.62214	1.88608e-08
ENSG00000157911	579	1021	646	622	549	520	713	653	2219	349	467	1052	868	547	658	872	697.508	715.523	720.653	715.851	645.842	660.984	715.852	734.578	727.05	729.942	677.129	615.404	698.14	757.469	610.773	721.065	696.485	-0.0464737	0.0735809	-0.631599	0.527649	0.790527	696.485	0.0212787	0.0726156	0.293032	0.769497	0.999914	696.485	-0.011048	0.0734032	-0.150511	0.880361
ENSG00000149527	0	4	2	4	0	3	0	4	10	3	4	6	3	1	2	4	0	2.80322	2.23112	4.60354	0	3.81337	0	4.49971	3.27648	6.27458	5.79982	3.50991	2.41293	1.38477	1.85645	3.30764	2.86085	-0.277338	0.925383	-0.299701	0.764405	NA	2.86085	-0.920343	0.820935	-1.12109	0.262249	NA	2.86085	-0.190228	0.92531	-0.205583	0.837117
ENSG00000224387	1	0	1	0	0	0	2	0	1	0	0	0	0	0	1	0	1.20468	0	1.11556	0	0	0	2.008	0	0.327648	0	0	0	0	0	0.928226	0	0.349007	-0.0135638	2.46434	-0.00550402	0.995608	NA	0.349007	0.220814	2.47002	0.0893974	0.928766	NA	0.349007	0.906856	2.48549	0.36486	0.715216
ENSG00000229393	0	1	1	2	1	0	0	0	0	0	1	0	0	0	0	0	0	0.700806	1.11556	2.30177	1.1764	0	0	0	0	0	1.44995	0	0	0	0	0	0.421531	-1.56652	2.26573	-0.691397	0.489316	NA	0.421531	-0.7206	2.34933	-0.306726	0.759052	NA	0.421531	0.966908	2.37676	0.406818	0.684141
ENSG00000157881	479	923	558	509	422	430	529	556	2013	294	439	853	761	415	532	792	577.04	646.844	622.484	585.801	496.439	546.583	531.116	625.46	659.555	614.908	636.53	498.992	612.079	574.679	493.816	654.913	586.077	-0.147096	0.0975612	-1.50773	0.131623	0.431663	586.077	-0.0403669	0.0964855	-0.418373	0.675675	0.999914	586.077	-0.0881522	0.0974793	-0.904317	0.365827
ENSG00000197921	2	1	1	0	1	1	0	0	10	3	0	2	1	0	3	0	2.40935	0.700806	1.11556	0	1.1764	1.27112	0	0	3.27648	6.27458	0	1.16997	0.804309	0	2.78468	0	1.31145	-0.829634	1.55273	-0.534307	0.593129	NA	1.31145	-1.4387	1.27759	-1.1261	0.260121	NA	1.31145	-0.687833	1.55897	-0.44121	0.659061
ENSG00000272449	9	11	3	4	2	2	5	2	7	3	3	1	3	1	3	4	10.8421	7.70886	3.34669	4.60354	2.35279	2.54225	5.02	2.24986	2.29353	6.27458	4.34986	0.584984	2.41293	1.38477	2.78468	3.30764	3.87869	-1.1052	0.7228	-1.52906	0.12625	NA	3.87869	-0.074124	0.780545	-0.0949644	0.924343	NA	3.87869	0.27722	0.798245	0.347287	0.728376
ENSG00000238164	97	141	98	75	63	58	75	74	223	27	36	105	92	40	72	73	116.854	98.8136	109.325	86.3164	74.113	73.7251	75.3	83.2447	73.0654	56.4712	52.1984	61.4234	73.9964	55.3908	66.8323	60.3644	76.0896	-0.420449	0.162448	-2.5882	0.00964776	0.0895714	76.0896	0.0328611	0.168273	0.195285	0.84517	0.999914	76.0896	0.24352	0.170009	1.43239	0.152031
ENSG00000157873	783	1345	885	829	666	661	859	835	2148	326	449	821	844	478	596	821	943.261	942.584	987.272	954.084	783.48	840.212	862.436	939.315	703.787	681.837	651.03	480.272	678.837	661.92	553.223	678.893	771.403	-0.1594	0.0953124	-1.67239	0.0944475	0.360602	771.403	0.0385376	0.0973274	0.395958	0.692136	0.999914	771.403	0.413263	0.0964893	4.28299	1.844e-05
ENSG00000225931	6	9	7	5	3	2	7	4	22	0	7	5	13	7	2	13	7.22806	6.30725	7.80893	5.75443	3.52919	2.54225	7.028	4.49971	7.20825	0	10.1497	2.92492	10.456	9.69338	1.85645	10.7498	6.10852	-0.591101	0.637002	-0.927943	0.353437	NA	6.10852	0.601732	0.584745	1.02905	0.303456	NA	6.10852	-0.869529	0.623095	-1.3955	0.162865
ENSG00000228037	1	4	3	1	1	1	1	2	6	0	1	4	2	0	4	0	1.20468	2.80322	3.34669	1.15089	1.1764	1.27112	1.004	2.24986	1.96589	0	1.44995	2.33994	1.60862	0	3.7129	0	1.58026	-0.613301	1.08871	-0.563327	0.573213	NA	1.58026	-0.286866	1.07316	-0.267311	0.78923	NA	1.58026	0.0354599	1.14008	0.0311031	0.975187
ENSG00000157870	518	962	556	587	514	529	580	611	2386	387	513	1107	989	578	717	952	624.022	674.175	620.252	675.57	604.668	672.424	582.32	687.331	781.767	809.42	743.827	647.578	795.461	800.396	665.538	787.218	698.248	-0.0296451	0.0815875	-0.363354	0.716341	0.887092	698.248	0.0383775	0.0791772	0.484704	0.627887	0.999914	698.248	-0.259953	0.0805898	-3.22563	0.00125694
ENSG00000142606	5	3	4	2	0	0	0	1	12	1	2	7	6	4	4	8	6.02338	2.10242	4.46225	2.30177	0	0	0	1.12493	3.93177	2.09153	2.89991	4.09489	4.82585	5.53908	3.7129	6.61528	3.10787	-3.37988	1.19274	-2.83372	0.004601	NA	3.10787	0.552408	0.677881	0.814904	0.415127	NA	3.10787	-3.90241	1.17144	-3.33128	0.000864476
ENSG00000237058	0	0	0	0	0	0	0	0	0	0	0	0	0	0	0	0	0	0	0	0	0	0	0	0	0	0	0	0	0	0	0	0	0	NA	NA	NA	NA	NA	0	NA	NA	NA	NA	NA	0	NA	NA	NA	NA
ENSG00000215912	68	95	56	76	52	44	48	55	144	21	18	86	43	22	46	60	81.918	66.5765	62.4715	87.4673	61.1726	55.9294	48.192	61.8711	47.1813	43.922	26.0992	50.3087	34.5853	30.4649	42.6984	49.6146	53.1545	-0.388447	0.202817	-1.91526	0.0554595	0.267531	53.1545	-0.128301	0.215888	-0.594294	0.552315	0.999914	53.1545	0.507625	0.215555	2.35497	0.0185241
ENSG00000285945	0	0	0	0	0	0	0	0	0	0	0	0	0	0	0	1	0	0	0	0	0	0	0	0	0	0	0	0	0	0	0	0.82691	0.0516819	0	4.32794	0	1	NA	0.0516819	0.860481	4.32804	0.198815	0.842407	NA	0.0516819	-0.47578	4.32804	-0.109929	0.912465
ENSG00000283259	0	2	0	0	0	0	0	0	2	0	0	0	0	0	0	0	0	1.40161	0	0	0	0	0	0	0.655295	0	0	0	0	0	0	0	0.128557	-1.08252	4.32149	-0.250497	0.802203	NA	0.128557	-0.889978	4.30915	-0.206532	0.836375	NA	0.128557	0	4.32804	0	1
ENSG00000233234	0	0	0	0	0	0	0	0	0	0	0	0	0	0	0	0	0	0	0	0	0	0	0	0	0	0	0	0	0	0	0	0	0	NA	NA	NA	NA	NA	0	NA	NA	NA	NA	NA	0	NA	NA	NA	NA
ENSG00000231630	0	0	0	0	0	0	0	0	0	0	0	0	0	0	0	0	0	0	0	0	0	0	0	0	0	0	0	0	0	0	0	0	0	NA	NA	NA	NA	NA	0	NA	NA	NA	NA	NA	0	NA	NA	NA	NA
ENSG00000284745	0	0	0	0	0	0	0	0	0	0	0	0	0	0	0	0	0	0	0	0	0	0	0	0	0	0	0	0	0	0	0	0	0	NA	NA	NA	NA	NA	0	NA	NA	NA	NA	NA	0	NA	NA	NA	NA
ENSG00000169717	0	0	0	0	0	0	0	0	0	0	0	0	0	0	0	0	0	0	0	0	0	0	0	0	0	0	0	0	0	0	0	0	0	NA	NA	NA	NA	NA	0	NA	NA	NA	NA	NA	0	NA	NA	NA	NA
ENSG00000177133	1	6	6	4	6	7	6	7	49	7	10	13	17	10	12	12	1.20468	4.20483	6.69337	4.60354	7.05838	8.89786	6.024	7.8745	16.0547	14.6407	14.4995	7.6048	13.6732	13.8477	11.1387	9.92292	9.24647	0.814045	0.542783	1.49976	0.133677	NA	9.24647	-0.110577	0.409486	-0.270039	0.78713	NA	9.24647	-0.702205	0.459926	-1.52678	0.126817
ENSG00000142611	33	52	25	33	37	29	37	33	208	26	40	80	68	49	46	71	39.7543	36.4419	27.889	37.9792	43.5267	36.8626	37.148	37.1226	68.1507	54.3797	57.9982	46.7988	54.693	67.8537	42.6984	58.7106	46.7505	0.121362	0.228397	0.531366	0.595165	0.828347	46.7505	-0.0547222	0.197936	-0.276465	0.782191	0.999914	46.7505	-0.52147	0.21516	-2.42364	0.015366
ENSG00000283572	0	0	0	0	0	0	0	0	0	0	0	0	0	0	0	0	0	0	0	0	0	0	0	0	0	0	0	0	0	0	0	0	0	NA	NA	NA	NA	NA	0	NA	NA	NA	NA	NA	0	NA	NA	NA	NA
ENSG00000226286	0	0	0	0	0	0	0	0	1	0	0	0	0	0	0	0	0	0	0	0	0	0	0	0	0.327648	0	0	0	0	0	0	0	0.020478	0	4.32794	0	1	NA	0.020478	-0.491147	4.31748	-0.113758	0.90943	NA	0.020478	0	4.32804	0	1
ENSG00000279839	0	0	0	0	0	0	1	0	0	0	0	1	0	0	0	0	0	0	0	0	0	0	1.004	0	0	0	0	0.584984	0	0	0	0	0.0993115	0.881258	4.32794	0.203621	0.83865	NA	0.0993115	-0.773534	4.31274	-0.17936	0.857655	NA	0.0993115	0.966902	4.32804	0.223404	0.823221
ENSG00000272235	3	1	0	2	1	2	3	2	7	1	1	5	1	1	4	2	3.61403	0.700806	0	2.30177	1.1764	2.54225	3.012	2.24986	2.29353	2.09153	1.44995	2.92492	0.804309	1.38477	3.7129	1.65382	1.99455	0.539549	0.990615	0.54466	0.585987	NA	1.99455	-0.280611	0.91682	-0.30607	0.759551	NA	1.99455	0.25746	0.951483	0.270588	0.786708
ENSG00000130762	171	305	178	187	157	135	192	196	325	51	73	154	138	67	90	144	206	213.746	198.57	215.216	184.694	171.602	192.768	220.486	106.485	106.668	105.847	90.0876	110.995	92.7795	83.5403	119.075	151.16	-0.114422	0.117025	-0.977755	0.328196	0.658777	151.16	0.0152142	0.13175	0.115478	0.908066	0.999914	151.16	0.910342	0.126489	7.19699	6.15547e-13
ENSG00000272088	0	1	1	0	0	1	0	0	1	0	0	0	0	0	0	0	0	0.700806	1.11556	0	0	1.27112	0	0	0.327648	0	0	0	0	0	0	0	0.213446	-0.489016	3.03366	-0.161196	0.871939	NA	0.213446	-0.495709	3.03058	-0.163569	0.870071	NA	0.213446	0.966906	3.04617	0.317417	0.750927
ENSG00000162591	26	47	24	17	22	15	33	45	151	19	27	43	63	37	25	65	31.3216	32.9379	26.7735	19.5651	25.8807	19.0668	33.132	50.6218	49.4748	39.739	39.1488	25.1543	50.6715	51.2365	23.2056	53.7491	35.7299	0.215664	0.32069	0.672499	0.501266	0.777466	35.7299	0.213983	0.299777	0.713808	0.475346	0.999914	35.7299	-0.464664	0.308198	-1.50768	0.131637
ENSG00000207776	0	0	0	0	0	0	0	0	0	0	0	0	0	0	0	0	0	0	0	0	0	0	0	0	0	0	0	0	0	0	0	0	0	NA	NA	NA	NA	NA	0	NA	NA	NA	NA	NA	0	NA	NA	NA	NA
ENSG00000238260	16	17	15	12	13	14	11	9	36	6	10	17	15	12	9	10	19.2748	11.9137	16.7334	13.8106	15.2932	17.7957	11.044	10.1244	11.7953	12.5492	14.4995	9.94473	12.0646	16.6172	8.35403	8.2691	13.1302	-0.176464	0.374064	-0.471749	0.637106	NA	13.1302	-0.106581	0.379018	-0.281203	0.778555	0.999914	13.1302	0.290321	0.387661	0.748905	0.453915
ENSG00000158109	807	1547	884	941	767	833	925	948	3112	478	675	1707	1224	719	1059	1211	972.174	1084.15	986.157	1082.98	902.296	1058.85	928.7	1066.43	1019.64	999.749	978.719	998.568	984.474	995.649	982.991	1001.39	1002.68	-0.0644939	0.059739	-1.0796	0.280322	0.616603	1002.68	-0.0144634	0.0588721	-0.245676	0.805933	0.999914	1002.68	-0.00419327	0.0596599	-0.0702863	0.943966
ENSG00000116213	1465	2525	1518	1471	1489	1426	1618	1552	4081	631	952	2119	1702	908	1383	1737	1764.85	1769.53	1693.42	1692.95	1751.65	1812.62	1624.47	1745.89	1337.13	1319.75	1380.36	1239.58	1368.93	1257.37	1283.74	1436.34	1529.91	0.000967184	0.0519162	0.0186297	0.985136	0.995282	1529.91	0.0260796	0.052994	0.492123	0.622633	0.999914	1529.91	0.370497	0.0525547	7.04974	1.79251e-12
ENSG00000078900	243	421	258	266	181	211	255	229	1468	223	291	565	534	360	387	614	292.736	295.039	287.815	306.136	212.928	268.207	256.02	257.609	480.987	466.41	421.937	330.516	429.501	498.517	359.223	507.723	354.456	-0.248388	0.12427	-1.99877	0.0456332	0.23785	354.456	0.0816343	0.116767	0.699122	0.484476	0.999914	354.456	-0.849086	0.121484	-6.98929	2.76282e-12
ENSG00000227589	0	0	0	0	0	0	0	0	0	0	1	0	0	0	0	0	0	0	0	0	0	0	0	0	0	0	1.44995	0	0	0	0	0	0.0906222	0	4.32794	0	1	NA	0.0906222	-0.812154	4.31152	-0.188368	0.850588	NA	0.0906222	0	4.32804	0	1
ENSG00000235131	0	0	0	0	0	0	0	0	0	0	0	2	0	1	0	0	0	0	0	0	0	0	0	0	0	0	0	1.16997	0	1.38477	0	0	0.159671	0	4.32794	0	1	NA	0.159671	-0.59758	4.29795	-0.139038	0.88942	NA	0.159671	-0.47578	4.32804	-0.109929	0.912465
ENSG00000227372	1324	2429	1460	1465	1338	1320	1597	1503	3946	662	906	2147	1517	949	1325	1528	1594.99	1702.26	1628.72	1686.05	1574.02	1677.88	1603.39	1690.77	1292.9	1384.59	1313.66	1255.96	1220.14	1314.15	1229.9	1263.52	1464.55	-0.0166357	0.0457814	-0.363372	0.716327	0.887092	1464.55	-0.0545792	0.0467911	-1.16644	0.243435	0.923897	1464.55	0.383201	0.0466189	8.21987	2.03718e-16
ENSG00000276189	0	0	0	0	0	0	0	0	0	0	0	0	0	0	0	0	0	0	0	0	0	0	0	0	0	0	0	0	0	0	0	0	0	NA	NA	NA	NA	NA	0	NA	NA	NA	NA	NA	0	NA	NA	NA	NA
ENSG00000162592	2	1	0	0	0	0	0	0	1	0	0	0	0	0	1	0	2.40935	0.700806	0	0	0	0	0	0	0.327648	0	0	0	0	0	0.928226	0	0.272877	-1.87853	2.81424	-0.667509	0.504447	NA	0.272877	0.224473	2.85767	0.0785511	0.93739	NA	0.272877	-0.475782	2.87435	-0.165527	0.868529
ENSG00000235169	8	13	5	6	11	9	8	12	61	9	19	18	25	13	9	16	9.63741	9.11047	5.57781	6.90531	12.9404	11.4401	8.032	13.4991	19.9865	18.8237	27.5491	10.5297	20.1077	18.002	8.35403	13.2306	13.3579	0.533357	0.449178	1.18741	0.235067	NA	13.3579	-0.324188	0.377695	-0.858332	0.390709	0.999914	13.3579	-0.37909	0.410517	-0.923444	0.355776
ENSG00000130764	2427	4154	2568	2485	2302	2129	2742	2542	8790	1366	1835	4121	3380	1956	2489	3272	2923.75	2911.15	2864.76	2859.95	2708.07	2706.22	2752.97	2859.57	2880.02	2857.02	2660.67	2410.72	2718.56	2708.61	2310.35	2705.65	2739.88	-0.0680373	0.0586298	-1.16046	0.245863	0.581939	2739.88	-0.0479333	0.0586035	-0.817926	0.413399	0.999914	2739.88	0.0789006	0.0587007	1.34412	0.178911
ENSG00000266075	1	2	1	0	1	0	0	0	10	3	0	6	7	2	1	1	1.20468	1.40161	1.11556	0	1.1764	0	0	0	3.27648	6.27458	0	3.50991	5.63016	2.76954	0.928226	0.82691	1.75713	-1.48527	1.48204	-1.00218	0.316256	NA	1.75713	-0.317473	0.98159	-0.323427	0.746372	NA	1.75713	-2.88437	1.35943	-2.12175	0.0338584
ENSG00000272153	2	4	1	1	3	0	0	1	9	3	3	15	4	1	7	7	2.40935	2.80322	1.11556	1.15089	3.52919	0	0	1.12493	2.94883	6.27458	4.34986	8.77477	3.21724	1.38477	6.49758	5.78837	3.21057	-0.761228	1.04842	-0.726068	0.467797	NA	3.21057	-0.340539	0.716558	-0.475242	0.634614	NA	3.21057	-1.92718	0.970673	-1.98541	0.0470988
ENSG00000116198	954	1659	999	1060	1058	877	1112	1026	3209	479	738	1869	1323	760	1128	1291	1149.26	1162.64	1114.45	1219.94	1244.63	1114.77	1116.45	1154.18	1051.42	1001.84	1070.07	1093.34	1064.1	1052.42	1047.04	1067.54	1107.75	-0.0054085	0.0503114	-0.107501	0.914392	0.971191	1107.75	-0.00109274	0.0499431	-0.0218798	0.982544	0.999914	1107.75	0.129046	0.0504599	2.55739	0.010546
ENSG00000169598	247	421	256	258	277	191	281	258	669	99	148	413	252	157	254	267	297.555	295.039	285.584	296.929	325.862	242.784	282.124	290.231	219.196	207.061	214.593	241.599	202.686	217.409	235.769	220.785	254.7	-0.0408086	0.0932904	-0.437436	0.661795	0.862575	254.7	-0.0268894	0.0958109	-0.280651	0.778978	0.999914	254.7	0.383178	0.095774	4.00086	6.31136e-05
ENSG00000198912	647	1150	699	697	714	640	827	713	2289	372	521	1486	1000	529	898	915	779.426	805.927	779.778	802.167	839.947	813.519	830.308	802.074	749.985	778.047	755.426	869.287	804.309	732.543	833.547	756.623	795.807	0.0520826	0.061929	0.841006	0.400344	0.716036	795.807	-0.012691	0.0608949	-0.208408	0.83491	0.999914	795.807	0.0683532	0.0616683	1.1084	0.267688
ENSG00000236423	4	10	12	8	9	8	5	6	17	1	4	10	13	3	3	5	4.8187	7.00806	13.3867	9.20709	10.5876	10.169	5.02	6.74957	5.57001	2.09153	5.79982	5.84984	10.456	4.15431	2.78468	4.13455	6.73672	-0.0889083	0.528156	-0.168337	0.866318	NA	6.73672	0.086389	0.564422	0.153057	0.878353	NA	6.73672	0.539875	0.553944	0.974601	0.329758
ENSG00000233304	0	0	0	0	0	0	0	0	1	0	0	0	0	0	0	0	0	0	0	0	0	0	0	0	0.327648	0	0	0	0	0	0	0	0.020478	0	4.32794	0	1	NA	0.020478	-0.491147	4.31748	-0.113758	0.90943	NA	0.020478	0	4.32804	0	1
ENSG00000226374	0	0	0	0	0	0	0	0	0	0	0	0	0	0	0	0	0	0	0	0	0	0	0	0	0	0	0	0	0	0	0	0	0	NA	NA	NA	NA	NA	0	NA	NA	NA	NA	NA	0	NA	NA	NA	NA
ENSG00000284668	14	36	15	18	12	13	22	17	29	6	8	17	13	4	8	14	16.8655	25.229	16.7334	20.7159	14.1168	16.5246	22.088	19.1238	9.50178	12.5492	11.5996	9.94473	10.456	5.53908	7.42581	11.5767	14.3744	-0.161468	0.335107	-0.481839	0.62992	NA	14.3744	-0.199187	0.386521	-0.515333	0.606321	0.999914	14.3744	0.998055	0.375252	2.65969	0.00782121
ENSG00000284703	3	5	4	4	5	5	5	4	6	0	0	0	3	2	2	2	3.61403	3.50403	4.46225	4.60354	5.88198	6.35561	5.02	4.49971	1.96589	0	0	0	2.41293	2.76954	1.85645	1.65382	3.03749	0.431987	0.712788	0.606052	0.54448	NA	3.03749	1.28236	0.968479	1.3241	0.18547	NA	3.03749	1.34507	0.780171	1.72407	0.0846947
ENSG00000229280	0	0	0	0	0	0	0	0	0	0	0	0	0	0	0	0	0	0	0	0	0	0	0	0	0	0	0	0	0	0	0	0	0	NA	NA	NA	NA	NA	0	NA	NA	NA	NA	NA	0	NA	NA	NA	NA
ENSG00000235054	0	0	0	0	0	0	0	0	0	0	0	0	0	0	0	0	0	0	0	0	0	0	0	0	0	0	0	0	0	0	0	0	0	NA	NA	NA	NA	NA	0	NA	NA	NA	NA	NA	0	NA	NA	NA	NA
ENSG00000284694	0	0	0	0	0	0	0	0	0	0	0	0	0	0	0	0	0	0	0	0	0	0	0	0	0	0	0	0	0	0	0	0	0	NA	NA	NA	NA	NA	0	NA	NA	NA	NA	NA	0	NA	NA	NA	NA
ENSG00000227169	0	0	0	0	0	0	0	0	0	0	0	0	0	0	0	0	0	0	0	0	0	0	0	0	0	0	0	0	0	0	0	0	0	NA	NA	NA	NA	NA	0	NA	NA	NA	NA	NA	0	NA	NA	NA	NA
ENSG00000232596	0	0	0	0	0	0	0	0	0	0	0	0	0	0	0	0	0	0	0	0	0	0	0	0	0	0	0	0	0	0	0	0	0	NA	NA	NA	NA	NA	0	NA	NA	NA	NA	NA	0	NA	NA	NA	NA
ENSG00000196581	0	5	0	4	0	0	2	1	4	0	0	2	0	2	1	1	0	3.50403	0	4.60354	0	0	2.008	1.12493	1.31059	0	0	1.16997	0	2.76954	0.928226	0.82691	1.14036	-1.34329	1.45723	-0.921811	0.356627	NA	1.14036	0.306179	1.46664	0.208763	0.834633	NA	1.14036	-0.332032	1.53327	-0.216552	0.828557
ENSG00000284739	0	0	0	0	0	0	0	0	0	0	0	0	0	0	0	0	0	0	0	0	0	0	0	0	0	0	0	0	0	0	0	0	0	NA	NA	NA	NA	NA	0	NA	NA	NA	NA	NA	0	NA	NA	NA	NA
ENSG00000284674	0	0	0	0	0	0	0	0	0	0	0	0	0	0	0	0	0	0	0	0	0	0	0	0	0	0	0	0	0	0	0	0	0	NA	NA	NA	NA	NA	0	NA	NA	NA	NA	NA	0	NA	NA	NA	NA
ENSG00000231510	1	0	0	0	0	0	0	0	0	0	0	0	0	0	0	0	1.20468	0	0	0	0	0	0	0	0	0	0	0	0	0	0	0	0.0752923	-0.561381	4.32794	-0.129711	0.896795	NA	0.0752923	0	4.32804	0	1	NA	0.0752923	0	4.32804	0	1
ENSG00000284616	0	0	0	0	0	0	0	0	0	0	0	0	0	0	0	0	0	0	0	0	0	0	0	0	0	0	0	0	0	0	0	0	0	NA	NA	NA	NA	NA	0	NA	NA	NA	NA	NA	0	NA	NA	NA	NA
ENSG00000284692	0	0	0	0	0	0	0	0	0	0	0	0	0	0	0	0	0	0	0	0	0	0	0	0	0	0	0	0	0	0	0	0	0	NA	NA	NA	NA	NA	0	NA	NA	NA	NA	NA	0	NA	NA	NA	NA
ENSG00000284666	0	0	0	0	0	0	0	0	0	0	0	0	0	0	0	0	0	0	0	0	0	0	0	0	0	0	0	0	0	0	0	0	0	NA	NA	NA	NA	NA	0	NA	NA	NA	NA	NA	0	NA	NA	NA	NA
ENSG00000260972	0	0	0	0	0	0	0	0	0	0	0	0	0	0	0	0	0	0	0	0	0	0	0	0	0	0	0	0	0	0	0	0	0	NA	NA	NA	NA	NA	0	NA	NA	NA	NA	NA	0	NA	NA	NA	NA
ENSG00000283356	0	0	0	0	0	0	0	0	0	0	0	0	0	0	0	0	0	0	0	0	0	0	0	0	0	0	0	0	0	0	0	0	0	NA	NA	NA	NA	NA	0	NA	NA	NA	NA	NA	0	NA	NA	NA	NA
ENSG00000236948	0	0	0	0	0	0	0	0	0	0	0	0	0	0	0	0	0	0	0	0	0	0	0	0	0	0	0	0	0	0	0	0	0	NA	NA	NA	NA	NA	0	NA	NA	NA	NA	NA	0	NA	NA	NA	NA
ENSG00000264341	0	0	0	0	0	0	0	0	0	0	0	0	0	0	0	0	0	0	0	0	0	0	0	0	0	0	0	0	0	0	0	0	0	NA	NA	NA	NA	NA	0	NA	NA	NA	NA	NA	0	NA	NA	NA	NA
ENSG00000264101	1	0	0	0	0	0	0	0	1	0	0	0	0	0	0	0	1.20468	0	0	0	0	0	0	0	0.327648	0	0	0	0	0	0	0	0.0957702	-0.561387	4.32794	-0.129712	0.896794	NA	0.0957702	-0.491147	4.31748	-0.113758	0.90943	NA	0.0957702	0	4.32804	0	1
ENSG00000131697	513	783	531	530	467	426	535	464	1677	272	393	740	646	406	508	612	617.999	548.731	592.363	609.969	549.377	541.498	537.14	521.967	549.465	568.895	569.832	432.888	519.583	562.216	471.539	506.069	543.721	-0.136737	0.0837704	-1.63228	0.102621	0.377739	543.721	-0.0315898	0.0834384	-0.3786	0.704985	0.999914	543.721	0.0659268	0.0842187	0.782805	0.433741
ENSG00000069424	589	1095	654	666	624	577	679	681	2051	328	422	990	779	477	594	807	709.554	767.382	729.577	766.49	734.071	733.438	681.716	766.076	672.005	686.02	611.881	579.135	626.557	660.535	551.366	667.316	683.945	-0.0309476	0.0713875	-0.433516	0.66464	0.863812	683.945	-0.0215553	0.0718339	-0.300072	0.764122	0.999914	683.945	0.219213	0.0719832	3.04534	0.00232421
ENSG00000116254	55	109	56	72	64	56	66	74	74	10	16	33	36	19	27	23	66.2572	76.3878	62.4715	82.8638	75.2894	71.1829	66.264	83.2447	24.2459	20.9153	23.1993	19.3045	28.9551	26.3106	25.0621	19.0189	48.1858	0.0333952	0.181904	0.183587	0.854337	0.948402	48.1858	0.157086	0.237488	0.66145	0.508324	0.999914	48.1858	1.57994	0.213911	7.386	1.51315e-13
ENSG00000285629	3290	6150	3329	3461	3499	3326	4534	3706	10901	1824	2636	6916	4765	2839	4293	4377	3963.38	4309.96	3713.71	3983.22	4116.21	4227.75	4552.13	4168.98	3571.69	3814.94	3822.08	4045.75	3832.53	3931.36	3984.87	3619.38	3978.62	0.0948359	0.0522947	1.81349	0.0697566	0.305115	3978.62	0.0108677	0.0523295	0.207679	0.83548	0.999914	3978.62	0.152062	0.0522714	2.90909	0.00362483
ENSG00000116251	5615	10377	5877	5939	6048	5686	8017	6470	18371	3029	4300	11560	8164	4750	7279	7447	6764.26	7272.26	6556.16	6835.11	7114.85	7227.61	8049.07	7278.29	6019.21	6335.23	6234.8	6762.42	6566.38	6577.65	6756.56	6158	6781.74	0.113087	0.0490616	2.305	0.0211663	0.147724	6781.74	0.0394461	0.0491439	0.802666	0.422168	0.999914	6781.74	0.187791	0.0490571	3.82802	0.00012918
ENSG00000226944	4	2	5	5	5	2	4	4	3	2	0	3	2	0	3	7	4.8187	1.40161	5.57781	5.75443	5.88198	2.54225	4.016	4.49971	0.982943	4.18305	0	1.75495	1.60862	0	2.78468	5.78837	3.22469	0.00668104	0.75976	0.00879363	0.992984	NA	3.22469	0.904134	0.886273	1.02015	0.307656	NA	3.22469	0.646986	0.796977	0.8118	0.416906
ENSG00000158286	573	998	606	599	580	573	647	724	717	105	153	360	231	123	235	285	690.279	699.404	676.031	689.381	682.31	728.353	649.588	814.448	234.923	219.61	221.843	210.594	185.795	170.327	218.133	235.669	457.918	0.0598744	0.0814096	0.735472	0.462052	0.753509	457.918	-0.12522	0.0978072	-1.28027	0.200449	0.881933	457.918	1.81422	0.0910809	19.9188	2.79402e-88
ENSG00000116237	2018	3503	2254	2168	2143	1840	2427	2076	7913	1303	1675	4670	3246	1999	2860	3049	2431.04	2454.92	2514.48	2495.12	2521.02	2338.87	2436.71	2335.35	2592.68	2725.26	2428.67	2731.88	2610.79	2768.15	2654.73	2521.25	2535.06	-0.0385449	0.0449359	-0.857775	0.391017	0.708307	2535.06	0.00810469	0.044156	0.183546	0.854369	0.999914	2535.06	-0.129795	0.0446575	-2.90644	0.00365562
ENSG00000225077	0	1	1	1	4	3	5	3	11	1	1	8	4	3	5	6	0	0.700806	1.11556	1.15089	4.70559	3.81337	5.02	3.37478	3.60412	2.09153	1.44995	4.67988	3.21724	4.15431	4.64113	4.96146	3.04254	2.5089	1.02829	2.43988	0.0146922	NA	3.04254	0.348539	0.685341	0.508563	0.611058	NA	3.04254	0.001855	0.689922	0.00268871	0.997855
ENSG00000173673	0	1	0	0	0	0	0	0	0	0	0	0	0	0	0	0	0	0.700806	0	0	0	0	0	0	0	0	0	0	0	0	0	0	0.0438004	-0.561381	4.32794	-0.129711	0.896795	NA	0.0438004	0	4.32804	0	1	NA	0.0438004	0	4.32804	0	1
ENSG00000158292	364	670	390	407	271	243	343	330	1800	298	422	754	618	385	453	586	438.502	469.54	435.069	468.411	318.803	308.883	344.372	371.226	589.766	623.275	611.881	441.078	497.063	533.136	420.486	484.569	459.754	-0.431186	0.103742	-4.15635	3.23379e-05	0.00106058	459.754	-0.217329	0.0990391	-2.19438	0.0282082	0.365874	459.754	-0.52197	0.103085	-5.06348	4.11662e-07
ENSG00000097021	375	809	491	477	513	435	551	527	1837	294	450	818	786	450	581	770	451.754	566.952	547.741	548.973	603.491	552.938	553.204	592.837	601.889	614.908	652.48	478.517	632.187	623.146	539.299	636.721	574.815	0.11857	0.0925049	1.28177	0.199924	0.528277	574.815	0.0623159	0.090833	0.68605	0.492682	0.999914	574.815	-0.0786711	0.0915297	-0.859514	0.390057
ENSG00000271746	3	4	1	3	3	0	3	0	1	0	1	1	3	1	3	2	3.61403	2.80322	1.11556	3.45266	3.52919	0	3.012	0	0.327648	0	1.44995	0.584984	2.41293	1.38477	2.78468	1.65382	1.75784	-0.708312	1.00426	-0.705308	0.480619	NA	1.75784	1.9101	1.14695	1.66538	0.0958365	NA	1.75784	-0.320462	1.02608	-0.312316	0.7548
ENSG00000069812	3	18	6	9	3	1	8	8	25	3	5	13	11	6	5	2	3.61403	12.6145	6.69337	10.358	3.52919	1.27112	8.032	8.99943	8.19119	6.27458	7.24977	7.6048	8.8474	8.30861	4.64113	1.65382	6.74268	-0.616146	0.585447	-1.05244	0.292599	NA	6.74268	-0.390897	0.569727	-0.686112	0.492642	NA	6.74268	-0.0392972	0.606266	-0.0648185	0.948319
ENSG00000187017	15	24	19	22	7	9	14	17	39	4	6	11	7	6	6	13	18.0701	16.8193	21.1957	25.3195	8.23478	11.4401	14.056	19.1238	12.7783	8.3661	8.69973	6.43483	5.63016	8.30861	5.56935	10.7498	12.5498	-0.603816	0.383529	-1.57437	0.115402	NA	12.5498	-0.336258	0.434316	-0.774225	0.438798	0.999914	12.5498	0.81832	0.431985	1.89432	0.0581821
ENSG00000265392	0	0	0	0	0	0	0	0	0	0	0	0	1	0	0	0	0	0	0	0	0	0	0	0	0	0	0	0	0.804309	0	0	0	0.0502693	0	4.32794	0	1	NA	0.0502693	0.860481	4.32804	0.198815	0.842407	NA	0.0502693	-0.47578	4.32804	-0.109929	0.912465
ENSG00000231868	0	0	0	0	0	0	0	0	0	0	0	0	0	0	0	0	0	0	0	0	0	0	0	0	0	0	0	0	0	0	0	0	0	NA	NA	NA	NA	NA	0	NA	NA	NA	NA	NA	0	NA	NA	NA	NA
ENSG00000215788	430	779	462	472	412	353	423	405	1062	182	259	530	380	215	332	406	518.011	545.928	515.39	543.218	484.675	448.706	424.692	455.596	347.962	380.658	375.538	310.042	305.637	297.725	308.171	335.725	412.355	-0.230121	0.0759449	-3.0301	0.0024447	0.0345119	412.355	-0.151622	0.0800471	-1.89415	0.0582045	0.55247	412.355	0.534601	0.0797586	6.70273	2.04563e-11
ENSG00000171680	1009	1766	1136	1126	926	896	1075	1117	3154	444	653	1265	1140	629	796	1052	1215.52	1237.62	1267.28	1295.9	1089.34	1138.93	1079.3	1256.54	1033.4	928.637	946.82	740.005	916.912	871.02	738.868	869.909	1039.13	-0.136305	0.0853797	-1.59646	0.110387	0.392977	1039.13	-0.102272	0.0867804	-1.17851	0.238593	0.920689	1039.13	0.425915	0.0863582	4.93196	8.14085e-07
ENSG00000162408	591	1011	635	590	644	553	731	656	2213	349	551	1339	942	495	834	964	711.964	708.515	708.382	679.023	757.599	702.931	733.924	737.953	725.084	729.942	798.925	783.294	757.659	685.461	774.14	797.141	736.996	0.0625574	0.0604356	1.03511	0.300618	0.634284	736.996	-0.00242261	0.0582142	-0.0416155	0.966805	0.999914	736.996	-0.0454251	0.0596408	-0.761645	0.446272
ENSG00000253022	0	0	0	0	0	0	0	0	0	0	0	0	0	0	0	0	0	0	0	0	0	0	0	0	0	0	0	0	0	0	0	0	0	NA	NA	NA	NA	NA	0	NA	NA	NA	NA	NA	0	NA	NA	NA	NA
ENSG00000229519	0	0	0	0	0	0	0	0	0	0	0	0	0	0	0	0	0	0	0	0	0	0	0	0	0	0	0	0	0	0	0	0	0	NA	NA	NA	NA	NA	0	NA	NA	NA	NA	NA	0	NA	NA	NA	NA
ENSG00000173662	2	5	4	3	1	3	3	1	38	6	13	21	7	8	13	6	2.40935	3.50403	4.46225	3.45266	1.1764	3.81337	3.012	1.12493	12.4506	12.5492	18.8494	12.2847	5.63016	11.0782	12.0669	4.96146	7.0516	-0.61271	0.728333	-0.84125	0.400208	NA	7.0516	-0.745391	0.463869	-1.6069	0.108077	NA	7.0516	-1.85147	0.663427	-2.79076	0.00525842
ENSG00000204859	540	938	544	571	577	492	600	541	1772	282	432	898	717	379	618	740	650.525	657.356	606.866	657.156	678.781	625.392	602.4	608.586	580.592	589.81	626.38	525.316	576.689	524.827	573.643	611.913	606.015	-0.0343145	0.0689478	-0.497687	0.618704	0.840293	606.015	-0.004221	0.0685977	-0.0615326	0.950935	0.999914	606.015	0.130349	0.0692738	1.88165	0.0598841
ENSG00000162413	1006	1694	1088	1020	878	852	1037	1003	2700	425	596	1243	956	575	819	1016	1211.9	1187.16	1213.73	1173.9	1032.88	1083	1041.15	1128.3	884.649	888.898	864.173	727.136	768.919	796.242	760.217	840.14	975.15	-0.159589	0.0628607	-2.53877	0.0111244	0.0975163	975.15	-0.0797044	0.0647539	-1.23088	0.218367	0.899961	975.15	0.436643	0.0643416	6.78633	1.15024e-11
ENSG00000116273	1090	1814	1233	1163	1075	996	1236	1147	5138	843	1118	2800	1976	1238	1820	2011	1313.1	1271.26	1375.49	1338.48	1264.63	1266.04	1240.94	1290.29	1683.45	1763.16	1621.05	1637.96	1589.31	1714.34	1689.37	1662.92	1482.61	-0.0637287	0.0463291	-1.37557	0.168956	0.487038	1482.61	-0.00870896	0.0433213	-0.201032	0.840674	0.999914	1482.61	-0.393096	0.0452318	-8.6907	3.60222e-18
ENSG00000041988	375	633	412	406	337	305	396	366	1136	198	254	548	418	252	376	478	451.754	443.61	459.612	467.26	396.446	387.692	397.584	411.724	372.208	414.122	368.288	320.571	336.201	348.962	349.013	395.263	395.019	-0.191383	0.0799705	-2.39317	0.0167037	0.127778	395.019	-0.0208771	0.0803101	-0.259956	0.794897	0.999914	395.019	0.155176	0.0813815	1.90677	0.0565503
ENSG00000007923	1864	3216	1924	2062	1909	1839	2194	1945	6795	1039	1525	3555	2697	1635	2338	2487	2245.52	2253.79	2146.34	2373.13	2245.74	2337.6	2202.78	2187.99	2226.37	2173.09	2211.18	2079.62	2169.22	2264.1	2170.19	2056.52	2208.95	-0.00772624	0.0442772	-0.174497	0.861475	0.951032	2208.95	-0.00656923	0.043939	-0.149508	0.881153	0.999914	2208.95	0.0528813	0.04423	1.1956	0.231853
ENSG00000228750	0	1	0	0	0	1	0	0	1	0	0	0	0	0	0	0	0	0.700806	0	0	0	1.27112	0	0	0.327648	0	0	0	0	0	0	0	0.143724	0.159949	3.89477	0.0410676	0.967242	NA	0.143724	-0.492171	3.88301	-0.12675	0.899138	NA	0.143724	0.966904	3.89485	0.248252	0.803939
ENSG00000284744	2	8	5	5	3	2	3	1	12	1	1	7	2	2	8	2	2.40935	5.60645	5.57781	5.75443	3.52919	2.54225	3.012	1.12493	3.93177	2.09153	1.44995	4.09489	1.60862	2.76954	7.42581	1.65382	3.4114	-0.938949	0.769393	-1.22038	0.222322	NA	3.4114	0.0333111	0.734204	0.0453705	0.963812	NA	3.4114	-0.384825	0.795524	-0.483738	0.628572
ENSG00000237436	7	4	6	6	2	4	2	12	29	5	6	20	5	3	2	10	8.43273	2.80322	6.69337	6.90531	2.35279	5.08449	2.008	13.4991	9.50178	10.4576	8.69973	11.6997	4.02154	4.15431	1.85645	8.2691	6.65246	-0.0701898	0.61626	-0.113896	0.90932	NA	6.65246	-1.12583	0.586172	-1.92065	0.0547757	NA	6.65246	0.298265	0.631313	0.472452	0.636604
ENSG00000171735	636	1087	653	684	738	681	831	836	2457	387	511	1377	979	570	857	985	766.174	761.776	728.462	787.206	868.181	865.635	834.324	940.44	805.03	809.42	740.927	805.523	787.418	789.318	795.489	814.506	806.239	0.204732	0.0555599	3.68489	0.000228801	0.00520195	806.239	0.00746562	0.0542402	0.13764	0.890525	0.999914	806.239	0.13755	0.0549203	2.50453	0.0122614
ENSG00000227950	0	0	0	0	0	0	0	0	0	0	0	0	0	0	0	0	0	0	0	0	0	0	0	0	0	0	0	0	0	0	0	0	0	NA	NA	NA	NA	NA	0	NA	NA	NA	NA	NA	0	NA	NA	NA	NA
ENSG00000237365	0	0	0	0	0	0	0	0	0	0	0	0	0	0	0	0	0	0	0	0	0	0	0	0	0	0	0	0	0	0	0	0	0	NA	NA	NA	NA	NA	0	NA	NA	NA	NA	NA	0	NA	NA	NA	NA
ENSG00000207056	0	0	0	0	0	0	0	0	0	0	0	0	0	0	0	0	0	0	0	0	0	0	0	0	0	0	0	0	0	0	0	0	0	NA	NA	NA	NA	NA	0	NA	NA	NA	NA	NA	0	NA	NA	NA	NA
ENSG00000237402	2	7	1	2	0	1	1	0	3	0	0	4	2	2	1	2	2.40935	4.90564	1.11556	2.30177	0	1.27112	1.004	0	0.982943	0	0	2.33994	1.60862	2.76954	0.928226	1.65382	1.45566	-2.30104	1.32238	-1.74007	0.081846	NA	1.45566	0.62231	1.11503	0.558108	0.57677	NA	1.45566	-1.57304	1.36161	-1.15528	0.247977
ENSG00000237728	0	0	0	1	0	0	0	0	0	0	0	0	0	0	0	0	0	0	0	1.15089	0	0	0	0	0	0	0	0	0	0	0	0	0.0719304	-0.561381	4.32794	-0.129711	0.896795	NA	0.0719304	0	4.32804	0	1	NA	0.0719304	0	4.32804	0	1
ENSG00000225126	0	0	0	0	0	0	0	0	0	0	0	0	0	0	0	0	0	0	0	0	0	0	0	0	0	0	0	0	0	0	0	0	0	NA	NA	NA	NA	NA	0	NA	NA	NA	NA	NA	0	NA	NA	NA	NA
ENSG00000270171	2	7	9	4	4	2	9	0	9	0	3	5	0	2	2	2	2.40935	4.90564	10.0401	4.60354	4.70559	2.54225	9.036	0	2.94883	0	4.34986	2.92492	0	2.76954	1.85645	1.65382	3.42162	-0.404059	0.778797	-0.518825	0.603883	NA	3.42162	-0.919762	0.934426	-0.984307	0.324965	NA	3.42162	1.50647	0.921422	1.63494	0.102062
ENSG00000270035	3	8	5	7	4	0	7	2	8	2	3	0	4	0	4	3	3.61403	5.60645	5.57781	8.0562	4.70559	0	7.028	2.24986	2.62118	4.18305	4.34986	0	3.21724	0	3.7129	2.48073	3.58768	-0.671737	0.783325	-0.857546	0.391143	NA	3.58768	0.0673192	0.86305	0.0780015	0.937827	NA	3.58768	0.525503	0.84865	0.619222	0.53577
ENSG00000269978	12	14	10	10	18	11	18	17	17	3	1	17	4	9	11	7	14.4561	9.81128	11.1556	11.5089	21.1751	13.9824	18.072	19.1238	5.57001	6.27458	1.44995	9.94473	3.21724	12.4629	10.2105	5.78837	10.8877	0.644053	0.415292	1.55084	0.120939	NA	10.8877	0.262111	0.478603	0.547658	0.583927	NA	10.8877	1.26779	0.43908	2.88739	0.00388452
ENSG00000049245	1522	2605	1740	1635	1551	1577	1969	1669	5878	937	1352	3646	2466	1398	2057	2486	1833.52	1825.6	1941.08	1881.7	1824.59	2004.56	1976.88	1877.51	1925.91	1959.76	1960.34	2132.85	1983.43	1935.91	1909.36	2055.7	1939.29	0.0391834	0.0477569	0.820477	0.411944	0.721495	1939.29	-0.018329	0.0469277	-0.390579	0.696108	0.999914	1939.29	-0.0383419	0.0474353	-0.808298	0.418919
ENSG00000269925	9	8	15	10	13	16	6	8	32	2	4	24	14	15	17	6	10.8421	5.60645	16.7334	11.5089	15.2932	20.338	6.024	8.99943	10.4847	4.18305	5.79982	14.0396	11.2603	20.7715	15.7798	4.96146	11.4141	0.192221	0.499666	0.3847	0.70046	NA	11.4141	0.429901	0.493122	0.871793	0.383321	NA	11.4141	-0.0380887	0.489994	-0.077733	0.93804
ENSG00000049246	358	671	465	444	484	387	500	434	1699	254	357	937	651	367	571	683	431.274	470.241	518.736	510.993	569.376	491.925	502	488.219	556.673	531.247	517.634	548.13	523.605	508.21	530.017	564.779	516.441	0.0875864	0.0734076	1.19315	0.23281	0.565196	516.441	-0.0237667	0.0705222	-0.33701	0.736109	0.999914	516.441	-0.0553486	0.0722972	-0.765571	0.443932
ENSG00000236266	0	0	0	0	0	0	0	0	0	0	0	0	0	0	0	0	0	0	0	0	0	0	0	0	0	0	0	0	0	0	0	0	0	NA	NA	NA	NA	NA	0	NA	NA	NA	NA	NA	0	NA	NA	NA	NA
ENSG00000049247	0	0	2	0	1	1	1	1	0	0	0	1	0	0	0	0	0	0	2.23112	0	1.1764	1.27112	1.004	1.12493	0	0	0	0.584984	0	0	0	0	0.462035	1.07126	2.0193	0.530509	0.595759	NA	0.462035	-0.700127	2.13828	-0.327424	0.743347	NA	0.462035	2.69053	2.04509	1.31561	0.188306
ENSG00000049249	176	350	210	200	199	266	251	197	244	24	58	134	75	34	64	68	212.023	245.282	234.268	230.177	234.103	338.119	252.004	221.611	79.946	50.1966	84.0974	78.3879	60.3232	47.0821	59.4064	56.2299	155.204	0.175331	0.130072	1.34795	0.177673	0.499387	155.204	-0.428416	0.164873	-2.59847	0.00936413	0.172199	155.204	2.2104	0.153065	14.441	2.85767e-47
ENSG00000270330	0	0	0	0	0	0	0	0	0	0	0	0	0	0	0	0	0	0	0	0	0	0	0	0	0	0	0	0	0	0	0	0	0	NA	NA	NA	NA	NA	0	NA	NA	NA	NA	NA	0	NA	NA	NA	NA
ENSG00000116288	2940	5135	3196	3034	3024	2837	3467	2836	12106	2003	2795	7580	5211	2904	4700	4690	3541.75	3598.64	3565.34	3491.79	3557.42	3606.18	3480.87	3190.3	3966.5	4189.33	4052.62	4434.18	4191.25	4021.37	4362.66	3878.21	3820.52	-0.0379486	0.0487846	-0.777882	0.436639	0.737943	3820.52	-0.0162061	0.0480892	-0.337001	0.736116	0.999914	3820.52	-0.250655	0.0484951	-5.16865	2.35788e-07
ENSG00000200344	0	0	0	0	0	0	0	0	0	0	0	0	0	0	0	0	0	0	0	0	0	0	0	0	0	0	0	0	0	0	0	0	0	NA	NA	NA	NA	NA	0	NA	NA	NA	NA	NA	0	NA	NA	NA	NA
ENSG00000284747	14	18	7	6	15	3	12	6	25	5	6	19	8	6	11	9	16.8655	12.6145	7.80893	6.90531	17.6459	3.81337	12.048	6.74957	8.19119	10.4576	8.69973	11.1147	6.43447	8.30861	10.2105	7.44219	9.70688	-0.128614	0.458759	-0.280352	0.779208	NA	9.70688	-0.240496	0.463221	-0.519182	0.603634	NA	9.70688	0.335336	0.473854	0.707677	0.479146
ENSG00000284716	0	1	0	0	1	0	0	0	0	0	0	0	0	0	0	0	0	0.700806	0	0	1.1764	0	0	0	0	0	0	0	0	0	0	0	0.117325	0.159953	4.32794	0.0369583	0.970518	NA	0.117325	0	4.32804	0	1	NA	0.117325	0.966902	4.32804	0.223404	0.823221
ENSG00000116285	4220	7462	4273	3652	3656	3907	4425	3993	5961	788	1802	3135	2014	1099	1726	1695	5083.73	5229.41	4766.8	4203.04	4300.91	4966.28	4442.7	4491.84	1953.11	1648.12	2612.82	1833.93	1619.88	1521.86	1602.12	1401.61	3229.88	-0.0835002	0.124397	-0.671239	0.502068	0.778071	3229.88	-0.38908	0.12589	-3.09063	0.00199732	0.0526595	3229.88	1.56638	0.125281	12.5029	7.19651e-36
ENSG00000238290	16	33	12	11	17	13	7	15	17	1	8	9	9	4	2	8	19.2748	23.1266	13.3867	12.6597	19.9987	16.5246	7.028	16.8739	5.57001	2.09153	11.5996	5.26486	7.23878	5.53908	1.85645	6.61528	10.9155	-0.213659	0.419145	-0.50975	0.610227	NA	10.9155	-0.177748	0.519411	-0.342211	0.732192	NA	10.9155	1.47918	0.487258	3.03572	0.00239966
ENSG00000232848	1	2	3	2	1	0	1	3	4	0	1	2	2	1	2	2	1.20468	1.40161	3.34669	2.30177	1.1764	0	1.004	3.37478	1.31059	0	1.44995	1.16997	1.60862	1.38477	1.85645	1.65382	1.51526	-0.525032	1.05836	-0.496079	0.619839	NA	1.51526	0.541622	1.05806	0.511902	0.60872	NA	1.51526	-0.217128	1.07825	-0.201371	0.840409
ENSG00000229305	0	0	0	1	0	1	0	0	1	0	0	0	0	0	0	1	0	0	0	1.15089	0	1.27112	0	0	0.327648	0	0	0	0	0	0	0.82691	0.223535	0.159948	3.00863	0.0531632	0.957602	NA	0.223535	0.2254	2.99285	0.0753128	0.939966	NA	0.223535	0.245562	3.00866	0.0816185	0.93495
ENSG00000227634	1	0	0	1	0	1	0	0	0	0	0	0	0	0	0	0	1.20468	0	0	1.15089	0	1.27112	0	0	0	0	0	0	0	0	0	0	0.226668	-0.711754	3.35157	-0.212364	0.831823	NA	0.226668	0	3.36775	0	1	NA	0.226668	0.966905	3.36775	0.287107	0.77403
ENSG00000200975	0	0	0	0	0	0	0	0	0	0	0	0	0	0	0	0	0	0	0	0	0	0	0	0	0	0	0	0	0	0	0	0	0	NA	NA	NA	NA	NA	0	NA	NA	NA	NA	NA	0	NA	NA	NA	NA
ENSG00000233645	0	0	0	0	0	0	0	0	0	0	0	0	0	0	0	0	0	0	0	0	0	0	0	0	0	0	0	0	0	0	0	0	0	NA	NA	NA	NA	NA	0	NA	NA	NA	NA	NA	0	NA	NA	NA	NA
ENSG00000251977	0	0	0	0	0	0	0	0	0	0	0	0	0	0	0	0	0	0	0	0	0	0	0	0	0	0	0	0	0	0	0	0	0	NA	NA	NA	NA	NA	0	NA	NA	NA	NA	NA	0	NA	NA	NA	NA
ENSG00000162426	50	85	49	55	49	48	43	48	221	38	49	88	63	51	51	51	60.2338	59.5685	54.6625	63.2987	57.6434	61.0139	43.172	53.9966	72.4101	79.478	71.0478	51.4786	50.6715	70.6232	47.3395	42.1724	58.6757	-0.147243	0.199907	-0.736558	0.461391	0.753035	58.6757	-0.378399	0.1917	-1.97391	0.0483916	0.501613	58.6757	0.0553495	0.201725	0.274381	0.783792
ENSG00000252254	0	0	1	0	0	0	0	0	0	0	0	0	0	0	0	0	0	0	1.11556	0	0	0	0	0	0	0	0	0	0	0	0	0	0.0697226	-0.561381	4.32794	-0.129711	0.896795	NA	0.0697226	0	4.32804	0	1	NA	0.0697226	0	4.32804	0	1
ENSG00000142599	4166	6664	4093	4116	3728	3347	4348	4034	16077	2405	3564	7785	6003	3740	5121	5980	5018.68	4670.17	4565.99	4737.05	4385.61	4254.45	4365.39	4537.96	5267.59	5030.12	5167.64	4554.1	4828.27	5179.04	4753.44	4944.92	4766.28	-0.113899	0.0477248	-2.38658	0.017006	0.129339	4766.28	-0.0229529	0.0473603	-0.484645	0.627928	0.999914	4766.28	-0.166696	0.0476175	-3.50072	0.000463997
ENSG00000232912	0	0	1	2	0	2	3	2	5	0	0	1	0	0	1	1	0	0	1.11556	2.30177	0	2.54225	3.012	2.24986	1.63824	0	0	0.584984	0	0	0.928226	0.82691	0.949987	1.28816	1.44855	0.889278	0.373854	NA	0.949987	-0.717606	1.62147	-0.442564	0.658081	NA	0.949987	2.03247	1.54566	1.31495	0.188527
ENSG00000221083	0	0	0	0	0	0	0	0	0	0	0	0	0	0	0	0	0	0	0	0	0	0	0	0	0	0	0	0	0	0	0	0	0	NA	NA	NA	NA	NA	0	NA	NA	NA	NA	NA	0	NA	NA	NA	NA
ENSG00000270282	0	0	0	0	0	0	0	0	0	0	0	0	0	0	0	0	0	0	0	0	0	0	0	0	0	0	0	0	0	0	0	0	0	NA	NA	NA	NA	NA	0	NA	NA	NA	NA	NA	0	NA	NA	NA	NA
ENSG00000234619	8	11	5	7	1	3	10	8	21	3	2	12	8	9	6	4	9.63741	7.70886	5.57781	8.0562	1.1764	3.81337	10.04	8.99943	6.8806	6.27458	2.89991	7.01981	6.43447	12.4629	5.56935	3.30764	6.61617	-0.332001	0.568972	-0.58351	0.55955	NA	6.61617	0.123124	0.55622	0.221358	0.824814	NA	6.61617	-0.108333	0.574833	-0.18846	0.850516
ENSG00000224315	0	0	0	1	0	0	0	0	0	0	0	1	0	1	0	0	0	0	0	1.15089	0	0	0	0	0	0	0	0.584984	0	1.38477	0	0	0.19504	-0.561395	3.51259	-0.159824	0.87302	NA	0.19504	-0.0417151	3.49383	-0.0119396	0.990474	NA	0.19504	-0.475781	3.51264	-0.135448	0.892257
ENSG00000222511	0	0	0	0	0	0	0	0	0	0	0	0	0	0	0	0	0	0	0	0	0	0	0	0	0	0	0	0	0	0	0	0	0	NA	NA	NA	NA	NA	0	NA	NA	NA	NA	NA	0	NA	NA	NA	NA
ENSG00000226545	0	0	0	0	0	0	0	0	0	0	0	0	0	0	0	0	0	0	0	0	0	0	0	0	0	0	0	0	0	0	0	0	0	NA	NA	NA	NA	NA	0	NA	NA	NA	NA	NA	0	NA	NA	NA	NA
ENSG00000228423	0	0	0	0	0	1	0	0	0	0	0	0	0	1	0	0	0	0	0	0	0	1.27112	0	0	0	0	0	0	0	1.38477	0	0	0.165993	0.881262	4.23063	0.208305	0.834991	NA	0.165993	0.860481	4.23073	0.203388	0.838831	NA	0.165993	0.245561	4.23073	0.0580423	0.953715
ENSG00000229716	0	0	0	0	0	0	0	0	0	0	0	0	0	0	0	0	0	0	0	0	0	0	0	0	0	0	0	0	0	0	0	0	0	NA	NA	NA	NA	NA	0	NA	NA	NA	NA	NA	0	NA	NA	NA	NA
ENSG00000074800	25113	44184	26170	27133	28013	26176	31722	29731	84072	13039	18720	47757	36356	21604	32477	34641	30253	30964.4	29194.3	31227	32954.4	33272.9	31848.9	33445.2	27546	27271.4	27143.2	27937.1	29241.5	29916.6	30146	28645	30062.9	0.112517	0.0292758	3.84336	0.000121362	0.00310107	30062.9	0.101496	0.029312	3.4626	0.000534976	0.0175472	30062.9	0.157216	0.029268	5.3716	7.80399e-08
ENSG00000274258	0	1	0	0	1	1	2	0	1	0	0	0	1	0	1	0	0	0.700806	0	0	1.1764	1.27112	2.008	0	0.327648	0	0	0	0.804309	0	0.928226	0	0.451032	1.85603	1.93196	0.960696	0.336705	NA	0.451032	0.924971	2.01328	0.459434	0.645922	NA	0.451032	1.23015	1.90968	0.644169	0.519466
ENSG00000230679	5	9	8	1	6	2	2	4	19	4	5	15	7	2	7	10	6.02338	6.30725	8.9245	1.15089	7.05838	2.54225	2.008	4.49971	6.22531	8.3661	7.24977	8.77477	5.63016	2.76954	6.49758	8.2691	5.76854	-0.502786	0.627917	-0.800721	0.423293	NA	5.76854	-0.329982	0.546056	-0.604301	0.545644	NA	5.76854	-0.582087	0.619787	-0.939173	0.347642
ENSG00000201725	1	0	0	0	0	0	0	0	1	0	0	0	0	0	0	0	1.20468	0	0	0	0	0	0	0	0.327648	0	0	0	0	0	0	0	0.0957702	-0.561387	4.32794	-0.129712	0.896794	NA	0.0957702	-0.491147	4.31748	-0.113758	0.90943	NA	0.0957702	0	4.32804	0	1
ENSG00000238249	4	25	24	17	9	10	15	9	55	10	18	34	26	21	26	21	4.8187	17.5201	26.7735	19.5651	10.5876	12.7112	15.06	10.1244	18.0206	20.9153	26.0992	19.8895	20.912	29.0801	24.1339	17.3651	18.3485	-0.506948	0.378426	-1.33962	0.180368	NA	18.3485	0.124125	0.33032	0.375773	0.707086	0.999914	18.3485	-0.887698	0.367099	-2.41814	0.0155999
ENSG00000232208	11	21	4	12	14	11	10	12	46	11	14	26	25	14	15	12	13.2514	14.7169	4.46225	13.8106	16.4696	13.9824	10.04	13.4991	15.0718	23.0068	20.2994	15.2096	20.1077	19.3868	13.9234	9.92292	14.8225	0.191841	0.396157	0.484257	0.628204	NA	14.8225	-0.15207	0.355848	-0.427345	0.669128	0.999914	14.8225	-0.222821	0.379211	-0.58759	0.556808
ENSG00000232663	0	0	0	0	0	0	0	0	0	0	0	0	0	0	0	0	0	0	0	0	0	0	0	0	0	0	0	0	0	0	0	0	0	NA	NA	NA	NA	NA	0	NA	NA	NA	NA	NA	0	NA	NA	NA	NA
ENSG00000131686	0	0	0	0	0	0	1	1	0	0	0	0	0	0	0	0	0	0	0	0	0	0	1.004	1.12493	0	0	0	0	0	0	0	0	0.133058	1.57165	4.32491	0.363396	0.716309	NA	0.133058	0	4.32804	0	1	NA	0.133058	1.6573	4.32501	0.383189	0.701579
ENSG00000265141	0	0	0	0	0	0	0	0	0	0	0	0	0	0	0	0	0	0	0	0	0	0	0	0	0	0	0	0	0	0	0	0	0	NA	NA	NA	NA	NA	0	NA	NA	NA	NA	NA	0	NA	NA	NA	NA
ENSG00000197241	0	0	0	0	0	0	0	0	0	0	0	0	0	0	0	0	0	0	0	0	0	0	0	0	0	0	0	0	0	0	0	0	0	NA	NA	NA	NA	NA	0	NA	NA	NA	NA	NA	0	NA	NA	NA	NA
ENSG00000142583	1	2	1	1	1	0	0	0	4	1	1	3	1	1	2	1	1.20468	1.40161	1.11556	1.15089	1.1764	0	0	0	1.31059	2.09153	1.44995	1.75495	0.804309	1.38477	1.85645	0.82691	1.09554	-1.8331	1.42511	-1.28629	0.198343	NA	1.09554	-0.409983	1.12486	-0.364474	0.715504	NA	1.09554	-1.78654	1.42091	-1.25732	0.208638
ENSG00000252404	0	0	0	0	0	0	0	0	0	0	0	0	0	0	0	0	0	0	0	0	0	0	0	0	0	0	0	0	0	0	0	0	0	NA	NA	NA	NA	NA	0	NA	NA	NA	NA	NA	0	NA	NA	NA	NA
ENSG00000180758	139	197	160	158	135	129	156	146	339	53	74	174	157	85	137	150	167.45	138.059	178.49	181.84	158.814	163.975	156.624	164.24	111.073	110.851	107.297	101.787	126.276	117.705	127.167	124.036	139.73	-0.0351885	0.116392	-0.302327	0.762403	0.911335	139.73	0.207302	0.12153	1.70577	0.0880511	0.67566	139.73	0.373008	0.119742	3.1151	0.0018388
ENSG00000228526	7	5	5	5	3	1	3	5	8	4	4	4	5	0	3	3	8.43273	3.50403	5.57781	5.75443	3.52919	1.27112	3.012	5.62464	2.62118	8.3661	5.79982	2.33994	4.02154	0	2.78468	2.48073	4.07	-0.744	0.707825	-1.05111	0.293209	NA	4.07	-0.672647	0.738548	-0.910768	0.362417	NA	4.07	0.43772	0.77829	0.562412	0.573835
ENSG00000284357	0	0	0	0	0	0	0	0	0	0	0	0	0	0	0	0	0	0	0	0	0	0	0	0	0	0	0	0	0	0	0	0	0	NA	NA	NA	NA	NA	0	NA	NA	NA	NA	NA	0	NA	NA	NA	NA
ENSG00000234546	0	0	0	0	0	0	0	0	1	0	0	0	0	0	0	0	0	0	0	0	0	0	0	0	0.327648	0	0	0	0	0	0	0	0.020478	0	4.32794	0	1	NA	0.020478	-0.491147	4.31748	-0.113758	0.90943	NA	0.020478	0	4.32804	0	1
ENSG00000049239	2665	4825	3068	3004	2939	2510	3360	2881	12061	1994	2686	6660	4708	2871	4099	4603	3210.46	3381.39	3422.54	3457.26	3457.43	3190.52	3373.44	3240.92	3951.76	4170.5	3894.58	3896	3786.69	3975.67	3804.8	3806.27	3626.26	-0.0225569	0.0386551	-0.583543	0.559528	0.807819	3626.26	-0.0476406	0.0377109	-1.26331	0.206478	0.887415	3626.26	-0.21149	0.0382978	-5.52226	3.34676e-08
ENSG00000171621	519	957	548	539	480	479	521	607	689	115	164	332	243	147	201	242	625.227	670.671	611.328	620.327	564.67	608.868	523.084	682.831	225.749	240.525	237.793	194.215	195.447	203.561	186.573	200.112	411.936	-0.0910348	0.0832473	-1.09355	0.274154	0.611693	411.936	-0.172671	0.0987214	-1.74907	0.0802792	0.647587	411.936	1.59951	0.0928996	17.2176	1.9596e-66
ENSG00000284652	2	5	3	3	3	1	0	4	11	0	1	7	4	0	4	8	2.40935	3.50403	3.34669	3.45266	3.52919	1.27112	0	4.49971	3.60412	0	1.44995	4.09489	3.21724	0	3.7129	6.61528	2.7942	-0.47886	0.89634	-0.534239	0.593176	NA	2.7942	0.360017	0.828582	0.434498	0.663927	NA	2.7942	-0.635716	0.881895	-0.720851	0.471001
ENSG00000284693	9	12	6	10	13	3	17	7	41	4	15	32	13	15	19	23	10.8421	8.40967	6.69337	11.5089	15.2932	3.81337	17.068	7.8745	13.4336	8.3661	21.7493	18.7195	10.456	20.7715	17.6363	19.0189	13.2284	0.272072	0.444866	0.611581	0.540815	NA	13.2284	0.0804567	0.384835	0.209068	0.834395	0.999914	13.2284	-0.580141	0.413258	-1.40382	0.160371
ENSG00000252956	0	1	0	0	0	0	0	0	0	0	0	0	0	0	0	0	0	0.700806	0	0	0	0	0	0	0	0	0	0	0	0	0	0	0.0438004	-0.561381	4.32794	-0.129711	0.896795	NA	0.0438004	0	4.32804	0	1	NA	0.0438004	0	4.32804	0	1
ENSG00000235263	0	0	0	0	0	0	0	0	0	0	0	0	0	0	1	0	0	0	0	0	0	0	0	0	0	0	0	0	0	0	0.928226	0	0.0580141	0	4.32794	0	1	NA	0.0580141	0.860481	4.32804	0.198815	0.842407	NA	0.0580141	-0.47578	4.32804	-0.109929	0.912465
ENSG00000171612	223	468	285	223	239	271	395	325	968	147	214	567	421	246	367	363	268.643	327.977	317.935	256.648	281.159	344.474	396.58	365.602	317.163	307.454	310.29	331.686	338.614	340.653	340.659	300.168	321.607	0.239949	0.101925	2.35418	0.0185635	0.136804	321.607	0.0510791	0.099871	0.511451	0.609035	0.999914	321.607	0.0774313	0.10051	0.770385	0.441071
ENSG00000231181	7	6	7	3	3	7	5	3	15	1	5	7	5	2	5	5	8.43273	4.20483	7.80893	3.45266	3.52919	8.89786	5.02	3.37478	4.91471	2.09153	7.24977	4.09489	4.02154	2.76954	4.64113	4.13455	4.91492	-0.184393	0.598621	-0.30803	0.75806	NA	4.91492	-0.24403	0.610115	-0.399973	0.689176	NA	4.91492	0.376078	0.626924	0.599879	0.548587
ENSG00000188807	604	1011	585	613	497	546	621	722	2288	330	507	933	935	558	559	891	727.624	708.515	652.604	705.493	584.669	694.033	623.484	812.198	749.658	690.203	735.127	545.79	752.029	772.701	518.878	736.777	688.111	-0.0421554	0.117881	-0.357609	0.720636	0.889815	688.111	0.0324381	0.117443	0.276204	0.782392	0.999914	688.111	-0.0336231	0.117715	-0.285632	0.77516
ENSG00000171608	163	318	205	195	195	155	242	233	1013	136	217	518	376	209	276	366	196.362	222.856	228.69	224.423	229.397	197.024	242.968	262.108	331.907	284.447	314.64	303.022	302.42	289.417	256.19	302.649	261.783	0.0960808	0.101402	0.94752	0.343374	0.671245	261.783	-0.114566	0.0928415	-1.234	0.217204	0.89853	261.783	-0.302071	0.0979422	-3.08417	0.00204121
ENSG00000179840	0	0	0	0	0	0	0	0	1	0	0	0	0	0	0	0	0	0	0	0	0	0	0	0	0.327648	0	0	0	0	0	0	0	0.020478	0	4.32794	0	1	NA	0.020478	-0.491147	4.31748	-0.113758	0.90943	NA	0.020478	0	4.32804	0	1
ENSG00000233268	0	0	0	0	0	0	0	0	0	0	0	0	0	0	0	0	0	0	0	0	0	0	0	0	0	0	0	0	0	0	0	0	0	NA	NA	NA	NA	NA	0	NA	NA	NA	NA	NA	0	NA	NA	NA	NA
ENSG00000231789	112	191	138	124	110	111	116	132	516	85	113	305	213	143	171	213	134.924	133.854	153.948	142.71	129.404	141.095	116.464	148.491	169.066	177.78	163.845	178.42	171.318	198.022	158.727	176.132	155.887	-0.0785556	0.119224	-0.65889	0.509966	0.780957	155.887	0.0226411	0.107526	0.210563	0.833228	0.999914	155.887	-0.390111	0.115385	-3.38095	0.00072235
ENSG00000171603	5461	9511	6005	6465	5689	5003	6292	5648	25235	4163	5495	14258	9488	5809	8627	9438	6578.74	6665.36	6698.95	7440.48	6692.52	6359.43	6317.17	6353.59	8268.19	8707.02	7967.5	8340.71	7631.28	8044.12	8007.8	7804.38	7367.33	-0.0900138	0.0419632	-2.14506	0.0319477	0.191887	7367.33	-0.0795778	0.0414942	-1.9178	0.0551358	0.539318	7367.33	-0.291426	0.0417948	-6.97278	3.10732e-12
ENSG00000271264	0	0	0	0	0	0	0	0	0	0	0	0	0	0	0	0	0	0	0	0	0	0	0	0	0	0	0	0	0	0	0	0	0	NA	NA	NA	NA	NA	0	NA	NA	NA	NA	NA	0	NA	NA	NA	NA
ENSG00000280113	0	1	0	0	1	1	1	0	0	0	1	0	1	0	0	0	0	0.700806	0	0	1.1764	1.27112	1.004	0	0	0	1.44995	0	0.804309	0	0	0	0.400412	1.47297	2.16936	0.67899	0.497144	NA	0.400412	0.0126334	2.21928	0.00569257	0.995458	NA	0.400412	1.55859	2.16937	0.718451	0.472479
ENSG00000178585	383	755	481	498	459	437	531	523	1955	361	432	1184	829	538	687	800	461.391	529.108	536.585	573.141	539.966	555.481	533.124	588.337	640.551	755.041	626.38	692.622	666.772	745.006	637.691	661.528	608.92	0.0762812	0.0764011	0.998432	0.31807	0.648875	608.92	0.00372471	0.0724681	0.051398	0.959008	0.999914	608.92	-0.285875	0.0746121	-3.83148	0.000127374
ENSG00000223989	0	0	0	0	0	0	0	0	0	0	0	0	1	0	0	0	0	0	0	0	0	0	0	0	0	0	0	0	0.804309	0	0	0	0.0502693	0	4.32794	0	1	NA	0.0502693	0.860481	4.32804	0.198815	0.842407	NA	0.0502693	-0.47578	4.32804	-0.109929	0.912465
ENSG00000285701	0	0	0	0	0	0	0	0	0	0	0	0	0	0	0	0	0	0	0	0	0	0	0	0	0	0	0	0	0	0	0	0	0	NA	NA	NA	NA	NA	0	NA	NA	NA	NA	NA	0	NA	NA	NA	NA
ENSG00000162441	551	953	620	575	593	489	717	588	2497	393	542	1545	1024	585	902	954	663.777	667.868	691.648	661.759	697.603	621.579	719.868	661.458	818.136	821.969	785.875	903.801	823.612	810.09	837.26	788.872	748.448	0.0108878	0.0628166	0.173327	0.862394	0.9513	748.448	-0.0378584	0.0590224	-0.641424	0.521247	0.999914	748.448	-0.269148	0.06139	-4.38423	1.16398e-05
ENSG00000228150	0	1	2	2	1	1	2	3	6	0	0	9	4	1	0	1	0	0.700806	2.23112	2.30177	1.1764	1.27112	2.008	3.37478	1.96589	0	0	5.26486	3.21724	1.38477	0	0.82691	1.60773	0.62458	1.18611	0.526578	0.598487	NA	1.60773	-0.667783	1.12844	-0.591778	0.553999	NA	1.60773	0.512922	1.16355	0.440826	0.659339
ENSG00000173614	621	1024	645	630	636	560	707	592	1971	324	452	1256	824	497	724	746	748.104	717.625	719.537	725.058	748.188	711.829	709.828	665.958	645.794	677.654	655.379	734.74	662.75	688.23	672.035	616.875	693.724	-0.0367109	0.0626551	-0.585921	0.557929	0.806939	693.724	-0.0447014	0.0619117	-0.722019	0.470283	0.999914	693.724	0.106312	0.0628807	1.69069	0.0908966
ENSG00000202415	2	2	1	1	3	3	0	0	8	1	0	1	6	2	1	3	2.40935	1.40161	1.11556	1.15089	3.52919	3.81337	0	0	2.62118	2.09153	0	0.584984	4.82585	2.76954	0.928226	2.48073	1.85763	0.230025	1.11687	0.205956	0.836826	NA	1.85763	0.93792	1.02483	0.9152	0.360087	NA	1.85763	-0.654172	1.03732	-0.630637	0.528278
ENSG00000283611	0	1	0	0	0	0	0	0	0	0	0	0	0	0	0	0	0	0.700806	0	0	0	0	0	0	0	0	0	0	0	0	0	0	0.0438004	-0.561381	4.32794	-0.129711	0.896795	NA	0.0438004	0	4.32804	0	1	NA	0.0438004	0	4.32804	0	1
ENSG00000265521	0	0	0	0	0	0	0	0	0	0	0	0	0	1	0	0	0	0	0	0	0	0	0	0	0	0	0	0	0	1.38477	0	0	0.0865481	0	4.32794	0	1	NA	0.0865481	0.860481	4.32804	0.198815	0.842407	NA	0.0865481	-0.47578	4.32804	-0.109929	0.912465
ENSG00000241326	84	145	84	73	73	75	85	82	281	40	64	158	115	70	85	108	101.193	101.617	93.7072	84.0147	85.877	95.3342	85.34	92.2441	92.069	83.661	92.7971	92.4275	92.4955	96.9338	78.8992	89.3063	91.1198	-0.0937994	0.142369	-0.658846	0.509994	0.780957	91.1198	-0.033366	0.136326	-0.244752	0.806649	0.999914	91.1198	0.00792387	0.142554	0.055585	0.955672
ENSG00000162444	17	20	15	15	12	9	21	9	48	6	11	25	17	10	16	18	20.4795	14.0161	16.7334	17.2633	14.1168	11.4401	21.084	10.1244	15.7271	12.5492	15.9495	14.6246	13.6732	13.8477	14.8516	14.8844	15.0853	-0.232128	0.346819	-0.669304	0.503302	NA	15.0853	-0.0646349	0.334579	-0.193183	0.846816	0.999914	15.0853	0.00340169	0.351603	0.0096748	0.992281
ENSG00000130939	3273	5438	3491	3472	3334	3010	3765	3142	10905	1679	2446	6650	4395	2672	4077	4222	3942.91	3810.98	3894.43	3995.88	3922.11	3826.08	3780.06	3534.52	3573	3511.67	3546.59	3890.15	3534.94	3700.1	3784.38	3491.21	3733.69	-0.0542208	0.0441552	-1.22796	0.219462	0.551774	3733.69	-0.00514502	0.0440832	-0.116711	0.907089	0.999914	3733.69	0.0545253	0.0441815	1.23412	0.217157
ENSG00000224340	0	0	0	0	0	0	0	0	0	0	0	0	0	0	0	0	0	0	0	0	0	0	0	0	0	0	0	0	0	0	0	0	0	NA	NA	NA	NA	NA	0	NA	NA	NA	NA	NA	0	NA	NA	NA	NA
ENSG00000233623	0	0	1	0	0	0	0	2	0	0	0	0	1	1	0	2	0	0	1.11556	0	0	0	0	2.24986	0	0	0	0	0.804309	1.38477	0	1.65382	0.45052	0.896418	2.32277	0.385927	0.699551	NA	0.45052	2.56897	2.21962	1.15739	0.247112	NA	0.45052	-0.726452	2.21043	-0.328647	0.742422
ENSG00000201746	0	0	1	0	0	0	0	1	1	0	0	0	0	0	0	0	0	0	1.11556	0	0	0	0	1.12493	0.327648	0	0	0	0	0	0	0	0.160509	0.159949	3.75093	0.0426426	0.965986	NA	0.160509	-0.492596	3.73866	-0.131758	0.895176	NA	0.160509	0.966904	3.75099	0.257773	0.796582
ENSG00000054523	2970	5318	3648	3331	3519	2999	3842	3170	12768	2010	3117	7909	5066	2876	4697	4931	3577.89	3726.89	4069.57	3833.6	4139.74	3812.1	3857.37	3566.02	4183.41	4203.97	4519.51	4626.64	4074.63	3982.6	4359.88	4077.49	4038.21	0.0158285	0.0527309	0.300176	0.764043	0.912036	4038.21	-0.0882978	0.0522924	-1.68854	0.0913077	0.687943	4038.21	-0.101882	0.0525557	-1.93856	0.0525551
ENSG00000264881	0	0	1	0	0	0	0	0	0	0	0	0	0	0	0	0	0	0	1.11556	0	0	0	0	0	0	0	0	0	0	0	0	0	0.0697226	-0.561381	4.32794	-0.129711	0.896795	NA	0.0697226	0	4.32804	0	1	NA	0.0697226	0	4.32804	0	1
ENSG00000199562	0	0	1	0	0	1	2	1	1	1	0	0	0	0	0	0	0	0	1.11556	0	0	1.27112	2.008	1.12493	0.327648	2.09153	0	0	0	0	0	0	0.496174	1.84355	2.02608	0.909906	0.362872	NA	0.496174	-1.24604	2.08268	-0.598288	0.549648	NA	0.496174	2.65051	2.0261	1.30818	0.190811
ENSG00000264501	37	67	38	47	37	40	45	29	152	20	44	100	83	40	63	85	44.573	46.954	42.3914	54.0916	43.5267	50.8449	45.18	32.6229	49.8024	41.8305	63.798	58.4984	66.7576	55.3908	58.4782	70.2873	51.5642	-0.130416	0.204787	-0.636837	0.524231	0.789343	51.5642	0.231738	0.182313	1.2711	0.203692	0.884418	51.5642	-0.559144	0.196412	-2.84678	0.00441632
ENSG00000284735	8	6	4	6	3	1	2	1	8	2	3	4	8	2	2	1	9.63741	4.20483	4.46225	6.90531	3.52919	1.27112	2.008	1.12493	2.62118	4.18305	4.34986	2.33994	6.43447	2.76954	1.85645	0.82691	3.65778	-1.63623	0.792795	-2.06388	0.0390291	NA	3.65778	-0.0236231	0.744458	-0.0317319	0.974686	NA	3.65778	-0.603799	0.840916	-0.718025	0.472742
ENSG00000284642	17	28	15	15	14	16	26	12	39	4	9	8	14	3	15	5	20.4795	19.6226	16.7334	17.2633	16.4696	20.338	26.104	13.4991	12.7783	8.3661	13.0496	4.67988	11.2603	4.15431	13.9234	4.13455	13.9285	0.0472237	0.387797	0.121774	0.903078	NA	13.9285	-0.18339	0.441952	-0.414955	0.678175	0.999914	13.9285	1.15927	0.423863	2.735	0.00623795
ENSG00000142657	4177	7208	4456	4602	4576	3984	5237	4663	18970	3017	4110	11524	7555	4490	6912	7184	5031.93	5051.41	4970.94	5296.38	5383.19	5064.15	5257.95	5245.54	6215.48	6310.13	5959.31	6741.36	6076.55	6217.61	6415.9	5940.52	5698.65	0.0422454	0.0412831	1.02331	0.306162	0.63843	5698.65	-0.0351986	0.0406844	-0.865163	0.386949	0.999914	5698.65	-0.234105	0.0409991	-5.71001	1.1297e-08
ENSG00000271989	2	1	1	1	2	0	4	2	8	0	2	3	4	3	2	5	2.40935	0.700806	1.11556	1.15089	2.35279	0	4.016	2.24986	2.62118	0	2.89991	1.75495	3.21724	4.15431	1.85645	4.13455	2.16462	0.802245	1.01123	0.793337	0.427581	NA	2.16462	0.693356	0.84341	0.822087	0.411028	NA	2.16462	-0.573234	0.872712	-0.656842	0.511282
ENSG00000251503	233	351	230	233	216	207	285	221	1170	193	281	659	468	290	408	477	280.69	245.983	256.579	268.156	254.102	263.122	286.14	248.609	383.348	403.664	407.437	385.505	376.417	401.583	378.716	394.436	327.155	0.0108019	0.085043	0.127017	0.898927	0.965141	327.155	-0.0180479	0.0738162	-0.244498	0.806845	0.999914	327.155	-0.554953	0.0806307	-6.88265	5.87511e-12
ENSG00000175279	253	395	234	249	243	232	317	244	1285	207	300	739	493	316	452	539	304.783	276.818	261.041	286.571	285.864	294.901	318.268	274.483	421.027	432.946	434.986	432.303	396.524	437.587	419.558	445.704	357.71	0.0607738	0.082985	0.732346	0.463957	0.754339	357.71	-0.0168091	0.0726352	-0.231419	0.816989	0.999914	357.71	-0.529506	0.0786588	-6.73168	1.67713e-11
ENSG00000241563	17	22	32	14	17	13	18	21	100	16	33	58	51	19	38	38	20.4795	15.4177	35.698	16.1124	19.9987	16.5246	18.072	23.6235	32.7648	33.4644	47.8485	33.9291	41.0197	26.3106	35.2726	31.4226	27.9974	-0.138292	0.309215	-0.447234	0.654706	0.85904	27.9974	-0.0989518	0.262354	-0.377169	0.706048	0.999914	27.9974	-0.791838	0.292939	-2.70309	0.00686989
ENSG00000160049	1690	2890	1808	1810	1835	1630	2017	1793	5335	885	1220	3252	2135	1342	1984	2111	2035.9	2025.33	2016.94	2083.1	2158.69	2071.93	2025.07	2017	1748	1851	1768.94	1902.37	1717.2	1858.36	1841.6	1745.61	1929.19	0.0194508	0.0438331	0.443747	0.657225	0.860477	1929.19	-0.0225268	0.0439738	-0.512278	0.608457	0.999914	1929.19	0.209929	0.0440539	4.76528	1.88593e-06
ENSG00000203469	0	0	2	1	1	0	0	0	2	1	0	3	1	2	0	1	0	0	2.23112	1.15089	1.1764	0	0	0	0.655295	2.09153	0	1.75495	0.804309	2.76954	0	0.82691	0.841309	-1.2132	1.70779	-0.710394	0.47746	NA	0.841309	-0.0883635	1.46523	-0.0603068	0.951911	NA	0.841309	-1.55617	1.65746	-0.938887	0.347789
ENSG00000142655	665	1088	686	651	573	545	714	647	2187	375	478	976	828	553	662	921	801.11	762.477	765.275	749.227	674.075	692.762	716.856	727.829	716.565	784.322	693.078	570.945	665.968	765.777	614.485	761.584	716.396	-0.129733	0.0842927	-1.53907	0.123787	0.419598	716.396	0.0327523	0.0839881	0.389963	0.696564	0.999914	716.396	0.00516699	0.0844356	0.0611944	0.951204
ENSG00000243267	0	0	0	1	0	0	1	1	0	0	1	0	0	0	1	0	0	0	0	1.15089	0	0	1.004	1.12493	0	0	1.44995	0	0	0	0.928226	0	0.353625	0.856421	2.46136	0.347947	0.72788	NA	0.353625	-0.00695734	2.44057	-0.0028507	0.997725	NA	0.353625	0.942036	2.46138	0.382727	0.701922
ENSG00000130940	445	806	492	434	314	370	418	433	1958	274	446	751	725	435	494	755	536.081	564.849	548.856	499.484	369.389	470.315	419.672	487.094	641.534	573.078	646.68	439.323	583.124	602.375	458.544	624.317	529.045	-0.301195	0.116779	-2.5792	0.00990294	0.0908079	529.045	-0.0176166	0.114544	-0.153798	0.877769	0.999914	529.045	-0.377043	0.116328	-3.2412	0.00119026
ENSG00000272078	2	0	0	0	0	1	1	2	2	1	0	0	0	1	0	1	2.40935	0	0	0	0	1.27112	1.004	2.24986	0.655295	2.09153	0	0	0	1.38477	0	0.82691	0.743302	1.08922	1.72607	0.631043	0.528013	NA	0.743302	-0.143135	1.77156	-0.0807963	0.935604	NA	0.743302	1.2277	1.72867	0.710199	0.477581
ENSG00000225158	0	0	0	0	0	0	0	0	0	0	0	0	0	0	0	0	0	0	0	0	0	0	0	0	0	0	0	0	0	0	0	0	0	NA	NA	NA	NA	NA	0	NA	NA	NA	NA	NA	0	NA	NA	NA	NA
ENSG00000175262	7	10	4	4	4	3	3	1	23	3	4	17	9	4	9	8	8.43273	7.00806	4.46225	4.60354	4.70559	3.81337	3.012	1.12493	7.5359	6.27458	5.79982	9.94473	7.23878	5.53908	8.35403	6.61528	5.90404	-0.977797	0.6263	-1.56123	0.11847	NA	5.90404	-0.143444	0.497538	-0.288309	0.773111	NA	5.90404	-1.16244	0.614527	-1.89161	0.0585435
ENSG00000215785	0	1	0	0	0	0	0	0	0	0	0	0	0	0	0	0	0	0.700806	0	0	0	0	0	0	0	0	0	0	0	0	0	0	0.0438004	-0.561381	4.32794	-0.129711	0.896795	NA	0.0438004	0	4.32804	0	1	NA	0.0438004	0	4.32804	0	1
ENSG00000120948	4640	7743	4818	4757	4705	4489	5383	4952	19211	2970	4129	11122	7874	4510	7214	7943	5589.7	5426.34	5374.78	5474.76	5534.95	5706.07	5404.53	5570.64	6294.44	6211.83	5986.86	6506.2	6333.13	6245.31	6696.22	6568.14	5932.74	0.0228532	0.0351747	0.649706	0.515882	0.784511	5932.74	0.0461803	0.0346029	1.33458	0.182015	0.86064	5932.74	-0.219207	0.0348908	-6.28265	3.32844e-10
ENSG00000277726	2139	3667	2353	2361	2197	2158	2673	2325	8938	1387	2020	5329	3901	2160	3540	3744	2576.8	2569.85	2624.92	2717.24	2584.54	2743.08	2683.69	2615.46	2928.51	2900.95	2928.91	3117.38	3137.61	2991.1	3285.92	3095.95	2843.87	0.0194262	0.0410725	0.472974	0.636232	0.849471	2843.87	0.0735123	0.0399656	1.83939	0.0658583	0.587689	2843.87	-0.236962	0.0405454	-5.84435	5.08549e-09
ENSG00000009724	0	0	0	1	0	1	0	2	0	0	1	1	0	2	0	1	0	0	0	1.15089	0	1.27112	0	2.24986	0	0	1.44995	0.584984	0	2.76954	0	0.82691	0.643953	1.49093	1.95973	0.76078	0.446788	NA	0.643953	0.773629	1.85865	0.416232	0.67724	NA	0.643953	0.0925064	1.84843	0.0500459	0.960086
ENSG00000271895	77	157	99	94	94	95	118	123	247	42	49	152	90	33	109	115	92.7601	110.027	110.441	108.183	110.581	120.757	118.472	138.366	80.929	87.8441	71.0478	88.9176	72.3878	45.6974	101.177	95.0946	97.0426	0.208658	0.16379	1.27394	0.202685	0.532685	97.0426	-0.0407631	0.170237	-0.23945	0.810757	0.999914	97.0426	0.607532	0.167419	3.62881	0.000284734
ENSG00000116649	1076	1943	1068	1091	1017	1066	1282	1353	2822	400	658	1176	1087	674	828	1071	1296.23	1361.67	1191.42	1255.62	1196.4	1355.02	1287.13	1522.03	924.622	836.61	954.07	687.942	874.284	933.334	768.571	885.62	1083.16	0.0694464	0.0897295	0.773952	0.438959	0.73921	1083.16	0.025975	0.0917237	0.283188	0.777033	0.999914	1083.16	0.632403	0.0906478	6.97648	3.02661e-12
ENSG00000171824	2648	4464	2771	2873	2691	2508	3176	2827	10757	1644	2362	6206	4143	2406	3849	4134	3189.98	3128.4	3091.22	3306.49	3165.68	3187.98	3188.7	3180.17	3524.51	3438.47	3424.79	3630.41	3332.25	3331.75	3572.74	3418.45	3319.5	0.00151649	0.0368316	0.0411738	0.967157	0.989112	3319.5	-0.0410964	0.0360301	-1.14061	0.25403	0.932897	3319.5	-0.102649	0.0365488	-2.80853	0.00497679
ENSG00000226849	16	20	15	17	19	11	11	18	24	4	6	19	9	3	9	12	19.2748	14.0161	16.7334	19.5651	22.3515	13.9824	11.044	20.2487	7.86354	8.3661	8.69973	11.1147	7.23878	4.15431	8.35403	9.92292	12.6831	-0.0293677	0.360382	-0.0814905	0.935052	NA	12.6831	-0.241041	0.419635	-0.574407	0.565693	0.999914	12.6831	1.13454	0.404515	2.80469	0.0050365
ENSG00000230337	3	9	4	4	6	8	5	4	22	2	2	9	14	2	9	15	3.61403	6.30725	4.46225	4.60354	7.05838	10.169	5.02	4.49971	7.20825	4.18305	2.89991	5.26486	11.2603	2.76954	8.35403	12.4036	6.25486	0.437801	0.584076	0.749562	0.453519	NA	6.25486	0.742057	0.53	1.40011	0.161481	NA	6.25486	-0.454783	0.536701	-0.847367	0.39679
ENSG00000198793	3109	5221	3450	3417	3285	2957	3698	3045	12701	2001	2969	7452	5140	3010	4683	4926	3745.34	3658.91	3848.69	3932.58	3864.46	3758.71	3712.79	3425.41	4161.45	4185.14	4304.92	4359.3	4134.15	4168.15	4346.88	4073.36	3980.01	-0.0401997	0.0413106	-0.973108	0.330499	0.66069	3980.01	-0.0250703	0.0406531	-0.616689	0.53744	0.999914	3980.01	-0.180069	0.0410632	-4.38518	1.15892e-05
ENSG00000225602	0	0	0	0	0	0	0	0	0	0	0	0	0	0	0	0	0	0	0	0	0	0	0	0	0	0	0	0	0	0	0	0	0	NA	NA	NA	NA	NA	0	NA	NA	NA	NA	NA	0	NA	NA	NA	NA
ENSG00000253086	0	0	0	0	0	0	0	0	0	0	0	0	0	0	0	0	0	0	0	0	0	0	0	0	0	0	0	0	0	0	0	0	0	NA	NA	NA	NA	NA	0	NA	NA	NA	NA	NA	0	NA	NA	NA	NA
ENSG00000171819	1	1	0	0	0	0	0	0	1	0	0	0	0	0	0	0	1.20468	0.700806	0	0	0	0	0	0	0.327648	0	0	0	0	0	0	0	0.139571	-1.20638	3.91924	-0.307811	0.758226	NA	0.139571	-0.492077	3.91699	-0.125626	0.900028	NA	0.139571	0	3.92872	0	1
ENSG00000207451	0	0	0	0	0	0	0	0	0	0	0	0	0	0	0	0	0	0	0	0	0	0	0	0	0	0	0	0	0	0	0	0	0	NA	NA	NA	NA	NA	0	NA	NA	NA	NA	NA	0	NA	NA	NA	NA
ENSG00000238173	0	0	0	0	0	0	0	0	0	0	0	0	0	0	0	0	0	0	0	0	0	0	0	0	0	0	0	0	0	0	0	0	0	NA	NA	NA	NA	NA	0	NA	NA	NA	NA	NA	0	NA	NA	NA	NA
ENSG00000120942	537	1007	632	622	605	582	662	668	1553	262	340	896	621	386	562	619	646.911	705.711	705.035	715.851	711.72	739.794	664.648	751.452	508.837	547.98	492.985	524.146	499.476	534.521	521.663	511.857	611.412	0.0444248	0.0610124	0.728126	0.466536	0.755567	611.412	-0.00194599	0.0632364	-0.0307732	0.97545	0.999914	611.412	0.473449	0.0626474	7.55737	4.11307e-14
ENSG00000238199	0	0	0	0	0	0	0	0	0	0	0	0	0	0	0	0	0	0	0	0	0	0	0	0	0	0	0	0	0	0	0	0	0	NA	NA	NA	NA	NA	0	NA	NA	NA	NA	NA	0	NA	NA	NA	NA
ENSG00000284646	0	0	0	0	0	0	0	0	0	0	0	0	0	0	0	0	0	0	0	0	0	0	0	0	0	0	0	0	0	0	0	0	0	NA	NA	NA	NA	NA	0	NA	NA	NA	NA	NA	0	NA	NA	NA	NA
ENSG00000224338	0	0	0	0	0	0	0	0	0	0	0	0	0	0	0	0	0	0	0	0	0	0	0	0	0	0	0	0	0	0	0	0	0	NA	NA	NA	NA	NA	0	NA	NA	NA	NA	NA	0	NA	NA	NA	NA
ENSG00000204624	32	30	28	18	14	14	15	9	95	14	26	49	26	15	20	31	38.5496	21.0242	31.2357	20.7159	16.4696	17.7957	15.06	10.1244	31.1265	29.2814	37.6988	28.6642	20.912	20.7715	18.5645	25.6342	23.9768	-0.889402	0.311622	-2.8541	0.00431584	NA	23.9768	-0.542233	0.275299	-1.96962	0.0488823	0.504787	23.9768	-0.543563	0.317572	-1.71162	0.0869669
ENSG00000285833	0	0	0	0	0	0	0	0	0	0	0	0	0	0	0	0	0	0	0	0	0	0	0	0	0	0	0	0	0	0	0	0	0	NA	NA	NA	NA	NA	0	NA	NA	NA	NA	NA	0	NA	NA	NA	NA
ENSG00000235643	2	4	1	3	0	1	3	2	10	6	3	8	4	6	11	1	2.40935	2.80322	1.11556	3.45266	0	1.27112	3.012	2.24986	3.27648	12.5492	4.34986	4.67988	3.21724	8.30861	10.2105	0.82691	3.98327	-0.552746	0.946514	-0.583981	0.559233	NA	3.98327	-0.0191821	0.713954	-0.0268674	0.978565	NA	3.98327	-1.70079	0.87928	-1.9343	0.0530765
ENSG00000284708	0	0	0	0	0	0	0	0	0	0	0	0	0	0	0	0	0	0	0	0	0	0	0	0	0	0	0	0	0	0	0	0	0	NA	NA	NA	NA	NA	0	NA	NA	NA	NA	NA	0	NA	NA	NA	NA
ENSG00000116661	49	95	45	51	53	39	42	58	117	24	22	51	45	20	27	42	59.0291	66.5765	50.2003	58.6952	62.349	49.5738	42.168	65.2458	38.3348	50.1966	31.899	29.8342	36.1939	27.6954	25.0621	34.7302	45.4865	-0.109512	0.208171	-0.526064	0.598844	0.830138	45.4865	-0.215063	0.227707	-0.944472	0.344929	0.9867	45.4865	0.806544	0.224125	3.59863	0.000319893
ENSG00000132879	364	624	377	411	319	330	387	368	1104	177	256	517	421	232	313	439	438.502	437.303	420.567	473.014	375.271	419.471	388.548	413.974	361.723	370.2	371.188	302.437	338.614	321.266	290.535	363.013	380.352	-0.147759	0.0861126	-1.71589	0.0861829	0.342806	380.352	-0.0798527	0.0874422	-0.913206	0.361134	0.992004	380.352	0.277793	0.0879265	3.15938	0.00158103
ENSG00000116663	60	78	51	55	59	36	51	59	224	36	55	133	97	59	68	93	72.2806	54.6628	56.8937	63.2987	69.4074	45.7604	51.204	66.3708	73.3931	75.2949	79.7475	77.8029	78.018	81.7014	63.1193	76.9026	67.8661	-0.0720396	0.179626	-0.401054	0.68838	0.875237	67.8661	-0.0293851	0.161825	-0.181585	0.855908	0.999914	67.8661	-0.359403	0.174074	-2.06465	0.0389559
ENSG00000116670	450	835	495	509	502	443	522	536	2482	399	591	1202	1020	680	836	952	542.104	585.173	552.203	585.801	590.551	563.107	524.088	602.962	813.221	834.519	856.923	703.151	820.395	941.643	775.997	787.218	692.441	0.00682692	0.0786372	0.0868154	0.930818	0.977229	692.441	0.0559054	0.0739134	0.756363	0.449432	0.999914	692.441	-0.539765	0.076488	-7.05686	1.7031e-12
ENSG00000162490	108	165	92	82	80	94	99	94	216	35	36	126	83	51	84	100	130.105	115.633	102.632	94.3726	94.1117	119.486	99.396	105.743	70.7719	73.2034	52.1984	73.708	66.7576	70.6232	77.971	82.691	89.3377	-0.0856043	0.148279	-0.577319	0.563724	0.810294	89.3377	0.122835	0.157226	0.781262	0.434649	0.999914	89.3377	0.483689	0.154476	3.13115	0.00174122
ENSG00000177674	556	948	566	583	568	530	614	550	1918	304	420	991	703	425	644	720	669.8	664.364	631.408	670.966	668.193	673.695	616.456	618.711	628.428	635.824	608.981	579.72	565.429	588.527	597.777	595.375	625.853	-0.0353485	0.0606006	-0.583302	0.55969	0.807917	625.853	-0.0599257	0.0597159	-1.00351	0.315613	0.967417	625.853	0.133494	0.0609784	2.1892	0.0285823
ENSG00000215910	1	5	0	1	2	2	0	2	10	0	0	5	2	2	3	3	1.20468	3.50403	0	1.15089	2.35279	2.54225	0	2.24986	3.27648	0	0	2.92492	1.60862	2.76954	2.78468	2.48073	1.80309	0.123449	1.10555	0.111663	0.911091	NA	1.80309	0.236949	0.995727	0.237966	0.811908	NA	1.80309	-0.452702	1.04929	-0.431438	0.66615
ENSG00000177553	0	0	0	0	0	0	0	0	0	0	0	0	0	0	0	0	0	0	0	0	0	0	0	0	0	0	0	0	0	0	0	0	0	NA	NA	NA	NA	NA	0	NA	NA	NA	NA	NA	0	NA	NA	NA	NA
ENSG00000177000	1022	1711	1122	1154	1064	900	1217	1108	4751	779	1038	2716	1806	1099	1741	1939	1231.18	1199.08	1251.66	1328.12	1251.69	1144.01	1221.87	1246.42	1556.65	1629.3	1505.05	1588.82	1452.58	1521.86	1616.04	1603.38	1396.73	-0.0396192	0.0521624	-0.759535	0.447533	0.745017	1396.73	-0.0179999	0.049591	-0.362967	0.71663	0.999914	1396.73	-0.348146	0.0511767	-6.80282	1.02592e-11
ENSG00000011021	1615	2717	1649	1763	1695	1534	1729	1730	5652	836	1334	3257	2442	1275	2118	2387	1945.55	1904.09	1839.56	2029.01	1993.99	1949.9	1735.92	1946.13	1851.86	1748.52	1934.24	1905.29	1964.12	1765.58	1965.98	1973.83	1903.35	-0.0179363	0.0531421	-0.337516	0.735728	0.895898	1903.35	0.0434353	0.0527429	0.823529	0.410207	0.999914	1903.35	-0.0122079	0.0530015	-0.23033	0.817835
ENSG00000276470	20	38	24	20	12	20	12	25	63	10	12	38	21	11	24	22	24.0935	26.6306	26.7735	23.0177	14.1168	25.4225	12.048	28.1232	20.6418	20.9153	17.3995	22.2294	16.8905	15.2325	22.2774	18.192	20.8753	-0.354819	0.30359	-1.16874	0.242508	NA	20.8753	-0.169054	0.300528	-0.562523	0.57376	0.999914	20.8753	0.110043	0.313637	0.35086	0.725694
ENSG00000278852	33	38	21	34	19	23	23	30	81	9	19	40	39	16	39	37	39.7543	26.6306	23.4268	39.1301	22.3515	29.2358	23.092	33.7478	26.5395	18.8237	27.5491	23.3994	31.368	22.1563	36.2008	30.5957	28.3751	-0.234721	0.267546	-0.877312	0.380317	0.70121	28.3751	0.305873	0.259953	1.17665	0.239336	0.92097	28.3751	-0.174098	0.266962	-0.652144	0.514308
ENSG00000175206	0	1	1	0	0	0	0	0	0	0	0	0	0	0	0	0	0	0.700806	1.11556	0	0	0	0	0	0	0	0	0	0	0	0	0	0.113523	-1.20536	4.31947	-0.279052	0.780205	NA	0.113523	0	4.32804	0	1	NA	0.113523	0	4.32804	0	1
ENSG00000275915	14	30	18	14	14	16	19	7	51	6	11	25	18	9	18	19	16.8655	21.0242	20.0801	16.1124	16.4696	20.338	19.076	7.8745	16.71	12.5492	15.9495	14.6246	14.4776	12.4629	16.7081	15.7113	16.0646	-0.233633	0.336035	-0.695263	0.486891	NA	16.0646	-0.0364079	0.330852	-0.110043	0.912375	0.999914	16.0646	0.086814	0.343241	0.252924	0.800327
ENSG00000120937	0	0	0	0	0	0	0	0	0	0	0	0	0	0	0	0	0	0	0	0	0	0	0	0	0	0	0	0	0	0	0	0	0	NA	NA	NA	NA	NA	0	NA	NA	NA	NA	NA	0	NA	NA	NA	NA
ENSG00000224904	0	0	0	0	0	0	0	0	0	0	0	0	0	0	0	0	0	0	0	0	0	0	0	0	0	0	0	0	0	0	0	0	0	NA	NA	NA	NA	NA	0	NA	NA	NA	NA	NA	0	NA	NA	NA	NA
ENSG00000285646	1	2	2	4	2	3	14	6	8	3	3	7	2	0	1	0	1.20468	1.40161	2.23112	4.60354	2.35279	3.81337	14.056	6.74957	2.62118	6.27458	4.34986	4.09489	1.60862	0	0.928226	0	3.51813	1.5812	0.790207	2.00099	0.0453931	NA	3.51813	-2.51844	1.06548	-2.36367	0.0180951	NA	3.51813	3.30434	1.0503	3.14608	0.00165475
ENSG00000199347	0	0	1	1	0	1	13	5	3	1	1	4	1	0	0	0	0	0	1.11556	1.15089	0	1.27112	13.052	5.62464	0.982943	2.09153	1.44995	2.33994	0.804309	0	0	0	1.86768	3.28189	1.36786	2.3993	0.0164266	NA	1.86768	-2.50698	1.4649	-1.71137	0.0870121	NA	1.86768	4.12113	1.40529	2.93259	0.00336149
ENSG00000201801	0	0	0	0	0	0	0	0	0	0	0	0	0	0	0	0	0	0	0	0	0	0	0	0	0	0	0	0	0	0	0	0	0	NA	NA	NA	NA	NA	0	NA	NA	NA	NA	NA	0	NA	NA	NA	NA
ENSG00000116685	1322	2232	1334	1341	1157	1139	1345	1450	5218	836	1092	2429	1991	1263	1593	2124	1592.58	1564.2	1488.16	1543.34	1361.09	1447.81	1350.38	1631.15	1709.67	1748.52	1583.35	1420.93	1601.38	1748.96	1478.66	1756.36	1564.16	-0.0962262	0.0730342	-1.31755	0.187654	0.512219	1564.16	0.0297588	0.0722803	0.411714	0.680549	0.999914	1564.16	-0.184798	0.0727654	-2.53965	0.0110964
ENSG00000083444	4082	6615	4173	4574	3941	3468	4504	4054	15027	2410	3433	8273	6115	3916	5372	6148	4917.49	4635.83	4655.24	5264.15	4636.18	4408.25	4522.01	4560.46	4923.56	5040.58	4977.69	4839.58	4918.35	5422.76	4986.43	5083.84	4862.02	-0.102219	0.0434856	-2.35064	0.018741	0.137525	4862.02	0.0453323	0.0431315	1.05103	0.293247	0.959483	4862.02	-0.169837	0.0433586	-3.91702	8.96507e-05
ENSG00000116688	3446	5926	3818	3724	3651	3097	3975	3418	14171	2329	3109	8059	5700	3275	4980	5457	4151.31	4152.97	4259.22	4285.9	4295.02	3936.67	3990.9	3845	4643.09	4871.16	4507.91	4714.39	4584.56	4535.12	4622.56	4512.45	4369.27	-0.0682856	0.0373107	-1.83019	0.0672216	0.297995	4369.27	-0.035958	0.0366423	-0.981325	0.326433	0.97613	4369.27	-0.184342	0.0370882	-4.97036	6.68304e-07
ENSG00000270914	0	0	0	0	0	0	0	0	0	0	1	0	0	0	0	0	0	0	0	0	0	0	0	0	0	0	1.44995	0	0	0	0	0	0.0906222	0	4.32794	0	1	NA	0.0906222	-0.812154	4.31152	-0.188368	0.850588	NA	0.0906222	0	4.32804	0	1
ENSG00000116691	474	981	595	553	441	487	586	644	1875	342	458	685	751	457	458	719	571.017	687.49	663.759	636.44	518.791	619.037	588.344	724.454	614.339	715.302	664.079	400.714	604.036	632.839	425.127	594.548	603.77	-0.0630144	0.176047	-0.357941	0.720387	0.88966	603.77	-0.0788168	0.176157	-0.447424	0.654569	0.999914	603.77	0.119921	0.176219	0.680523	0.496173
ENSG00000202461	0	0	0	0	0	0	0	0	0	0	0	0	0	0	0	0	0	0	0	0	0	0	0	0	0	0	0	0	0	0	0	0	0	NA	NA	NA	NA	NA	0	NA	NA	NA	NA	NA	0	NA	NA	NA	NA
ENSG00000276869	1	2	4	3	0	0	0	3	2	0	1	0	1	2	0	4	1.20468	1.40161	4.46225	3.45266	0	0	0	3.37478	0.655295	0	1.44995	0	0.804309	2.76954	0	3.30764	1.43017	-1.60874	1.32046	-1.21832	0.223101	NA	1.43017	1.66856	1.33926	1.24589	0.212807	NA	1.43017	-0.983693	1.35485	-0.726054	0.467806
ENSG00000243539	0	0	0	0	0	0	0	0	0	0	0	0	0	0	0	0	0	0	0	0	0	0	0	0	0	0	0	0	0	0	0	0	0	NA	NA	NA	NA	NA	0	NA	NA	NA	NA	NA	0	NA	NA	NA	NA
ENSG00000120949	209	355	211	241	222	201	243	234	693	109	158	374	281	156	220	213	251.777	248.786	235.384	277.363	261.16	255.496	243.972	263.233	227.06	227.976	229.093	218.784	226.011	216.024	204.21	176.132	235.154	0.0157105	0.094369	0.166479	0.86778	0.952638	235.154	-0.135074	0.0947191	-1.42605	0.153855	0.815057	235.154	0.31924	0.0961235	3.32114	0.000896504
ENSG00000201135	0	0	0	0	0	0	0	0	0	0	0	0	0	0	0	0	0	0	0	0	0	0	0	0	0	0	0	0	0	0	0	0	0	NA	NA	NA	NA	NA	0	NA	NA	NA	NA	NA	0	NA	NA	NA	NA
ENSG00000227875	0	0	0	0	0	0	0	0	0	0	0	0	0	0	0	0	0	0	0	0	0	0	0	0	0	0	0	0	0	0	0	0	0	NA	NA	NA	NA	NA	0	NA	NA	NA	NA	NA	0	NA	NA	NA	NA
ENSG00000285604	0	0	0	0	0	0	0	0	0	0	0	0	0	0	0	0	0	0	0	0	0	0	0	0	0	0	0	0	0	0	0	0	0	NA	NA	NA	NA	NA	0	NA	NA	NA	NA	NA	0	NA	NA	NA	NA
ENSG00000283789	0	0	0	0	0	0	0	0	0	0	0	0	0	1	0	0	0	0	0	0	0	0	0	0	0	0	0	0	0	1.38477	0	0	0.0865481	0	4.32794	0	1	NA	0.0865481	0.860481	4.32804	0.198815	0.842407	NA	0.0865481	-0.47578	4.32804	-0.109929	0.912465
ENSG00000028137	64	113	62	76	78	74	92	93	362	69	107	186	211	128	160	176	77.0993	79.1911	69.1648	87.4673	91.7589	94.0631	92.368	104.618	118.608	144.315	155.145	108.807	169.709	177.25	148.516	145.536	116.476	0.290155	0.153426	1.89116	0.0586025	0.276577	116.476	0.326112	0.132197	2.46686	0.0136303	0.224298	116.476	-0.73754	0.141145	-5.22541	1.73768e-07
ENSG00000263676	0	0	0	0	0	0	0	0	0	0	0	0	0	0	0	0	0	0	0	0	0	0	0	0	0	0	0	0	0	0	0	0	0	NA	NA	NA	NA	NA	0	NA	NA	NA	NA	NA	0	NA	NA	NA	NA
ENSG00000225196	0	0	0	0	0	0	0	0	0	0	0	0	0	0	0	0	0	0	0	0	0	0	0	0	0	0	0	0	0	0	0	0	0	NA	NA	NA	NA	NA	0	NA	NA	NA	NA	NA	0	NA	NA	NA	NA
ENSG00000252969	0	0	0	0	0	0	0	0	0	0	0	0	0	0	0	0	0	0	0	0	0	0	0	0	0	0	0	0	0	0	0	0	0	NA	NA	NA	NA	NA	0	NA	NA	NA	NA	NA	0	NA	NA	NA	NA
ENSG00000048707	1730	3046	2159	1856	2135	1775	2350	1725	5869	903	1556	3683	2659	1444	2522	2471	2084.09	2134.65	2408.5	2136.04	2511.61	2256.24	2359.4	1940.5	1922.96	1888.65	2256.13	2154.5	2138.66	1999.61	2340.99	2043.29	2160.99	0.0494491	0.0756399	0.653744	0.513277	0.78323	2160.99	0.0520552	0.0756479	0.688126	0.491374	0.999914	2160.99	0.0887373	0.075591	1.17391	0.24043
ENSG00000239149	1	6	1	1	1	3	2	4	5	0	1	1	1	0	1	3	1.20468	4.20483	1.11556	1.15089	1.1764	3.81337	2.008	4.49971	1.63824	0	1.44995	0.584984	0.804309	0	0.928226	2.48073	1.69124	0.469641	0.976842	0.480774	0.630677	NA	1.69124	0.0805287	1.15025	0.0700096	0.944186	NA	1.69124	1.32856	1.06459	1.24795	0.21205
ENSG00000229484	0	0	0	0	0	0	0	0	0	0	0	0	0	0	0	0	0	0	0	0	0	0	0	0	0	0	0	0	0	0	0	0	0	NA	NA	NA	NA	NA	0	NA	NA	NA	NA	NA	0	NA	NA	NA	NA
ENSG00000162496	276	441	244	314	279	238	280	269	107	15	12	68	34	23	31	52	332.491	309.055	272.197	361.378	328.215	302.527	281.12	302.606	35.0583	31.3729	17.3995	39.7789	27.3465	31.8497	28.775	42.9993	171.511	-0.0695874	0.118996	-0.584787	0.558691	0.807298	171.511	-0.0180665	0.194531	-0.0928721	0.926005	0.999914	171.511	3.2058	0.165871	19.3271	3.17898e-83
ENSG00000221340	0	0	0	1	0	0	2	0	0	0	0	0	0	0	1	0	0	0	0	1.15089	0	0	2.008	0	0	0	0	0	0	0	0.928226	0	0.255444	0.813892	3.24948	0.250468	0.802225	NA	0.255444	0.860484	3.25265	0.264549	0.791357	NA	0.255444	0.899507	3.24953	0.276812	0.781925
ENSG00000276830	0	1	0	1	1	0	1	0	0	0	0	0	0	0	0	0	0	0.700806	0	1.15089	1.1764	0	1.004	0	0	0	0	0	0	0	0	0	0.252005	0.203808	2.87604	0.0708643	0.943506	NA	0.252005	0	2.89401	0	1	NA	0.252005	1.66084	2.88932	0.574821	0.565412
ENSG00000272482	0	1	1	0	1	2	1	2	0	0	0	1	0	0	0	0	0	0.700806	1.11556	0	1.1764	2.54225	1.004	2.24986	0	0	0	0.584984	0	0	0	0	0.585866	1.81891	1.72276	1.05581	0.291055	NA	0.585866	-0.66824	1.9023	-0.35128	0.725378	NA	0.585866	3.2915	1.74712	1.88396	0.059571
ENSG00000204518	0	0	0	0	0	0	0	0	0	0	0	0	0	0	0	0	0	0	0	0	0	0	0	0	0	0	0	0	0	0	0	0	0	NA	NA	NA	NA	NA	0	NA	NA	NA	NA	NA	0	NA	NA	NA	NA
ENSG00000226166	0	0	0	0	0	0	0	0	0	0	0	0	0	0	0	0	0	0	0	0	0	0	0	0	0	0	0	0	0	0	0	0	0	NA	NA	NA	NA	NA	0	NA	NA	NA	NA	NA	0	NA	NA	NA	NA
ENSG00000188984	0	0	0	0	0	0	0	0	0	0	0	0	0	0	0	0	0	0	0	0	0	0	0	0	0	0	0	0	0	0	0	0	0	NA	NA	NA	NA	NA	0	NA	NA	NA	NA	NA	0	NA	NA	NA	NA
ENSG00000157330	3	11	4	3	12	5	6	10	0	0	0	0	0	1	0	1	3.61403	7.70886	4.46225	3.45266	14.1168	6.35561	6.024	11.2493	0	0	0	0	0	1.38477	0	0.82691	3.6997	0.921706	0.657648	1.40152	0.161059	NA	3.6997	1.57672	1.50118	1.05033	0.293569	NA	3.6997	4.29734	1.12956	3.80443	0.000142129
ENSG00000116726	0	0	0	0	0	0	0	0	0	0	0	0	0	0	0	0	0	0	0	0	0	0	0	0	0	0	0	0	0	0	0	0	0	NA	NA	NA	NA	NA	0	NA	NA	NA	NA	NA	0	NA	NA	NA	NA
ENSG00000116721	0	0	0	0	0	0	0	0	0	0	0	0	0	0	0	0	0	0	0	0	0	0	0	0	0	0	0	0	0	0	0	0	0	NA	NA	NA	NA	NA	0	NA	NA	NA	NA	NA	0	NA	NA	NA	NA
ENSG00000228338	0	0	0	0	0	0	0	0	0	0	0	0	0	0	0	0	0	0	0	0	0	0	0	0	0	0	0	0	0	0	0	0	0	NA	NA	NA	NA	NA	0	NA	NA	NA	NA	NA	0	NA	NA	NA	NA
ENSG00000239810	0	0	0	0	0	0	0	0	0	0	1	0	0	0	0	0	0	0	0	0	0	0	0	0	0	0	1.44995	0	0	0	0	0	0.0906222	0	4.32794	0	1	NA	0.0906222	-0.812154	4.31152	-0.188368	0.850588	NA	0.0906222	0	4.32804	0	1
ENSG00000231103	0	0	0	0	0	0	0	0	0	0	0	0	0	0	0	0	0	0	0	0	0	0	0	0	0	0	0	0	0	0	0	0	0	NA	NA	NA	NA	NA	0	NA	NA	NA	NA	NA	0	NA	NA	NA	NA
ENSG00000179172	0	0	0	0	0	0	2	0	0	0	1	1	0	0	1	1	0	0	0	0	0	0	2.008	0	0	0	1.44995	0.584984	0	0	0.928226	0.82691	0.36238	1.54249	2.491	0.619226	0.535767	NA	0.36238	-0.0623238	2.41243	-0.0258344	0.979389	NA	0.36238	0.184234	2.47283	0.0745032	0.94061
ENSG00000120952	0	0	0	0	0	0	0	0	0	0	0	0	0	0	0	0	0	0	0	0	0	0	0	0	0	0	0	0	0	0	0	0	0	NA	NA	NA	NA	NA	0	NA	NA	NA	NA	NA	0	NA	NA	NA	NA
ENSG00000243073	0	0	0	0	0	0	0	0	0	0	0	0	0	0	0	0	0	0	0	0	0	0	0	0	0	0	0	0	0	0	0	0	0	NA	NA	NA	NA	NA	0	NA	NA	NA	NA	NA	0	NA	NA	NA	NA
ENSG00000187545	0	0	0	0	0	0	0	0	0	0	0	0	0	0	0	0	0	0	0	0	0	0	0	0	0	0	0	0	0	0	0	0	0	NA	NA	NA	NA	NA	0	NA	NA	NA	NA	NA	0	NA	NA	NA	NA
ENSG00000204510	0	0	0	0	0	0	0	0	0	0	0	0	0	0	0	0	0	0	0	0	0	0	0	0	0	0	0	0	0	0	0	0	0	NA	NA	NA	NA	NA	0	NA	NA	NA	NA	NA	0	NA	NA	NA	NA
ENSG00000207434	0	0	0	0	0	0	0	0	0	0	0	0	0	0	0	0	0	0	0	0	0	0	0	0	0	0	0	0	0	0	0	0	0	NA	NA	NA	NA	NA	0	NA	NA	NA	NA	NA	0	NA	NA	NA	NA
ENSG00000234064	0	0	0	0	0	0	0	0	0	0	0	0	0	0	0	0	0	0	0	0	0	0	0	0	0	0	0	0	0	0	0	0	0	NA	NA	NA	NA	NA	0	NA	NA	NA	NA	NA	0	NA	NA	NA	NA
ENSG00000232423	0	0	0	0	0	0	0	0	0	0	0	0	0	0	0	0	0	0	0	0	0	0	0	0	0	0	0	0	0	0	0	0	0	NA	NA	NA	NA	NA	0	NA	NA	NA	NA	NA	0	NA	NA	NA	NA
ENSG00000274178	0	0	0	0	0	0	0	0	0	0	0	0	0	0	0	0	0	0	0	0	0	0	0	0	0	0	0	0	0	0	0	0	0	NA	NA	NA	NA	NA	0	NA	NA	NA	NA	NA	0	NA	NA	NA	NA
ENSG00000274764	0	0	0	0	0	0	0	0	0	0	0	0	0	0	0	0	0	0	0	0	0	0	0	0	0	0	0	0	0	0	0	0	0	NA	NA	NA	NA	NA	0	NA	NA	NA	NA	NA	0	NA	NA	NA	NA
ENSG00000277058	0	0	0	0	0	0	0	0	1	0	0	0	0	0	0	0	0	0	0	0	0	0	0	0	0.327648	0	0	0	0	0	0	0	0.020478	0	4.32794	0	1	NA	0.020478	-0.491147	4.31748	-0.113758	0.90943	NA	0.020478	0	4.32804	0	1
ENSG00000229571	0	1	0	0	0	0	0	0	0	0	0	0	0	0	0	0	0	0.700806	0	0	0	0	0	0	0	0	0	0	0	0	0	0	0.0438004	-0.561381	4.32794	-0.129711	0.896795	NA	0.0438004	0	4.32804	0	1	NA	0.0438004	0	4.32804	0	1
ENSG00000277862	0	0	0	0	0	0	0	0	0	0	0	0	0	0	0	0	0	0	0	0	0	0	0	0	0	0	0	0	0	0	0	0	0	NA	NA	NA	NA	NA	0	NA	NA	NA	NA	NA	0	NA	NA	NA	NA
ENSG00000236179	0	0	0	0	0	0	0	0	0	0	0	0	0	0	0	0	0	0	0	0	0	0	0	0	0	0	0	0	0	0	0	0	0	NA	NA	NA	NA	NA	0	NA	NA	NA	NA	NA	0	NA	NA	NA	NA
ENSG00000275774	0	0	0	0	0	0	0	1	1	0	0	0	0	0	0	0	0	0	0	0	0	0	0	1.12493	0.327648	0	0	0	0	0	0	0	0.090786	0.881261	4.32794	0.203621	0.83865	NA	0.090786	-0.491147	4.31748	-0.113758	0.90943	NA	0.090786	0.966902	4.32804	0.223404	0.823221
ENSG00000229978	0	0	0	0	0	0	0	0	2	0	0	0	0	0	0	0	0	0	0	0	0	0	0	0	0.655295	0	0	0	0	0	0	0	0.040956	0	4.32794	0	1	NA	0.040956	-0.889978	4.30915	-0.206532	0.836375	NA	0.040956	0	4.32804	0	1
ENSG00000233336	0	0	0	0	0	0	0	0	0	0	0	0	0	0	0	0	0	0	0	0	0	0	0	0	0	0	0	0	0	0	0	0	0	NA	NA	NA	NA	NA	0	NA	NA	NA	NA	NA	0	NA	NA	NA	NA
ENSG00000280267	0	0	0	0	0	0	0	0	0	0	0	0	0	0	0	0	0	0	0	0	0	0	0	0	0	0	0	0	0	0	0	0	0	NA	NA	NA	NA	NA	0	NA	NA	NA	NA	NA	0	NA	NA	NA	NA
ENSG00000179412	0	0	0	0	0	0	0	0	1	0	0	0	0	0	0	0	0	0	0	0	0	0	0	0	0.327648	0	0	0	0	0	0	0	0.020478	0	4.32794	0	1	NA	0.020478	-0.491147	4.31748	-0.113758	0.90943	NA	0.020478	0	4.32804	0	1
ENSG00000204505	0	1	0	0	0	0	0	0	0	0	0	0	0	0	0	0	0	0.700806	0	0	0	0	0	0	0	0	0	0	0	0	0	0	0.0438004	-0.561381	4.32794	-0.129711	0.896795	NA	0.0438004	0	4.32804	0	1	NA	0.0438004	0	4.32804	0	1
ENSG00000279169	0	0	0	0	0	0	0	0	0	0	0	0	0	0	0	0	0	0	0	0	0	0	0	0	0	0	0	0	0	0	0	0	0	NA	NA	NA	NA	NA	0	NA	NA	NA	NA	NA	0	NA	NA	NA	NA
ENSG00000279804	0	0	0	0	0	0	0	0	2	0	0	0	0	0	0	0	0	0	0	0	0	0	0	0	0.655295	0	0	0	0	0	0	0	0.040956	0	4.32794	0	1	NA	0.040956	-0.889978	4.30915	-0.206532	0.836375	NA	0.040956	0	4.32804	0	1
ENSG00000250894	0	0	0	0	0	0	0	0	0	0	0	0	0	0	0	0	0	0	0	0	0	0	0	0	0	0	0	0	0	0	0	0	0	NA	NA	NA	NA	NA	0	NA	NA	NA	NA	NA	0	NA	NA	NA	NA
ENSG00000270601	0	0	0	0	0	0	0	0	0	0	0	0	0	0	0	0	0	0	0	0	0	0	0	0	0	0	0	0	0	0	0	0	0	NA	NA	NA	NA	NA	0	NA	NA	NA	NA	NA	0	NA	NA	NA	NA
ENSG00000231219	0	0	0	0	0	0	0	0	0	0	0	0	0	0	0	0	0	0	0	0	0	0	0	0	0	0	0	0	0	0	0	0	0	NA	NA	NA	NA	NA	0	NA	NA	NA	NA	NA	0	NA	NA	NA	NA
ENSG00000207511	0	0	0	0	0	0	0	0	0	0	0	0	0	0	0	0	0	0	0	0	0	0	0	0	0	0	0	0	0	0	0	0	0	NA	NA	NA	NA	NA	0	NA	NA	NA	NA	NA	0	NA	NA	NA	NA
ENSG00000182330	0	0	0	0	0	0	0	0	0	0	0	0	0	0	0	0	0	0	0	0	0	0	0	0	0	0	0	0	0	0	0	0	0	NA	NA	NA	NA	NA	0	NA	NA	NA	NA	NA	0	NA	NA	NA	NA
ENSG00000237700	0	0	0	0	0	0	0	0	0	0	0	0	0	0	0	0	0	0	0	0	0	0	0	0	0	0	0	0	0	0	0	0	0	NA	NA	NA	NA	NA	0	NA	NA	NA	NA	NA	0	NA	NA	NA	NA
ENSG00000204501	0	0	0	0	0	0	1	0	0	0	0	0	0	0	0	0	0	0	0	0	0	0	1.004	0	0	0	0	0	0	0	0	0	0.06275	0.881267	4.32794	0.203623	0.838648	NA	0.06275	0	4.32804	0	1	NA	0.06275	0.966902	4.32804	0.223404	0.823221
ENSG00000228229	0	0	0	0	0	0	0	0	0	0	0	0	0	0	0	0	0	0	0	0	0	0	0	0	0	0	0	0	0	0	0	0	0	NA	NA	NA	NA	NA	0	NA	NA	NA	NA	NA	0	NA	NA	NA	NA
ENSG00000204481	0	0	0	0	0	0	0	0	0	0	0	0	0	0	0	0	0	0	0	0	0	0	0	0	0	0	0	0	0	0	0	0	0	NA	NA	NA	NA	NA	0	NA	NA	NA	NA	NA	0	NA	NA	NA	NA
ENSG00000204480	0	0	0	0	0	0	0	0	1	0	0	0	0	1	0	0	0	0	0	0	0	0	0	0	0.327648	0	0	0	0	1.38477	0	0	0.107026	0	4.32794	0	1	NA	0.107026	0.230193	4.31748	0.0533166	0.95748	NA	0.107026	-0.47578	4.32804	-0.109929	0.912465
ENSG00000204479	0	0	0	0	0	0	0	0	0	0	0	0	0	0	0	0	0	0	0	0	0	0	0	0	0	0	0	0	0	0	0	0	0	NA	NA	NA	NA	NA	0	NA	NA	NA	NA	NA	0	NA	NA	NA	NA
ENSG00000204478	0	1	0	0	0	0	0	0	1	0	0	0	0	0	0	0	0	0.700806	0	0	0	0	0	0	0.327648	0	0	0	0	0	0	0	0.0642783	-0.561387	4.32794	-0.129712	0.896794	NA	0.0642783	-0.491147	4.31748	-0.113758	0.90943	NA	0.0642783	0	4.32804	0	1
ENSG00000162494	6	5	3	6	2	1	2	2	11	1	1	6	5	1	5	4	7.22806	3.50403	3.34669	6.90531	2.35279	1.27112	2.008	2.24986	3.60412	2.09153	1.44995	3.50991	4.02154	1.38477	4.64113	3.30764	3.30478	-1.36868	0.784293	-1.74511	0.0809662	NA	3.30478	0.209513	0.709078	0.295473	0.767633	NA	3.30478	-0.803135	0.809494	-0.992145	0.321127
ENSG00000259961	0	0	0	0	0	0	0	0	0	0	0	0	0	0	0	0	0	0	0	0	0	0	0	0	0	0	0	0	0	0	0	0	0	NA	NA	NA	NA	NA	0	NA	NA	NA	NA	NA	0	NA	NA	NA	NA
ENSG00000215909	0	0	0	0	0	0	0	0	0	0	0	0	0	0	0	0	0	0	0	0	0	0	0	0	0	0	0	0	0	0	0	0	0	NA	NA	NA	NA	NA	0	NA	NA	NA	NA	NA	0	NA	NA	NA	NA
ENSG00000162493	494	862	574	567	510	484	619	543	2962	513	665	1796	1269	737	1108	1182	595.11	604.095	640.333	652.552	599.962	615.224	621.476	610.836	970.492	1072.95	964.22	1050.63	1020.67	1020.57	1028.47	977.407	815.313	-0.0235741	0.0602297	-0.391403	0.6955	0.878937	815.313	0.00129436	0.0528209	0.0245046	0.98045	0.999914	815.313	-0.724422	0.0571899	-12.667	9.01465e-37
ENSG00000222952	0	0	0	0	0	0	0	0	0	0	0	0	0	0	0	0	0	0	0	0	0	0	0	0	0	0	0	0	0	0	0	0	0	NA	NA	NA	NA	NA	0	NA	NA	NA	NA	NA	0	NA	NA	NA	NA
ENSG00000237445	0	0	0	0	0	0	0	0	0	0	0	0	0	0	0	0	0	0	0	0	0	0	0	0	0	0	0	0	0	0	0	0	0	NA	NA	NA	NA	NA	0	NA	NA	NA	NA	NA	0	NA	NA	NA	NA
ENSG00000253085	0	0	0	0	0	0	0	0	1	0	0	0	0	0	0	0	0	0	0	0	0	0	0	0	0.327648	0	0	0	0	0	0	0	0.020478	0	4.32794	0	1	NA	0.020478	-0.491147	4.31748	-0.113758	0.90943	NA	0.020478	0	4.32804	0	1
ENSG00000116731	1878	2974	1996	1891	1881	1783	2162	1925	7834	1171	1776	4547	3141	1752	2917	2953	2262.38	2084.2	2226.66	2176.33	2212.8	2266.41	2170.65	2165.49	2566.79	2449.18	2575.12	2659.92	2526.33	2426.12	2707.63	2441.86	2369.87	0.0123132	0.0450694	0.273206	0.784695	0.921397	2369.87	-0.0243607	0.0438366	-0.555716	0.578405	0.999914	2369.87	-0.198078	0.0445632	-4.44487	8.79466e-06
ENSG00000189337	544	914	467	574	484	484	621	651	2328	338	548	1169	983	565	705	922	655.344	640.536	520.967	660.608	569.376	615.224	623.484	732.328	762.764	706.936	794.575	683.847	790.636	782.394	654.399	762.411	684.739	0.0361517	0.0887738	0.407233	0.683837	0.873767	684.739	0.0196377	0.0864909	0.227049	0.820386	0.999914	684.739	-0.233744	0.0877062	-2.66508	0.00769706
ENSG00000252151	0	0	0	0	0	0	0	0	0	0	0	0	0	0	0	0	0	0	0	0	0	0	0	0	0	0	0	0	0	0	0	0	0	NA	NA	NA	NA	NA	0	NA	NA	NA	NA	NA	0	NA	NA	NA	NA
ENSG00000231606	0	2	0	0	1	0	1	0	0	0	0	0	0	0	0	0	0	1.40161	0	0	1.1764	0	1.004	0	0	0	0	0	0	0	0	0	0.223875	0.322782	3.38013	0.0954941	0.923922	NA	0.223875	0	3.39264	0	1	NA	0.223875	1.65907	3.3887	0.489588	0.624426
ENSG00000234593	0	0	0	1	1	0	0	0	2	1	1	2	0	0	1	0	0	0	0	1.15089	1.1764	0	0	0	0.655295	2.09153	1.44995	1.16997	0	0	0.928226	0	0.538891	0.159948	1.97058	0.081168	0.935308	NA	0.538891	-2.08573	1.80261	-1.15706	0.247248	NA	0.538891	0.245563	1.97059	0.124614	0.900829
ENSG00000235829	0	0	0	0	0	0	0	0	0	0	0	0	0	0	0	0	0	0	0	0	0	0	0	0	0	0	0	0	0	0	0	0	0	NA	NA	NA	NA	NA	0	NA	NA	NA	NA	NA	0	NA	NA	NA	NA
ENSG00000175147	2	11	20	10	10	14	9	13	55	7	21	30	30	13	28	20	2.40935	7.70886	22.3112	11.5089	11.764	17.7957	9.036	14.6241	18.0206	14.6407	30.449	17.5495	24.1293	18.002	25.9903	16.5382	16.4049	0.278418	0.430976	0.646019	0.518267	NA	16.4049	0.0950308	0.374682	0.25363	0.799781	0.999914	16.4049	-0.689704	0.400727	-1.72113	0.0852267
ENSG00000171729	156	306	148	150	182	175	190	185	764	136	181	438	313	188	280	312	187.929	214.447	165.103	172.633	214.104	222.447	190.76	208.112	250.323	284.447	262.442	256.223	251.749	260.337	259.903	257.996	228.685	0.156504	0.10246	1.52746	0.126646	0.423088	228.685	-0.0148723	0.0926443	-0.160531	0.872463	0.999914	228.685	-0.304559	0.0980217	-3.10706	0.00188959
ENSG00000204464	0	0	0	0	0	0	0	0	0	0	0	0	0	0	0	0	0	0	0	0	0	0	0	0	0	0	0	0	0	0	0	0	0	NA	NA	NA	NA	NA	0	NA	NA	NA	NA	NA	0	NA	NA	NA	NA
ENSG00000215720	0	0	0	0	0	0	0	0	0	0	0	0	0	0	0	0	0	0	0	0	0	0	0	0	0	0	0	0	0	0	0	0	0	NA	NA	NA	NA	NA	0	NA	NA	NA	NA	NA	0	NA	NA	NA	NA
ENSG00000278480	0	0	0	0	1	1	0	0	2	0	1	0	0	0	1	0	0	0	0	0	1.1764	1.27112	0	0	0.655295	0	1.44995	0	0	0	0.928226	0	0.342562	1.65201	2.45223	0.673677	0.500517	NA	0.342562	-0.907656	2.39282	-0.379325	0.704446	NA	0.342562	1.01629	2.45225	0.414432	0.678557
ENSG00000142621	147	252	161	139	159	159	181	155	161	34	43	121	73	44	69	74	177.087	176.603	179.605	159.973	187.047	202.109	181.724	174.364	52.7513	71.1119	62.348	70.7831	58.7145	60.9298	64.0476	61.1913	121.274	0.100704	0.119467	0.842943	0.39926	0.71548	121.274	-0.0231424	0.151509	-0.152747	0.878598	0.999914	121.274	1.60453	0.138957	11.5469	7.65482e-31
ENSG00000233485	1	0	0	0	0	1	0	0	0	1	0	0	1	0	0	1	1.20468	0	0	0	0	1.27112	0	0	0	2.09153	0	0	0.804309	0	0	0.82691	0.387409	0.159948	2.4487	0.0653195	0.94792	NA	0.387409	0.659948	2.40914	0.273935	0.784135	NA	0.387409	-0.419605	2.43587	-0.172261	0.863233
ENSG00000236045	0	1	0	0	0	1	0	1	0	0	0	0	0	0	0	0	0	0.700806	0	0	0	1.27112	0	1.12493	0	0	0	0	0	0	0	0	0.193554	0.916216	3.52222	0.260125	0.794767	NA	0.193554	0	3.52889	0	1	NA	0.193554	1.72317	3.52227	0.489222	0.624685
ENSG00000228140	1	10	5	6	7	3	0	2	11	2	4	5	7	4	2	6	1.20468	7.00806	5.57781	6.90531	8.23478	3.81337	0	2.24986	3.60412	4.18305	5.79982	2.92492	5.63016	5.53908	1.85645	4.96146	4.34331	-0.604698	0.7234	-0.835911	0.403205	NA	4.34331	0.194825	0.694356	0.280584	0.779029	NA	4.34331	-0.361499	0.731157	-0.49442	0.621009
ENSG00000142634	798	1479	813	799	662	722	920	876	3458	547	766	1413	1370	827	1043	1293	961.332	1036.49	906.952	919.558	778.775	917.751	923.68	985.437	1133.01	1144.06	1110.67	826.583	1101.9	1145.2	968.139	1069.19	995.546	-0.0862961	0.0928097	-0.929818	0.352465	0.678222	995.546	0.0289286	0.0916006	0.315813	0.752145	0.999914	995.546	-0.247366	0.0923357	-2.67898	0.00738458
ENSG00000162438	11	18	5	7	3	6	2	5	17	2	6	18	6	1	5	14	13.2514	12.6145	5.57781	8.0562	3.52919	7.62674	2.008	5.62464	5.57001	4.18305	8.69973	10.5297	4.82585	1.38477	4.64113	11.5767	6.85622	-1.11492	0.592724	-1.88101	0.059971	NA	6.85622	-0.336556	0.56359	-0.597165	0.550397	NA	6.85622	-0.354817	0.618588	-0.573591	0.566244
ENSG00000142615	0	0	0	0	0	0	0	0	0	0	0	1	0	0	0	0	0	0	0	0	0	0	0	0	0	0	0	0.584984	0	0	0	0	0.0365615	0	4.32794	0	1	NA	0.0365615	-0.773534	4.31274	-0.17936	0.857655	NA	0.0365615	0	4.32804	0	1
ENSG00000215704	0	0	0	0	0	0	0	0	0	1	0	0	0	2	0	0	0	0	0	0	0	0	0	0	0	2.09153	0	0	0	2.76954	0	0	0.303816	0	3.60167	0	1	NA	0.303816	0.965989	3.5504	0.272079	0.785561	NA	0.303816	-1.51369	3.57003	-0.423998	0.671568
ENSG00000132906	390	739	444	487	402	368	461	391	1266	236	268	762	465	271	479	485	469.824	517.895	495.309	560.481	472.911	467.773	462.844	439.847	414.802	493.6	388.588	445.758	374.004	375.272	444.62	401.051	451.536	-0.150209	0.0797052	-1.88456	0.0594897	0.278955	451.536	-0.113234	0.08008	-1.41401	0.157359	0.818823	451.536	0.206231	0.0810234	2.54533	0.0109174
ENSG00000116138	688	1285	822	793	749	721	971	796	2258	355	501	1350	893	489	831	867	828.817	900.535	916.992	912.652	881.121	916.48	974.884	895.443	739.828	742.491	726.427	789.729	718.248	677.152	771.356	716.931	819.318	0.0434071	0.057929	0.749315	0.453668	0.748554	819.318	-0.0575978	0.0587375	-0.980597	0.326791	0.976388	819.318	0.344871	0.058741	5.87104	4.33066e-09
ENSG00000251866	0	0	0	0	0	0	0	0	0	0	0	0	0	0	0	0	0	0	0	0	0	0	0	0	0	0	0	0	0	0	0	0	0	NA	NA	NA	NA	NA	0	NA	NA	NA	NA	NA	0	NA	NA	NA	NA
ENSG00000272510	0	0	1	1	0	3	1	0	2	0	0	2	0	0	0	1	0	0	1.11556	1.15089	0	3.81337	1.004	0	0.655295	0	0	1.16997	0	0	0	0.82691	0.608499	1.13308	1.85303	0.611474	0.540886	NA	0.608499	-1.08457	1.91788	-0.565502	0.571732	NA	0.608499	2.01653	1.88107	1.07201	0.283715
ENSG00000116771	107	206	117	107	99	121	140	112	237	34	59	125	84	56	86	94	128.9	144.366	130.521	123.145	116.463	153.806	140.56	125.992	77.6525	71.1119	85.5473	73.123	67.5619	77.5471	79.8274	77.7295	104.616	0.0172572	0.129862	0.132888	0.894282	0.96309	104.616	-0.0261268	0.143969	-0.181475	0.855995	0.999914	104.616	0.830346	0.139452	5.95436	2.61098e-09
ENSG00000237301	3	10	7	6	3	1	5	0	5	1	2	4	3	3	5	4	3.61403	7.00806	7.80893	6.90531	3.52919	1.27112	5.02	0	1.63824	2.09153	2.89991	2.33994	2.41293	4.15431	4.64113	3.30764	3.66514	-1.34059	0.729034	-1.83887	0.065935	NA	3.66514	0.75481	0.742643	1.01638	0.309446	NA	3.66514	-0.500934	0.766601	-0.653448	0.513467
ENSG00000235084	32	46	20	17	11	19	34	32	99	16	30	16	53	24	14	34	38.5496	32.2371	22.3112	19.5651	12.9404	24.1513	34.136	35.9977	32.4371	33.4644	43.4986	9.35975	42.6284	33.2345	12.9952	28.1149	28.4763	-0.0686916	0.406938	-0.168801	0.865953	0.951858	28.4763	0.0226871	0.400069	0.056708	0.954778	0.999914	28.4763	-0.119171	0.404836	-0.29437	0.768475
ENSG00000252417	0	0	0	0	0	0	0	0	0	0	0	0	0	0	0	0	0	0	0	0	0	0	0	0	0	0	0	0	0	0	0	0	0	NA	NA	NA	NA	NA	0	NA	NA	NA	NA	NA	0	NA	NA	NA	NA
ENSG00000236500	0	0	0	0	0	0	0	0	0	0	0	0	0	0	0	0	0	0	0	0	0	0	0	0	0	0	0	0	0	0	0	0	0	NA	NA	NA	NA	NA	0	NA	NA	NA	NA	NA	0	NA	NA	NA	NA
ENSG00000197312	1190	2038	1337	1226	1300	1176	1514	1260	4254	637	950	2632	1862	1058	1724	1622	1433.56	1428.24	1491.51	1410.99	1529.32	1494.84	1520.06	1417.41	1393.81	1332.3	1377.46	1539.68	1497.62	1465.09	1600.26	1341.25	1454.59	0.0488328	0.0576131	0.847599	0.396661	0.713474	1454.59	0.0575395	0.0571073	1.00757	0.313662	0.967284	1454.59	0.014376	0.0573551	0.250649	0.802085
ENSG00000215695	329	570	394	358	366	330	414	356	1206	187	282	787	493	324	493	489	396.338	399.459	439.531	412.017	430.561	419.471	415.656	400.474	395.143	391.115	408.887	460.383	396.524	448.665	457.615	404.359	417.263	0.0175818	0.0791858	0.222032	0.824289	0.936356	417.263	0.0303319	0.0767388	0.395261	0.69265	0.999914	417.263	-0.0301738	0.0784552	-0.384599	0.700535
ENSG00000271742	1	0	0	0	0	0	0	0	0	0	2	0	1	1	0	0	1.20468	0	0	0	0	0	0	0	0	0	2.89991	0	0.804309	1.38477	0	0	0.393354	-0.561401	2.71955	-0.206432	0.836454	NA	0.393354	-0.511375	2.62984	-0.194451	0.845823	NA	0.393354	-1.20603	2.70228	-0.446301	0.65538
ENSG00000116786	2310	4000	2454	2383	2122	2019	2560	2580	8297	1300	1872	3833	3169	1957	2324	3158	2782.8	2803.22	2737.59	2742.56	2496.31	2566.4	2570.24	2902.31	2718.49	2718.98	2714.32	2242.25	2548.85	2709.99	2157.2	2611.38	2626.43	-0.07098	0.0707295	-1.00354	0.3156	0.647432	2626.43	-0.0500037	0.0707157	-0.707109	0.479498	0.999914	2626.43	0.07226	0.0707881	1.02079	0.307353
ENSG00000237938	0	0	0	0	0	0	0	0	1	0	0	0	0	0	0	0	0	0	0	0	0	0	0	0	0.327648	0	0	0	0	0	0	0	0.020478	0	4.32794	0	1	NA	0.020478	-0.491147	4.31748	-0.113758	0.90943	NA	0.020478	0	4.32804	0	1
ENSG00000162461	192	353	202	197	186	196	224	194	578	94	146	284	198	115	165	238	231.298	247.384	225.344	226.725	218.81	249.14	224.896	218.236	189.38	196.603	211.693	166.136	159.253	159.248	153.157	196.805	204.632	-0.0372218	0.105131	-0.35405	0.723301	0.891178	204.632	-0.164181	0.107871	-1.522	0.128008	0.770276	204.632	0.439142	0.108392	4.05143	5.09063e-05
ENSG00000224459	5	6	7	8	3	4	5	9	3	0	0	1	1	0	0	2	6.02338	4.20483	7.80893	9.20709	3.52919	5.08449	5.02	10.1244	0.982943	0	0	0.584984	0.804309	0	0	1.65382	3.43927	-0.170723	0.661801	-0.257968	0.796432	NA	3.43927	0.108612	1.2317	0.0881804	0.929733	NA	3.43927	3.10183	1.03372	3.00065	0.00269401
ENSG00000162460	0	0	0	0	0	0	0	0	0	0	0	0	0	0	0	1	0	0	0	0	0	0	0	0	0	0	0	0	0	0	0	0.82691	0.0516819	0	4.32794	0	1	NA	0.0516819	0.860481	4.32804	0.198815	0.842407	NA	0.0516819	-0.47578	4.32804	-0.109929	0.912465
ENSG00000162458	2669	4723	2775	2778	2911	2658	3210	3190	4514	666	922	2224	1960	1122	1717	1942	3215.28	3309.91	3095.68	3197.16	3424.49	3378.64	3222.84	3588.52	1479	1392.96	1336.86	1301.01	1576.45	1553.71	1593.76	1605.86	2392.01	0.0858767	0.0457509	1.87705	0.0605116	0.280773	2392.01	0.19689	0.0493657	3.98839	6.65245e-05	0.00298697	2392.01	1.10376	0.0473741	23.2987	4.57011e-120
ENSG00000224321	0	1	0	0	0	0	0	0	3	0	0	0	1	1	0	1	0	0.700806	0	0	0	0	0	0	0.982943	0	0	0	0.804309	1.38477	0	0.82691	0.293734	-0.5614	2.59599	-0.216256	0.828788	NA	0.293734	0.814027	2.47444	0.328975	0.742175	NA	0.293734	-1.81796	2.52666	-0.719509	0.471827
ENSG00000233954	24	22	20	13	13	17	19	22	48	7	11	25	16	18	18	28	28.9122	15.4177	22.3112	14.9615	15.2932	21.6091	19.076	24.7484	15.7271	14.6407	15.9495	14.6246	12.8689	24.9258	16.7081	23.1535	18.808	0.00933553	0.32462	0.0287584	0.977057	NA	18.808	0.319453	0.323843	0.986445	0.323915	0.974717	18.808	0.0809667	0.32416	0.249774	0.802762
ENSG00000178715	2	8	2	2	0	3	3	0	9	2	0	3	1	1	0	3	2.40935	5.60645	2.23112	2.30177	0	3.81337	3.012	0	2.94883	4.18305	0	1.75495	0.804309	1.38477	0	2.48073	2.05817	-0.934439	1.012	-0.923354	0.355823	NA	2.05817	-0.916945	1.07151	-0.855754	0.392134	NA	2.05817	0.540315	1.13344	0.476705	0.633572
ENSG00000179743	72	112	84	79	60	61	67	65	190	29	49	83	75	43	67	72	86.7367	78.4902	93.7072	90.92	70.5838	77.5385	67.268	73.1203	62.2531	60.6542	71.0478	48.5537	60.3232	59.5451	62.1911	59.5375	70.1544	-0.272574	0.161006	-1.69294	0.090466	0.351595	70.1544	0.0234096	0.165029	0.141852	0.887197	0.999914	70.1544	0.251897	0.167489	1.50396	0.132591
ENSG00000065526	2747	4789	3115	2990	3202	2700	3354	2929	10449	1635	2586	6178	4481	2561	4366	4270	3309.25	3356.16	3474.98	3441.15	3766.82	3432.03	3367.41	3294.91	3423.59	3419.64	3749.58	3614.03	3604.11	3546.39	4052.63	3530.91	3523.98	0.0292759	0.0522597	0.5602	0.575343	0.815589	3523.98	0.0531659	0.0519063	1.02427	0.305709	0.966096	3523.98	-0.0887179	0.0520614	-1.7041	0.0883623
ENSG00000270620	0	0	0	0	0	0	0	0	0	0	0	0	0	0	0	0	0	0	0	0	0	0	0	0	0	0	0	0	0	0	0	0	0	NA	NA	NA	NA	NA	0	NA	NA	NA	NA	NA	0	NA	NA	NA	NA
ENSG00000116809	757	1270	834	812	639	620	834	874	3577	547	784	1385	1277	813	928	1279	911.94	890.023	930.379	934.519	751.717	788.096	837.336	983.187	1172	1144.06	1136.76	810.203	1027.1	1125.82	861.393	1057.62	960.135	-0.124888	0.104058	-1.20017	0.230072	0.563146	960.135	-0.063098	0.102742	-0.614139	0.539123	0.999914	960.135	-0.27508	0.103635	-2.65432	0.00794686
ENSG00000234607	0	0	0	0	0	1	0	0	0	0	0	0	0	0	0	0	0	0	0	0	0	1.27112	0	0	0	0	0	0	0	0	0	0	0.0794452	0.881267	4.32794	0.203623	0.838648	NA	0.0794452	0	4.32804	0	1	NA	0.0794452	0.966902	4.32804	0.223404	0.823221
ENSG00000231353	0	0	0	0	0	0	0	0	0	0	0	0	0	0	0	0	0	0	0	0	0	0	0	0	0	0	0	0	0	0	0	0	0	NA	NA	NA	NA	NA	0	NA	NA	NA	NA	NA	0	NA	NA	NA	NA
ENSG00000275503	0	0	0	0	0	0	0	0	0	0	0	0	0	0	0	0	0	0	0	0	0	0	0	0	0	0	0	0	0	0	0	0	0	NA	NA	NA	NA	NA	0	NA	NA	NA	NA	NA	0	NA	NA	NA	NA
ENSG00000224966	0	0	0	0	0	0	0	0	0	0	0	0	0	0	0	0	0	0	0	0	0	0	0	0	0	0	0	0	0	0	0	0	0	NA	NA	NA	NA	NA	0	NA	NA	NA	NA	NA	0	NA	NA	NA	NA
ENSG00000183888	0	0	0	0	0	0	0	0	0	0	0	0	0	0	0	0	0	0	0	0	0	0	0	0	0	0	0	0	0	0	0	0	0	NA	NA	NA	NA	NA	0	NA	NA	NA	NA	NA	0	NA	NA	NA	NA
ENSG00000233078	0	0	0	0	0	0	0	0	0	0	0	0	0	0	0	0	0	0	0	0	0	0	0	0	0	0	0	0	0	0	0	0	0	NA	NA	NA	NA	NA	0	NA	NA	NA	NA	NA	0	NA	NA	NA	NA
ENSG00000173641	0	0	0	0	0	1	0	0	1	1	0	0	1	0	1	0	0	0	0	0	0	1.27112	0	0	0.327648	2.09153	0	0	0.804309	0	0.928226	0	0.338927	0.881282	2.48868	0.354116	0.723252	NA	0.338927	0.155493	2.41642	0.0643484	0.948693	NA	0.338927	-0.465909	2.47159	-0.188506	0.85048
ENSG00000186510	5	8	7	10	11	4	3	5	33	1	5	8	12	4	7	8	6.02338	5.60645	7.80893	11.5089	12.9404	5.08449	3.012	5.62464	10.8124	2.09153	7.24977	4.67988	9.65171	5.53908	6.49758	6.61528	6.92164	-0.208608	0.564387	-0.36962	0.711666	NA	6.92164	0.0497146	0.54384	0.091414	0.927164	NA	6.92164	-0.122737	0.56429	-0.217507	0.827813
ENSG00000232456	2	3	1	1	2	0	1	2	8	1	5	3	1	0	1	1	2.40935	2.10242	1.11556	1.15089	2.35279	0	1.004	2.24986	2.62118	2.09153	7.24977	1.75495	0.804309	0	0.928226	0.82691	1.79136	-0.279672	1.07467	-0.260241	0.794678	NA	1.79136	-2.21321	1.13548	-1.94913	0.0512796	NA	1.79136	1.02882	1.24869	0.823914	0.409988
ENSG00000184908	13	19	12	15	12	12	15	16	71	18	19	53	27	13	29	28	15.6608	13.3153	13.3867	17.2633	14.1168	15.2535	15.06	17.9989	23.263	37.6475	27.5491	31.0042	21.7163	18.002	26.9185	23.1535	20.7068	0.0812894	0.332512	0.244471	0.806866	NA	20.7068	-0.334883	0.274085	-1.22182	0.221775	0.904275	20.7068	-0.538519	0.311187	-1.73053	0.0835351
ENSG00000185519	5	21	12	10	7	8	12	16	78	7	11	26	20	20	18	25	6.02338	14.7169	13.3867	11.5089	8.23478	10.169	12.048	17.9989	25.5565	14.6407	15.9495	15.2096	16.0862	27.6954	16.7081	20.6727	15.4128	0.0588243	0.404935	0.145269	0.884499	NA	15.4128	0.0827682	0.347043	0.238495	0.811497	0.999914	15.4128	-0.710623	0.379249	-1.87376	0.060963
ENSG00000142627	1024	2051	1068	1179	1136	1114	1317	1450	2615	385	640	1056	1027	603	786	956	1233.59	1437.35	1191.42	1356.89	1336.39	1416.03	1322.27	1631.15	856.799	805.237	927.971	617.744	826.025	835.016	729.585	790.526	1082.12	0.127033	0.0966691	1.31411	0.188811	0.513575	1082.12	-0.0070101	0.0991912	-0.0706726	0.943658	0.999914	1082.12	0.843599	0.0978348	8.6227	6.53952e-18
ENSG00000227959	2	4	3	2	2	5	3	6	7	1	1	1	1	1	1	4	2.40935	2.80322	3.34669	2.30177	2.35279	6.35561	3.012	6.74957	2.29353	2.09153	1.44995	0.584984	0.804309	1.38477	0.928226	3.30764	2.636	0.74938	0.784219	0.955575	0.339287	NA	2.636	0.0233749	0.925855	0.0252468	0.979858	NA	2.636	1.48761	0.851007	1.74806	0.0804538
ENSG00000224621	1	2	0	2	1	1	0	4	1	0	1	2	0	0	0	3	1.20468	1.40161	0	2.30177	1.1764	1.27112	0	4.49971	0.327648	0	1.44995	1.16997	0	0	0	2.48073	1.08022	0.485834	1.3524	0.359237	0.719418	NA	1.08022	-0.166533	1.52979	-0.10886	0.913314	NA	1.08022	1.35461	1.45959	0.928075	0.353369
ENSG00000234166	0	0	0	0	0	0	0	0	0	0	0	0	0	0	0	0	0	0	0	0	0	0	0	0	0	0	0	0	0	0	0	0	0	NA	NA	NA	NA	NA	0	NA	NA	NA	NA	NA	0	NA	NA	NA	NA
ENSG00000142632	89	123	76	81	78	68	104	88	286	38	66	159	105	60	84	115	107.216	86.1991	84.7827	93.2218	91.7589	86.4364	104.416	98.9937	93.7072	79.478	95.697	93.0125	84.4524	83.0861	77.971	95.0946	90.9702	0.0532564	0.144527	0.368487	0.71251	0.884848	90.9702	-0.104359	0.140339	-0.743618	0.457107	0.999914	90.9702	0.164538	0.144847	1.13594	0.25598
ENSG00000237276	6	14	9	16	7	6	11	10	35	12	8	19	26	11	20	26	7.22806	9.81128	10.0401	18.4142	8.23478	7.62674	11.044	11.2493	11.4677	25.0983	11.5996	11.1147	20.912	15.2325	18.5645	21.4997	13.6961	-0.230851	0.421092	-0.54822	0.583541	NA	13.6961	0.524089	0.358937	1.46012	0.144258	0.800785	13.6961	-1.00383	0.395481	-2.53825	0.0111409
ENSG00000132881	91	176	91	100	79	77	79	71	288	60	64	147	112	60	84	120	109.626	123.342	101.516	115.089	92.9353	97.8765	79.316	79.8699	94.3625	125.492	92.7971	85.9927	90.0826	83.0861	77.971	99.2292	96.7864	-0.374484	0.149256	-2.50901	0.0121069	0.103462	96.7864	-0.129682	0.145765	-0.889663	0.373647	0.996932	96.7864	-0.014487	0.152452	-0.0950266	0.924294
ENSG00000233929	0	0	0	0	0	1	1	0	2	0	2	0	1	0	2	1	0	0	0	0	0	1.27112	1.004	0	0.655295	0	2.89991	0	0.804309	0	1.85645	0.82691	0.582375	1.58288	1.99654	0.792811	0.427888	NA	0.582375	0.113146	1.74363	0.0648913	0.948261	NA	0.582375	-0.68443	1.87148	-0.365715	0.714577
ENSG00000037637	610	1040	632	694	655	556	714	705	2714	409	598	1548	1053	616	958	1046	734.852	728.838	705.035	798.715	770.54	706.744	716.856	793.074	889.236	855.434	867.073	905.556	846.937	853.018	889.24	864.948	807.881	0.0112008	0.058034	0.193004	0.846956	0.945527	807.881	-0.03277	0.0546667	-0.599451	0.548872	0.999914	807.881	-0.209774	0.0568393	-3.69065	0.000223685
ENSG00000055070	3503	6330	3814	3998	3815	3563	4343	3950	16013	2658	3627	8950	6378	3978	5497	6422	4219.98	4436.1	4254.75	4601.24	4487.95	4529.01	4360.37	4443.47	5246.62	5559.27	5258.99	5235.61	5129.88	5508.61	5102.46	5310.42	4855.3	0.0244747	0.0379864	0.644302	0.51938	0.786535	4855.3	-0.0153265	0.0372241	-0.411734	0.680534	0.999914	4855.3	-0.239496	0.0376387	-6.36302	1.97819e-10
ENSG00000226457	2	1	1	0	4	0	6	2	3	2	0	0	2	2	1	1	2.40935	0.700806	1.11556	0	4.70559	0	6.024	2.24986	0.982943	4.18305	0	0	1.60862	2.76954	0.928226	0.82691	1.78153	1.69465	1.16378	1.45616	0.145349	NA	1.78153	0.657785	1.20714	0.544911	0.585815	NA	1.78153	1.17531	1.08537	1.08287	0.278867
ENSG00000187144	2	2	0	1	1	0	2	0	4	0	0	3	2	1	0	0	2.40935	1.40161	0	1.15089	1.1764	0	2.008	0	1.31059	0	0	1.75495	1.60862	1.38477	0	0	0.887823	-0.583119	1.50137	-0.388392	0.697726	NA	0.887823	-0.458231	1.50532	-0.304407	0.760818	NA	0.887823	0.201516	1.58659	0.127012	0.898931
ENSG00000157191	2002	3439	2121	2165	2042	1954	2313	2019	8120	1350	1856	4814	3238	2056	3003	3181	2411.76	2410.07	2366.11	2491.67	2402.2	2483.77	2322.25	2271.23	2660.5	2823.56	2691.12	2816.11	2604.35	2847.09	2787.46	2630.4	2563.73	-0.0307741	0.0432112	-0.71218	0.476354	0.760531	2563.73	-0.0160849	0.0421111	-0.381963	0.702489	0.999914	2563.73	-0.195953	0.0428014	-4.57818	4.69045e-06
ENSG00000226029	21	29	19	15	19	10	24	14	48	8	13	25	13	13	13	13	25.2982	20.3234	21.1957	17.2633	22.3515	12.7112	24.096	15.749	15.7271	16.7322	18.8494	14.6246	10.456	18.002	12.0669	10.7498	17.2623	-0.148612	0.319029	-0.465826	0.64134	NA	17.2623	-0.375214	0.335686	-1.11775	0.263673	0.943768	17.2623	0.606725	0.341283	1.77778	0.0754408
ENSG00000080947	164	320	184	158	154	144	172	166	549	85	104	223	213	149	154	224	197.567	224.258	205.263	181.84	181.165	183.042	172.688	186.738	179.879	177.78	150.795	130.452	171.318	206.331	142.947	185.228	179.831	-0.16832	0.125867	-1.33728	0.181131	0.504268	179.831	0.140224	0.125892	1.11385	0.265345	0.944977	179.831	0.0440824	0.126798	0.347657	0.728098
ENSG00000206652	51	17	10	38	9	42	495	198	80	3	8	145	144	27	39	25	61.4385	11.9137	11.1556	43.7337	10.5876	53.3872	496.98	222.736	26.2118	6.27458	11.5996	84.8227	115.82	37.3888	36.2008	20.6727	78.1827	2.61614	1.00797	2.59545	0.00944677	0.0880873	78.1827	0.687287	1.01157	0.679425	0.496868	0.999914	78.1827	1.89844	1.00439	1.89013	0.0587403
ENSG00000261135	33	92	56	38	48	48	61	27	198	33	64	131	82	53	68	91	39.7543	64.4741	62.4715	43.7337	56.467	61.0139	61.244	30.3731	64.8742	69.0203	92.7971	76.633	65.9533	73.3928	63.1193	75.2488	62.5356	-0.0299535	0.215981	-0.138686	0.889698	0.960805	62.5356	-0.112531	0.197933	-0.568532	0.569674	0.999914	62.5356	-0.407428	0.20957	-1.94412	0.0518811
ENSG00000285853	39	89	67	41	59	51	67	41	209	38	57	149	76	58	65	86	46.9824	62.3717	74.7426	47.1863	69.4074	64.8273	67.268	46.1221	68.4784	79.478	82.6474	87.1627	61.1275	80.3166	60.3347	71.1142	66.8479	0.0882304	0.19315	0.456797	0.647817	0.854505	66.8479	-0.218737	0.17926	-1.22023	0.222379	0.904907	66.8479	-0.127347	0.188658	-0.675014	0.499667
ENSG00000224174	7	10	13	7	12	11	10	11	24	8	5	25	7	9	11	8	8.43273	7.00806	14.5023	8.0562	14.1168	13.9824	10.04	12.3742	7.86354	16.7322	7.24977	14.6246	5.63016	12.4629	10.2105	6.61528	10.6188	0.425275	0.439149	0.968406	0.332842	NA	10.6188	-0.398533	0.435437	-0.915248	0.360062	NA	10.6188	0.576268	0.441986	1.30382	0.192296
ENSG00000233421	2	7	4	7	0	2	2	3	10	1	0	1	4	4	2	6	2.40935	4.90564	4.46225	8.0562	0	2.54225	2.008	3.37478	3.27648	2.09153	0	0.584984	3.21724	5.53908	1.85645	4.96146	3.08035	-1.32289	0.85145	-1.55369	0.120259	NA	3.08035	1.13303	0.834888	1.3571	0.174748	NA	3.08035	-0.945011	0.865209	-1.09223	0.27473
ENSG00000277344	1	0	1	0	0	0	0	0	0	0	0	1	0	0	0	0	1.20468	0	1.11556	0	0	0	0	0	0	0	0	0.584984	0	0	0	0	0.181576	-1.42797	3.60556	-0.396048	0.69207	NA	0.181576	-0.764903	3.60204	-0.212353	0.831832	NA	0.181576	0	3.6203	0	1
ENSG00000225710	5	3	5	5	8	3	6	6	12	1	1	7	8	3	3	5	6.02338	2.10242	5.57781	5.75443	9.41117	3.81337	6.024	6.74957	3.93177	2.09153	1.44995	4.09489	6.43447	4.15431	2.78468	4.13455	4.65827	0.483378	0.611777	0.790121	0.429457	NA	4.65827	0.41735	0.642026	0.650051	0.515659	NA	4.65827	0.557862	0.610924	0.913144	0.361167
ENSG00000219481	3726	6409	4255	4213	4399	3794	4819	4125	14205	2337	3308	8735	5777	3333	5435	5639	4488.62	4491.46	4746.72	4848.68	5174.97	4822.64	4838.27	4640.33	4654.23	4887.89	4796.45	5109.84	4646.49	4615.44	5044.91	4662.94	4779.37	0.0687116	0.0454515	1.51176	0.130596	0.429467	4779.37	-0.0353476	0.0452617	-0.780961	0.434825	0.999914	4779.37	0.0376228	0.0453538	0.829541	0.406798
ENSG00000271732	0	0	0	0	0	0	0	0	0	0	0	1	1	0	1	0	0	0	0	0	0	0	0	0	0	0	0	0.584984	0.804309	0	0.928226	0	0.144845	0	3.88467	0	1	NA	0.144845	0.664056	3.85685	0.172176	0.8633	NA	0.144845	-1.18723	3.87393	-0.306467	0.759249
ENSG00000215908	1560	2647	1581	1453	1292	1275	1530	1524	4272	631	960	1886	1649	944	1233	1772	1879.29	1855.03	1763.7	1672.24	1519.9	1620.68	1536.12	1714.39	1399.71	1319.75	1391.96	1103.28	1326.31	1307.22	1144.5	1465.28	1501.21	-0.166588	0.0774393	-2.15121	0.0314597	0.190113	1501.21	0.0111462	0.0783066	0.142341	0.886811	0.999914	1501.21	0.284715	0.0779989	3.65025	0.000261985
ENSG00000283773	45	96	73	64	46	40	76	50	138	20	37	80	68	29	39	62	54.2104	67.2774	81.436	73.6567	54.1142	50.8449	76.304	56.2464	45.2154	41.8305	53.6483	46.7988	54.693	40.1583	36.2008	51.2684	55.244	-0.210442	0.193737	-1.08623	0.277377	0.613796	55.244	-0.020749	0.201271	-0.10309	0.917892	0.999914	55.244	0.374378	0.201638	1.85668	0.0633562
ENSG00000186301	102	167	113	113	91	114	104	122	229	43	51	112	103	45	84	102	122.877	117.035	126.058	130.05	107.052	144.908	104.416	137.241	75.0313	89.9356	73.9477	65.5183	82.8438	62.3146	77.971	84.3448	100.097	-0.00837259	0.142471	-0.0587671	0.953138	0.984681	100.097	0.0711937	0.153803	0.462888	0.643445	0.999914	100.097	0.658925	0.149658	4.40287	1.06828e-05
ENSG00000282143	1	2	3	4	1	1	5	0	5	1	1	7	3	4	2	4	1.20468	1.40161	3.34669	4.60354	1.1764	1.27112	5.02	0	1.63824	2.09153	1.44995	4.09489	2.41293	5.53908	1.85645	3.30764	2.52592	-0.405409	0.936985	-0.432673	0.665252	NA	2.52592	0.392655	0.844458	0.464978	0.641947	NA	2.52592	-0.703976	0.910975	-0.772773	0.439657
ENSG00000207513	51	13	8	33	3	60	499	200	74	7	10	160	152	23	34	22	61.4385	9.11047	8.9245	37.9792	3.52919	76.2674	500.996	224.986	24.2459	14.6407	14.4995	93.5975	122.255	31.8497	31.5597	18.192	79.6294	2.78333	1.05715	2.63286	0.00846698	0.0818953	79.6294	0.461814	1.05906	0.43606	0.662793	0.999914	79.6294	1.98154	1.05314	1.88156	0.0598964
ENSG00000280114	19	52	23	30	19	22	38	20	25	3	8	18	16	10	10	11	22.8888	36.4419	25.6579	34.5266	22.3515	27.9647	38.152	22.4986	8.19119	6.27458	11.5996	10.5297	12.8689	13.8477	9.28226	9.09601	19.5108	-0.115704	0.294003	-0.393548	0.693915	NA	19.5108	0.267955	0.370976	0.722299	0.470111	0.999914	19.5108	1.32846	0.336868	3.94356	8.02797e-05
ENSG00000236698	41	84	54	62	46	38	47	45	186	19	41	92	64	53	52	60	49.3917	58.8677	60.2403	71.3549	54.1142	48.3027	47.188	50.6218	60.9425	39.739	59.4481	53.8186	51.4758	73.3928	48.2677	49.6146	54.7988	-0.261603	0.196337	-1.33242	0.182722	0.505171	54.7988	-0.0182078	0.187881	-0.0969114	0.922797	0.999914	54.7988	-0.127538	0.197057	-0.647214	0.517493
ENSG00000268869	30	44	34	32	17	24	32	28	52	8	5	21	21	12	10	17	36.1403	30.8355	37.9291	36.8283	19.9987	30.507	32.128	31.498	17.0377	16.7322	7.24977	12.2847	16.8905	16.6172	9.28226	14.0575	22.876	-0.299243	0.274257	-1.09111	0.275226	NA	22.876	0.0253921	0.324709	0.0781996	0.937669	0.999914	22.876	1.0178	0.308601	3.2981	0.000973398
ENSG00000279151	0	0	0	0	1	0	0	0	0	0	0	0	0	0	0	0	0	0	0	0	1.1764	0	0	0	0	0	0	0	0	0	0	0	0.0735248	0.881267	4.32794	0.203623	0.838648	NA	0.0735248	0	4.32804	0	1	NA	0.0735248	0.966902	4.32804	0.223404	0.823221
ENSG00000282740	1	5	3	2	0	0	2	3	11	0	2	6	5	1	9	5	1.20468	3.50403	3.34669	2.30177	0	0	2.008	3.37478	3.60412	0	2.89991	3.50991	4.02154	1.38477	8.35403	4.13455	2.72805	-0.928255	0.981674	-0.945583	0.344361	NA	2.72805	0.662867	0.780712	0.849054	0.395851	NA	2.72805	-1.71354	0.934859	-1.83294	0.0668114
ENSG00000058453	1883	3333	1912	1797	1474	1452	1978	2252	4365	634	939	1353	1563	964	911	1638	2268.41	2335.79	2132.95	2068.14	1734.01	1845.67	1985.91	2533.34	1430.18	1326.03	1361.51	791.484	1257.13	1334.92	845.614	1354.48	1662.85	-0.120663	0.194874	-0.619184	0.535795	0.794813	1662.85	-0.0337153	0.195783	-0.172207	0.863275	0.999914	1662.85	0.757412	0.195339	3.87743	0.000105565
ENSG00000227684	0	9	4	6	5	3	2	4	5	1	3	4	4	1	3	7	0	6.30725	4.46225	6.90531	5.88198	3.81337	2.008	4.49971	1.63824	2.09153	4.34986	2.33994	3.21724	1.38477	2.78468	5.78837	3.59203	-0.181475	0.726928	-0.249646	0.802861	NA	3.59203	0.521708	0.769515	0.67797	0.497791	NA	3.59203	0.227055	0.74641	0.304196	0.760979
ENSG00000207389	39	11	12	32	7	51	453	218	94	4	7	135	166	28	35	35	46.9824	7.70886	13.3867	36.8283	8.23478	64.8273	454.812	245.234	30.7989	8.3661	10.1497	78.9729	133.515	38.7735	32.4879	28.9418	77.5013	2.88771	0.987398	2.92456	0.00344942	0.0441033	77.5013	0.847577	0.988671	0.857289	0.391285	0.999914	77.5013	1.7248	0.981315	1.75764	0.0788092
ENSG00000186715	115	174	110	117	88	104	109	103	239	33	45	137	103	67	69	110	138.538	121.94	122.712	134.654	103.523	132.197	109.436	115.868	78.3078	69.0203	65.248	80.1429	82.8438	92.7795	64.0476	90.9601	100.139	-0.165798	0.139405	-1.18932	0.234313	0.567229	100.139	0.129876	0.148831	0.872639	0.38286	0.999914	100.139	0.483181	0.146181	3.30536	0.000948548
ENSG00000223643	1	0	0	0	0	1	1	0	0	0	0	0	0	0	0	0	1.20468	0	0	0	0	1.27112	1.004	0	0	0	0	0	0	0	0	0	0.217487	0.852133	3.38116	0.252024	0.801023	NA	0.217487	0	3.38516	0	1	NA	0.217487	1.65909	3.38121	0.490679	0.623654
ENSG00000230239	0	0	0	0	0	3	0	0	2	0	0	1	0	0	1	0	0	0	0	0	0	3.81337	0	0	0.655295	0	0	0.584984	0	0	0.928226	0	0.373867	2.31314	2.62654	0.880682	0.37849	NA	0.373867	-0.686164	2.64762	-0.259162	0.79551	NA	0.373867	1.67743	2.62656	0.638641	0.523056
ENSG00000263811	0	0	0	0	0	0	0	0	0	0	0	0	0	0	0	0	0	0	0	0	0	0	0	0	0	0	0	0	0	0	0	0	0	NA	NA	NA	NA	NA	0	NA	NA	NA	NA	NA	0	NA	NA	NA	NA
ENSG00000228549	4	11	3	5	6	5	10	9	26	2	1	9	5	4	5	5	4.8187	7.70886	3.34669	5.75443	7.05838	6.35561	10.04	10.1244	8.51884	4.18305	1.44995	5.26486	4.02154	5.53908	4.64113	4.13455	5.81	0.603431	0.556996	1.08337	0.278645	NA	5.81	-0.316254	0.579166	-0.54605	0.585031	NA	5.81	0.90722	0.570459	1.59033	0.111759
ENSG00000277234	2	1	0	1	0	0	1	1	5	0	0	0	0	0	0	0	2.40935	0.700806	0	1.15089	0	0	1.004	1.12493	1.63824	0	0	0	0	0	0	0	0.501763	-0.89929	2.05902	-0.436757	0.662288	NA	0.501763	-1.75902	2.10218	-0.836759	0.402728	NA	0.501763	1.666	2.18345	0.763013	0.445456
ENSG00000238142	30	46	29	39	40	27	45	37	94	23	25	59	41	31	38	42	36.1403	32.2371	32.3513	44.8845	47.0559	34.3203	45.18	41.6223	30.7989	48.1051	36.2489	34.5141	32.9767	42.9278	35.2726	34.7302	38.0854	0.225323	0.226319	0.995599	0.319445	0.650286	38.0854	0.0261708	0.221395	0.118209	0.905902	0.999914	38.0854	0.227718	0.224464	1.0145	0.310346
ENSG00000235241	1	0	0	1	0	0	0	0	1	0	0	0	1	1	0	0	1.20468	0	0	1.15089	0	0	0	0	0.327648	0	0	0	0.804309	1.38477	0	0	0.304518	-1.39984	2.53675	-0.551826	0.581068	NA	0.304518	0.950563	2.51965	0.37726	0.70598	NA	0.304518	-1.20475	2.53898	-0.474503	0.635142
ENSG00000207005	35	14	15	40	4	60	523	181	103	3	11	144	154	29	33	21	42.1637	9.81128	16.7334	46.0354	4.70559	76.2674	525.092	203.612	33.7477	6.27458	15.9495	84.2378	123.864	40.1583	30.6314	17.3651	79.7905	2.82369	1.02567	2.75302	0.00590476	0.0645115	79.7905	0.581315	1.02758	0.565715	0.571587	0.999914	79.7905	1.93235	1.02113	1.89236	0.0584425
ENSG00000272426	2	3	1	2	3	2	3	1	3	1	3	7	2	2	1	2	2.40935	2.10242	1.11556	2.30177	3.52919	2.54225	3.012	1.12493	0.982943	2.09153	4.34986	4.09489	1.60862	2.76954	0.928226	1.65382	2.28856	0.363596	0.908556	0.400191	0.689016	NA	2.28856	-0.69659	0.889814	-0.782849	0.433716	NA	2.28856	0.610382	0.925305	0.659655	0.509475
ENSG00000117122	8765	15762	9526	9813	8515	8073	10521	9943	21674	3573	4836	11007	8292	5018	6706	8249	10559	11046.1	10626.8	11293.6	10017	10261.8	10563.1	11185.2	7101.44	7473.02	7011.98	6438.92	6669.33	6948.77	6224.68	6821.18	8765.12	-0.0505603	0.0485012	-1.04245	0.297201	0.631429	8765.12	-0.0701235	0.0490228	-1.43043	0.152595	0.813246	8765.12	0.656911	0.0487779	13.4674	2.43348e-41
ENSG00000226526	28	44	29	39	23	28	18	24	6	0	0	3	2	2	2	1	33.7309	30.8355	32.3513	44.8845	27.0571	35.5914	18.072	26.9983	1.96589	0	0	1.75495	1.60862	2.76954	1.85645	0.82691	16.269	-0.400861	0.315745	-1.26957	0.204237	NA	16.269	0.174004	0.781974	0.222518	0.82391	0.999914	16.269	4.01237	0.617482	6.49795	8.14192e-11
ENSG00000159363	1469	2524	1556	1517	1861	1810	2340	2511	2903	471	644	1168	1329	783	923	1254	1769.67	1768.83	1735.81	1745.89	2189.27	2300.73	2349.36	2824.69	951.161	985.108	933.771	683.262	1068.93	1084.27	856.752	1036.94	1517.78	0.461196	0.0949731	4.85607	1.1974e-06	6.21196e-05	1517.78	0.194624	0.0979344	1.98729	0.0468906	0.491032	1517.78	1.25681	0.0959995	13.0919	3.66492e-39
ENSG00000117118	1441	2488	1529	1469	1527	1418	1800	1499	4137	695	951	2454	1677	996	1485	1672	1735.94	1743.6	1705.69	1690.65	1796.36	1802.45	1807.2	1686.27	1355.48	1453.61	1378.91	1435.55	1348.83	1379.23	1378.42	1382.59	1567.55	0.0438496	0.0419074	1.04635	0.295402	0.629798	1567.55	-0.0296641	0.0426975	-0.69475	0.487212	0.999914	1567.55	0.37014	0.0425614	8.69662	3.41908e-18
ENSG00000117115	7	16	9	7	16	9	21	10	25	5	4	10	20	11	14	12	8.43273	11.2129	10.0401	8.0562	18.8223	11.4401	21.084	11.2493	8.19119	10.4576	5.79982	5.84984	16.0862	15.2325	12.9952	9.92292	11.5546	0.719261	0.40122	1.79269	0.0730229	NA	11.5546	0.871065	0.403886	2.15671	0.0310285	NA	11.5546	0.228663	0.378067	0.60482	0.545298
ENSG00000204362	8	11	6	3	5	4	9	6	2	0	2	2	1	2	1	0	9.63741	7.70886	6.69337	3.45266	5.88198	5.08449	9.036	6.74957	0.655295	0	2.89991	1.16997	0.804309	2.76954	0.928226	0	3.96697	-0.0331622	0.612558	-0.0541372	0.956826	NA	3.96697	-0.145983	1.04266	-0.140011	0.888651	NA	3.96697	2.80328	0.898851	3.11873	0.00181632
ENSG00000282843	0	0	0	0	0	0	0	0	0	0	0	0	0	0	0	0	0	0	0	0	0	0	0	0	0	0	0	0	0	0	0	0	0	NA	NA	NA	NA	NA	0	NA	NA	NA	NA	NA	0	NA	NA	NA	NA
ENSG00000142623	29	31	21	28	33	22	26	39	1	0	0	2	0	0	0	1	34.9356	21.725	23.4268	32.2248	38.8211	27.9647	26.104	43.8722	0.327648	0	0	1.16997	0	0	0	0.82691	15.7124	0.299242	0.323555	0.924857	0.35504	NA	15.7124	-0.856106	1.30754	-0.654745	0.512632	0.999914	15.7124	6.87222	1.06118	6.47601	9.41813e-11
ENSG00000142619	11	13	7	15	12	11	12	12	12	2	4	10	5	3	3	8	13.2514	9.11047	7.80893	17.2633	14.1168	13.9824	12.048	13.4991	3.93177	4.18305	5.79982	5.84984	4.02154	4.15431	2.78468	6.61528	8.65129	0.198055	0.422697	0.468549	0.639392	NA	8.65129	-0.125614	0.535078	-0.234758	0.814397	NA	8.65129	1.58904	0.494425	3.2139	0.00130943
ENSG00000266634	0	0	0	0	0	0	0	0	0	0	0	0	0	0	0	0	0	0	0	0	0	0	0	0	0	0	0	0	0	0	0	0	0	NA	NA	NA	NA	NA	0	NA	NA	NA	NA	NA	0	NA	NA	NA	NA
ENSG00000159339	0	1	3	1	1	3	2	3	1	0	1	0	1	0	1	1	0	0.700806	3.34669	1.15089	1.1764	3.81337	2.008	3.37478	0.327648	0	1.44995	0	0.804309	0	0.928226	0.82691	1.24425	1.0159	1.13686	0.893604	0.371534	NA	1.24425	0.794608	1.45568	0.545868	0.585157	NA	1.24425	1.90313	1.26306	1.50675	0.131874
ENSG00000276747	0	0	0	0	0	0	0	0	0	0	0	0	0	0	0	0	0	0	0	0	0	0	0	0	0	0	0	0	0	0	0	0	0	NA	NA	NA	NA	NA	0	NA	NA	NA	NA	NA	0	NA	NA	NA	NA
ENSG00000227751	0	1	0	0	1	1	1	0	0	1	0	1	1	0	1	1	0	0.700806	0	0	1.1764	1.27112	1.004	0	0	2.09153	0	0.584984	0.804309	0	0.928226	0.82691	0.586767	1.46977	1.79145	0.820439	0.411966	NA	0.586767	0.554161	1.71165	0.323758	0.746121	NA	0.586767	0.337423	1.70352	0.198073	0.842988
ENSG00000179051	8844	15037	9729	9812	9699	8767	10707	9460	26915	4118	5993	15193	11169	6772	10069	11048	10654.2	10538	10853.3	11292.5	11409.9	11143.9	10749.8	10641.8	8818.64	8612.9	8689.58	8887.67	8983.32	9377.66	9346.3	9135.7	9945.95	0.0202526	0.0322907	0.627196	0.530531	0.792279	9945.95	0.0719528	0.032511	2.21318	0.026885	0.355226	9945.95	0.25457	0.0323753	7.86307	3.74826e-15
ENSG00000074964	488	770	491	509	480	428	561	572	1343	210	307	602	552	293	399	506	587.882	539.62	547.741	585.801	564.67	544.041	563.244	643.459	440.031	439.22	445.136	352.161	443.978	405.737	370.362	418.416	493.219	0.0372509	0.0835912	0.445631	0.655864	0.859688	493.219	-0.0195234	0.0862688	-0.226309	0.820961	0.999914	493.219	0.497366	0.0852354	5.83521	5.3724e-09
ENSG00000236648	0	0	1	0	0	0	0	0	0	0	0	0	0	0	0	0	0	0	1.11556	0	0	0	0	0	0	0	0	0	0	0	0	0	0.0697226	-0.561381	4.32794	-0.129711	0.896795	NA	0.0697226	0	4.32804	0	1	NA	0.0697226	0	4.32804	0	1
ENSG00000117148	10	7	8	7	9	7	7	8	23	3	5	8	5	5	6	4	12.0468	4.90564	8.9245	8.0562	10.5876	8.89786	7.028	8.99943	7.5359	6.27458	7.24977	4.67988	4.02154	6.92385	5.56935	3.30764	7.18803	0.105153	0.485172	0.216734	0.828416	NA	7.18803	-0.432761	0.525205	-0.823985	0.409948	NA	7.18803	0.887454	0.524157	1.69311	0.090435
ENSG00000284653	0	0	0	0	0	0	0	0	0	0	0	0	0	0	0	0	0	0	0	0	0	0	0	0	0	0	0	0	0	0	0	0	0	NA	NA	NA	NA	NA	0	NA	NA	NA	NA	NA	0	NA	NA	NA	NA
ENSG00000261781	0	0	0	0	0	0	0	0	0	0	0	0	0	0	0	0	0	0	0	0	0	0	0	0	0	0	0	0	0	0	0	0	0	NA	NA	NA	NA	NA	0	NA	NA	NA	NA	NA	0	NA	NA	NA	NA
ENSG00000117154	0	4	0	0	2	0	0	2	8	0	3	1	1	0	1	2	0	2.80322	0	0	2.35279	0	0	2.24986	2.62118	0	4.34986	0.584984	0.804309	0	0.928226	1.65382	1.14677	0.446684	1.50457	0.296885	0.766554	NA	1.14677	-1.10473	1.38919	-0.795231	0.426479	NA	1.14677	0.348988	1.47928	0.235918	0.813496
ENSG00000280222	0	0	0	0	0	0	0	0	0	0	0	0	0	0	0	0	0	0	0	0	0	0	0	0	0	0	0	0	0	0	0	0	0	NA	NA	NA	NA	NA	0	NA	NA	NA	NA	NA	0	NA	NA	NA	NA
ENSG00000230035	0	0	0	0	0	0	0	0	0	0	0	0	0	0	0	0	0	0	0	0	0	0	0	0	0	0	0	0	0	0	0	0	0	NA	NA	NA	NA	NA	0	NA	NA	NA	NA	NA	0	NA	NA	NA	NA
ENSG00000225387	0	0	0	0	0	0	0	0	1	0	0	1	0	0	0	0	0	0	0	0	0	0	0	0	0.327648	0	0	0.584984	0	0	0	0	0.0570395	0	4.32794	0	1	NA	0.0570395	-1.12435	4.30265	-0.261315	0.793849	NA	0.0570395	0	4.32804	0	1
ENSG00000179023	14	29	12	6	15	26	15	30	45	5	9	25	33	23	19	21	16.8655	20.3234	13.3867	6.90531	17.6459	33.0492	15.06	33.7478	14.7441	10.4576	13.0496	14.6246	26.5422	31.8497	17.6363	17.3651	18.9533	0.746764	0.363694	2.05328	0.0400458	NA	18.9533	0.743274	0.357124	2.08128	0.0374083	0.434008	18.9533	0.102988	0.343562	0.299765	0.764357
ENSG00000235282	0	0	0	0	0	0	0	0	0	0	0	1	0	0	0	0	0	0	0	0	0	0	0	0	0	0	0	0.584984	0	0	0	0	0.0365615	0	4.32794	0	1	NA	0.0365615	-0.773534	4.31274	-0.17936	0.857655	NA	0.0365615	0	4.32804	0	1
ENSG00000225478	0	0	0	0	0	0	0	0	0	0	0	0	0	0	0	0	0	0	0	0	0	0	0	0	0	0	0	0	0	0	0	0	0	NA	NA	NA	NA	NA	0	NA	NA	NA	NA	NA	0	NA	NA	NA	NA
ENSG00000009709	109	121	92	88	81	67	78	95	315	50	62	163	107	74	70	139	131.31	84.7975	102.632	101.278	95.2881	85.1652	78.312	106.868	103.209	104.576	89.8972	95.3525	86.061	102.473	64.9758	114.94	96.696	-0.188052	0.173673	-1.0828	0.278898	0.615619	96.696	-0.0985825	0.170329	-0.578778	0.562739	0.999914	96.696	-0.00877677	0.17463	-0.0502593	0.959916
ENSG00000179002	0	0	0	1	0	1	0	0	0	0	1	0	0	0	0	1	0	0	0	1.15089	0	1.27112	0	0	0	0	1.44995	0	0	0	0	0.82691	0.29368	0.159948	2.8204	0.0567111	0.954775	NA	0.29368	-0.0348525	2.79657	-0.0124626	0.990057	NA	0.29368	0.245562	2.82043	0.0870655	0.930619
ENSG00000255275	382	664	406	414	384	379	469	418	1615	256	385	833	655	410	519	633	460.186	465.335	452.918	476.467	451.736	481.756	470.876	470.22	529.151	535.43	558.233	487.292	526.822	567.755	481.749	523.434	496.21	0.0147754	0.0704019	0.209872	0.833768	0.939642	496.21	-0.00168945	0.0664284	-0.0254327	0.97971	0.999914	496.21	-0.158772	0.0690517	-2.29932	0.0214868
ENSG00000159423	500	850	525	562	541	460	586	542	2230	377	521	1133	858	576	737	883	602.338	595.685	585.67	646.798	636.431	584.717	588.344	609.711	730.654	788.505	755.426	662.787	690.097	797.627	684.102	730.161	668.066	-0.00555527	0.0697282	-0.0796704	0.936499	0.979465	668.066	-0.00886154	0.0662469	-0.133765	0.893588	0.999914	668.066	-0.257216	0.068405	-3.76019	0.000169785
ENSG00000265606	0	0	0	0	0	0	0	0	0	0	0	0	0	0	0	1	0	0	0	0	0	0	0	0	0	0	0	0	0	0	0	0.82691	0.0516819	0	4.32794	0	1	NA	0.0516819	0.860481	4.32804	0.198815	0.842407	NA	0.0516819	-0.47578	4.32804	-0.109929	0.912465
ENSG00000221662	0	0	0	0	0	0	0	0	0	0	0	1	0	0	0	0	0	0	0	0	0	0	0	0	0	0	0	0.584984	0	0	0	0	0.0365615	0	4.32794	0	1	NA	0.0365615	-0.773534	4.31274	-0.17936	0.857655	NA	0.0365615	0	4.32804	0	1
ENSG00000169991	542	1014	618	614	591	537	698	597	2198	347	495	1237	893	493	786	818	652.935	710.617	689.417	706.644	695.25	682.593	700.792	671.582	720.17	725.759	717.728	723.626	718.248	682.691	729.585	676.412	700.253	-0.00749307	0.056578	-0.132438	0.894638	0.96309	700.253	-0.0385368	0.0541377	-0.711829	0.47657	0.999914	700.253	-0.0306862	0.0560767	-0.547217	0.584229
ENSG00000272084	417	775	442	433	474	477	533	463	1020	135	234	548	425	169	346	376	502.35	543.124	493.078	498.334	557.612	606.326	535.132	520.842	334.201	282.356	339.289	320.571	341.831	234.026	321.166	310.918	421.322	0.119364	0.0860258	1.38753	0.165279	0.482554	421.322	-0.0783896	0.0918897	-0.853084	0.393613	0.999914	421.322	0.860569	0.0894181	9.62409	6.32615e-22
ENSG00000127481	8741	16466	11239	10200	11979	10314	12056	10028	20252	2903	5235	12190	9084	4514	8481	8480	10530.1	11539.5	12537.8	11739	14092.1	13110.4	12104.2	11280.8	6635.52	6071.7	7590.51	7130.96	7306.34	6250.85	7872.28	7012.2	9550.26	0.126209	0.0774745	1.62904	0.103305	0.379134	9550.26	0.0521928	0.0778716	0.670242	0.502703	0.999914	9550.26	0.830197	0.0776371	10.6933	1.09414e-26
ENSG00000230424	13	34	20	34	20	26	21	16	75	10	14	52	39	28	30	40	15.6608	23.8274	22.3112	39.1301	23.5279	33.0492	21.084	17.9989	24.5736	20.9153	20.2994	30.4192	31.368	38.7735	27.8468	33.0764	26.4914	-0.0865587	0.29627	-0.292161	0.770163	NA	26.4914	0.381903	0.27515	1.38798	0.165144	0.832707	26.4914	-0.453762	0.286571	-1.58342	0.113326
ENSG00000127463	3667	6048	3828	3922	3679	3304	4101	3706	13328	2182	2935	8137	5261	3142	4791	4985	4417.55	4238.47	4270.37	4513.77	4327.96	4199.79	4117.4	4168.98	4366.89	4563.71	4255.62	4760.02	4231.47	4350.94	4447.13	4122.15	4334.51	-0.0522068	0.0411981	-1.26721	0.205079	0.534648	4334.51	-0.0666008	0.0408921	-1.6287	0.103378	0.718685	4334.51	-0.0282451	0.0411366	-0.686617	0.492324
ENSG00000053372	1252	2187	1315	1344	1417	1327	1602	1598	3801	543	832	2099	1533	973	1413	1370	1508.25	1532.66	1466.96	1546.79	1666.95	1686.78	1608.41	1797.64	1245.39	1135.7	1206.36	1227.88	1233.01	1347.38	1311.58	1132.87	1415.91	0.158123	0.0545108	2.90077	0.00372242	0.0466529	1415.91	0.0489033	0.0556093	0.879409	0.37918	0.998489	1415.91	0.431728	0.054956	7.85588	3.96974e-15
ENSG00000211454	30	64	37	27	29	26	25	32	124	11	26	37	41	34	23	43	36.1403	44.8516	41.2758	31.0739	34.1155	33.0492	25.1	35.9977	40.6283	23.0068	37.6988	21.6444	32.9767	47.0821	21.3492	35.5571	33.8467	-0.275126	0.273674	-1.00531	0.314749	0.646617	33.8467	0.093894	0.269305	0.348652	0.72735	0.999914	33.8467	-0.0769405	0.275647	-0.279127	0.780148
ENSG00000162482	41	60	30	31	26	28	29	27	101	16	27	36	42	21	22	43	49.3917	42.0483	33.4669	35.6775	30.5863	35.5914	29.116	30.3731	33.0924	33.4644	39.1488	21.0594	33.781	29.0801	20.421	35.5571	33.241	-0.359453	0.253731	-1.41667	0.15658	0.469689	33.241	-0.0384663	0.252778	-0.152174	0.87905	0.999914	33.241	0.0667475	0.26045	0.256277	0.797737
ENSG00000270728	0	0	0	0	0	0	0	0	0	0	0	0	0	0	0	0	0	0	0	0	0	0	0	0	0	0	0	0	0	0	0	0	0	NA	NA	NA	NA	NA	0	NA	NA	NA	NA	NA	0	NA	NA	NA	NA
ENSG00000053371	924	1679	938	1048	874	807	1065	996	3973	621	904	2052	1547	956	1262	1564	1113.12	1176.65	1046.4	1206.13	1028.17	1025.8	1069.26	1120.43	1301.74	1298.84	1310.76	1200.39	1244.27	1323.84	1171.42	1293.29	1183.16	-0.0989502	0.0581098	-1.70281	0.0886028	0.347988	1183.16	-0.0208894	0.0561572	-0.37198	0.709908	0.999914	1183.16	-0.243398	0.0575105	-4.23223	2.31386e-05
ENSG00000200403	1	3	0	3	1	2	4	4	6	1	4	2	5	1	3	3	1.20468	2.10242	0	3.45266	1.1764	2.54225	4.016	4.49971	1.96589	2.09153	5.79982	1.16997	4.02154	1.38477	2.78468	2.48073	2.54331	0.84715	0.909816	0.931123	0.35179	NA	2.54331	0.170016	0.833	0.204101	0.838275	NA	2.54331	0.166159	0.837928	0.198297	0.842813
ENSG00000040487	548	958	538	538	465	423	611	516	1346	220	271	658	496	329	365	534	660.163	671.372	600.172	619.177	547.024	537.685	613.444	580.463	441.014	460.136	392.938	384.92	398.937	455.589	338.802	441.57	508.963	-0.162882	0.084043	-1.93808	0.0526136	0.25876	508.963	-0.0377182	0.0872862	-0.43212	0.665654	0.999914	508.963	0.485698	0.0863679	5.6236	1.87022e-08
ENSG00000077549	4604	7983	4691	4906	4787	4430	5594	4779	19599	3018	4294	11562	7802	4704	7194	7799	5546.33	5594.53	5233.1	5646.25	5631.41	5631.07	5616.37	5376.03	6421.57	6312.22	6226.11	6763.59	6275.22	6513.95	6677.66	6449.07	5994.66	0.0149647	0.0371681	0.402624	0.687225	0.875082	5994.66	0.008135	0.0366134	0.222186	0.824169	0.999914	5994.66	-0.219475	0.036907	-5.94672	2.73572e-09
ENSG00000240490	0	0	0	0	0	0	0	0	0	0	0	0	0	0	0	0	0	0	0	0	0	0	0	0	0	0	0	0	0	0	0	0	0	NA	NA	NA	NA	NA	0	NA	NA	NA	NA	NA	0	NA	NA	NA	NA
ENSG00000173436	674	1260	786	716	737	663	751	708	2732	471	635	1688	1171	637	1051	1080	811.952	883.015	876.832	824.034	867.004	842.755	754.004	796.449	895.133	985.108	920.721	987.454	941.846	882.098	975.565	893.063	883.565	-0.0635913	0.0615946	-1.03242	0.301877	0.63514	883.565	-0.0296097	0.0592973	-0.499344	0.617537	0.999914	883.565	-0.18374	0.060913	-3.01644	0.00255766
ENSG00000201609	0	0	0	0	0	0	0	0	0	0	0	0	0	0	0	0	0	0	0	0	0	0	0	0	0	0	0	0	0	0	0	0	0	NA	NA	NA	NA	NA	0	NA	NA	NA	NA	NA	0	NA	NA	NA	NA
ENSG00000235185	0	1	0	0	0	0	1	0	0	0	0	0	0	0	0	0	0	0.700806	0	0	0	0	1.004	0	0	0	0	0	0	0	0	0	0.10655	0.159953	4.32794	0.0369583	0.970518	NA	0.10655	0	4.32804	0	1	NA	0.10655	0.966902	4.32804	0.223404	0.823221
ENSG00000158747	555	986	639	584	534	485	613	576	2642	436	568	1275	1012	655	804	977	668.595	690.994	712.844	672.117	628.196	616.495	615.452	647.959	865.645	911.905	823.574	745.855	813.96	907.024	746.293	807.891	742.175	-0.130662	0.0705345	-1.85245	0.0639605	0.289811	742.175	-0.0269403	0.0669613	-0.402327	0.687443	0.999914	742.175	-0.38018	0.069384	-5.47936	4.26878e-08
ENSG00000270136	554	1077	671	594	618	547	613	586	2462	432	577	1469	1006	598	959	928	667.391	754.768	748.542	683.626	727.013	695.304	615.452	659.208	806.669	903.539	836.624	859.342	809.135	828.092	890.168	767.372	765.765	-0.087739	0.0689659	-1.27221	0.203299	0.5329	765.765	-0.0407433	0.0659089	-0.618176	0.536459	0.999914	765.765	-0.289815	0.0679816	-4.26314	2.01574e-05
ENSG00000226396	30	52	28	38	32	38	32	48	103	19	14	47	31	18	44	47	36.1403	36.4419	31.2357	43.7337	37.6447	48.3027	32.128	53.9966	33.7477	39.739	20.2994	27.4943	24.9336	24.9258	40.8419	38.8648	35.6544	0.21718	0.248061	0.875508	0.381298	0.70177	35.6544	0.11475	0.2526	0.454273	0.649632	0.999914	35.6544	0.388947	0.249772	1.55721	0.119422
ENSG00000158748	1	7	2	1	0	1	1	5	5	0	3	0	3	3	2	0	1.20468	4.90564	2.23112	1.15089	0	1.27112	1.004	5.62464	1.63824	0	4.34986	0	2.41293	4.15431	1.85645	0	1.98774	-0.328226	1.11792	-0.293605	0.76906	NA	1.98774	0.492317	1.14561	0.429741	0.667384	NA	1.98774	-0.0137627	1.13396	-0.0121369	0.990316
ENSG00000162542	305	534	337	334	337	306	395	419	1076	159	237	514	408	261	322	430	367.426	374.23	375.944	384.396	396.446	388.964	396.58	471.345	352.549	332.553	343.639	300.682	328.158	361.425	298.889	355.571	364.3	0.139222	0.0855652	1.62708	0.10372	0.379571	364.3	0.012425	0.0861104	0.144291	0.885271	0.999914	364.3	0.303452	0.0860106	3.52808	0.000418592
ENSG00000178828	0	0	0	0	0	0	0	0	0	0	0	0	0	1	0	1	0	0	0	0	0	0	0	0	0	0	0	0	0	1.38477	0	0.82691	0.13823	0	4.32794	0	1	NA	0.13823	1.61896	4.31575	0.375127	0.707566	NA	0.13823	-1.23425	4.31575	-0.285988	0.774887
ENSG00000235434	0	0	0	0	0	0	0	0	0	0	0	0	0	0	0	0	0	0	0	0	0	0	0	0	0	0	0	0	0	0	0	0	0	NA	NA	NA	NA	NA	0	NA	NA	NA	NA	NA	0	NA	NA	NA	NA
ENSG00000169914	527	934	629	562	602	496	675	532	1841	284	390	1025	774	446	674	721	634.864	654.553	701.688	646.798	708.191	630.477	677.7	598.462	603.199	593.993	565.482	599.609	622.535	617.607	625.624	596.202	629.812	-0.0119328	0.0629781	-0.189475	0.84972	0.947041	629.812	0.0530697	0.0622086	0.853093	0.393608	0.999914	629.812	0.0881795	0.0630315	1.39897	0.161821
ENSG00000188784	0	0	0	0	0	0	0	0	0	0	0	0	0	0	0	0	0	0	0	0	0	0	0	0	0	0	0	0	0	0	0	0	0	NA	NA	NA	NA	NA	0	NA	NA	NA	NA	NA	0	NA	NA	NA	NA
ENSG00000242688	0	0	0	0	0	0	0	0	0	0	0	0	0	0	0	0	0	0	0	0	0	0	0	0	0	0	0	0	0	0	0	0	0	NA	NA	NA	NA	NA	0	NA	NA	NA	NA	NA	0	NA	NA	NA	NA
ENSG00000188257	0	0	0	2	0	0	0	0	1	0	0	0	0	0	0	0	0	0	0	2.30177	0	0	0	0	0.327648	0	0	0	0	0	0	0	0.164339	-1.45387	4.29037	-0.338868	0.734709	NA	0.164339	-0.491196	4.29291	-0.11442	0.908905	NA	0.164339	0	4.30354	0	1
ENSG00000127472	1	2	2	1	1	1	3	3	1	0	1	2	0	0	1	1	1.20468	1.40161	2.23112	1.15089	1.1764	1.27112	3.012	3.37478	0.327648	0	1.44995	1.16997	0	0	0.928226	0.82691	1.22033	0.582295	1.0895	0.534462	0.593022	NA	1.22033	-0.626019	1.43212	-0.437127	0.662019	NA	1.22033	2.22495	1.33563	1.66585	0.0957441
ENSG00000117215	0	0	0	1	0	0	0	0	0	0	0	1	0	0	0	0	0	0	0	1.15089	0	0	0	0	0	0	0	0.584984	0	0	0	0	0.108492	-0.561389	4.32794	-0.129713	0.896794	NA	0.108492	-0.773534	4.31274	-0.17936	0.857655	NA	0.108492	0	4.32804	0	1
ENSG00000158786	0	0	0	0	0	0	0	0	0	0	0	0	0	0	0	0	0	0	0	0	0	0	0	0	0	0	0	0	0	0	0	0	0	NA	NA	NA	NA	NA	0	NA	NA	NA	NA	NA	0	NA	NA	NA	NA
ENSG00000227066	3	2	2	1	0	0	2	1	7	2	1	3	2	2	4	0	3.61403	1.40161	2.23112	1.15089	0	0	2.008	1.12493	2.29353	4.18305	1.44995	1.75495	1.60862	2.76954	3.7129	0	1.83145	-1.29306	1.19574	-1.08139	0.279525	NA	1.83145	-0.215633	0.960562	-0.224486	0.822379	NA	1.83145	-1.22096	1.19456	-1.0221	0.306733
ENSG00000187980	0	0	0	0	0	0	0	0	0	0	0	0	0	0	0	0	0	0	0	0	0	0	0	0	0	0	0	0	0	0	0	0	0	NA	NA	NA	NA	NA	0	NA	NA	NA	NA	NA	0	NA	NA	NA	NA
ENSG00000225986	0	0	1	0	2	2	0	0	2	0	0	0	0	0	1	0	0	0	1.11556	0	2.35279	2.54225	0	0	0.655295	0	0	0	0	0	0.928226	0	0.474633	1.96041	2.22903	0.879492	0.379134	NA	0.474633	-0.214389	2.30781	-0.0928973	0.925985	NA	0.474633	2.04603	2.22904	0.917896	0.358673
ENSG00000162543	63	98	62	46	60	69	88	69	197	30	42	121	84	54	75	57	75.8946	68.679	69.1648	52.9407	70.5838	87.7075	88.352	77.6201	64.5466	62.7458	60.8981	70.7831	67.5619	74.7775	69.6169	47.1339	69.3129	0.281305	0.173315	1.62309	0.104571	0.381425	69.3129	-0.0310178	0.172019	-0.180316	0.856904	0.999914	69.3129	0.340842	0.172869	1.97168	0.0486462
ENSG00000228105	0	0	0	0	0	0	0	0	0	0	0	0	0	0	0	0	0	0	0	0	0	0	0	0	0	0	0	0	0	0	0	0	0	NA	NA	NA	NA	NA	0	NA	NA	NA	NA	NA	0	NA	NA	NA	NA
ENSG00000284710	0	0	0	0	0	0	0	0	2	0	0	0	0	0	0	0	0	0	0	0	0	0	0	0	0.655295	0	0	0	0	0	0	0	0.040956	0	4.32794	0	1	NA	0.040956	-0.889978	4.30915	-0.206532	0.836375	NA	0.040956	0	4.32804	0	1
ENSG00000158816	1	1	1	0	1	1	2	1	5	2	0	1	3	2	0	1	1.20468	0.700806	1.11556	0	1.1764	1.27112	2.008	1.12493	1.63824	4.18305	0	0.584984	2.41293	2.76954	0	0.82691	1.31357	0.911557	1.32191	0.689574	0.490462	NA	1.31357	0.0583353	1.13866	0.0512315	0.959141	NA	1.31357	-0.0354855	1.17918	-0.0300934	0.975993
ENSG00000226664	0	0	0	0	0	0	0	0	0	0	0	0	0	0	0	0	0	0	0	0	0	0	0	0	0	0	0	0	0	0	0	0	0	NA	NA	NA	NA	NA	0	NA	NA	NA	NA	NA	0	NA	NA	NA	NA
ENSG00000236963	0	1	0	0	0	0	0	0	0	0	0	0	0	0	0	0	0	0.700806	0	0	0	0	0	0	0	0	0	0	0	0	0	0	0.0438004	-0.561381	4.32794	-0.129711	0.896795	NA	0.0438004	0	4.32804	0	1	NA	0.0438004	0	4.32804	0	1
ENSG00000226487	0	0	0	0	0	0	0	0	0	0	0	0	0	0	0	0	0	0	0	0	0	0	0	0	0	0	0	0	0	0	0	0	0	NA	NA	NA	NA	NA	0	NA	NA	NA	NA	NA	0	NA	NA	NA	NA
ENSG00000284641	0	0	0	0	0	0	0	0	0	0	0	0	0	0	0	0	0	0	0	0	0	0	0	0	0	0	0	0	0	0	0	0	0	NA	NA	NA	NA	NA	0	NA	NA	NA	NA	NA	0	NA	NA	NA	NA
ENSG00000284743	0	0	0	0	0	0	0	0	0	0	0	0	0	0	0	0	0	0	0	0	0	0	0	0	0	0	0	0	0	0	0	0	0	NA	NA	NA	NA	NA	0	NA	NA	NA	NA	NA	0	NA	NA	NA	NA
ENSG00000162545	710	1163	679	684	661	692	773	870	1518	235	316	844	581	359	480	549	855.32	815.037	757.467	787.206	777.598	879.617	776.092	978.688	497.369	491.508	458.186	493.727	467.303	497.132	445.548	453.974	651.986	0.0847047	0.0723018	1.17154	0.24138	0.577236	651.986	-0.0675024	0.0772136	-0.87423	0.381993	0.999914	651.986	0.875227	0.0751153	11.6518	2.24729e-31
ENSG00000090432	1225	2092	1321	1282	1252	1222	1472	1332	4448	743	1004	2535	1802	1078	1565	1537	1475.73	1466.09	1473.66	1475.44	1472.85	1553.31	1477.89	1498.4	1457.38	1554	1455.75	1482.94	1449.36	1492.78	1452.67	1270.96	1469.33	0.0267052	0.0498828	0.535359	0.592402	0.826796	1469.33	-0.0690366	0.0492911	-1.40059	0.161337	0.827302	1469.33	0.0859641	0.0498139	1.72571	0.0844002
ENSG00000215520	0	0	0	0	0	0	0	0	0	0	0	0	0	0	0	0	0	0	0	0	0	0	0	0	0	0	0	0	0	0	0	0	0	NA	NA	NA	NA	NA	0	NA	NA	NA	NA	NA	0	NA	NA	NA	NA
ENSG00000183114	16	23	25	11	9	6	17	4	88	16	22	24	36	17	21	26	19.2748	16.1185	27.889	12.6597	10.5876	7.62674	17.068	4.49971	28.833	33.4644	31.899	14.0396	28.9551	23.5411	19.4927	21.4997	19.8405	-0.900325	0.403709	-2.23014	0.0257385	NA	19.8405	-0.154614	0.341567	-0.452661	0.650793	0.999914	19.8405	-1.21202	0.395233	-3.06659	0.00216517
ENSG00000158825	5	6	0	1	1	1	2	1	4	3	0	6	2	1	5	5	6.02338	4.20483	0	1.15089	1.1764	1.27112	2.008	1.12493	1.31059	6.27458	0	3.50991	1.60862	1.38477	4.64113	4.13455	2.48898	-1.03587	1.02742	-1.00822	0.313347	NA	2.48898	0.275608	0.898203	0.306843	0.758963	NA	2.48898	-1.09047	1.01904	-1.07009	0.284577
ENSG00000158828	871	1366	910	923	747	674	822	747	3974	701	851	2245	1570	997	1330	1621	1049.27	957.301	1015.16	1062.27	878.768	856.737	825.288	840.321	1302.07	1466.16	1233.91	1313.29	1262.76	1380.61	1234.54	1340.42	1126.18	-0.261269	0.0593428	-4.40271	1.06906e-05	0.000404024	1126.18	-0.0215139	0.0554716	-0.387837	0.698137	0.999914	1126.18	-0.615963	0.0581718	-10.5887	3.36252e-26
ENSG00000284005	1	2	6	1	1	0	0	1	17	3	4	2	3	5	0	7	1.20468	1.40161	6.69337	1.15089	1.1764	0	0	1.12493	5.57001	6.27458	5.79982	1.16997	2.41293	6.92385	0	5.78837	2.91821	-2.16522	1.3083	-1.65498	0.0979279	NA	2.91821	-0.293283	0.867149	-0.338215	0.735201	NA	2.91821	-2.68003	1.2812	-2.09182	0.0364551
ENSG00000117242	1191	2179	1310	1279	1365	1293	1485	1359	3432	555	741	2130	1437	903	1239	1318	1434.77	1527.06	1461.39	1471.98	1605.78	1643.56	1490.94	1528.78	1124.49	1160.8	1074.42	1246.02	1155.79	1250.45	1150.07	1089.87	1338.51	0.0860113	0.0546826	1.57292	0.115738	0.403057	1338.51	0.00456268	0.0559029	0.0816179	0.934951	0.999914	1338.51	0.435108	0.0553369	7.86289	3.75373e-15
ENSG00000244038	9792	17708	10607	10911	10558	10152	12296	11263	34733	5759	7724	20273	13688	8327	12544	13283	11796.2	12409.9	11832.8	12557.3	12420.4	12904.4	12345.2	12670.1	11380.2	12045.1	11199.4	11859.4	11009.4	11531	11643.7	10983.8	11911.8	0.0504721	0.0349963	1.44221	0.149242	0.458794	11911.8	-0.0411427	0.0350211	-1.1748	0.240076	0.92097	11911.8	0.156699	0.0350066	4.47628	7.59532e-06
ENSG00000117245	15	13	10	7	4	8	14	12	43	7	11	25	13	6	11	11	18.0701	9.11047	11.1556	8.0562	4.70559	10.169	14.056	13.4991	14.0888	14.6407	15.9495	14.6246	10.456	8.30861	10.2105	9.09601	11.6373	-0.0861664	0.413956	-0.208153	0.835109	NA	11.6373	-0.613744	0.390921	-1.56999	0.116417	NA	11.6373	0.158778	0.420298	0.377775	0.705598
ENSG00000235432	0	0	0	0	0	0	0	0	0	0	0	0	0	0	0	0	0	0	0	0	0	0	0	0	0	0	0	0	0	0	0	0	0	NA	NA	NA	NA	NA	0	NA	NA	NA	NA	NA	0	NA	NA	NA	NA
ENSG00000189410	55	110	53	57	57	61	58	68	231	34	54	103	111	59	73	91	66.2572	77.0886	59.1248	65.6005	67.0546	77.5385	58.232	76.4951	75.6866	71.1119	78.2975	60.2534	89.2783	81.7014	67.7605	75.2488	71.6706	0.0394769	0.173363	0.227712	0.81987	0.935223	71.6706	0.146993	0.162923	0.902225	0.366937	0.99538	71.6706	-0.174681	0.16908	-1.03313	0.301544
ENSG00000233069	0	0	0	0	0	0	0	0	0	0	0	0	0	0	0	0	0	0	0	0	0	0	0	0	0	0	0	0	0	0	0	0	0	NA	NA	NA	NA	NA	0	NA	NA	NA	NA	NA	0	NA	NA	NA	NA
ENSG00000127483	7219	12124	7926	7403	7589	6863	8935	7396	28633	4312	6487	17308	11686	6512	10560	11590	8696.56	8496.57	8841.94	8520.01	8927.67	8723.72	8970.74	8319.97	9381.54	9018.66	9405.86	10124.9	9399.15	9017.62	9802.06	9583.89	9076.93	0.0163252	0.0399372	0.408772	0.682707	0.873442	9076.93	-0.00623383	0.0397174	-0.156955	0.875281	0.999914	9076.93	-0.113995	0.0398296	-2.86207	0.00420878
ENSG00000075151	4369	7319	4623	4762	4754	4288	5447	4782	16374	2545	3670	9669	6878	3912	6225	6402	5263.23	5129.2	5157.24	5480.52	5592.59	5450.58	5468.79	5379.41	5364.9	5322.93	5321.33	5656.21	5532.04	5417.22	5778.21	5293.88	5413.02	0.0585088	0.0367741	1.59103	0.111602	0.395826	5413.02	0.0218054	0.0365208	0.597067	0.550462	0.999914	5413.02	-0.00875586	0.0366351	-0.239002	0.811104
ENSG00000251914	0	0	0	0	0	0	0	0	0	0	0	0	0	0	0	0	0	0	0	0	0	0	0	0	0	0	0	0	0	0	0	0	0	NA	NA	NA	NA	NA	0	NA	NA	NA	NA	NA	0	NA	NA	NA	NA
ENSG00000221808	0	0	0	0	0	0	0	0	0	0	0	0	0	0	0	0	0	0	0	0	0	0	0	0	0	0	0	0	0	0	0	0	0	NA	NA	NA	NA	NA	0	NA	NA	NA	NA	NA	0	NA	NA	NA	NA
ENSG00000233072	0	1	0	0	1	0	0	0	0	0	0	0	0	0	0	0	0	0.700806	0	0	1.1764	0	0	0	0	0	0	0	0	0	0	0	0.117325	0.159953	4.32794	0.0369583	0.970518	NA	0.117325	0	4.32804	0	1	NA	0.117325	0.966902	4.32804	0.223404	0.823221
ENSG00000236073	0	1	0	0	0	1	0	0	0	0	0	0	0	0	0	0	0	0.700806	0	0	0	1.27112	0	0	0	0	0	0	0	0	0	0	0.123246	0.159953	4.32794	0.0369583	0.970518	NA	0.123246	0	4.32804	0	1	NA	0.123246	0.966902	4.32804	0.223404	0.823221
ENSG00000235112	0	0	0	0	0	0	0	0	0	0	0	0	0	0	0	0	0	0	0	0	0	0	0	0	0	0	0	0	0	0	0	0	0	NA	NA	NA	NA	NA	0	NA	NA	NA	NA	NA	0	NA	NA	NA	NA
ENSG00000117298	1911	3282	1915	1949	1931	1813	2154	2165	5623	854	1279	2977	2133	1343	1901	2023	2302.14	2300.04	2136.3	2243.08	2271.62	2304.55	2162.62	2435.47	1842.36	1786.16	1854.49	1741.5	1715.59	1859.74	1764.56	1672.84	2024.57	0.0294299	0.0469515	0.626815	0.530781	0.792347	2024.57	-0.0458769	0.0477713	-0.960344	0.336882	0.982359	2024.57	0.390182	0.0474783	8.21812	2.06716e-16
ENSG00000236936	0	0	0	0	0	0	0	0	0	0	0	0	0	0	0	0	0	0	0	0	0	0	0	0	0	0	0	0	0	0	0	0	0	NA	NA	NA	NA	NA	0	NA	NA	NA	NA	NA	0	NA	NA	NA	NA
ENSG00000231105	12	24	13	14	14	18	25	10	26	3	5	19	17	9	9	20	14.4561	16.8193	14.5023	16.1124	16.4696	22.8802	25.1	11.2493	8.51884	6.27458	7.24977	11.1147	13.6732	12.4629	8.35403	16.5382	13.861	0.285397	0.356723	0.800054	0.423679	NA	13.861	0.546121	0.386563	1.41276	0.157725	0.81941	13.861	0.56135	0.363231	1.54544	0.122241
ENSG00000236216	2	6	4	9	9	3	2	6	14	2	2	4	5	1	3	3	2.40935	4.20483	4.46225	10.358	10.5876	3.81337	2.008	6.74957	4.58707	4.18305	2.89991	2.33994	4.02154	1.38477	2.78468	2.48073	4.32966	0.114147	0.653982	0.174541	0.86144	NA	4.32966	-0.354693	0.728167	-0.487103	0.626185	NA	4.32966	1.0514	0.711962	1.47677	0.139738
ENSG00000228823	0	0	0	0	0	0	0	0	0	0	0	0	0	0	0	0	0	0	0	0	0	0	0	0	0	0	0	0	0	0	0	0	0	NA	NA	NA	NA	NA	0	NA	NA	NA	NA	NA	0	NA	NA	NA	NA
ENSG00000236009	1	3	2	0	1	0	1	1	6	0	0	1	2	0	1	1	1.20468	2.10242	2.23112	0	1.1764	0	1.004	1.12493	1.96589	0	0	0.584984	1.60862	0	0.928226	0.82691	0.922385	-0.761829	1.40124	-0.543681	0.586661	NA	0.922385	-0.0176409	1.38549	-0.0127326	0.989841	NA	0.922385	-0.0978106	1.46418	-0.0668021	0.946739
ENSG00000227001	41	62	42	42	52	38	43	35	197	27	31	102	86	44	56	83	49.3917	43.45	46.8536	48.3372	61.1726	48.3027	43.172	39.3725	64.5466	56.4712	44.9486	59.6684	69.1706	60.9298	51.9806	68.6335	53.5251	0.0332461	0.203655	0.163247	0.870324	0.953841	53.5251	0.116051	0.183484	0.632484	0.527071	0.999914	53.5251	-0.396216	0.19517	-2.0301	0.0423462
ENSG00000187952	6	18	14	13	5	7	14	9	51	18	12	18	25	16	8	29	7.22806	12.6145	15.6179	14.9615	5.88198	8.89786	14.056	10.1244	16.71	37.6475	17.3995	10.5297	20.1077	22.1563	7.42581	23.9804	15.3337	-0.36171	0.463573	-0.780264	0.435236	NA	15.3337	-0.0416183	0.40796	-0.102016	0.918744	0.999914	15.3337	-0.899873	0.447421	-2.01125	0.0442996
ENSG00000186543	2	1	0	0	0	0	2	0	2	0	0	1	2	0	3	1	2.40935	0.700806	0	0	0	0	2.008	0	0.655295	0	0	0.584984	1.60862	0	2.78468	0.82691	0.723665	-0.460827	1.78614	-0.258002	0.796405	NA	0.723665	1.47357	1.59751	0.922415	0.356312	NA	0.723665	-1.28774	1.69257	-0.760816	0.446767
ENSG00000142794	578	936	599	606	536	459	662	476	2376	375	536	1366	965	548	886	902	696.303	655.954	668.222	697.437	630.549	583.445	664.648	535.466	778.491	784.322	777.176	799.089	776.158	758.853	822.408	745.873	710.9	-0.166321	0.065276	-2.54797	0.0108353	0.0960644	710.9	-0.0166855	0.0614306	-0.271616	0.785917	0.999914	710.9	-0.360768	0.0642061	-5.61891	1.92171e-08
ENSG00000176378	0	0	0	0	0	0	0	0	0	0	0	0	0	0	0	0	0	0	0	0	0	0	0	0	0	0	0	0	0	0	0	0	0	NA	NA	NA	NA	NA	0	NA	NA	NA	NA	NA	0	NA	NA	NA	NA
ENSG00000162551	15	21	11	15	14	18	13	14	69	16	20	46	37	17	38	42	18.0701	14.7169	12.2712	17.2633	16.4696	22.8802	13.052	15.749	22.6077	33.4644	28.9991	26.9093	29.7594	23.5411	35.2726	34.7302	22.8598	0.122796	0.323896	0.379121	0.704598	NA	22.8598	0.223262	0.262413	0.850805	0.394878	0.999914	22.8598	-0.889166	0.294736	-3.01683	0.00255436
ENSG00000233431	0	0	0	0	0	0	0	0	0	0	0	0	0	0	0	0	0	0	0	0	0	0	0	0	0	0	0	0	0	0	0	0	0	NA	NA	NA	NA	NA	0	NA	NA	NA	NA	NA	0	NA	NA	NA	NA
ENSG00000076864	100	173	121	98	108	103	112	129	500	78	111	273	174	114	147	169	120.468	121.239	134.983	112.787	127.051	130.926	112.448	145.116	163.824	163.139	160.945	159.701	139.95	157.864	136.449	139.748	139.165	0.0715133	0.122023	0.586063	0.557833	0.806869	139.165	-0.183313	0.110862	-1.65352	0.0982245	0.705424	139.165	-0.149564	0.118594	-1.26114	0.207258
ENSG00000090686	2189	3740	2503	2372	2366	2153	2840	2278	8819	1363	1999	5386	3617	2038	3463	3348	2637.04	2621.01	2792.25	2729.9	2783.35	2736.73	2851.36	2562.59	2889.52	2850.75	2898.46	3150.73	2909.18	2822.16	3214.45	2768.49	2826.12	0.021192	0.052094	0.406802	0.684153	0.873784	2826.12	-0.01139	0.051526	-0.221052	0.825052	0.999914	2826.12	-0.0996822	0.0518397	-1.92289	0.0544933
ENSG00000231978	0	0	0	0	0	0	0	0	0	0	0	0	0	0	0	0	0	0	0	0	0	0	0	0	0	0	0	0	0	0	0	0	0	NA	NA	NA	NA	NA	0	NA	NA	NA	NA	NA	0	NA	NA	NA	NA
ENSG00000187942	0	2	1	3	0	2	3	1	6	2	0	0	0	1	1	4	0	1.40161	1.11556	3.45266	0	2.54225	3.012	1.12493	1.96589	4.18305	0	0	0	1.38477	0.928226	3.30764	1.52616	0.172174	1.25022	0.137715	0.890465	NA	1.52616	0.0669167	1.2484	0.0536022	0.957252	NA	1.52616	0.257389	1.24993	0.205922	0.836852
ENSG00000142798	2647	4826	3299	3112	2115	1968	2537	2141	9411	1452	2256	3495	3136	1756	2111	3182	3188.78	3382.09	3680.24	3581.56	2488.08	2501.57	2547.15	2408.47	3083.49	3036.89	3271.1	2044.52	2522.31	2431.65	1959.48	2631.23	2797.41	-0.475956	0.129705	-3.66952	0.00024301	0.00547411	2797.41	-0.25919	0.12978	-1.99715	0.0458089	0.484159	2797.41	0.0592483	0.129928	0.456008	0.648384
ENSG00000232037	0	0	0	1	1	1	0	1	0	0	0	3	1	1	0	2	0	0	0	1.15089	1.1764	1.27112	0	1.12493	0	0	0	1.75495	0.804309	1.38477	0	1.65382	0.645074	1.50038	1.85146	0.810373	0.417726	NA	0.645074	0.725147	1.70179	0.426107	0.67003	NA	0.645074	-0.117018	1.70787	-0.0685167	0.945374
ENSG00000283234	0	0	0	1	0	0	0	0	1	0	0	0	0	0	0	0	0	0	0	1.15089	0	0	0	0	0.327648	0	0	0	0	0	0	0	0.0924083	-0.561387	4.32794	-0.129712	0.896794	NA	0.0924083	-0.491147	4.31748	-0.113758	0.90943	NA	0.0924083	0	4.32804	0	1
ENSG00000219073	0	1	0	0	0	0	0	0	0	0	0	0	0	0	0	0	0	0.700806	0	0	0	0	0	0	0	0	0	0	0	0	0	0	0.0438004	-0.561381	4.32794	-0.129711	0.896795	NA	0.0438004	0	4.32804	0	1	NA	0.0438004	0	4.32804	0	1
ENSG00000285959	92	165	116	117	118	78	150	123	439	76	94	284	171	101	174	158	110.83	115.633	129.405	134.654	138.815	99.1476	150.6	138.366	143.837	158.956	136.296	166.136	137.537	139.862	161.511	130.652	137.015	0.114762	0.135254	0.848498	0.39616	0.713078	137.015	-0.0890897	0.127151	-0.700662	0.483514	0.999914	137.015	-0.103465	0.132174	-0.78279	0.433751
ENSG00000273610	0	0	0	0	0	0	0	0	0	0	0	0	0	0	0	0	0	0	0	0	0	0	0	0	0	0	0	0	0	0	0	0	0	NA	NA	NA	NA	NA	0	NA	NA	NA	NA	NA	0	NA	NA	NA	NA
ENSG00000201919	0	0	0	0	0	0	0	0	0	0	0	0	0	0	0	0	0	0	0	0	0	0	0	0	0	0	0	0	0	0	0	0	0	NA	NA	NA	NA	NA	0	NA	NA	NA	NA	NA	0	NA	NA	NA	NA
ENSG00000142789	0	0	0	0	0	0	0	0	0	0	0	0	0	0	0	0	0	0	0	0	0	0	0	0	0	0	0	0	0	0	0	0	0	NA	NA	NA	NA	NA	0	NA	NA	NA	NA	NA	0	NA	NA	NA	NA
ENSG00000278124	0	0	0	0	0	0	0	0	0	0	0	0	0	0	0	0	0	0	0	0	0	0	0	0	0	0	0	0	0	0	0	0	0	NA	NA	NA	NA	NA	0	NA	NA	NA	NA	NA	0	NA	NA	NA	NA
ENSG00000201273	0	0	0	0	0	0	0	0	0	0	0	0	0	0	0	0	0	0	0	0	0	0	0	0	0	0	0	0	0	0	0	0	0	NA	NA	NA	NA	NA	0	NA	NA	NA	NA	NA	0	NA	NA	NA	NA
ENSG00000228397	0	2	1	0	4	2	2	2	11	4	2	1	2	1	2	3	0	1.40161	1.11556	0	4.70559	2.54225	2.008	2.24986	3.60412	8.3661	2.89991	0.584984	1.60862	1.38477	1.85645	2.48073	2.30053	1.99481	1.15644	1.72495	0.0845361	NA	2.30053	-0.84616	0.899644	-0.94055	0.346936	NA	2.30053	0.617225	0.935114	0.660053	0.50922
ENSG00000218510	285	446	305	307	332	248	358	317	1123	178	277	714	478	278	435	442	343.333	312.559	340.246	353.322	390.564	315.238	359.432	356.602	367.948	372.292	401.637	417.679	384.46	384.966	403.778	365.494	366.847	0.0832837	0.0832495	1.00041	0.317112	0.64843	366.847	-0.0211316	0.0788495	-0.267999	0.7887	0.999914	366.847	-0.111218	0.0815569	-1.36368	0.172668
ENSG00000285721	5012	8434	5428	5129	5180	4772	6189	5420	25065	4050	5679	15472	10534	6047	9311	9806	6037.84	5910.6	6055.27	5902.89	6093.73	6065.8	6213.75	6097.11	8212.49	8470.68	8234.29	9050.88	8472.59	8373.7	8642.71	8108.68	7246.44	0.0340409	0.036003	0.945501	0.344403	0.672091	7246.44	-0.0166037	0.0351385	-0.472521	0.636555	0.999914	7246.44	-0.457125	0.0355898	-12.8443	9.26391e-38
ENSG00000285752	1	0	4	2	2	3	0	3	1	0	0	1	4	1	3	2	1.20468	0	4.46225	2.30177	2.35279	3.81337	0	3.37478	0.327648	0	0	0.584984	3.21724	1.38477	2.78468	1.65382	1.71642	0.306869	1.06162	0.289057	0.772538	NA	1.71642	2.58124	1.25441	2.05773	0.039616	NA	1.71642	0.0182018	1.03098	0.0176548	0.985914
ENSG00000285794	75	140	90	85	102	64	100	93	349	63	92	240	136	84	104	118	90.3507	98.1128	100.401	97.8253	119.992	81.3519	100.4	104.618	114.349	131.766	133.396	140.396	109.386	116.321	96.5355	97.5754	108.299	0.0722986	0.144258	0.501176	0.616247	0.839064	108.299	-0.30137	0.134042	-2.24833	0.0245554	0.337257	108.299	-0.035907	0.141848	-0.253138	0.800161
ENSG00000070831	5009	8430	5433	5123	5174	4775	6185	5481	25057	4051	5674	15467	10529	6045	9300	9805	6034.22	5907.79	6060.85	5895.99	6086.68	6069.61	6209.74	6165.73	8209.87	8472.77	8227.04	9047.95	8468.57	8370.93	8632.5	8107.85	7248.01	0.0381243	0.0360077	1.05878	0.289698	0.624715	7248.01	-0.0169044	0.035147	-0.480962	0.630543	0.999914	7248.01	-0.452742	0.0355945	-12.7194	4.61193e-37
ENSG00000230068	0	0	0	0	0	0	1	0	0	0	0	0	0	0	0	0	0	0	0	0	0	0	1.004	0	0	0	0	0	0	0	0	0	0.06275	0.881267	4.32794	0.203623	0.838648	NA	0.06275	0	4.32804	0	1	NA	0.06275	0.966902	4.32804	0.223404	0.823221
ENSG00000271428	0	0	0	0	0	0	0	0	0	0	0	0	0	0	0	0	0	0	0	0	0	0	0	0	0	0	0	0	0	0	0	0	0	NA	NA	NA	NA	NA	0	NA	NA	NA	NA	NA	0	NA	NA	NA	NA
ENSG00000162552	0	11	6	0	5	3	9	3	30	6	5	18	17	8	7	11	0	7.70886	6.69337	0	5.88198	3.81337	9.036	3.37478	9.82943	12.5492	7.24977	10.5297	13.6732	11.0782	6.49758	9.09601	7.31321	0.503492	0.639823	0.786924	0.431327	NA	7.31321	0.0172783	0.518743	0.033308	0.973429	NA	7.31321	-0.846313	0.570672	-1.48301	0.138071
ENSG00000285873	2	8	5	4	4	3	4	8	13	2	6	11	5	3	4	3	2.40935	5.60645	5.57781	4.60354	4.70559	3.81337	4.016	8.99943	4.25942	4.18305	8.69973	6.43483	4.02154	4.15431	3.7129	2.48073	4.85488	0.214281	0.611256	0.350558	0.72592	NA	4.85488	-0.691942	0.607462	-1.13907	0.254674	NA	4.85488	0.604554	0.632352	0.95604	0.339052
ENSG00000266564	0	0	0	0	0	0	0	0	0	0	0	0	0	0	0	0	0	0	0	0	0	0	0	0	0	0	0	0	0	0	0	0	0	NA	NA	NA	NA	NA	0	NA	NA	NA	NA	NA	0	NA	NA	NA	NA
ENSG00000234397	1	4	3	1	3	2	3	3	3	1	0	6	2	6	4	3	1.20468	2.80322	3.34669	1.15089	3.52919	2.54225	3.012	3.37478	0.982943	2.09153	0	3.50991	1.60862	8.30861	3.7129	2.48073	2.72868	0.511043	0.867871	0.588846	0.555964	NA	2.72868	1.12848	0.838769	1.34541	0.178494	NA	2.72868	-0.274741	0.802742	-0.342253	0.732161
ENSG00000279625	0	0	0	0	0	0	0	0	0	0	0	0	0	0	0	0	0	0	0	0	0	0	0	0	0	0	0	0	0	0	0	0	0	NA	NA	NA	NA	NA	0	NA	NA	NA	NA	NA	0	NA	NA	NA	NA
ENSG00000184677	2132	3535	2442	2395	2227	1897	2365	1932	7277	1098	1623	4216	2973	1563	2736	2819	2568.37	2477.35	2724.2	2756.37	2619.84	2411.32	2374.46	2173.36	2384.29	2296.49	2353.28	2466.29	2391.21	2164.39	2539.63	2331.06	2439.49	-0.135304	0.0577583	-2.34258	0.0191508	0.138908	2439.49	-0.0121879	0.0576883	-0.211272	0.832675	0.999914	2439.49	0.0211207	0.057849	0.3651	0.715037
ENSG00000237200	1	7	5	4	3	1	2	13	6	1	1	6	4	1	4	4	1.20468	4.90564	5.57781	4.60354	3.52919	1.27112	2.008	14.6241	1.96589	2.09153	1.44995	3.50991	3.21724	1.38477	3.7129	3.30764	3.64774	0.378689	0.750569	0.504536	0.613885	NA	3.64774	0.345698	0.825101	0.418976	0.675233	NA	3.64774	0.845657	0.775577	1.09036	0.275555
ENSG00000070886	0	5	3	2	2	2	4	1	10	1	1	7	1	1	2	0	0	3.50403	3.34669	2.30177	2.35279	2.54225	4.016	1.12493	3.27648	2.09153	1.44995	4.09489	0.804309	1.38477	1.85645	0	2.13418	0.0850225	0.911696	0.0932575	0.925699	NA	2.13418	-1.63585	1.0238	-1.59782	0.110084	NA	2.13418	1.40234	1.06082	1.32194	0.186189
ENSG00000276835	0	0	0	0	0	0	0	0	0	0	0	0	0	0	0	0	0	0	0	0	0	0	0	0	0	0	0	0	0	0	0	0	0	NA	NA	NA	NA	NA	0	NA	NA	NA	NA	NA	0	NA	NA	NA	NA
ENSG00000173372	0	0	0	0	0	0	0	0	0	0	0	0	0	0	0	0	0	0	0	0	0	0	0	0	0	0	0	0	0	0	0	0	0	NA	NA	NA	NA	NA	0	NA	NA	NA	NA	NA	0	NA	NA	NA	NA
ENSG00000159189	0	0	0	0	0	0	0	0	0	0	0	0	0	0	0	0	0	0	0	0	0	0	0	0	0	0	0	0	0	0	0	0	0	NA	NA	NA	NA	NA	0	NA	NA	NA	NA	NA	0	NA	NA	NA	NA
ENSG00000173369	0	0	0	0	0	0	0	0	0	0	0	0	0	0	0	0	0	0	0	0	0	0	0	0	0	0	0	0	0	0	0	0	0	NA	NA	NA	NA	NA	0	NA	NA	NA	NA	NA	0	NA	NA	NA	NA
ENSG00000133216	1997	3138	2110	2166	2068	1815	2330	2160	7588	1202	1684	4209	2879	1815	2580	2902	2405.74	2199.13	2353.84	2492.82	2432.79	2307.09	2339.32	2429.85	2486.19	2514.01	2441.72	2462.2	2315.61	2513.36	2394.82	2399.69	2405.51	0.0117463	0.0433916	0.270705	0.786618	0.921662	2405.51	-0.0429371	0.0427482	-1.00442	0.315177	0.967417	2405.51	-0.0151242	0.0431946	-0.35014	0.726233
ENSG00000265422	0	0	0	0	0	0	0	0	0	0	0	0	0	0	0	0	0	0	0	0	0	0	0	0	0	0	0	0	0	0	0	0	0	NA	NA	NA	NA	NA	0	NA	NA	NA	NA	NA	0	NA	NA	NA	NA
ENSG00000225952	0	0	0	0	0	0	0	0	0	0	0	0	0	0	0	0	0	0	0	0	0	0	0	0	0	0	0	0	0	0	0	0	0	NA	NA	NA	NA	NA	0	NA	NA	NA	NA	NA	0	NA	NA	NA	NA
ENSG00000264014	0	0	0	0	0	0	0	0	0	0	0	0	0	0	0	0	0	0	0	0	0	0	0	0	0	0	0	0	0	0	0	0	0	NA	NA	NA	NA	NA	0	NA	NA	NA	NA	NA	0	NA	NA	NA	NA
ENSG00000215906	0	0	0	0	0	0	0	0	0	0	0	0	0	0	0	0	0	0	0	0	0	0	0	0	0	0	0	0	0	0	0	0	0	NA	NA	NA	NA	NA	0	NA	NA	NA	NA	NA	0	NA	NA	NA	NA
ENSG00000227868	1	4	1	4	4	1	1	1	4	2	0	2	0	1	2	1	1.20468	2.80322	1.11556	4.60354	4.70559	1.27112	1.004	1.12493	1.31059	4.18305	0	1.16997	0	1.38477	1.85645	0.82691	1.78527	-0.290599	1.00504	-0.289142	0.772473	NA	1.78527	-0.567335	1.14966	-0.493481	0.621673	NA	1.78527	1.05666	1.14341	0.924127	0.35542
ENSG00000004487	3272	5758	3420	3567	3385	3036	4110	3544	15833	2487	3445	9321	6376	3761	5518	5957	3941.7	4035.24	3815.22	4105.21	3982.1	3859.13	4126.44	3986.75	5187.65	5201.62	4995.09	5452.64	5128.27	5208.12	5121.95	4925.9	4567.06	0.00533841	0.0379812	0.140554	0.888222	0.960296	4567.06	-0.0342905	0.036907	-0.929104	0.352835	0.990867	4567.06	-0.352252	0.0375096	-9.39099	5.94381e-21
ENSG00000240553	95	167	94	105	108	78	92	90	361	52	96	244	145	86	140	174	114.444	117.035	104.863	120.843	127.051	99.1476	92.368	101.244	118.281	108.759	139.196	142.736	116.625	119.09	129.952	143.882	118.47	-0.127899	0.140571	-0.909853	0.3629	0.687921	118.47	-0.0038299	0.130588	-0.0293281	0.976603	0.999914	118.47	-0.287452	0.137968	-2.08347	0.0372087
ENSG00000263793	0	0	0	0	0	0	0	0	0	0	0	0	0	0	0	0	0	0	0	0	0	0	0	0	0	0	0	0	0	0	0	0	0	NA	NA	NA	NA	NA	0	NA	NA	NA	NA	NA	0	NA	NA	NA	NA
ENSG00000266802	0	0	0	0	0	0	0	0	0	0	0	0	0	0	0	0	0	0	0	0	0	0	0	0	0	0	0	0	0	0	0	0	0	NA	NA	NA	NA	NA	0	NA	NA	NA	NA	NA	0	NA	NA	NA	NA
ENSG00000169641	2229	3719	2430	2454	2553	2099	2686	2269	8866	1400	2075	5471	3677	2147	3440	3433	2685.22	2606.3	2710.82	2824.27	3003.34	2668.09	2696.74	2552.46	2904.92	2928.14	3008.66	3200.45	2957.44	2973.1	3193.1	2838.78	2859.49	0.0131419	0.0531061	0.247466	0.804548	0.929347	2859.49	-0.0110698	0.0524905	-0.210892	0.832972	0.999914	2859.49	-0.131427	0.0528311	-2.48768	0.0128578
ENSG00000229010	0	0	0	0	0	0	0	0	0	0	0	0	0	0	0	0	0	0	0	0	0	0	0	0	0	0	0	0	0	0	0	0	0	NA	NA	NA	NA	NA	0	NA	NA	NA	NA	NA	0	NA	NA	NA	NA
ENSG00000206935	0	0	0	0	0	0	0	0	0	0	0	0	0	0	0	0	0	0	0	0	0	0	0	0	0	0	0	0	0	0	0	0	0	NA	NA	NA	NA	NA	0	NA	NA	NA	NA	NA	0	NA	NA	NA	NA
ENSG00000252578	0	1	0	0	0	0	0	0	0	0	0	0	0	0	0	0	0	0.700806	0	0	0	0	0	0	0	0	0	0	0	0	0	0	0.0438004	-0.561381	4.32794	-0.129711	0.896795	NA	0.0438004	0	4.32804	0	1	NA	0.0438004	0	4.32804	0	1
ENSG00000179546	87	162	107	104	92	95	108	105	200	29	29	92	73	46	77	77	104.807	113.531	119.365	119.692	108.228	120.757	108.432	118.117	65.5295	60.6542	42.0487	53.8186	58.7145	63.6994	71.4734	63.6721	87.0337	-0.00808929	0.14207	-0.0569386	0.954594	0.985262	87.0337	0.16723	0.160077	1.04468	0.296171	0.961733	87.0337	0.822913	0.152551	5.39433	6.87787e-08
ENSG00000215381	0	0	0	0	0	0	0	0	1	2	0	0	0	1	0	0	0	0	0	0	0	0	0	0	0.327648	4.18305	0	0	0	1.38477	0	0	0.368467	0	3.00352	0	1	NA	0.368467	-1.73549	2.92022	-0.594302	0.55231	NA	0.368467	-0.475782	3.00355	-0.158406	0.874137
ENSG00000261326	149	249	186	150	186	183	192	123	315	35	77	135	153	62	128	137	179.497	174.501	207.495	172.633	218.81	232.615	192.768	138.366	103.209	73.2034	111.647	78.9729	123.059	85.8557	118.813	113.287	145.296	0.090869	0.150865	0.602321	0.546961	0.800613	145.296	0.26262	0.162908	1.61207	0.106946	0.725403	145.296	0.810473	0.156055	5.1935	2.06379e-07
ENSG00000284726	4	5	3	3	1	2	1	0	6	2	1	1	3	1	1	4	4.8187	3.50403	3.34669	3.45266	1.1764	2.54225	1.004	0	1.96589	4.18305	1.44995	0.584984	2.41293	1.38477	0.928226	3.30764	2.25388	-1.71322	0.995167	-1.72154	0.0851521	NA	2.25388	0.247682	0.905235	0.27361	0.784384	NA	2.25388	-0.85637	1.04336	-0.820779	0.411772
ENSG00000125944	4965	8381	5620	5273	5255	4605	5860	4941	24934	3918	5246	14896	10055	6052	9780	9909	5981.22	5873.45	6269.46	6068.62	6181.96	5853.52	5883.44	5558.27	8169.57	8194.6	7606.46	8713.93	8087.32	8380.62	9078.05	8193.85	7130.9	-0.0430632	0.0479809	-0.897506	0.369449	0.692995	7130.9	0.044598	0.0473399	0.942081	0.346151	0.9867	7130.9	-0.523146	0.0476795	-10.9721	5.20219e-28
ENSG00000125945	860	1317	950	901	853	703	972	767	3739	631	801	2248	1617	981	1413	1492	1036.02	922.961	1059.78	1036.95	1003.47	893.599	975.888	862.82	1225.07	1319.75	1161.41	1315.04	1300.57	1358.46	1311.58	1233.75	1126.07	-0.113787	0.0636917	-1.78653	0.0740129	0.314808	1126.07	0.050707	0.0608189	0.833738	0.404429	0.999914	1126.07	-0.475638	0.0625769	-7.60086	2.94175e-14
ENSG00000249087	132	194	164	118	119	127	114	96	410	63	84	248	176	71	114	155	159.017	135.956	182.952	135.805	139.991	161.433	114.456	107.993	134.336	131.766	121.796	145.076	141.558	98.3186	105.818	128.171	134.028	-0.228986	0.147599	-1.5514	0.120805	0.413882	134.028	-0.166866	0.146998	-1.13516	0.256308	0.935836	134.028	0.123629	0.149946	0.824492	0.40966
ENSG00000201405	8	11	11	6	6	10	6	10	22	3	1	19	10	8	8	7	9.63741	7.70886	12.2712	6.90531	7.05838	12.7112	6.024	11.2493	7.20825	6.27458	1.44995	11.1147	8.04309	11.0782	7.42581	5.78837	8.24678	0.0186265	0.486289	0.0383034	0.969446	NA	8.24678	0.13475	0.488833	0.275656	0.782812	NA	8.24678	0.216145	0.490962	0.440249	0.659757
ENSG00000271420	0	1	0	0	0	0	1	0	1	0	0	2	0	0	1	0	0	0.700806	0	0	0	0	1.004	0	0.327648	0	0	1.16997	0	0	0.928226	0	0.258165	0.159946	2.64636	0.0604402	0.951805	NA	0.258165	-0.835395	2.5848	-0.323196	0.746547	NA	0.258165	0.245563	2.64638	0.0927919	0.926069
ENSG00000204219	45	78	58	52	60	41	56	63	388	49	97	198	143	78	161	166	54.2104	54.6628	64.7026	59.8461	70.5838	52.116	56.224	70.8705	127.127	102.485	140.646	115.827	115.016	108.012	149.444	137.267	92.44	0.103852	0.175994	0.590086	0.555133	0.805804	92.44	0.0655493	0.142339	0.460515	0.645146	0.999914	92.44	-1.03649	0.160614	-6.45326	1.09473e-10
ENSG00000232482	0	0	0	0	0	0	0	0	0	0	0	0	0	0	0	0	0	0	0	0	0	0	0	0	0	0	0	0	0	0	0	0	0	NA	NA	NA	NA	NA	0	NA	NA	NA	NA	NA	0	NA	NA	NA	NA
ENSG00000088280	919	1551	948	1044	898	796	1012	866	4582	734	995	2666	1656	1080	1613	1768	1107.1	1086.95	1057.55	1201.52	1056.4	1011.81	1016.05	974.188	1501.28	1535.18	1442.7	1559.57	1331.94	1495.55	1497.23	1461.98	1271.06	-0.132618	0.0556182	-2.38444	0.0171051	0.12969	1271.06	-0.0650407	0.0521504	-1.24718	0.212333	0.892789	1271.06	-0.509759	0.0544238	-9.36648	7.49949e-21
ENSG00000007968	329	592	370	374	387	313	427	353	2257	363	488	1313	948	601	830	934	396.338	414.877	412.758	430.431	455.265	397.861	428.708	397.1	739.501	759.224	707.578	768.084	762.485	832.246	770.427	772.334	590.326	0.0216012	0.0693771	0.31136	0.755527	0.907693	590.326	0.0708999	0.0584461	1.21308	0.225098	0.906298	590.326	-0.896844	0.0646126	-13.8803	8.33691e-44
ENSG00000235052	2	10	1	3	7	5	4	3	11	0	0	8	5	1	5	5	2.40935	7.00806	1.11556	3.45266	8.23478	6.35561	4.016	3.37478	3.60412	0	0	4.67988	4.02154	1.38477	4.64113	4.13455	3.65205	0.558571	0.744534	0.75023	0.453116	NA	3.65205	0.418095	0.776512	0.538427	0.590283	NA	3.65205	0.573879	0.739824	0.775697	0.437928
ENSG00000117318	1895	3071	1946	1834	1256	1266	1706	1490	16087	2633	3281	7149	5827	3804	4261	6390	2282.86	2152.17	2170.88	2110.72	1477.55	1609.24	1712.82	1676.14	5270.87	5506.99	4757.3	4182.05	4686.71	5267.66	3955.17	5283.95	3381.44	-0.428146	0.0862902	-4.96169	6.9882e-07	3.93546e-05	3381.44	-0.037894	0.0839826	-0.451213	0.651836	0.999914	3381.44	-1.5667	0.0854654	-18.3315	4.64355e-75
ENSG00000285802	0	1	0	0	0	0	0	0	1	0	0	2	2	2	0	0	0	0.700806	0	0	0	0	0	0	0.327648	0	0	1.16997	1.60862	2.76954	0	0	0.411036	-0.561401	2.41973	-0.23201	0.81653	NA	0.411036	1.01445	2.22835	0.455245	0.648933	NA	0.411036	-2.33083	2.30119	-1.01288	0.311116
ENSG00000197880	0	0	0	0	0	0	0	0	0	1	0	0	1	0	0	0	0	0	0	0	0	0	0	0	0	2.09153	0	0	0.804309	0	0	0	0.18099	0	4.17604	0	1	NA	0.18099	-0.087621	4.15906	-0.0210675	0.983192	NA	0.18099	-0.47578	4.17613	-0.113928	0.909295
ENSG00000229239	0	0	0	0	0	0	0	0	0	0	0	0	0	0	0	0	0	0	0	0	0	0	0	0	0	0	0	0	0	0	0	0	0	NA	NA	NA	NA	NA	0	NA	NA	NA	NA	NA	0	NA	NA	NA	NA
ENSG00000142676	23708	44910	24698	25848	27030	25617	32474	28570	80908	13256	18219	49550	32779	20068	30923	31399	28560.5	31473.2	27552.1	29748.1	31798	32562.4	32603.9	32139.2	26509.3	27725.3	26416.7	28986	26364.4	27789.5	28703.5	25964.1	29056	0.137705	0.0446862	3.0816	0.0020589	0.0304391	29056	-0.0109367	0.0447184	-0.244567	0.806791	0.999914	29056	0.246692	0.0446902	5.52004	3.38919e-08
ENSG00000011007	2318	3909	2482	2441	2414	2155	2651	2350	8620	1450	2011	5128	3443	2113	3056	3331	2792.44	2739.45	2768.82	2809.31	2839.82	2739.27	2661.6	2643.58	2824.32	3032.71	2915.86	2999.8	2769.24	2926.02	2836.66	2754.44	2815.83	-0.0295187	0.0384875	-0.766967	0.443101	0.741606	2815.83	-0.0586296	0.0377626	-1.55258	0.120522	0.754224	2815.83	-0.0509726	0.0383074	-1.33062	0.183314
ENSG00000236810	35	76	60	35	44	52	55	33	270	48	50	156	104	57	92	86	42.1637	53.2612	66.9337	40.281	51.7615	66.0984	55.22	37.1226	88.4649	100.393	72.4977	91.2576	83.6481	78.9318	85.3968	71.1142	67.7842	0.0394222	0.198067	0.199035	0.842235	0.943163	67.7842	-0.141927	0.171171	-0.829152	0.407018	0.999914	67.7842	-0.607056	0.18739	-3.23954	0.00119723
ENSG00000057757	1387	2280	1476	1385	1425	1241	1520	1333	5356	818	1172	3001	2132	1314	1886	2074	1670.89	1597.84	1646.57	1593.98	1676.37	1577.46	1526.08	1499.53	1754.88	1710.87	1699.35	1755.54	1714.79	1819.59	1750.63	1715.01	1669.33	-0.0516045	0.0443227	-1.16429	0.244307	0.580316	1669.33	0.00992694	0.0428402	0.23172	0.816756	0.999914	1669.33	-0.155173	0.0438644	-3.53755	0.000403853
ENSG00000011009	4204	7215	4374	4283	3882	3644	4581	4405	12966	2181	2890	6373	5150	3116	4341	5296	5064.46	5056.31	4879.47	4929.24	4566.77	4631.97	4599.32	4955.31	4248.28	4561.62	4190.37	3728.11	4142.19	4314.94	4029.43	4379.31	4517.32	-0.0878842	0.0508692	-1.72765	0.0840511	0.338021	4517.32	0.0159132	0.0510542	0.311693	0.755274	0.999914	4517.32	0.15336	0.0509921	3.00753	0.00263382
ENSG00000117308	883	1738	991	1074	1032	959	1058	998	3131	550	654	1689	1396	711	1172	1244	1063.73	1218	1105.52	1236.05	1214.04	1219.01	1062.23	1122.68	1025.86	1150.34	948.27	988.039	1122.82	984.571	1087.88	1028.68	1098.61	-0.0051171	0.067658	-0.0756318	0.939712	0.980788	1098.61	0.0486051	0.0677546	0.71737	0.473146	0.999914	1098.61	0.124559	0.0677633	1.83814	0.0660414
ENSG00000117305	661	1179	729	751	685	600	784	692	2756	429	587	1706	1157	632	978	1063	796.291	826.25	813.245	864.315	805.832	762.674	787.136	778.45	902.997	897.264	851.123	997.983	930.585	875.174	907.805	879.005	854.758	-0.0743409	0.0587263	-1.26589	0.205553	0.535015	854.758	-0.030476	0.0560628	-0.543604	0.586714	0.999914	854.758	-0.19827	0.057977	-3.41981	0.000626645
ENSG00000179163	1153	2030	1281	1246	1031	980	1337	1141	4342	679	915	2410	1728	1007	1518	1594	1388.99	1422.64	1429.03	1434	1212.86	1245.7	1342.35	1283.54	1422.65	1420.15	1326.71	1409.81	1389.85	1394.46	1409.05	1318.09	1365.62	-0.157165	0.0465352	-3.37734	0.000731909	0.0137231	1365.62	-0.0222876	0.045181	-0.493297	0.621803	0.999914	1365.62	-0.113615	0.0464144	-2.44784	0.0143715
ENSG00000188822	3	9	3	5	4	5	3	5	8	1	1	4	3	3	4	6	3.61403	6.30725	3.34669	5.75443	4.70559	6.35561	3.012	5.62464	2.62118	2.09153	1.44995	2.33994	2.41293	4.15431	3.7129	4.96146	3.90403	0.000747729	0.63293	0.00118138	0.999057	NA	3.90403	0.726088	0.694623	1.0453	0.295885	NA	3.90403	0.364951	0.650619	0.560929	0.574846
ENSG00000229106	4	6	8	6	3	5	6	3	13	1	4	8	5	5	4	6	4.8187	4.20483	8.9245	6.90531	3.52919	6.35561	6.024	3.37478	4.25942	2.09153	5.79982	4.67988	4.02154	6.92385	3.7129	4.96146	5.03671	-0.33737	0.588785	-0.572993	0.566649	NA	5.03671	0.126749	0.583504	0.217221	0.828037	NA	5.03671	0.0159321	0.603337	0.0264066	0.978933
ENSG00000232557	0	0	0	0	0	0	0	0	0	0	0	0	0	0	0	0	0	0	0	0	0	0	0	0	0	0	0	0	0	0	0	0	0	NA	NA	NA	NA	NA	0	NA	NA	NA	NA	NA	0	NA	NA	NA	NA
ENSG00000264926	0	0	0	0	0	0	0	0	0	0	0	0	0	0	0	0	0	0	0	0	0	0	0	0	0	0	0	0	0	0	0	0	0	NA	NA	NA	NA	NA	0	NA	NA	NA	NA	NA	0	NA	NA	NA	NA
ENSG00000230228	0	0	0	0	0	0	0	0	2	0	0	0	0	0	1	0	0	0	0	0	0	0	0	0	0.655295	0	0	0	0	0	0.928226	0	0.0989701	0	4.32794	0	1	NA	0.0989701	-0.168637	4.30915	-0.0391348	0.968783	NA	0.0989701	-0.47578	4.32804	-0.109929	0.912465
ENSG00000189266	3014	5150	3196	2967	3006	2855	3836	3109	14650	2278	3200	8618	6007	3328	5248	5904	3630.89	3609.15	3565.34	3414.68	3536.25	3629.06	3851.34	3497.4	4800.04	4764.49	4639.85	5041.4	4831.48	4608.51	4871.33	4882.08	4198.33	0.0296807	0.040645	0.730243	0.465242	0.755108	4198.33	-0.00512947	0.0394445	-0.130043	0.896533	0.999914	4198.33	-0.403611	0.0400815	-10.0698	7.51659e-24
ENSG00000188529	3413	5506	3727	3320	3442	3158	4085	3474	13736	1984	3129	7890	5857	3146	5210	5884	4111.56	3858.64	4157.7	3820.94	4049.16	4014.21	4101.34	3908	4500.57	4149.59	4536.91	4615.53	4710.84	4356.48	4836.06	4865.54	4287.07	0.0119733	0.0450116	0.266005	0.790235	0.923028	4287.07	0.0742266	0.0444346	1.67047	0.0948271	0.696695	4287.07	-0.225085	0.0447116	-5.03415	4.7998e-07
ENSG00000215905	0	0	0	0	0	0	0	0	0	0	0	0	0	0	0	0	0	0	0	0	0	0	0	0	0	0	0	0	0	0	0	0	0	NA	NA	NA	NA	NA	0	NA	NA	NA	NA	NA	0	NA	NA	NA	NA
ENSG00000225315	1	1	0	1	0	0	0	0	0	0	0	0	0	0	0	0	1.20468	0.700806	0	1.15089	0	0	0	0	0	0	0	0	0	0	0	0	0.191023	-1.86116	3.48777	-0.533625	0.593601	NA	0.191023	0	3.53503	0	1	NA	0.191023	0	3.53503	0	1
ENSG00000142661	64	135	77	97	86	71	74	77	307	45	63	192	104	64	82	116	77.0993	94.6088	85.8983	111.636	101.17	90.2497	74.296	86.6195	100.588	94.1186	91.3471	112.317	83.6481	88.6252	76.1145	95.9215	91.5161	-0.0761379	0.155047	-0.491063	0.623382	0.842861	91.5161	-0.234367	0.148279	-1.58058	0.113974	0.7398	91.5161	0.0283444	0.155255	0.182566	0.855138
ENSG00000230703	0	0	0	0	0	0	0	0	0	0	0	0	0	0	0	0	0	0	0	0	0	0	0	0	0	0	0	0	0	0	0	0	0	NA	NA	NA	NA	NA	0	NA	NA	NA	NA	NA	0	NA	NA	NA	NA
ENSG00000142677	16	16	12	16	10	14	15	13	220	36	36	109	61	39	69	65	19.2748	11.2129	13.3867	18.4142	11.764	17.7957	15.06	14.6241	72.0825	75.2949	52.1984	63.7633	49.0628	54.006	64.0476	53.7491	37.8586	-0.0319473	0.313532	-0.101895	0.91884	0.97359	37.8586	-0.261151	0.199788	-1.30714	0.191166	0.871425	37.8586	-1.90046	0.269531	-7.05099	1.77645e-12
ENSG00000185436	218	386	243	262	244	192	294	223	744	98	150	413	273	166	248	282	262.619	270.511	271.082	301.532	287.041	244.056	295.176	250.859	243.77	204.969	217.493	241.599	219.576	229.872	230.2	233.189	250.221	-0.0329834	0.093515	-0.352707	0.724308	0.891527	250.221	-0.0250953	0.0938947	-0.267271	0.789261	0.999914	250.221	0.243189	0.0949219	2.56199	0.0104075
ENSG00000230023	0	0	0	1	0	0	0	0	0	0	0	0	0	0	0	1	0	0	0	1.15089	0	0	0	0	0	0	0	0	0	0	0	0.82691	0.123612	-0.561388	4.32794	-0.129712	0.896794	NA	0.123612	0.860481	4.32804	0.198815	0.842407	NA	0.123612	-0.47578	4.32804	-0.109929	0.912465
ENSG00000232298	2	0	0	0	1	2	1	0	1	1	0	0	1	0	0	0	2.40935	0	0	0	1.1764	2.54225	1.004	0	0.327648	2.09153	0	0	0.804309	0	0	0	0.647217	1.11486	1.84944	0.602809	0.546635	NA	0.647217	-0.508394	1.94434	-0.261474	0.793727	NA	0.647217	1.99777	1.87753	1.06404	0.287309
ENSG00000158055	3	8	5	4	6	3	3	8	27	2	6	12	14	6	8	8	3.61403	5.60645	5.57781	4.60354	7.05838	3.81337	3.012	8.99943	8.84649	4.18305	8.69973	7.01981	11.2603	8.30861	7.42581	6.61528	6.54026	0.209941	0.569781	0.368459	0.712531	NA	6.54026	0.151662	0.482204	0.314518	0.753127	NA	6.54026	-0.565735	0.526146	-1.07524	0.282266
ENSG00000001460	133	245	150	149	158	113	167	133	647	110	144	366	254	141	252	259	160.222	171.697	167.334	171.482	185.871	143.637	167.668	149.615	211.988	230.068	208.793	214.104	204.294	195.252	233.913	214.17	189.382	-0.0528565	0.108779	-0.485907	0.627033	0.844928	189.382	-0.014701	0.0976625	-0.150528	0.880348	0.999914	189.382	-0.392539	0.105031	-3.73736	0.000185966
ENSG00000001461	644	1151	730	734	743	610	785	665	2591	405	573	1656	1076	674	1014	1053	775.811	806.627	814.36	844.75	874.063	775.385	788.14	748.077	848.935	847.068	830.824	968.734	865.436	933.334	941.221	870.736	845.844	-0.0253689	0.0655233	-0.387173	0.698628	0.87987	845.844	0.0368133	0.0634606	0.580096	0.56185	0.999914	845.844	-0.178554	0.0647517	-2.75751	0.0058243
ENSG00000117602	609	967	716	657	604	594	827	682	2905	506	658	1797	1182	678	1110	1502	733.648	677.679	798.742	756.132	710.544	755.047	830.308	767.201	951.816	1058.31	954.07	1051.22	950.693	938.873	1030.33	1242.02	887.914	0.0502027	0.0840206	0.597504	0.550171	0.802665	887.914	0.057262	0.0811434	0.705689	0.480381	0.999914	887.914	-0.443973	0.0825846	-5.37598	7.61692e-08
ENSG00000264443	0	0	0	0	0	0	0	0	0	0	0	0	0	0	1	0	0	0	0	0	0	0	0	0	0	0	0	0	0	0	0.928226	0	0.0580141	0	4.32794	0	1	NA	0.0580141	0.860481	4.32804	0.198815	0.842407	NA	0.0580141	-0.47578	4.32804	-0.109929	0.912465
ENSG00000184454	16	10	13	13	7	9	5	5	11	2	3	11	6	1	11	4	19.2748	7.00806	14.5023	14.9615	8.23478	11.4401	5.02	5.62464	3.60412	4.18305	4.34986	6.43483	4.82585	1.38477	10.2105	3.30764	7.77293	-0.866153	0.513404	-1.68708	0.0915884	NA	7.77293	0.125888	0.580455	0.216877	0.828304	NA	7.77293	0.552041	0.567472	0.972807	0.330649
ENSG00000227312	0	0	0	0	0	0	0	0	0	0	0	0	0	0	0	0	0	0	0	0	0	0	0	0	0	0	0	0	0	0	0	0	0	NA	NA	NA	NA	NA	0	NA	NA	NA	NA	NA	0	NA	NA	NA	NA
ENSG00000239106	0	0	0	0	0	0	0	0	0	0	0	0	0	0	0	0	0	0	0	0	0	0	0	0	0	0	0	0	0	0	0	0	0	NA	NA	NA	NA	NA	0	NA	NA	NA	NA	NA	0	NA	NA	NA	NA
ENSG00000133226	4365	7333	4653	4555	4759	4448	5611	5026	14202	2120	3050	7834	5736	3181	5575	5958	5258.41	5139.01	5190.71	5242.28	5598.47	5653.95	5633.44	5653.89	4653.25	4434.03	4422.36	4582.77	4613.52	4404.95	5174.86	4926.73	5036.42	0.114047	0.0420898	2.7096	0.0067364	0.0702295	5036.42	0.0785925	0.0423038	1.85781	0.0631958	0.575067	5036.42	0.235917	0.0421224	5.60074	2.13435e-08
ENSG00000284699	0	0	0	0	0	0	0	0	0	0	0	0	0	0	0	0	0	0	0	0	0	0	0	0	0	0	0	0	0	0	0	0	0	NA	NA	NA	NA	NA	0	NA	NA	NA	NA	NA	0	NA	NA	NA	NA
ENSG00000169504	7126	11074	7331	6606	7123	6993	8999	7312	18886	2866	4307	10922	8265	4742	6969	8323	8584.52	7760.72	8178.18	7602.75	8379.47	8888.96	9034.99	8225.48	6187.95	5994.31	6244.95	6389.2	6647.61	6566.57	6468.81	6882.37	7377.3	0.104587	0.0430892	2.42722	0.015215	0.120259	7377.3	0.0971725	0.0434392	2.23698	0.0252877	0.342934	7377.3	0.378059	0.043199	8.75156	2.10419e-18
ENSG00000238482	0	0	0	0	0	0	0	0	0	0	0	0	0	0	0	0	0	0	0	0	0	0	0	0	0	0	0	0	0	0	0	0	0	NA	NA	NA	NA	NA	0	NA	NA	NA	NA	NA	0	NA	NA	NA	NA
ENSG00000020633	770	1334	790	785	666	734	799	816	2500	392	526	1176	968	628	794	1054	927.601	934.875	881.294	903.445	783.48	933.004	802.196	917.941	819.119	819.878	762.676	687.942	778.571	869.635	737.011	871.563	839.389	-0.0877755	0.0748878	-1.17209	0.24116	0.57695	839.389	0.078094	0.0750139	1.04106	0.297848	0.961733	839.389	0.0785494	0.0751113	1.04577	0.295666
ENSG00000278034	0	1	0	0	0	0	1	1	2	1	0	1	0	0	0	0	0	0.700806	0	0	0	0	1.004	1.12493	0.655295	2.09153	0	0.584984	0	0	0	0	0.385096	0.858733	2.21048	0.388482	0.697659	NA	0.385096	-2.02405	2.12036	-0.954578	0.339791	NA	0.385096	1.66569	2.2105	0.753538	0.451127
ENSG00000229162	3	7	7	8	4	4	4	6	19	4	7	6	3	4	2	0	3.61403	4.90564	7.80893	9.20709	4.70559	5.08449	4.016	6.74957	6.22531	8.3661	10.1497	3.50991	2.41293	5.53908	1.85645	0	5.25942	-0.301919	0.617323	-0.489078	0.624787	NA	5.25942	-1.57301	0.691879	-2.27353	0.0229942	NA	5.25942	1.22264	0.722768	1.69161	0.0907211
ENSG00000261025	0	0	0	0	0	0	0	0	2	0	0	0	1	0	0	0	0	0	0	0	0	0	0	0	0.655295	0	0	0	0.804309	0	0	0	0.0912253	0	4.32794	0	1	NA	0.0912253	-0.168637	4.30915	-0.0391348	0.968783	NA	0.0912253	-0.47578	4.32804	-0.109929	0.912465
ENSG00000264371	0	0	0	0	0	0	0	0	0	0	0	0	0	0	0	0	0	0	0	0	0	0	0	0	0	0	0	0	0	0	0	0	0	NA	NA	NA	NA	NA	0	NA	NA	NA	NA	NA	0	NA	NA	NA	NA
ENSG00000285823	1	1	1	2	0	1	0	2	1	0	0	0	0	0	0	0	1.20468	0.700806	1.11556	2.30177	0	1.27112	0	2.24986	0.327648	0	0	0	0	0	0	0	0.573215	-0.590317	1.72094	-0.34302	0.731583	NA	0.573215	-0.509708	1.96077	-0.259953	0.7949	NA	0.573215	2.29649	1.89539	1.21162	0.225658
ENSG00000233755	0	0	0	0	0	0	0	0	0	0	0	0	0	0	0	0	0	0	0	0	0	0	0	0	0	0	0	0	0	0	0	0	0	NA	NA	NA	NA	NA	0	NA	NA	NA	NA	NA	0	NA	NA	NA	NA
ENSG00000233419	0	0	0	0	0	0	0	0	0	0	0	0	0	0	0	0	0	0	0	0	0	0	0	0	0	0	0	0	0	0	0	0	0	NA	NA	NA	NA	NA	0	NA	NA	NA	NA	NA	0	NA	NA	NA	NA
ENSG00000231953	2	0	0	1	0	1	2	0	0	0	0	1	1	0	0	1	2.40935	0	0	1.15089	0	1.27112	2.008	0	0	0	0	0.584984	0.804309	0	0	0.82691	0.565973	-0.015373	1.85139	-0.00830348	0.993375	NA	0.565973	0.711927	1.99023	0.35771	0.72056	NA	0.565973	0.837131	1.94043	0.431415	0.666167
ENSG00000117614	1386	2390	1486	1526	1405	1394	1774	1572	4019	739	916	2347	1559	988	1463	1520	1669.68	1674.93	1657.72	1756.25	1652.84	1771.95	1781.1	1768.39	1316.82	1545.64	1328.16	1372.96	1253.92	1368.15	1357.99	1256.9	1533.34	0.0459111	0.0517968	0.88637	0.375418	0.697619	1533.34	-0.077905	0.0527596	-1.4766	0.139782	0.794216	1533.34	0.416476	0.0524547	7.93974	2.0261e-15
ENSG00000284602	41	55	38	47	43	39	26	28	74	18	19	42	27	17	20	36	49.3917	38.5443	42.3914	54.0916	50.5851	49.5738	26.104	31.498	24.2459	37.6475	27.5491	24.5693	21.7163	23.5411	18.5645	29.7688	34.3614	-0.226876	0.249864	-0.907999	0.363879	0.688251	34.3614	-0.201628	0.271744	-0.741978	0.458101	0.999914	34.3614	0.735851	0.268365	2.74198	0.00610701
ENSG00000284657	5	9	4	6	4	5	3	4	7	0	4	7	1	0	2	4	6.02338	6.30725	4.46225	6.90531	4.70559	6.35561	3.012	4.49971	2.29353	0	5.79982	4.09489	0.804309	0	1.85645	3.30764	3.77673	-0.372736	0.651357	-0.572246	0.567156	NA	3.77673	-0.963324	0.806568	-1.19435	0.232341	NA	3.77673	1.50597	0.80046	1.88137	0.059921
ENSG00000117616	2478	4137	2868	2441	2325	2268	2789	2434	7100	1062	1650	4036	2829	1490	2462	3048	2985.19	2899.23	3199.43	2809.31	2735.12	2882.91	2800.15	2738.08	2326.3	2221.2	2392.43	2361	2275.39	2063.31	2285.29	2520.42	2593.42	-0.0920298	0.0535849	-1.71746	0.0858956	0.342303	2593.42	-0.0235964	0.0541404	-0.435837	0.662955	0.999914	2593.42	0.283805	0.0539607	5.25948	1.44461e-07
ENSG00000272432	0	3	1	0	0	3	1	2	12	0	2	2	1	1	1	3	0	2.10242	1.11556	0	0	3.81337	1.004	2.24986	3.93177	0	2.89991	1.16997	0.804309	1.38477	0.928226	2.48073	1.49281	0.918105	1.25011	0.734417	0.462695	NA	1.49281	-0.683672	1.10187	-0.620466	0.534951	NA	1.49281	0.302802	1.15882	0.261303	0.793859
ENSG00000261349	20	29	11	14	11	13	14	16	42	11	16	29	20	14	8	17	24.0935	20.3234	12.2712	16.1124	12.9404	16.5246	14.056	17.9989	13.7612	23.0068	23.1993	16.9645	16.0862	19.3868	7.42581	14.0575	16.763	-0.251071	0.356574	-0.70412	0.481358	NA	16.763	-0.36009	0.347774	-1.03541	0.300476	0.962948	16.763	0.133345	0.36564	0.364688	0.715344
ENSG00000187010	0	2	0	1	0	2	3	0	10	1	2	5	8	6	3	4	0	1.40161	0	1.15089	0	2.54225	3.012	0	3.27648	2.09153	2.89991	2.92492	6.43447	8.30861	2.78468	3.30764	2.50844	0.965518	1.2225	0.789792	0.429649	NA	2.50844	0.801799	0.778444	1.03	0.303009	NA	2.50844	-1.85301	0.931726	-1.98879	0.0467241
ENSG00000224183	33	52	42	40	36	21	29	44	113	25	28	56	44	30	48	53	39.7543	36.4419	46.8536	46.0354	42.3503	26.6936	29.116	49.4968	37.0242	52.2881	40.5987	32.7591	35.3896	41.5431	44.5548	43.8262	40.2954	-0.183904	0.233774	-0.786674	0.431473	0.733512	40.2954	0.0903091	0.223517	0.404036	0.686186	0.999914	40.2954	-0.159668	0.23261	-0.686419	0.492449
ENSG00000259984	40	55	30	29	29	27	27	25	91	14	26	42	31	9	28	28	48.187	38.5443	33.4669	33.3757	34.1155	34.3203	27.108	28.1232	29.8159	29.2814	37.6988	24.5693	24.9336	12.4629	25.9903	23.1535	30.3217	-0.316661	0.249685	-1.26824	0.204711	0.534409	30.3217	-0.412379	0.258553	-1.59495	0.110723	0.734969	30.3217	0.467001	0.266111	1.75491	0.0792741
ENSG00000183726	1413	2314	1481	1471	1334	1334	1731	1498	5405	808	1154	3231	2263	1219	2005	2207	1702.21	1621.66	1652.15	1692.95	1569.31	1695.68	1737.92	1685.14	1770.94	1689.95	1673.25	1890.08	1820.15	1688.03	1861.09	1824.99	1723.47	0.0059593	0.050232	0.118636	0.905564	0.967563	1723.47	0.0288574	0.0492109	0.586403	0.557605	0.999914	1723.47	-0.107228	0.0498189	-2.15236	0.0313687
ENSG00000188672	8	15	6	9	8	8	6	5	53	7	13	20	13	7	18	13	9.63741	10.5121	6.69337	10.358	9.41117	10.169	6.024	5.62464	17.3653	14.6407	18.8494	11.6997	10.456	9.69338	16.7081	10.7498	11.162	-0.283049	0.449012	-0.630381	0.528445	NA	11.162	-0.376779	0.374188	-1.00692	0.313971	NA	11.162	-0.63498	0.432389	-1.46854	0.141958
ENSG00000238084	25	41	23	19	24	21	24	27	88	23	17	54	34	16	36	35	30.1169	28.733	25.6579	21.8668	28.2335	26.6936	24.096	30.3731	28.833	48.1051	24.6492	31.5892	27.3465	22.1563	33.4161	28.9418	28.8005	0.0307775	0.265012	0.116136	0.907545	0.96856	28.8005	-0.165435	0.246423	-0.671347	0.502	0.999914	28.8005	-0.0509655	0.260877	-0.195363	0.845109
ENSG00000204178	830	1450	882	870	927	844	1041	942	2548	393	562	1598	985	619	936	1054	999.881	1016.17	983.926	1001.27	1090.52	1072.83	1045.16	1059.68	834.846	821.969	814.874	934.805	792.244	857.172	868.819	871.563	941.608	0.0917744	0.0553011	1.65954	0.0970071	0.367344	941.608	-0.0184122	0.0559628	-0.329008	0.74215	0.999914	941.608	0.33335	0.0558364	5.97012	2.37076e-09
ENSG00000157978	664	1268	769	725	692	656	768	711	3028	488	670	1633	1291	748	1090	1222	799.905	888.622	857.867	834.392	814.066	833.857	771.072	799.824	992.117	1020.66	971.47	955.279	1038.36	1035.81	1011.77	1010.48	914.722	-0.077182	0.0533764	-1.44599	0.148179	0.457274	914.722	0.0601542	0.0496419	1.21176	0.225603	0.906571	914.722	-0.348968	0.0520751	-6.70124	2.06665e-11
ENSG00000225643	7	17	8	11	3	1	12	4	22	3	5	13	16	6	7	10	8.43273	11.9137	8.9245	12.6597	3.52919	1.27112	12.048	4.49971	7.20825	6.27458	7.24977	7.6048	12.8689	8.30861	6.49758	8.2691	7.97252	-0.927815	0.521836	-1.77798	0.0754066	NA	7.97252	0.333975	0.482759	0.691805	0.48906	NA	7.97252	-0.708149	0.526365	-1.34536	0.17851
ENSG00000117643	97	117	88	73	74	72	82	76	249	42	68	114	120	61	80	120	116.854	81.9943	98.1694	84.0147	87.0534	91.5209	82.328	85.4945	81.5843	87.8441	98.5969	66.6882	96.5171	84.4709	74.2581	99.2292	88.5386	-0.127368	0.163117	-0.780838	0.434898	0.736809	88.5386	0.128287	0.159644	0.803581	0.421639	0.999914	88.5386	-0.0427369	0.163076	-0.262067	0.79327
ENSG00000233478	0	0	0	0	0	0	0	0	0	0	0	0	0	0	0	0	0	0	0	0	0	0	0	0	0	0	0	0	0	0	0	0	0	NA	NA	NA	NA	NA	0	NA	NA	NA	NA	NA	0	NA	NA	NA	NA
ENSG00000162430	2032	3515	2117	2237	2016	1922	2342	2141	6584	1046	1442	3588	2513	1625	2286	2553	2447.9	2463.33	2361.64	2574.53	2371.62	2443.1	2351.37	2408.47	2157.23	2187.74	2090.83	2098.92	2021.23	2250.25	2121.92	2111.1	2278.82	-0.0408971	0.0409137	-0.999594	0.317507	0.648513	2278.82	-0.00722635	0.0410507	-0.176035	0.860266	0.999914	2278.82	0.173845	0.0411579	4.22384	2.40172e-05
ENSG00000255054	560	861	569	608	534	469	582	597	1715	313	384	990	685	434	655	746	674.619	603.394	634.755	699.739	628.196	596.157	584.328	671.582	561.916	654.647	556.783	579.135	550.952	600.99	607.988	616.875	613.878	-0.0705568	0.0706958	-0.998034	0.318263	0.649037	613.878	0.0281631	0.0701165	0.401662	0.687933	0.999914	613.878	0.0624787	0.0708801	0.88147	0.378064
ENSG00000228172	20	17	17	21	15	19	12	14	40	5	12	22	14	1	18	12	24.0935	11.9137	18.9646	24.1686	17.6459	24.1513	12.048	15.749	13.1059	10.4576	17.3995	12.8697	11.2603	1.38477	16.7081	9.92292	15.1152	-0.169544	0.379282	-0.447012	0.654866	NA	15.1152	-0.386857	0.406207	-0.952364	0.340912	0.985399	15.1152	0.743276	0.405928	1.83105	0.0670924
ENSG00000117640	1659	2646	1795	1788	1716	1542	1925	1650	5909	957	1359	3418	2276	1398	2213	2346	1998.56	1854.33	2002.43	2057.78	2018.7	1960.07	1932.7	1856.13	1936.07	2001.59	1970.49	1999.48	1830.61	1935.91	2054.16	1939.93	1959.31	-0.0244844	0.0468551	-0.522556	0.601283	0.831156	1959.31	-0.0258172	0.0462788	-0.557862	0.576938	0.999914	1959.31	0.00154294	0.046737	0.0330132	0.973664
ENSG00000272478	3	6	6	3	10	5	10	2	7	1	5	7	7	4	10	6	3.61403	4.20483	6.69337	3.45266	11.764	6.35561	10.04	2.24986	2.29353	2.09153	7.24977	4.09489	5.63016	5.53908	9.28226	4.96146	5.59481	0.766602	0.603778	1.26967	0.204201	NA	5.59481	0.788793	0.604874	1.30406	0.192212	NA	5.59481	0.262773	0.570276	0.460783	0.644955
ENSG00000127423	178	289	197	171	175	172	216	166	649	103	144	388	327	169	262	271	214.432	202.533	219.766	196.801	205.869	218.633	216.864	186.738	212.643	215.427	208.793	226.974	263.009	234.026	243.195	224.093	218.112	-0.00699127	0.0985217	-0.0709618	0.943428	0.981921	218.112	0.157243	0.0920532	1.70818	0.0876032	0.673807	218.112	-0.222844	0.0960583	-2.31989	0.0203471
ENSG00000236528	1	3	4	4	4	4	3	3	8	0	2	3	1	0	3	3	1.20468	2.10242	4.46225	4.60354	4.70559	5.08449	3.012	3.37478	2.62118	0	2.89991	1.75495	0.804309	0	2.78468	2.48073	2.61847	0.397834	0.782602	0.508348	0.611209	NA	2.61847	-0.351357	0.898871	-0.390887	0.695881	NA	2.61847	1.31193	0.863296	1.51968	0.128592
ENSG00000182749	664	1039	665	659	647	580	748	619	1810	289	442	970	708	439	621	711	799.905	728.137	741.849	758.434	761.129	737.251	750.992	696.331	593.042	604.451	640.88	567.435	569.451	607.914	576.428	587.933	670.098	-0.0365675	0.0591839	-0.617862	0.536666	0.795335	670.098	-0.0306486	0.060305	-0.508226	0.611295	0.999914	670.098	0.334272	0.0604462	5.53007	3.20102e-08
ENSG00000207302	0	0	0	0	0	0	0	0	0	0	0	0	0	0	0	0	0	0	0	0	0	0	0	0	0	0	0	0	0	0	0	0	0	NA	NA	NA	NA	NA	0	NA	NA	NA	NA	NA	0	NA	NA	NA	NA
ENSG00000117632	10124	18105	11227	10764	10915	10346	13811	11092	58597	9176	12888	35075	23313	14437	23033	24316	12196.1	12688.1	12524.4	12388.1	12840.4	13151	13866.2	12477.7	19199.2	19191.8	18687	20518.3	18750.9	19991.9	21379.8	20107.1	16247.4	0.0716874	0.0436775	1.64129	0.100738	0.374303	16247.4	0.0476202	0.0432869	1.10011	0.271286	0.948157	16247.4	-0.616175	0.0434713	-14.1743	1.32191e-45
ENSG00000229786	0	0	0	0	0	0	0	0	0	0	0	0	0	0	0	0	0	0	0	0	0	0	0	0	0	0	0	0	0	0	0	0	0	NA	NA	NA	NA	NA	0	NA	NA	NA	NA	NA	0	NA	NA	NA	NA
ENSG00000223624	0	0	0	0	0	0	0	0	0	0	0	0	0	0	0	0	0	0	0	0	0	0	0	0	0	0	0	0	0	0	0	0	0	NA	NA	NA	NA	NA	0	NA	NA	NA	NA	NA	0	NA	NA	NA	NA
ENSG00000283938	14	51	33	30	33	17	15	18	138	26	26	95	51	31	61	50	16.8655	35.7411	36.8135	34.5266	38.8211	21.6091	15.06	20.2487	45.2154	54.3797	37.6988	55.5735	41.0197	42.9278	56.6218	41.3455	37.1542	-0.400916	0.286709	-1.39834	0.162012	0.477884	37.1542	-0.084795	0.24821	-0.341626	0.732633	0.999914	37.1542	-0.937747	0.276198	-3.39519	0.000685803
ENSG00000158006	294	452	322	322	296	260	325	266	914	170	228	619	386	231	384	393	354.175	316.764	359.211	370.585	348.213	330.492	326.3	299.231	299.47	355.559	330.59	362.105	310.463	319.882	356.439	324.976	335.278	-0.0972609	0.0899027	-1.08185	0.279321	0.615996	335.278	-0.0247984	0.0878518	-0.282276	0.777732	0.999914	335.278	-0.00925456	0.0899034	-0.102939	0.918011
ENSG00000207237	0	0	0	0	0	0	0	0	0	0	0	0	0	0	0	0	0	0	0	0	0	0	0	0	0	0	0	0	0	0	0	0	0	NA	NA	NA	NA	NA	0	NA	NA	NA	NA	NA	0	NA	NA	NA	NA
ENSG00000252190	0	0	0	0	0	0	0	0	0	0	0	0	0	0	0	0	0	0	0	0	0	0	0	0	0	0	0	0	0	0	0	0	0	NA	NA	NA	NA	NA	0	NA	NA	NA	NA	NA	0	NA	NA	NA	NA
ENSG00000252691	0	0	0	0	0	0	0	0	0	0	0	0	0	0	0	0	0	0	0	0	0	0	0	0	0	0	0	0	0	0	0	0	0	NA	NA	NA	NA	NA	0	NA	NA	NA	NA	NA	0	NA	NA	NA	NA
ENSG00000158008	5	5	3	5	2	0	10	3	10	2	4	4	5	3	2	7	6.02338	3.50403	3.34669	5.75443	2.35279	0	10.04	3.37478	3.27648	4.18305	5.79982	2.33994	4.02154	4.15431	1.85645	5.78837	4.1135	-0.156252	0.717478	-0.217779	0.827601	NA	4.1135	0.139955	0.711781	0.196626	0.84412	NA	4.1135	0.0481428	0.72416	0.0664808	0.946995
ENSG00000158014	0	1	2	0	2	3	0	0	19	0	1	7	7	2	1	3	0	0.700806	2.23112	0	2.35279	3.81337	0	0	6.22531	0	1.44995	4.09489	5.63016	2.76954	0.928226	2.48073	2.04231	0.98818	1.32893	0.743592	0.457123	NA	2.04231	-0.203434	0.985216	-0.206487	0.83641	NA	2.04231	-1.01802	1.10735	-0.919327	0.357925
ENSG00000284309	0	0	0	0	0	0	1	0	0	0	0	0	0	0	1	0	0	0	0	0	0	0	1.004	0	0	0	0	0	0	0	0.928226	0	0.120764	0.88126	4.32794	0.203621	0.83865	NA	0.120764	0.860481	4.32804	0.198815	0.842407	NA	0.120764	0.245561	4.32804	0.0567372	0.954755
ENSG00000158022	0	1	0	0	0	0	1	0	0	0	0	1	0	0	0	0	0	0.700806	0	0	0	0	1.004	0	0	0	0	0.584984	0	0	0	0	0.143112	0.159947	3.90046	0.0410071	0.96729	NA	0.143112	-0.768939	3.88357	-0.197998	0.843047	NA	0.143112	0.966904	3.90054	0.24789	0.80422
ENSG00000175087	301	491	299	301	317	283	393	296	1165	198	242	690	487	293	441	491	362.608	344.096	333.553	346.417	372.918	359.728	394.572	332.979	381.71	414.122	350.889	403.639	391.698	405.737	409.348	406.013	375.627	0.0777281	0.0777979	0.999104	0.317745	0.648513	375.627	0.0572505	0.0731227	0.782938	0.433663	0.999914	375.627	-0.140531	0.0759091	-1.8513	0.064126
ENSG00000197245	12	28	16	12	9	3	9	14	39	5	13	21	16	14	16	15	14.4561	19.6226	17.849	13.8106	10.5876	3.81337	9.036	15.749	12.7783	10.4576	18.8494	12.2847	12.8689	19.3868	14.8516	12.4036	13.6753	-0.750903	0.391523	-1.9179	0.0551234	NA	13.6753	0.118622	0.359691	0.32979	0.741559	0.999914	13.6753	-0.558132	0.394539	-1.41464	0.157174
ENSG00000282872	0	0	0	0	0	0	0	0	1	0	0	1	0	0	0	0	0	0	0	0	0	0	0	0	0.327648	0	0	0.584984	0	0	0	0	0.0570395	0	4.32794	0	1	NA	0.0570395	-1.12435	4.30265	-0.261315	0.793849	NA	0.0570395	0	4.32804	0	1
ENSG00000236782	0	0	0	0	0	0	0	0	0	0	0	0	0	0	0	0	0	0	0	0	0	0	0	0	0	0	0	0	0	0	0	0	0	NA	NA	NA	NA	NA	0	NA	NA	NA	NA	NA	0	NA	NA	NA	NA
ENSG00000142684	269	499	235	218	220	228	258	275	830	116	158	326	280	195	153	311	324.058	349.702	262.157	250.893	258.807	289.816	259.032	309.355	271.948	242.617	229.093	190.705	225.206	270.03	142.019	257.169	258.288	-0.0920019	0.15481	-0.59429	0.552318	0.80385	258.288	-0.0690354	0.156812	-0.440243	0.659761	0.999914	258.288	0.324967	0.156307	2.07904	0.0376139
ENSG00000142675	49	95	58	53	75	58	51	58	150	25	31	69	63	26	43	63	59.0291	66.5765	64.7026	60.9969	88.2297	73.7251	51.204	65.2458	49.1471	52.2881	44.9486	40.3639	50.6715	36.004	39.9137	52.0953	55.9464	0.133743	0.189702	0.705014	0.480801	0.763187	55.9464	-0.0259935	0.199522	-0.130279	0.896346	0.999914	55.9464	0.60932	0.196347	3.10329	0.00191384
ENSG00000188782	0	0	0	0	0	0	0	0	0	0	0	0	0	0	0	0	0	0	0	0	0	0	0	0	0	0	0	0	0	0	0	0	0	NA	NA	NA	NA	NA	0	NA	NA	NA	NA	NA	0	NA	NA	NA	NA
ENSG00000236155	0	0	0	0	0	0	0	0	1	1	0	1	2	0	0	2	0	0	0	0	0	0	0	0	0.327648	2.09153	0	0.584984	1.60862	0	0	1.65382	0.391662	0	2.39125	0	1	NA	0.391662	0.466855	2.21372	0.210892	0.832972	NA	0.391662	-2.01833	2.2964	-0.87891	0.37945
ENSG00000278572	19	41	16	26	18	12	21	23	90	7	15	45	34	23	21	27	22.8888	28.733	17.849	29.923	21.1751	15.2535	21.084	25.8734	29.4883	14.6407	21.7493	26.3243	27.3465	31.8497	19.4927	22.3266	23.4999	-0.259462	0.302223	-0.858512	0.39061	NA	23.4999	0.00833802	0.283892	0.0293704	0.976569	0.999914	23.4999	-0.251132	0.300351	-0.836128	0.403083
ENSG00000130695	1089	1825	1202	1197	1071	1065	1211	1064	4252	640	1027	2661	1829	1041	1695	1690	1311.89	1278.97	1340.91	1377.61	1259.92	1353.75	1215.84	1196.92	1393.16	1338.58	1489.1	1556.64	1471.08	1441.54	1573.34	1397.48	1374.8	-0.0789238	0.057855	-1.36417	0.172515	0.492079	1374.8	0.0216788	0.0563507	0.384712	0.70045	0.999914	1374.8	-0.228714	0.0573281	-3.98955	6.61982e-05
ENSG00000270733	0	0	0	0	0	0	0	0	0	0	0	0	0	0	0	0	0	0	0	0	0	0	0	0	0	0	0	0	0	0	0	0	0	NA	NA	NA	NA	NA	0	NA	NA	NA	NA	NA	0	NA	NA	NA	NA
ENSG00000142669	1938	3148	1843	1951	1710	1749	2147	1980	8512	1357	1884	4381	3190	2038	2833	3177	2334.66	2206.14	2055.98	2245.38	2011.64	2223.19	2155.59	2227.36	2788.94	2838.2	2731.71	2562.82	2565.75	2822.16	2629.66	2627.09	2439.14	-0.036742	0.0506549	-0.72534	0.468244	0.756829	2439.14	-0.0361806	0.0493563	-0.733049	0.463528	0.999914	2439.14	-0.30295	0.0501352	-6.04266	1.51595e-09
ENSG00000158062	244	487	276	264	292	246	306	297	897	160	226	488	367	218	301	344	293.941	341.292	307.895	303.834	343.508	312.696	307.224	334.104	293.9	334.644	327.69	285.472	295.181	301.88	279.396	284.457	309.195	0.0483982	0.0857025	0.564723	0.572262	0.814056	309.195	-0.0717657	0.0841872	-0.852454	0.393962	0.999914	309.195	0.162486	0.0858798	1.89202	0.0584887
ENSG00000169442	14	15	15	22	13	22	11	9	108	13	30	71	26	17	29	29	16.8655	10.5121	16.7334	25.3195	15.2932	27.9647	11.044	10.1244	35.3859	27.1898	43.4986	41.5339	20.912	23.5411	26.9185	23.9804	23.5511	-0.0950489	0.346859	-0.274028	0.784063	NA	23.5511	-0.652494	0.292822	-2.22829	0.0258609	0.34706	23.5511	-0.590275	0.331618	-1.77998	0.0750786
ENSG00000176092	6	15	2	6	4	5	7	7	24	4	7	14	17	6	9	19	7.22806	10.5121	2.23112	6.90531	4.70559	6.35561	7.028	7.8745	7.86354	8.3661	10.1497	8.18978	13.6732	8.30861	8.35403	15.7113	8.34104	-0.0997872	0.516602	-0.193161	0.846833	NA	8.34104	0.474021	0.443066	1.06986	0.284681	NA	8.34104	-0.850499	0.483508	-1.75902	0.0785747
ENSG00000225854	0	0	0	0	0	0	0	0	0	0	0	0	0	0	0	0	0	0	0	0	0	0	0	0	0	0	0	0	0	0	0	0	0	NA	NA	NA	NA	NA	0	NA	NA	NA	NA	NA	0	NA	NA	NA	NA
ENSG00000176083	0	0	0	1	0	0	0	0	2	0	0	1	0	0	0	0	0	0	0	1.15089	0	0	0	0	0.655295	0	0	0.584984	0	0	0	0	0.149448	-0.561394	3.83744	-0.146294	0.883689	NA	0.149448	-1.38777	3.80147	-0.365062	0.715065	NA	0.149448	0	3.83751	0	1
ENSG00000131914	0	0	0	0	1	0	0	0	0	0	0	0	0	0	0	0	0	0	0	0	1.1764	0	0	0	0	0	0	0	0	0	0	0	0.0735248	0.881267	4.32794	0.203623	0.838648	NA	0.0735248	0	4.32804	0	1	NA	0.0735248	0.966902	4.32804	0.223404	0.823221
ENSG00000117682	1031	1828	1244	1277	1211	1079	1360	1153	3915	655	931	2283	1556	920	1486	1490	1242.02	1281.07	1387.76	1469.68	1424.62	1371.54	1365.44	1297.04	1282.74	1369.95	1349.91	1335.52	1251.5	1273.99	1379.34	1232.1	1332.14	0.0220913	0.0570125	0.387481	0.6984	0.879855	1332.14	-0.0506521	0.0565738	-0.895327	0.370612	0.99561	1332.14	0.0877863	0.056963	1.54111	0.12329
ENSG00000223583	2	0	0	2	0	2	2	2	3	0	2	1	2	2	2	3	2.40935	0	0	2.30177	0	2.54225	2.008	2.24986	0.982943	0	2.89991	0.584984	1.60862	2.76954	1.85645	2.48073	1.5434	0.672723	1.18135	0.569453	0.569049	NA	1.5434	1.01082	1.09206	0.92561	0.354649	NA	1.5434	-0.335298	1.06512	-0.314799	0.752914
ENSG00000225891	7	4	12	6	8	3	7	8	14	1	9	7	6	2	5	6	8.43273	2.80322	13.3867	6.90531	9.41117	3.81337	7.028	8.99943	4.58707	2.09153	13.0496	4.09489	4.82585	2.76954	4.64113	4.96146	6.36256	-0.0535385	0.572153	-0.0935738	0.925448	NA	6.36256	-0.36811	0.609201	-0.604249	0.545678	NA	6.36256	0.738625	0.60883	1.21319	0.225059
ENSG00000198830	12985	23808	14920	14153	12944	12435	15878	13174	74740	12342	16880	41047	29535	18127	26656	29570	15642.7	16684.8	16644.2	16288.5	15227.3	15806.4	15941.5	14819.8	24488.4	25813.6	24475.2	24011.9	23755.3	25101.7	24742.8	24451.7	20243.5	-0.0789393	0.0348161	-2.26732	0.0233707	0.15729	20243.5	-0.0102183	0.0344159	-0.296905	0.766539	0.999914	20243.5	-0.66583	0.0346391	-19.2219	2.42542e-82
ENSG00000224129	0	0	0	0	0	0	0	0	0	0	0	0	0	0	0	0	0	0	0	0	0	0	0	0	0	0	0	0	0	0	0	0	0	NA	NA	NA	NA	NA	0	NA	NA	NA	NA	NA	0	NA	NA	NA	NA
ENSG00000117676	1093	1823	1106	1195	1036	896	1158	1126	4284	669	905	2423	1676	1075	1452	1625	1316.71	1277.57	1233.81	1375.31	1218.75	1138.93	1162.63	1266.67	1403.64	1399.23	1312.21	1417.42	1348.02	1488.63	1347.78	1343.73	1315.69	-0.118936	0.0530197	-2.24325	0.024881	0.163958	1315.69	-0.00859473	0.0513625	-0.167335	0.867107	0.999914	1315.69	-0.203499	0.0525858	-3.86984	0.000108905
ENSG00000238705	0	0	0	0	0	0	0	0	0	0	0	1	0	0	0	0	0	0	0	0	0	0	0	0	0	0	0	0.584984	0	0	0	0	0.0365615	0	4.32794	0	1	NA	0.0365615	-0.773534	4.31274	-0.17936	0.857655	NA	0.0365615	0	4.32804	0	1
ENSG00000243905	0	0	0	0	0	0	0	0	0	0	0	0	0	0	0	0	0	0	0	0	0	0	0	0	0	0	0	0	0	0	0	0	0	NA	NA	NA	NA	NA	0	NA	NA	NA	NA	NA	0	NA	NA	NA	NA
ENSG00000252802	0	0	0	0	0	0	0	0	0	0	0	0	0	0	0	0	0	0	0	0	0	0	0	0	0	0	0	0	0	0	0	0	0	NA	NA	NA	NA	NA	0	NA	NA	NA	NA	NA	0	NA	NA	NA	NA
ENSG00000252429	0	0	0	0	0	0	0	0	0	0	0	0	0	0	0	0	0	0	0	0	0	0	0	0	0	0	0	0	0	0	0	0	0	NA	NA	NA	NA	NA	0	NA	NA	NA	NA	NA	0	NA	NA	NA	NA
ENSG00000229247	0	0	0	0	0	0	0	0	0	0	0	0	0	0	0	0	0	0	0	0	0	0	0	0	0	0	0	0	0	0	0	0	0	NA	NA	NA	NA	NA	0	NA	NA	NA	NA	NA	0	NA	NA	NA	NA
ENSG00000238316	0	0	0	0	0	0	0	0	0	0	0	0	0	0	0	0	0	0	0	0	0	0	0	0	0	0	0	0	0	0	0	0	0	NA	NA	NA	NA	NA	0	NA	NA	NA	NA	NA	0	NA	NA	NA	NA
ENSG00000235069	0	0	0	0	0	0	0	0	0	0	0	0	0	0	0	0	0	0	0	0	0	0	0	0	0	0	0	0	0	0	0	0	0	NA	NA	NA	NA	NA	0	NA	NA	NA	NA	NA	0	NA	NA	NA	NA
ENSG00000260063	19	27	20	16	13	11	25	26	67	9	14	36	21	23	24	21	22.8888	18.9218	22.3112	18.4142	15.2932	13.9824	25.1	29.2481	21.9524	18.8237	20.2994	21.0594	16.8905	31.8497	22.2774	17.3651	21.0423	0.0425103	0.313052	0.135793	0.891985	NA	21.0423	0.0358559	0.298713	0.120034	0.904456	0.999914	21.0423	-0.0209884	0.308951	-0.0679344	0.945838
ENSG00000117713	3652	6748	4105	4346	4336	3723	4331	4040	18348	2828	4132	10151	6704	3935	6426	6527	4399.48	4729.04	4579.38	5001.75	5100.86	4732.39	4348.32	4544.71	6011.68	5914.83	5991.21	5938.18	5392.09	5449.07	5964.78	5397.24	5218.44	0.000588466	0.050822	0.011579	0.990762	0.996934	5218.44	-0.10379	0.0502635	-2.06493	0.0389298	0.445781	5218.44	-0.246208	0.0505897	-4.86676	1.13443e-06
ENSG00000060642	328	574	339	343	370	306	377	355	1017	150	226	622	346	212	342	359	395.134	402.263	378.175	394.754	435.267	388.964	378.508	399.35	333.218	313.729	327.69	363.86	278.291	293.571	317.453	296.861	356.068	0.0259833	0.0774297	0.335573	0.737193	0.896329	356.068	-0.190825	0.0788557	-2.41993	0.0155235	0.247466	356.068	0.43337	0.0795392	5.44852	5.07913e-08
ENSG00000241188	0	0	1	1	0	0	0	0	0	0	0	0	0	0	0	0	0	0	1.11556	1.15089	0	0	0	0	0	0	0	0	0	0	0	0	0.141653	-1.4351	4.31559	-0.332538	0.739483	NA	0.141653	0	4.32804	0	1	NA	0.141653	0	4.32804	0	1
ENSG00000204160	923	1642	984	999	1027	933	1098	1071	3526	583	855	1945	1499	832	1273	1449	1111.92	1150.72	1097.71	1149.73	1208.16	1185.96	1102.39	1204.8	1155.29	1219.36	1239.71	1137.79	1205.66	1152.13	1181.63	1198.19	1168.82	0.0571863	0.0495898	1.15319	0.248833	0.585128	1168.82	0.00851159	0.0481796	0.176664	0.859772	0.999914	1168.82	-0.014442	0.0490933	-0.294175	0.768624
ENSG00000175793	13	30	13	17	7	13	17	16	85	21	22	41	26	10	22	23	15.6608	21.0242	14.5023	19.5651	8.23478	16.5246	17.068	17.9989	27.8501	43.922	31.899	23.9844	20.912	13.8477	20.421	19.0189	20.7771	-0.255753	0.336732	-0.759517	0.447544	NA	20.7771	-0.677232	0.294382	-2.30052	0.0214188	0.309028	20.7771	-0.328552	0.332123	-0.989245	0.322543
ENSG00000142751	1290	2176	1328	1285	1200	1103	1375	1355	3737	591	853	1908	1472	846	1208	1466	1554.03	1524.95	1481.47	1478.89	1411.68	1402.05	1380.5	1524.28	1224.42	1236.09	1236.81	1116.15	1183.94	1171.51	1121.3	1212.25	1328.77	-0.0791318	0.0499612	-1.58386	0.113225	0.398841	1328.77	-0.0308908	0.0507187	-0.609061	0.542484	0.999914	1328.77	0.285604	0.0507016	5.63304	1.77063e-08
ENSG00000226698	0	0	0	0	0	0	0	0	1	0	0	0	0	0	0	0	0	0	0	0	0	0	0	0	0.327648	0	0	0	0	0	0	0	0.020478	0	4.32794	0	1	NA	0.020478	-0.491147	4.31748	-0.113758	0.90943	NA	0.020478	0	4.32804	0	1
ENSG00000198746	395	718	463	461	372	336	428	370	1418	252	372	866	573	329	503	569	475.847	503.179	516.505	530.558	437.62	427.097	429.712	416.223	464.604	527.064	539.383	506.596	460.869	455.589	466.898	470.512	476.766	-0.244248	0.0708691	-3.44646	0.000567983	0.0112155	476.766	-0.114141	0.0679025	-1.68095	0.0927717	0.6914	476.766	-0.11733	0.0710687	-1.65094	0.0987502
ENSG00000090273	3495	5744	3600	3631	3394	3139	3816	3563	13130	2006	2865	6606	4811	3008	4422	4968	4210.34	4025.43	4016.02	4178.87	3992.69	3990.05	3831.26	4008.12	4302.01	4195.6	4154.12	3864.41	3869.53	4165.39	4104.61	4108.09	4063.53	-0.0541251	0.0404211	-1.33903	0.180561	0.503214	4063.53	-0.0237369	0.0401064	-0.591848	0.553952	0.999914	4063.53	-0.0376904	0.0403463	-0.934174	0.350214
ENSG00000131910	0	1	0	0	3	0	0	1	0	0	0	0	0	0	0	1	0	0.700806	0	0	3.52919	0	0	1.12493	0	0	0	0	0	0	0	0.82691	0.386365	1.90616	2.53983	0.750506	0.45295	NA	0.386365	0.860486	2.64175	0.325725	0.744632	NA	0.386365	1.99177	2.53985	0.784208	0.432918
ENSG00000175707	11	27	8	13	7	11	13	15	87	15	20	36	17	18	16	20	13.2514	18.9218	8.9245	14.9615	8.23478	13.9824	13.052	16.8739	28.5053	31.3729	28.9991	21.0594	13.6732	24.9258	14.8516	16.5382	18.008	-0.137823	0.365511	-0.377069	0.706122	NA	18.008	-0.659658	0.313818	-2.10204	0.0355499	0.420192	18.008	-0.38306	0.355073	-1.07882	0.280668
ENSG00000172746	0	1	2	2	1	1	1	0	1	1	0	4	1	0	1	0	0	0.700806	2.23112	2.30177	1.1764	1.27112	1.004	0	0.327648	2.09153	0	2.33994	0.804309	0	0.928226	0	0.948554	-0.585156	1.42628	-0.410268	0.681609	NA	0.948554	-1.24843	1.51332	-0.824962	0.409393	NA	0.948554	0.841755	1.6043	0.524687	0.599801
ENSG00000224064	0	0	0	0	0	0	0	0	0	0	0	0	0	0	0	0	0	0	0	0	0	0	0	0	0	0	0	0	0	0	0	0	0	NA	NA	NA	NA	NA	0	NA	NA	NA	NA	NA	0	NA	NA	NA	NA
ENSG00000225294	0	0	0	1	0	0	0	0	0	0	0	0	0	0	0	0	0	0	0	1.15089	0	0	0	0	0	0	0	0	0	0	0	0	0.0719304	-0.561381	4.32794	-0.129711	0.896795	NA	0.0719304	0	4.32804	0	1	NA	0.0719304	0	4.32804	0	1
ENSG00000253368	70	129	69	66	57	69	70	72	119	15	25	53	31	34	41	38	84.3273	90.4039	76.9738	75.9585	67.0546	87.7075	70.28	80.9948	38.9901	31.3729	36.2489	31.0042	24.9336	47.0821	38.0573	31.4226	57.0507	-0.109253	0.178747	-0.611213	0.541059	0.797834	57.0507	-0.028948	0.21116	-0.137091	0.890959	0.999914	57.0507	1.15068	0.199839	5.75803	8.51023e-09
ENSG00000158246	8	10	10	3	7	7	5	5	39	10	10	32	21	15	20	20	9.63741	7.00806	11.1556	3.45266	8.23478	8.89786	5.02	5.62464	12.7783	20.9153	14.4995	18.7195	16.8905	20.7715	18.5645	16.5382	12.4193	-0.177433	0.467852	-0.379249	0.704503	NA	12.4193	0.160907	0.347781	0.462668	0.643602	0.999914	12.4193	-1.39602	0.422692	-3.30268	0.000957651
ENSG00000090020	1143	1981	1257	1289	1184	1017	1317	1186	4236	678	965	2257	1673	1019	1459	1732	1376.94	1388.3	1402.26	1483.49	1392.85	1292.73	1322.27	1334.16	1387.92	1418.05	1399.21	1320.31	1345.61	1411.08	1354.28	1432.21	1378.85	-0.0800506	0.0466455	-1.71615	0.0861346	0.342806	1378.85	0.00911988	0.0455579	0.200182	0.841338	0.999914	1378.85	-0.0522078	0.0464821	-1.12318	0.261361
ENSG00000229985	0	0	0	0	0	0	0	0	2	0	0	0	0	1	0	0	0	0	0	0	0	0	0	0	0.655295	0	0	0	0	1.38477	0	0	0.127504	0	4.32794	0	1	NA	0.127504	-0.168637	4.30915	-0.0391348	0.968783	NA	0.127504	-0.47578	4.32804	-0.109929	0.912465
ENSG00000214973	4	8	5	2	5	6	7	1	13	2	7	7	7	4	2	6	4.8187	5.60645	5.57781	2.30177	5.88198	7.62674	7.028	1.12493	4.25942	4.18305	10.1497	4.09489	5.63016	5.53908	1.85645	4.96146	5.04004	0.215756	0.635459	0.339528	0.734212	NA	5.04004	-0.250442	0.614731	-0.4074	0.683714	NA	5.04004	0.272679	0.633566	0.430387	0.666914
ENSG00000225159	274	456	257	249	299	299	312	307	816	141	178	518	345	179	289	352	330.081	319.567	286.699	286.571	351.743	380.066	313.248	345.353	267.36	294.905	258.092	303.022	277.487	247.874	268.257	291.072	301.337	0.179032	0.0892505	2.00595	0.0448612	0.235807	301.337	-0.0411634	0.0896797	-0.459005	0.646231	0.999914	301.337	0.347153	0.0897983	3.86592	0.000110671
ENSG00000225990	0	0	0	0	0	0	0	0	0	0	0	0	0	0	0	0	0	0	0	0	0	0	0	0	0	0	0	0	0	0	0	0	0	NA	NA	NA	NA	NA	0	NA	NA	NA	NA	NA	0	NA	NA	NA	NA
ENSG00000224311	0	0	0	0	0	0	0	0	0	0	0	0	0	0	0	0	0	0	0	0	0	0	0	0	0	0	0	0	0	0	0	0	0	NA	NA	NA	NA	NA	0	NA	NA	NA	NA	NA	0	NA	NA	NA	NA
ENSG00000142784	2009	3244	2077	2119	2067	1816	2230	2043	7214	1129	1524	4002	2720	1710	2537	2781	2420.19	2273.41	2317.02	2438.73	2431.61	2308.36	2238.92	2298.23	2363.65	2361.33	2209.73	2341.11	2187.72	2367.96	2354.91	2299.64	2325.78	-0.0253398	0.0429824	-0.589539	0.5555	0.805804	2325.78	-0.0139976	0.0425135	-0.329252	0.741965	0.999914	2325.78	0.0115885	0.0428938	0.270168	0.787031
ENSG00000252098	0	0	0	0	0	0	0	0	0	0	0	0	0	0	0	0	0	0	0	0	0	0	0	0	0	0	0	0	0	0	0	0	0	NA	NA	NA	NA	NA	0	NA	NA	NA	NA	NA	0	NA	NA	NA	NA
ENSG00000243659	0	2	3	1	2	4	1	0	2	0	2	2	3	2	1	2	0	1.40161	3.34669	1.15089	2.35279	5.08449	1.004	0	0.655295	0	2.89991	1.16997	2.41293	2.76954	0.928226	1.65382	1.67688	0.460277	1.09078	0.421973	0.673045	NA	1.67688	0.771137	1.09347	0.705222	0.480672	NA	1.67688	0.103011	1.04696	0.0983902	0.921622
ENSG00000186501	1611	2865	1836	1862	1790	1652	1970	1910	4841	835	1078	2676	1872	1121	1664	1939	1940.73	2007.81	2048.17	2142.95	2105.75	2099.9	1977.88	2148.61	1586.14	1746.42	1563.05	1565.42	1505.67	1552.33	1544.57	1603.38	1821.17	0.0333747	0.0460957	0.724032	0.469046	0.757274	1821.17	-0.0493653	0.0470986	-1.04813	0.29458	0.959736	1821.17	0.42442	0.0467569	9.07715	1.11452e-19
ENSG00000206888	4	1	3	1	1	1	0	2	2	0	0	2	4	2	2	2	4.8187	0.700806	3.34669	1.15089	1.1764	1.27112	0	2.24986	0.655295	0	0	1.16997	3.21724	2.76954	1.85645	1.65382	1.6273	-1.05723	1.11485	-0.948311	0.342971	NA	1.6273	1.85195	1.13274	1.63492	0.102065	NA	1.6273	-1.03804	1.11024	-0.934967	0.349805
ENSG00000241547	15	22	19	17	19	6	15	11	39	4	5	19	20	12	15	19	18.0701	15.4177	21.1957	19.5651	22.3515	7.62674	15.06	12.3742	12.7783	8.3661	7.24977	11.1147	16.0862	16.6172	13.9234	15.7113	14.5942	-0.348925	0.356877	-0.977717	0.328214	NA	14.5942	0.53599	0.360717	1.4859	0.137305	0.788545	14.5942	-0.106911	0.361352	-0.295864	0.767334
ENSG00000142765	518	1033	568	561	493	515	639	616	1804	245	395	609	638	395	417	661	624.022	723.932	633.639	645.647	579.964	654.628	641.556	692.956	591.076	512.424	572.732	356.255	513.149	546.984	387.07	546.587	576.414	-0.0339961	0.124729	-0.272561	0.785191	0.921418	576.414	-0.0256609	0.126143	-0.203427	0.838802	0.999914	576.414	0.367192	0.125532	2.92509	0.00344361
ENSG00000142733	323	554	346	343	293	264	275	347	1495	234	340	649	507	311	418	527	389.11	388.246	385.984	394.754	344.684	335.576	276.1	390.35	489.833	489.417	492.985	379.655	407.785	430.663	387.998	435.781	401.183	-0.212674	0.10043	-2.11764	0.0342057	0.200411	401.183	-0.147122	0.096389	-1.52633	0.126927	0.76759	401.183	-0.304995	0.0996331	-3.06118	0.00220463
ENSG00000142748	0	0	0	0	0	0	2	0	1	0	0	0	0	0	0	0	0	0	0	0	0	0	2.008	0	0.327648	0	0	0	0	0	0	0	0.145978	1.53113	4.32569	0.353961	0.723368	NA	0.145978	-0.491148	4.31748	-0.113758	0.90943	NA	0.145978	1.61677	4.32579	0.373752	0.708589
ENSG00000174950	0	0	0	0	0	0	2	0	0	1	0	0	0	0	1	1	0	0	0	0	0	0	2.008	0	0	2.09153	0	0	0	0	0.928226	0.82691	0.365916	1.5395	2.72306	0.565356	0.571831	NA	0.365916	0.694792	2.6857	0.2587	0.795867	NA	0.365916	0.180592	2.70646	0.0667265	0.946799
ENSG00000231207	0	0	0	0	0	0	0	0	0	0	0	0	0	0	0	0	0	0	0	0	0	0	0	0	0	0	0	0	0	0	0	0	0	NA	NA	NA	NA	NA	0	NA	NA	NA	NA	NA	0	NA	NA	NA	NA
ENSG00000181773	69	127	80	82	75	83	88	99	211	24	33	93	95	44	63	66	83.1227	89.0023	89.245	94.3726	88.2297	105.503	88.352	111.368	69.1337	50.1966	47.8485	54.4035	76.4093	60.9298	58.4782	54.5761	76.3232	0.142255	0.164313	0.865757	0.386624	0.705133	76.3232	0.115784	0.175333	0.660364	0.50902	0.999914	76.3232	0.644388	0.170184	3.78641	0.000152839
ENSG00000158195	3821	6619	4177	4194	4085	3787	4782	4202	15517	2510	3497	8708	5983	3670	5476	5845	4603.07	4638.63	4659.7	4826.82	4805.58	4813.74	4801.13	4726.95	5084.11	5249.73	5070.49	5094.04	4812.18	5082.1	5082.96	4833.29	4886.53	0.0321882	0.031479	1.02253	0.30653	0.638652	4886.53	-0.048594	0.0309436	-1.57041	0.11632	0.745808	4886.53	-0.0477968	0.0312816	-1.52795	0.126524
ENSG00000241169	0	0	0	0	0	0	0	0	0	0	0	0	0	0	0	0	0	0	0	0	0	0	0	0	0	0	0	0	0	0	0	0	0	NA	NA	NA	NA	NA	0	NA	NA	NA	NA	NA	0	NA	NA	NA	NA
ENSG00000237429	0	0	0	0	0	0	0	0	2	0	0	0	0	1	0	1	0	0	0	0	0	0	0	0	0.655295	0	0	0	0	1.38477	0	0.82691	0.179186	0	3.6683	0	1	NA	0.179186	0.579917	3.63107	0.15971	0.87311	NA	0.179186	-1.23124	3.65401	-0.336955	0.736151
ENSG00000126705	1297	2164	1200	1219	844	837	1094	1218	7088	1048	1545	2306	2486	1524	1509	2643	1562.47	1516.54	1338.67	1402.93	992.879	1063.93	1098.38	1370.16	2322.37	2191.92	2240.18	1348.97	1999.51	2110.39	1400.69	2185.52	1634.09	-0.363125	0.181117	-2.00491	0.0449722	0.236063	1634.09	-0.0735511	0.180154	-0.408268	0.683077	0.999914	1634.09	-0.765835	0.180824	-4.23525	2.28297e-05
ENSG00000000938	1	2	2	1	4	1	3	1	5	1	0	3	0	1	2	5	1.20468	1.40161	2.23112	1.15089	4.70559	1.27112	3.012	1.12493	1.63824	2.09153	0	1.75495	0	1.38477	1.85645	4.13455	1.81015	0.765894	1.02504	0.747182	0.454954	NA	1.81015	0.371422	1.01757	0.365008	0.715106	NA	1.81015	0.444609	0.98196	0.452777	0.650709
ENSG00000235912	16	36	29	16	10	18	14	14	61	11	12	47	28	9	30	23	19.2748	25.229	32.3513	18.4142	11.764	22.8802	14.056	15.749	19.9865	23.0068	17.3995	27.4943	22.5206	12.4629	27.8468	19.0189	20.5909	-0.583741	0.330063	-1.76858	0.0769645	NA	20.5909	-0.0882085	0.30763	-0.286736	0.774315	0.999914	20.5909	-0.38473	0.332707	-1.15636	0.247533
ENSG00000233975	0	0	0	1	0	0	1	2	10	2	1	4	1	0	0	1	0	0	0	1.15089	0	0	1.004	2.24986	3.27648	4.18305	1.44995	2.33994	0.804309	0	0	0.82691	1.08034	1.43776	1.6006	0.898259	0.369047	NA	1.08034	-2.56366	1.40019	-1.83093	0.0671107	NA	1.08034	0.833699	1.57674	0.52875	0.596979
ENSG00000126709	686	1040	969	933	411	405	593	647	7077	934	1540	2431	1597	949	1053	1453	826.408	728.838	1080.98	1073.78	483.499	514.805	595.372	727.829	2318.76	1953.48	2232.93	1422.1	1284.48	1314.15	977.422	1201.5	1171.02	-0.674797	0.184274	-3.66192	0.000250335	0.00559495	1171.02	-0.730637	0.181842	-4.01797	5.87023e-05	0.00269196	1171.02	-1.04035	0.183851	-5.65864	1.5258e-08
ENSG00000225886	0	0	0	0	0	0	0	0	1	0	0	0	0	0	0	0	0	0	0	0	0	0	0	0	0.327648	0	0	0	0	0	0	0	0.020478	0	4.32794	0	1	NA	0.020478	-0.491147	4.31748	-0.113758	0.90943	NA	0.020478	0	4.32804	0	1
ENSG00000206767	0	0	0	0	0	0	0	0	0	0	0	0	0	0	0	0	0	0	0	0	0	0	0	0	0	0	0	0	0	0	0	0	0	NA	NA	NA	NA	NA	0	NA	NA	NA	NA	NA	0	NA	NA	NA	NA
ENSG00000226662	0	0	0	0	0	0	0	0	0	0	0	0	0	0	0	0	0	0	0	0	0	0	0	0	0	0	0	0	0	0	0	0	0	NA	NA	NA	NA	NA	0	NA	NA	NA	NA	NA	0	NA	NA	NA	NA
ENSG00000207095	0	0	0	0	0	0	0	0	0	0	0	0	0	0	0	0	0	0	0	0	0	0	0	0	0	0	0	0	0	0	0	0	0	NA	NA	NA	NA	NA	0	NA	NA	NA	NA	NA	0	NA	NA	NA	NA
ENSG00000009780	193	388	238	246	242	223	244	249	800	136	177	469	278	154	281	281	232.503	271.913	265.504	283.118	284.688	283.46	244.976	280.107	262.118	284.447	256.642	274.358	223.598	213.254	260.831	232.362	259.617	0.0471127	0.0930995	0.506047	0.612824	0.837583	259.617	-0.201194	0.0915264	-2.19821	0.0279342	0.363221	259.617	0.225171	0.0937848	2.40093	0.0163534
ENSG00000231344	2	5	2	2	1	4	1	0	7	1	1	5	2	1	0	1	2.40935	3.50403	2.23112	2.30177	1.1764	5.08449	1.004	0	2.29353	2.09153	1.44995	2.92492	1.60862	1.38477	0	0.82691	1.89321	-0.611104	0.975796	-0.626262	0.531143	NA	1.89321	-1.28397	1.06713	-1.2032	0.228898	NA	1.89321	0.890114	1.13073	0.787201	0.431164
ENSG00000230833	0	0	0	0	0	0	0	0	0	0	0	0	0	0	0	0	0	0	0	0	0	0	0	0	0	0	0	0	0	0	0	0	0	NA	NA	NA	NA	NA	0	NA	NA	NA	NA	NA	0	NA	NA	NA	NA
ENSG00000117758	724	1190	816	695	760	670	881	689	2692	430	628	1606	1118	624	971	1096	872.186	833.959	910.299	799.866	894.061	851.652	884.524	775.076	882.027	899.356	910.571	939.485	899.217	864.096	901.307	906.293	876.498	-0.00297252	0.0582328	-0.0510454	0.959289	0.986605	876.498	-0.0219581	0.0563571	-0.389624	0.696815	0.999914	876.498	-0.0702427	0.0576881	-1.21763	0.223365
ENSG00000269971	0	2	0	0	0	0	0	2	0	0	0	2	0	0	1	0	0	1.40161	0	0	0	0	0	2.24986	0	0	0	1.16997	0	0	0.928226	0	0.359354	0.357542	2.74395	0.130302	0.896327	NA	0.359354	-0.588726	2.71288	-0.217011	0.828199	NA	0.359354	0.984112	2.75496	0.357215	0.720931
ENSG00000270031	5	6	1	3	3	6	2	5	9	0	2	3	3	2	2	6	6.02338	4.20483	1.11556	3.45266	3.52919	7.62674	2.008	5.62464	2.94883	0	2.89991	1.75495	2.41293	2.76954	1.85645	4.96146	3.32432	0.317418	0.724754	0.437967	0.66141	NA	3.32432	0.466468	0.783697	0.595214	0.5517	NA	3.32432	0.60726	0.739248	0.821457	0.411386
ENSG00000223062	0	0	0	0	0	0	0	0	0	0	0	0	0	0	0	0	0	0	0	0	0	0	0	0	0	0	0	0	0	0	0	0	0	NA	NA	NA	NA	NA	0	NA	NA	NA	NA	NA	0	NA	NA	NA	NA
ENSG00000117751	1383	2248	1457	1525	1352	1236	1595	1462	5118	815	1093	3006	2190	1288	1876	1999	1666.07	1575.41	1625.37	1755.1	1590.49	1571.11	1601.38	1644.65	1676.9	1704.59	1584.8	1758.46	1761.44	1783.58	1741.35	1652.99	1668.36	-0.0446573	0.0473751	-0.942632	0.345869	0.673107	1668.36	0.0406855	0.0463057	0.878628	0.379603	0.998923	1668.36	-0.113213	0.0470271	-2.40741	0.0160663
ENSG00000252947	1	1	3	0	1	1	0	0	0	0	0	1	0	0	2	0	1.20468	0.700806	3.34669	0	1.1764	1.27112	0	0	0	0	0	0.584984	0	0	1.85645	0	0.63382	-1.15398	1.8306	-0.630385	0.528443	NA	0.63382	0.798293	1.94593	0.410238	0.681631	NA	0.63382	0.243055	1.96741	0.123541	0.901679
ENSG00000130775	63	109	79	71	64	54	74	76	126	21	31	86	47	42	54	55	75.8946	76.3878	88.1294	81.7129	75.2894	68.6406	74.296	85.4945	41.2836	43.922	44.9486	50.3087	37.8025	58.1603	50.1242	45.48	62.3672	-0.0794823	0.166861	-0.476338	0.633834	0.848084	62.3672	0.0630793	0.183456	0.34384	0.730967	0.999914	62.3672	0.693141	0.178335	3.88674	0.000101598
ENSG00000117748	1934	3412	2169	2109	2064	1885	2452	2123	7948	1316	1813	5092	3524	2055	3279	3421	2329.84	2391.15	2419.65	2427.22	2428.08	2396.07	2461.81	2388.22	2604.14	2752.45	2628.77	2978.74	2834.38	2845.7	3043.65	2828.86	2609.92	0.0160677	0.0464357	0.346021	0.729327	0.893392	2609.92	0.0746172	0.0453472	1.64546	0.0998743	0.708782	2609.92	-0.255879	0.0459043	-5.57417	2.48715e-08
ENSG00000130768	122	170	128	104	116	104	128	110	409	59	97	291	149	82	141	136	146.97	119.137	142.792	119.692	136.462	132.197	128.512	123.742	134.008	123.4	140.646	170.23	119.842	113.551	130.88	112.46	130.908	-0.0132914	0.131746	-0.100886	0.919641	0.97359	130.908	-0.27382	0.127371	-2.14978	0.0315724	0.392919	130.908	0.124547	0.132277	0.941559	0.346418
ENSG00000227050	0	0	0	0	0	0	0	0	0	0	0	0	0	0	0	0	0	0	0	0	0	0	0	0	0	0	0	0	0	0	0	0	0	NA	NA	NA	NA	NA	0	NA	NA	NA	NA	NA	0	NA	NA	NA	NA
ENSG00000158156	177	286	178	186	161	152	166	162	716	123	168	396	289	156	191	299	213.228	200.43	198.57	214.065	189.4	193.211	166.664	182.238	234.596	257.258	243.592	231.654	232.445	216.024	177.291	247.246	212.369	-0.176391	0.108674	-1.62313	0.104562	0.381425	212.369	-0.128509	0.101371	-1.26771	0.204903	0.885306	212.369	-0.263044	0.107325	-2.45092	0.0142493
ENSG00000158161	1820	3074	1948	1939	1857	1634	2143	1816	6452	1080	1452	4026	2636	1519	2335	2497	2192.51	2154.28	2173.11	2231.57	2184.57	2077.01	2151.57	2042.87	2113.98	2258.85	2105.33	2355.15	2120.16	2103.46	2167.41	2064.79	2156.04	-0.0485985	0.0443335	-1.0962	0.27299	0.610527	2156.04	-0.062612	0.0437457	-1.43127	0.152352	0.812755	2156.04	0.000303374	0.0442628	0.00685392	0.994531
ENSG00000238231	3	0	0	2	1	1	0	1	3	0	1	1	1	0	1	2	3.61403	0	0	2.30177	1.1764	1.27112	0	1.12493	0.982943	0	1.44995	0.584984	0.804309	0	0.928226	1.65382	0.99328	-0.667081	1.40576	-0.474534	0.635119	NA	0.99328	0.138611	1.40588	0.0985941	0.921461	NA	0.99328	-0.0569062	1.4636	-0.0388811	0.968985
ENSG00000240750	1	0	2	5	1	1	0	1	1	0	0	3	0	0	1	1	1.20468	0	2.23112	5.75443	1.1764	1.27112	0	1.12493	0.327648	0	0	1.75495	0	0	0.928226	0.82691	1.03753	-1.34977	1.42422	-0.947728	0.343268	NA	1.03753	-0.499944	1.62726	-0.307231	0.758667	NA	1.03753	0.860505	1.65463	0.520059	0.603022
ENSG00000228589	177	349	227	208	259	227	293	275	678	99	157	388	251	178	241	257	213.228	244.581	253.233	239.384	304.687	288.545	294.172	309.355	222.145	207.061	227.643	226.974	201.882	246.489	223.702	212.516	244.725	0.328703	0.0899777	3.65317	0.000259027	0.00575168	244.725	-0.0204025	0.0905574	-0.225299	0.821746	0.999914	244.725	0.448433	0.0902484	4.96888	6.73419e-07
ENSG00000228943	0	0	0	0	0	0	0	0	0	0	0	0	0	0	0	0	0	0	0	0	0	0	0	0	0	0	0	0	0	0	0	0	0	NA	NA	NA	NA	NA	0	NA	NA	NA	NA	NA	0	NA	NA	NA	NA
ENSG00000214812	0	0	0	0	0	0	0	0	0	0	0	0	0	0	0	0	0	0	0	0	0	0	0	0	0	0	0	0	0	0	0	0	0	NA	NA	NA	NA	NA	0	NA	NA	NA	NA	NA	0	NA	NA	NA	NA
ENSG00000253005	0	0	0	0	0	0	0	0	0	0	0	0	0	0	0	0	0	0	0	0	0	0	0	0	0	0	0	0	0	0	0	0	0	NA	NA	NA	NA	NA	0	NA	NA	NA	NA	NA	0	NA	NA	NA	NA
ENSG00000169403	6	16	13	9	5	11	5	7	35	5	7	16	6	10	8	8	7.22806	11.2129	14.5023	10.358	5.88198	13.9824	5.02	7.8745	11.4677	10.4576	10.1497	9.35975	4.82585	13.8477	7.42581	6.61528	9.38809	-0.436702	0.46422	-0.940722	0.346847	NA	9.38809	-0.426333	0.448554	-0.95046	0.341878	NA	9.38809	0.0506569	0.480473	0.105431	0.916034
ENSG00000126698	3017	5211	3239	3134	3223	2768	3758	3069	13226	2190	2974	8162	5510	3248	5076	5368	3634.51	3651.9	3613.3	3606.88	3791.53	3518.47	3773.03	3452.4	4333.47	4580.44	4312.16	4774.64	4431.74	4497.73	4711.67	4438.85	4070.17	0.0030855	0.0432488	0.071343	0.943125	0.981836	4070.17	0.00622924	0.0423384	0.14713	0.88303	0.999914	4070.17	-0.31433	0.0428308	-7.33889	2.15381e-13
ENSG00000130770	1019	1728	1060	994	894	879	1062	962	4643	769	1087	2421	1946	1123	1543	1852	1227.57	1210.99	1182.5	1143.98	1051.7	1117.32	1066.25	1082.18	1521.27	1608.38	1576.1	1416.25	1565.18	1555.1	1432.25	1531.44	1330.53	-0.143676	0.0527124	-2.72566	0.00641724	0.0679846	1330.53	-1.09113e-06	0.0494856	-2.20495e-05	0.999982	0.999982	1330.53	-0.494985	0.0515933	-9.59398	8.47537e-22
ENSG00000270605	28	70	36	34	40	32	37	23	82	11	20	42	28	11	23	36	33.7309	49.0564	40.1602	39.1301	47.0559	40.6759	37.148	25.8734	26.8671	23.0068	28.9991	24.5693	22.5206	15.2325	21.3492	29.7688	31.5715	-0.126799	0.243067	-0.521665	0.601904	0.831385	31.5715	-0.193491	0.263515	-0.734269	0.462785	0.999914	31.5715	0.724038	0.260746	2.77679	0.00548979
ENSG00000271398	0	0	0	0	0	0	0	0	0	0	0	0	0	0	0	0	0	0	0	0	0	0	0	0	0	0	0	0	0	0	0	0	0	NA	NA	NA	NA	NA	0	NA	NA	NA	NA	NA	0	NA	NA	NA	NA
ENSG00000130766	808	1581	834	942	966	904	1145	1050	1516	251	362	817	634	412	493	635	973.378	1107.97	930.379	1084.13	1136.4	1149.1	1149.58	1181.17	496.714	524.973	524.884	477.932	509.932	570.525	457.615	525.088	799.986	0.169409	0.0659789	2.56762	0.0102399	0.0927695	799.986	0.033336	0.0725759	0.459326	0.646	0.999914	799.986	1.16776	0.0693439	16.8401	1.24074e-63
ENSG00000130772	415	692	453	457	464	405	519	445	1267	200	291	796	581	336	488	544	499.941	484.958	505.35	525.955	545.848	514.805	521.076	500.593	415.13	418.305	421.937	465.648	467.303	465.282	452.974	449.839	478.434	0.0495296	0.0672658	0.736326	0.461532	0.753035	478.434	0.086066	0.0669824	1.28491	0.198825	0.879667	478.434	0.182884	0.0675126	2.70888	0.00675107
ENSG00000204138	1712	2951	1904	1844	1788	1625	2070	1685	5913	931	1386	3663	2440	1410	2375	2500	2062.41	2068.08	2124.03	2122.23	2103.4	2065.57	2078.28	1895.5	1937.38	1947.21	2009.64	2142.8	1962.51	1952.52	2204.54	2067.27	2046.46	-0.0406283	0.0504172	-0.805843	0.420333	0.727196	2046.46	0.0255611	0.0500354	0.51086	0.609449	0.999914	2046.46	-0.00900329	0.0503241	-0.178906	0.858011
ENSG00000206779	0	0	0	0	0	0	0	0	0	0	0	0	0	0	0	0	0	0	0	0	0	0	0	0	0	0	0	0	0	0	0	0	0	NA	NA	NA	NA	NA	0	NA	NA	NA	NA	NA	0	NA	NA	NA	NA
ENSG00000229820	0	0	1	0	0	0	0	0	0	0	0	0	0	0	0	0	0	0	1.11556	0	0	0	0	0	0	0	0	0	0	0	0	0	0.0697226	-0.561381	4.32794	-0.129711	0.896795	NA	0.0697226	0	4.32804	0	1	NA	0.0697226	0	4.32804	0	1
ENSG00000221216	0	0	0	1	0	1	0	0	0	0	0	0	0	0	0	0	0	0	0	1.15089	0	1.27112	0	0	0	0	0	0	0	0	0	0	0.151376	0.159953	4.32794	0.0369583	0.970518	NA	0.151376	0	4.32804	0	1	NA	0.151376	0.966902	4.32804	0.223404	0.823221
ENSG00000180198	1894	3339	1981	1948	2030	1983	2267	2129	6683	1080	1552	3884	2639	1643	2455	2607	2281.66	2339.99	2209.93	2241.93	2388.09	2520.64	2276.07	2394.97	2189.67	2258.85	2250.33	2272.08	2122.57	2275.18	2278.79	2155.75	2278.53	0.0758076	0.0419132	1.80868	0.0705004	0.306588	2278.53	-0.0224651	0.041609	-0.539909	0.58926	0.999914	2278.53	0.11799	0.0418282	2.82083	0.00478989
ENSG00000242125	1544	2686	1619	1424	1669	1762	1715	1726	2401	345	537	1509	924	486	879	1012	1860.02	1882.36	1806.09	1638.86	1963.41	2239.72	1721.86	1941.63	786.682	721.576	778.626	882.741	743.181	672.998	815.91	836.833	1330.78	0.1285	0.0783988	1.63906	0.101201	0.374932	1330.78	-0.0516794	0.0828911	-0.623461	0.532982	0.999914	1330.78	1.3528	0.0806562	16.7725	3.8798e-63
ENSG00000274266	32	51	37	35	33	29	33	35	49	11	18	41	21	9	27	23	38.5496	35.7411	41.2758	40.281	38.8211	36.8626	33.132	39.3725	16.0547	23.0068	26.0992	23.9844	16.8905	12.4629	25.0621	19.0189	29.1634	-0.0686409	0.243919	-0.281409	0.778397	0.918646	29.1634	-0.178484	0.277399	-0.64342	0.519952	0.999914	29.1634	0.98428	0.268985	3.65924	0.000252967
ENSG00000200087	34	55	34	37	43	36	35	25	46	8	8	25	26	8	19	12	40.959	38.5443	37.9291	42.5828	50.5851	45.7604	35.14	28.1232	15.0718	16.7322	11.5996	14.6246	20.912	11.0782	17.6363	9.92292	27.3251	-0.00769739	0.252528	-0.0304814	0.975683	0.991788	27.3251	0.0591051	0.312266	0.189278	0.849875	0.999914	27.3251	1.38819	0.288355	4.81417	1.47814e-06
ENSG00000231468	0	0	0	0	0	0	0	0	0	0	0	0	0	0	0	0	0	0	0	0	0	0	0	0	0	0	0	0	0	0	0	0	0	NA	NA	NA	NA	NA	0	NA	NA	NA	NA	NA	0	NA	NA	NA	NA
ENSG00000279443	14	28	15	16	16	20	9	8	36	3	9	25	22	12	16	20	16.8655	19.6226	16.7334	18.4142	18.8223	25.4225	9.036	8.99943	11.7953	6.27458	13.0496	14.6246	17.6948	16.6172	14.8516	16.5382	15.3351	-0.237751	0.359209	-0.661874	0.508052	NA	15.3351	0.441355	0.357548	1.23439	0.217057	0.89853	15.3351	-0.105877	0.360456	-0.293731	0.768963
ENSG00000180098	375	646	395	371	388	340	433	390	1352	212	339	815	586	315	546	530	451.754	452.721	440.647	426.979	456.442	432.182	434.732	438.722	442.98	443.403	491.535	476.762	471.325	436.202	506.811	438.262	452.591	-0.00997533	0.0720856	-0.138382	0.889939	0.960882	452.591	0.00468599	0.0689248	0.067987	0.945796	0.999914	452.591	-0.0756208	0.0712487	-1.06136	0.288525
ENSG00000197989	319	558	327	305	288	325	396	363	881	123	190	475	373	172	355	366	384.292	391.05	364.789	351.02	338.802	413.115	397.584	408.349	288.658	257.258	275.491	277.868	300.007	238.18	329.52	302.649	332.414	0.0604816	0.0896654	0.674526	0.499977	0.776667	332.414	0.0877413	0.0922759	0.950858	0.341676	0.985399	332.414	0.400667	0.0911613	4.39514	1.10701e-05
ENSG00000221539	9	16	13	17	23	7	14	11	20	2	10	17	15	6	6	15	10.8421	11.2129	14.5023	19.5651	27.0571	8.89786	14.056	12.3742	6.55295	4.18305	14.4995	9.94473	12.0646	8.30861	5.56935	12.4036	12.0021	0.167453	0.419721	0.398964	0.68992	NA	12.0021	0.160673	0.450781	0.356432	0.721517	NA	12.0021	0.681058	0.434907	1.56599	0.117352
ENSG00000278274	30	57	31	28	37	24	31	33	70	14	11	49	36	14	30	35	36.1403	39.9459	34.5824	32.2248	43.5267	30.507	31.124	37.1226	22.9353	29.2814	15.9495	28.6642	28.9551	19.3868	27.8468	28.9418	30.4459	-0.0183447	0.241184	-0.0760613	0.93937	0.980561	30.4459	0.140063	0.251743	0.556372	0.577956	0.999914	30.4459	0.40859	0.249047	1.64061	0.100878
ENSG00000273544	15	31	14	22	14	22	15	19	52	7	8	26	16	3	20	21	18.0701	21.725	15.6179	25.3195	16.4696	27.9647	15.06	21.3736	17.0377	14.6407	11.5996	15.2096	12.8689	4.15431	18.5645	17.3651	17.0651	-0.0155324	0.340879	-0.0455657	0.963656	NA	17.0651	-0.133065	0.356	-0.373779	0.708569	0.999914	17.0651	0.540938	0.355156	1.5231	0.127734
ENSG00000280498	9	9	14	9	7	14	10	10	18	3	5	12	8	4	15	11	10.8421	6.30725	15.6179	10.358	8.23478	17.7957	10.04	11.2493	5.89766	6.27458	7.24977	7.01981	6.43447	5.53908	13.9234	9.09601	9.49248	0.157603	0.443673	0.355224	0.722422	NA	9.49248	0.444098	0.467801	0.949331	0.342452	NA	9.49248	0.40203	0.45006	0.893282	0.371706
ENSG00000274582	9	11	14	10	8	15	10	10	20	3	7	12	8	5	16	11	10.8421	7.70886	15.6179	11.5089	9.41117	19.0668	10.04	11.2493	6.55295	6.27458	10.1497	7.01981	6.43447	6.92385	14.8516	9.09601	10.1717	0.137061	0.428241	0.320057	0.748925	NA	10.1717	0.365597	0.448269	0.815576	0.414743	NA	10.1717	0.391006	0.434849	0.899176	0.368559
ENSG00000120656	921	1464	852	938	865	847	1038	885	2886	480	667	1744	1143	690	1052	1203	1109.51	1025.98	950.459	1079.53	1017.58	1076.64	1042.15	995.562	945.591	1003.93	967.12	1020.21	919.325	955.491	976.493	994.773	1005.02	-0.0105729	0.0560381	-0.188673	0.850349	0.947144	1005.02	-0.0304836	0.0555175	-0.549081	0.58295	0.999914	1005.02	0.102913	0.0561208	1.83377	0.0666877
ENSG00000188060	50	107	72	67	69	96	86	81	249	36	70	148	92	58	80	86	60.2338	74.9862	80.3205	77.1094	81.1714	122.028	86.344	91.1192	81.5843	75.2949	101.497	86.5777	73.9964	80.3166	74.2581	71.1142	82.3719	0.367785	0.160544	2.29087	0.0219711	0.151916	82.3719	-0.205045	0.156147	-1.31316	0.18913	0.869145	82.3719	0.344837	0.158887	2.17033	0.0299818
ENSG00000229388	6	13	14	7	8	4	7	6	29	3	9	10	9	2	10	6	7.22806	9.11047	15.6179	8.0562	9.41117	5.08449	7.028	6.74957	9.50178	6.27458	13.0496	5.84984	7.23878	2.76954	9.28226	4.96146	7.95085	-0.494521	0.494947	-0.999138	0.317728	NA	7.95085	-0.458646	0.490758	-0.934567	0.350012	NA	7.95085	0.179856	0.520856	0.345309	0.729862
ENSG00000270103	1	4	5	3	3	1	12	4	2	0	0	3	1	1	4	0	1.20468	2.80322	5.57781	3.45266	3.52919	1.27112	12.048	4.49971	0.655295	0	0	1.75495	0.804309	1.38477	3.7129	0	2.66866	0.741615	0.864668	0.857688	0.391065	NA	2.66866	0.82119	1.1434	0.718198	0.472635	NA	2.66866	1.91745	0.963965	1.98912	0.0466877
ENSG00000274978	1	4	5	3	3	1	12	4	2	0	0	3	1	1	4	0	1.20468	2.80322	5.57781	3.45266	3.52919	1.27112	12.048	4.49971	0.655295	0	0	1.75495	0.804309	1.38477	3.7129	0	2.66866	0.741615	0.864668	0.857688	0.391065	NA	2.66866	0.82119	1.1434	0.718198	0.472635	NA	2.66866	1.91745	0.963965	1.98912	0.0466877
ENSG00000162419	573	1018	594	615	642	578	665	640	2067	334	457	1254	859	511	829	836	690.279	713.42	662.644	707.795	755.247	734.709	667.66	719.954	677.248	698.569	662.629	733.57	690.901	707.617	769.499	691.297	705.19	0.0490395	0.062334	0.786722	0.431445	0.733512	705.19	0.0415366	0.0607847	0.683339	0.494392	0.999914	705.19	0.00780457	0.0618095	0.126268	0.89952
ENSG00000252777	0	0	0	0	0	0	0	0	0	0	0	0	0	0	0	0	0	0	0	0	0	0	0	0	0	0	0	0	0	0	0	0	0	NA	NA	NA	NA	NA	0	NA	NA	NA	NA	NA	0	NA	NA	NA	NA
ENSG00000198492	2695	4417	2798	2651	2682	2514	3317	2836	9571	1516	2148	5730	4087	2472	3535	3997	3246.6	3095.46	3121.34	3051	3155.1	3195.6	3330.27	3190.3	3135.92	3170.75	3114.5	3351.96	3287.21	3423.15	3281.28	3305.16	3215.97	0.0417033	0.0372995	1.11807	0.263538	0.600999	3215.97	0.0546104	0.036749	1.48604	0.137269	0.788545	3215.97	-0.0451655	0.0370402	-1.21936	0.222706
ENSG00000116329	5	9	8	11	6	4	13	6	49	5	10	23	21	8	21	21	6.02338	6.30725	8.9245	12.6597	7.05838	5.08449	13.052	6.74957	16.0547	10.4576	14.4995	13.4546	16.8905	11.0782	19.4927	17.3651	11.572	-0.0299394	0.455566	-0.0657193	0.947601	NA	11.572	0.220939	0.366751	0.602423	0.546892	NA	11.572	-1.0149	0.41776	-2.42938	0.0151247
ENSG00000233427	3	8	2	4	3	2	0	2	10	0	0	3	1	0	1	0	3.61403	5.60645	2.23112	4.60354	3.52919	2.54225	0	2.24986	3.27648	0	0	1.75495	0.804309	0	0.928226	0	1.94627	-1.00235	0.974074	-1.02903	0.303464	NA	1.94627	-1.84947	1.32056	-1.40052	0.161358	NA	1.94627	2.09011	1.33069	1.5707	0.116253
ENSG00000199756	0	0	0	0	0	0	0	0	0	0	0	0	0	0	0	0	0	0	0	0	0	0	0	0	0	0	0	0	0	0	0	0	0	NA	NA	NA	NA	NA	0	NA	NA	NA	NA	NA	0	NA	NA	NA	NA
ENSG00000159023	2652	4132	2779	2919	2813	2480	3209	2556	9629	1468	2080	5712	3971	2444	3596	3711	3194.8	2895.73	3100.15	3359.44	3309.2	3152.38	3221.83	2875.32	3154.92	3070.36	3015.91	3341.43	3193.91	3384.38	3337.9	3068.66	3167.27	0.00248617	0.0544927	0.0456239	0.96361	0.988021	3167.27	0.0414897	0.0542201	0.765208	0.444148	0.999914	3167.27	-0.047096	0.0543534	-0.866478	0.386228
ENSG00000225616	0	0	0	0	0	0	0	0	0	0	0	1	0	0	0	0	0	0	0	0	0	0	0	0	0	0	0	0.584984	0	0	0	0	0.0365615	0	4.32794	0	1	NA	0.0365615	-0.773534	4.31274	-0.17936	0.857655	NA	0.0365615	0	4.32804	0	1
ENSG00000206704	0	0	0	0	0	0	0	0	0	0	0	0	0	0	0	0	0	0	0	0	0	0	0	0	0	0	0	0	0	0	0	0	0	NA	NA	NA	NA	NA	0	NA	NA	NA	NA	NA	0	NA	NA	NA	NA
ENSG00000277958	0	0	0	0	0	0	0	0	0	0	0	0	0	0	0	0	0	0	0	0	0	0	0	0	0	0	0	0	0	0	0	0	0	NA	NA	NA	NA	NA	0	NA	NA	NA	NA	NA	0	NA	NA	NA	NA
ENSG00000253304	97	167	93	81	88	81	91	72	280	38	63	142	103	66	90	119	116.854	117.035	103.747	93.2218	103.523	102.961	91.364	80.9948	91.7413	79.478	91.3471	83.0678	82.8438	91.3948	83.5403	98.4023	94.4697	-0.19643	0.143349	-1.37029	0.170596	0.488967	94.4697	0.0270061	0.141887	0.190336	0.849046	0.999914	94.4697	0.086702	0.145775	0.594765	0.552
ENSG00000225750	0	1	0	0	0	0	0	0	0	0	0	0	0	0	0	1	0	0.700806	0	0	0	0	0	0	0	0	0	0	0	0	0	0.82691	0.0954822	-0.561388	4.32794	-0.129712	0.896794	NA	0.0954822	0.860481	4.32804	0.198815	0.842407	NA	0.0954822	-0.47578	4.32804	-0.109929	0.912465
ENSG00000116350	2983	5527	3277	3401	3388	3188	3847	3559	10720	1555	2419	5854	4256	2491	3794	4274	3593.55	3873.35	3655.7	3914.16	3985.63	4052.34	3862.39	4003.62	3512.38	3252.32	3507.44	3424.5	3423.14	3449.46	3521.69	3534.21	3660.37	0.079368	0.0376975	2.10539	0.0352575	0.204752	3660.37	0.0202856	0.0377868	0.536844	0.591376	0.999914	3660.37	0.190667	0.0377313	5.05329	4.34265e-07
ENSG00000277916	3	6	8	2	8	7	6	5	15	3	5	14	4	5	5	3	3.61403	4.20483	8.9245	2.30177	9.41117	8.89786	6.024	5.62464	4.91471	6.27458	7.24977	8.18978	3.21724	6.92385	4.64113	2.48073	5.80591	0.647442	0.574334	1.12729	0.259619	NA	5.80591	-0.673497	0.574165	-1.173	0.240794	NA	5.80591	0.858712	0.582851	1.4733	0.140671
ENSG00000116353	418	831	513	517	483	511	597	519	1521	274	355	923	601	352	582	623	503.555	582.37	572.283	595.008	568.2	649.544	599.388	583.838	498.352	573.078	514.734	539.941	483.39	487.439	540.227	515.165	550.407	0.0876023	0.0712746	1.22908	0.219041	0.551549	550.407	-0.054666	0.0711482	-0.768339	0.442286	0.999914	550.407	0.242182	0.071585	3.38314	0.000716617
ENSG00000237934	0	0	0	0	0	0	0	0	0	0	0	0	0	0	0	0	0	0	0	0	0	0	0	0	0	0	0	0	0	0	0	0	0	NA	NA	NA	NA	NA	0	NA	NA	NA	NA	NA	0	NA	NA	NA	NA
ENSG00000060656	1115	1976	1131	1107	1071	1033	1215	1339	3020	443	645	1409	1174	757	880	1235	1343.21	1384.79	1261.7	1274.03	1259.92	1313.07	1219.86	1506.28	989.496	926.546	935.221	824.243	944.259	1048.27	816.839	1021.23	1129.31	0.0083905	0.0787664	0.106524	0.915167	0.971555	1129.31	0.0576118	0.0803793	0.716749	0.473529	0.999914	1129.31	0.470094	0.0795349	5.91054	3.40987e-09
ENSG00000230523	0	0	2	0	1	0	0	0	1	0	0	1	1	0	0	0	0	0	2.23112	0	1.1764	0	0	0	0.327648	0	0	0.584984	0.804309	0	0	0	0.320279	-0.677514	2.5178	-0.26909	0.787861	NA	0.320279	-0.404734	2.49198	-0.162415	0.870979	NA	0.320279	0.245563	2.5385	0.0967352	0.922937
ENSG00000225011	0	1	0	2	0	0	1	0	1	0	0	0	1	0	0	1	0	0.700806	0	2.30177	0	0	1.004	0	0.327648	0	0	0	0.804309	0	0	0.82691	0.37284	-1.11674	2.19876	-0.507897	0.611526	NA	0.37284	0.886007	2.23511	0.396405	0.691806	NA	0.37284	-0.422735	2.25754	-0.187255	0.851461
ENSG00000228176	0	0	0	0	0	0	0	0	0	0	0	0	0	0	0	0	0	0	0	0	0	0	0	0	0	0	0	0	0	0	0	0	0	NA	NA	NA	NA	NA	0	NA	NA	NA	NA	NA	0	NA	NA	NA	NA
ENSG00000284676	0	0	0	0	0	0	0	0	0	0	0	0	0	0	0	0	0	0	0	0	0	0	0	0	0	0	0	0	0	0	0	0	0	NA	NA	NA	NA	NA	0	NA	NA	NA	NA	NA	0	NA	NA	NA	NA
ENSG00000270927	0	0	0	0	0	0	0	0	0	0	0	0	0	0	0	0	0	0	0	0	0	0	0	0	0	0	0	0	0	0	0	0	0	NA	NA	NA	NA	NA	0	NA	NA	NA	NA	NA	0	NA	NA	NA	NA
ENSG00000233399	0	0	0	0	0	0	0	0	0	0	0	0	0	0	0	0	0	0	0	0	0	0	0	0	0	0	0	0	0	0	0	0	0	NA	NA	NA	NA	NA	0	NA	NA	NA	NA	NA	0	NA	NA	NA	NA
ENSG00000233372	0	0	0	0	0	0	0	0	0	0	0	0	0	0	0	0	0	0	0	0	0	0	0	0	0	0	0	0	0	0	0	0	0	NA	NA	NA	NA	NA	0	NA	NA	NA	NA	NA	0	NA	NA	NA	NA
ENSG00000231251	0	0	0	0	0	0	0	0	0	0	0	0	0	0	0	0	0	0	0	0	0	0	0	0	0	0	0	0	0	0	0	0	0	NA	NA	NA	NA	NA	0	NA	NA	NA	NA	NA	0	NA	NA	NA	NA
ENSG00000236335	0	0	0	0	0	0	0	0	0	0	0	0	0	0	0	0	0	0	0	0	0	0	0	0	0	0	0	0	0	0	0	0	0	NA	NA	NA	NA	NA	0	NA	NA	NA	NA	NA	0	NA	NA	NA	NA
ENSG00000231949	0	0	0	0	0	0	0	0	0	0	0	0	0	0	0	0	0	0	0	0	0	0	0	0	0	0	0	0	0	0	0	0	0	NA	NA	NA	NA	NA	0	NA	NA	NA	NA	NA	0	NA	NA	NA	NA
ENSG00000162510	6	7	5	5	4	7	9	5	19	2	2	6	7	1	4	12	7.22806	4.90564	5.57781	5.75443	4.70559	8.89786	9.036	5.62464	6.22531	4.18305	2.89991	3.50991	5.63016	1.38477	3.7129	9.92292	5.57493	0.289496	0.575664	0.50289	0.615041	NA	5.57493	0.267271	0.587771	0.45472	0.649311	NA	5.57493	0.378576	0.575719	0.657572	0.510813
ENSG00000186056	27	48	29	21	26	24	18	25	62	3	4	29	17	9	14	19	32.5263	33.6387	32.3513	24.1686	30.5863	30.507	18.072	28.1232	20.3142	6.27458	5.79982	16.9645	13.6732	12.4629	12.9952	15.7113	20.8856	-0.208245	0.319291	-0.652212	0.514264	NA	20.8856	-0.0717249	0.360365	-0.199034	0.842236	0.999914	20.8856	0.949041	0.347452	2.73143	0.00630605
ENSG00000162511	9	18	13	9	19	15	14	17	29	7	4	7	8	2	4	7	10.8421	12.6145	14.5023	10.358	22.3515	19.0668	14.056	19.1238	9.50178	14.6407	5.79982	4.09489	6.43447	2.76954	3.7129	5.78837	10.9786	0.614196	0.395554	1.55275	0.120484	NA	10.9786	-0.6972	0.487537	-1.43004	0.152704	NA	10.9786	1.93007	0.462933	4.16921	3.05655e-05
ENSG00000264773	0	0	0	0	0	0	0	0	0	0	0	0	0	0	0	0	0	0	0	0	0	0	0	0	0	0	0	0	0	0	0	0	0	NA	NA	NA	NA	NA	0	NA	NA	NA	NA	NA	0	NA	NA	NA	NA
ENSG00000229607	0	0	0	0	0	0	0	0	0	0	0	0	0	0	0	0	0	0	0	0	0	0	0	0	0	0	0	0	0	0	0	0	0	NA	NA	NA	NA	NA	0	NA	NA	NA	NA	NA	0	NA	NA	NA	NA
ENSG00000223382	0	0	1	0	2	1	0	3	6	2	2	8	4	2	4	3	0	0	1.11556	0	2.35279	1.27112	0	3.37478	1.96589	4.18305	2.89991	4.67988	3.21724	2.76954	3.7129	2.48073	2.12646	2.47616	1.32592	1.8675	0.0618315	NA	2.12646	-0.115639	0.824706	-0.140218	0.888488	NA	2.12646	-0.826472	0.938823	-0.880328	0.378682
ENSG00000222784	0	0	0	0	0	0	0	0	0	0	0	0	0	0	0	0	0	0	0	0	0	0	0	0	0	0	0	0	0	0	0	0	0	NA	NA	NA	NA	NA	0	NA	NA	NA	NA	NA	0	NA	NA	NA	NA
ENSG00000235143	0	0	0	0	0	0	0	0	0	0	0	0	0	0	0	0	0	0	0	0	0	0	0	0	0	0	0	0	0	0	0	0	0	NA	NA	NA	NA	NA	0	NA	NA	NA	NA	NA	0	NA	NA	NA	NA
ENSG00000162512	2523	4201	2729	2766	3225	2850	3555	3345	12876	2065	2715	6715	6273	3906	5315	6074	3039.4	2944.09	3044.37	3183.35	3793.88	3622.7	3569.22	3762.89	4218.79	4319	3936.63	3928.17	5045.43	5408.91	4933.52	5022.65	3985.81	0.273282	0.0437099	6.25219	4.04744e-10	4.44181e-08	3985.81	0.315717	0.0424935	7.42977	1.08784e-13	2.28825e-11	3985.81	-0.467662	0.0428242	-10.9205	9.19783e-28
ENSG00000266210	0	1	0	0	0	0	0	0	2	0	1	0	0	0	0	0	0	0.700806	0	0	0	0	0	0	0.655295	0	1.44995	0	0	0	0	0	0.175378	-0.561396	3.65072	-0.153777	0.877786	NA	0.175378	-1.65996	3.60611	-0.460317	0.645289	NA	0.175378	0	3.65078	0	1
ENSG00000134644	4991	8184	5456	5274	5349	4739	5755	5165	16148	2542	3492	9752	6495	3827	6083	6409	6012.54	5735.39	6086.51	6069.77	6292.55	6023.85	5778.02	5810.25	5290.85	5316.66	5063.24	5704.77	5223.99	5299.51	5646.4	5299.67	5665.87	0.000383478	0.0428554	0.00894819	0.99286	0.997701	5665.87	0.00446206	0.0429525	0.103884	0.917262	0.999914	5665.87	0.154696	0.0429081	3.60529	0.000311803
ENSG00000237329	0	0	0	0	0	0	0	0	0	0	0	0	0	0	0	0	0	0	0	0	0	0	0	0	0	0	0	0	0	0	0	0	0	NA	NA	NA	NA	NA	0	NA	NA	NA	NA	NA	0	NA	NA	NA	NA
ENSG00000232768	0	0	0	0	0	0	0	0	0	0	0	0	0	0	0	0	0	0	0	0	0	0	0	0	0	0	0	0	0	0	0	0	0	NA	NA	NA	NA	NA	0	NA	NA	NA	NA	NA	0	NA	NA	NA	NA
ENSG00000215900	0	0	0	0	0	0	0	0	0	0	0	0	0	0	0	0	0	0	0	0	0	0	0	0	0	0	0	0	0	0	0	0	0	NA	NA	NA	NA	NA	0	NA	NA	NA	NA	NA	0	NA	NA	NA	NA
ENSG00000225142	0	0	0	0	0	0	0	0	0	0	0	0	0	0	0	0	0	0	0	0	0	0	0	0	0	0	0	0	0	0	0	0	0	NA	NA	NA	NA	NA	0	NA	NA	NA	NA	NA	0	NA	NA	NA	NA
ENSG00000084628	52	98	49	65	55	56	63	72	239	44	46	114	64	50	72	79	62.6432	68.679	54.6625	74.8076	64.7018	71.1829	63.252	80.9948	78.3078	92.0271	66.6979	66.6882	51.4758	69.2385	66.8323	65.3259	68.5948	0.096807	0.175037	0.553067	0.580217	0.818511	68.5948	-0.252405	0.167979	-1.5026	0.132942	0.778424	68.5948	0.157362	0.174603	0.901255	0.367453
ENSG00000060688	1169	2053	1243	1300	1111	1111	1297	1209	5578	904	1243	3339	2379	1440	2022	2217	1408.27	1438.75	1386.64	1496.15	1306.98	1412.22	1302.19	1360.04	1827.62	1890.74	1802.29	1953.26	1913.45	1994.07	1876.87	1833.26	1637.67	-0.0918675	0.0478435	-1.92017	0.0548367	0.265902	1637.67	0.0244954	0.0448814	0.545781	0.585216	0.999914	1637.67	-0.500243	0.0467041	-10.7109	9.04654e-27
ENSG00000229447	5	7	6	5	3	10	8	9	13	5	1	12	3	2	5	6	6.02338	4.90564	6.69337	5.75443	3.52919	12.7112	8.032	10.1244	4.25942	10.4576	1.44995	7.01981	2.41293	2.76954	4.64113	4.96146	5.98409	0.565711	0.555915	1.01762	0.308857	NA	5.98409	-0.543484	0.602493	-0.902059	0.367025	NA	5.98409	1.19188	0.591572	2.01477	0.0439291
ENSG00000121766	688	1243	771	799	743	616	868	668	3763	600	840	2373	1507	893	1438	1409	828.817	871.102	860.098	919.558	874.063	783.012	871.472	751.452	1232.94	1254.92	1217.96	1388.17	1212.09	1236.6	1334.79	1165.12	1050.13	-0.0843731	0.0664549	-1.26963	0.204217	0.534139	1050.13	-0.0459958	0.062449	-0.736534	0.461406	0.999914	1050.13	-0.591548	0.0648822	-9.11725	7.70539e-20
ENSG00000229044	0	0	0	0	0	0	0	0	0	0	0	0	0	0	0	0	0	0	0	0	0	0	0	0	0	0	0	0	0	0	0	0	0	NA	NA	NA	NA	NA	0	NA	NA	NA	NA	NA	0	NA	NA	NA	NA
ENSG00000121769	0	0	3	1	0	1	0	0	1	1	3	0	1	0	0	2	0	0	3.34669	1.15089	0	1.27112	0	0	0.327648	2.09153	4.34986	0	0.804309	0	0	1.65382	0.937241	-1.65286	1.80349	-0.916478	0.359416	NA	0.937241	-1.12732	1.67881	-0.671499	0.501903	NA	0.937241	-0.939644	1.87289	-0.501708	0.615873
ENSG00000168528	448	677	409	409	391	383	459	493	1481	233	279	633	489	336	391	558	539.695	474.446	456.265	470.712	459.971	486.84	460.836	554.59	485.246	487.325	404.537	370.295	393.307	465.282	362.936	461.416	458.356	0.0167601	0.101336	0.165391	0.868636	0.953172	458.356	-0.0535485	0.101767	-0.52619	0.598756	0.999914	458.356	0.224966	0.101815	2.20956	0.027136
ENSG00000215899	0	0	0	0	0	0	0	0	2	0	0	0	0	0	0	0	0	0	0	0	0	0	0	0	0.655295	0	0	0	0	0	0	0	0.040956	0	4.32794	0	1	NA	0.040956	-0.889978	4.30915	-0.206532	0.836375	NA	0.040956	0	4.32804	0	1
ENSG00000206981	0	0	0	0	0	0	0	0	0	0	0	0	0	0	0	0	0	0	0	0	0	0	0	0	0	0	0	0	0	0	0	0	0	NA	NA	NA	NA	NA	0	NA	NA	NA	NA	NA	0	NA	NA	NA	NA
ENSG00000260386	0	2	0	0	0	1	0	2	0	0	0	0	0	0	0	0	0	1.40161	0	0	0	1.27112	0	2.24986	0	0	0	0	0	0	0	0	0.307662	0.968146	3.04103	0.318362	0.750211	NA	0.307662	0	3.10947	0	1	NA	0.307662	2.30867	3.0507	0.756769	0.449188
ENSG00000265961	0	0	0	0	0	0	0	0	0	0	0	0	0	0	0	0	0	0	0	0	0	0	0	0	0	0	0	0	0	0	0	0	0	NA	NA	NA	NA	NA	0	NA	NA	NA	NA	NA	0	NA	NA	NA	NA
ENSG00000284543	14	19	14	10	10	13	10	16	20	2	1	5	8	6	5	1	16.8655	13.3153	15.6179	11.5089	11.764	16.5246	10.04	17.9989	6.55295	4.18305	1.44995	2.92492	6.43447	8.30861	4.64113	0.82691	9.30981	-0.0263761	0.443652	-0.0594524	0.952592	NA	9.30981	0.16444	0.565222	0.290929	0.771105	NA	9.30981	1.543	0.512546	3.01046	0.0026085
ENSG00000229167	3	4	6	4	3	3	5	3	3	1	0	1	1	0	0	2	3.61403	2.80322	6.69337	4.60354	3.52919	3.81337	5.02	3.37478	0.982943	2.09153	0	0.584984	0.804309	0	0	1.65382	2.47307	-0.13807	0.752591	-0.18346	0.854437	NA	2.47307	-0.271085	1.21063	-0.223921	0.822819	NA	2.47307	2.51484	1.07525	2.33883	0.0193441
ENSG00000142910	131	185	122	104	93	116	93	115	130	15	25	63	56	25	34	35	157.813	129.649	136.099	119.692	109.405	147.45	93.372	129.367	42.5942	31.3729	36.2489	36.854	45.0413	34.6192	31.5597	28.9418	81.8799	-0.182971	0.163282	-1.12058	0.262467	0.599444	81.8799	-0.118602	0.208317	-0.569335	0.569128	0.999914	81.8799	1.76262	0.191941	9.1831	4.18852e-20
ENSG00000121764	0	1	0	0	1	1	3	1	1	0	0	1	0	1	0	0	0	0.700806	0	0	1.1764	1.27112	3.012	1.12493	0.327648	0	0	0.584984	0	1.38477	0	0	0.598916	2.427	1.69077	1.43544	0.151162	NA	0.598916	-0.404446	1.81278	-0.223109	0.823451	NA	0.598916	2.51261	1.69078	1.48607	0.137261
ENSG00000162517	1591	2713	1659	1717	1671	1640	2000	1737	6928	1196	1513	4260	2791	1695	2591	2721	1916.64	1901.29	1850.72	1976.07	1965.76	2084.64	2008	1954	2269.94	2501.46	2193.78	2492.03	2244.83	2347.18	2405.03	2250.02	2147.59	0.0677205	0.0486304	1.39256	0.163754	0.48091	2147.59	-0.0313114	0.0472386	-0.662833	0.507437	0.999914	2147.59	-0.206163	0.0479921	-4.29578	1.74083e-05
ENSG00000235790	3	6	1	3	1	2	0	3	8	2	3	3	2	3	3	4	3.61403	4.20483	1.11556	3.45266	1.1764	2.54225	0	3.37478	2.62118	4.18305	4.34986	1.75495	1.60862	4.15431	2.78468	3.30764	2.7653	-0.873548	0.889561	-0.981999	0.3261	NA	2.7653	-0.0122894	0.780035	-0.0157549	0.98743	NA	2.7653	-0.738652	0.892632	-0.827499	0.407954
ENSG00000264078	1	1	1	0	0	1	0	0	0	0	0	0	0	0	0	0	1.20468	0.700806	1.11556	0	0	1.27112	0	0	0	0	0	0	0	0	0	0	0.26826	-1.12414	2.78539	-0.403582	0.68652	NA	0.26826	0	2.84331	0	1	NA	0.26826	0.966907	2.84331	0.340064	0.733808
ENSG00000084636	704	1113	796	729	499	472	663	562	1850	309	409	854	676	379	515	612	848.092	779.997	887.987	838.996	587.022	599.97	665.652	632.21	606.148	646.281	593.031	499.577	543.713	524.827	478.036	506.069	639.851	-0.428905	0.0759075	-5.65036	1.60112e-08	1.27494e-06	639.851	-0.178368	0.0776006	-2.29853	0.0215315	0.309568	639.851	0.277672	0.0781199	3.55444	0.000378787
ENSG00000121753	698	1166	672	668	519	504	652	731	3852	547	820	1504	1364	810	903	1425	840.864	817.14	749.658	768.792	610.55	640.646	654.608	822.323	1262.1	1144.06	1188.96	879.817	1097.08	1121.66	838.188	1178.35	913.425	-0.21943	0.112497	-1.95053	0.0511126	0.254301	913.425	-0.0782862	0.109941	-0.712075	0.476418	0.999914	913.425	-0.633853	0.111614	-5.67897	1.35507e-08
ENSG00000266580	0	0	0	0	0	0	0	0	0	0	1	1	0	0	0	0	0	0	0	0	0	0	0	0	0	0	1.44995	0.584984	0	0	0	0	0.127184	0	4.32794	0	1	NA	0.127184	-1.59184	4.29227	-0.370862	0.710741	NA	0.127184	0	4.32804	0	1
ENSG00000254545	0	0	0	0	0	0	0	0	0	0	0	1	0	0	0	0	0	0	0	0	0	0	0	0	0	0	0	0.584984	0	0	0	0	0.0365615	0	4.32794	0	1	NA	0.0365615	-0.773534	4.31274	-0.17936	0.857655	NA	0.0365615	0	4.32804	0	1
ENSG00000134668	171	343	187	152	175	218	206	215	92	13	17	47	33	15	19	28	206	240.376	208.61	174.935	205.869	277.105	206.824	241.86	30.1436	27.1898	24.6492	27.4943	26.5422	20.7715	17.6363	23.1535	122.447	0.155991	0.133864	1.1653	0.243898	0.579774	122.447	-0.336626	0.222602	-1.51223	0.130476	0.77287	122.447	3.38332	0.193703	17.4665	2.57722e-68
ENSG00000203620	8	19	10	14	10	8	9	19	18	3	5	13	12	4	9	11	9.63741	13.3153	11.1556	16.1124	11.764	10.169	9.036	21.3736	5.89766	6.27458	7.24977	7.6048	9.65171	5.53908	8.35403	9.09601	10.1394	0.0521272	0.407761	0.127838	0.898277	NA	10.1394	0.32051	0.449716	0.712693	0.476036	NA	10.1394	0.645638	0.428596	1.5064	0.131964
ENSG00000269967	3	3	2	4	2	3	1	4	4	0	2	1	2	1	2	2	3.61403	2.10242	2.23112	4.60354	2.35279	3.81337	1.004	4.49971	1.31059	0	2.89991	0.584984	1.60862	1.38477	1.85645	1.65382	2.22001	-0.0922419	0.834403	-0.110548	0.911974	NA	2.22001	0.465419	0.982902	0.473515	0.635845	NA	2.22001	0.808893	0.908574	0.890289	0.373311
ENSG00000184007	3475	5690	3552	3363	3470	3234	4308	3727	11154	1709	2409	6452	4679	2765	4205	4695	4186.25	3987.58	3962.48	3870.43	4082.1	4110.81	4325.23	4192.61	3654.58	3574.42	3492.94	3774.32	3763.36	3828.89	3903.19	3882.34	3911.97	0.0629291	0.0365456	1.72193	0.0850814	0.340403	3911.97	0.081133	0.0365509	2.21973	0.0264374	0.351869	3911.97	0.120453	0.0365103	3.29915	0.000969785
ENSG00000228634	0	0	0	0	0	0	0	0	0	0	0	0	0	0	0	0	0	0	0	0	0	0	0	0	0	0	0	0	0	0	0	0	0	NA	NA	NA	NA	NA	0	NA	NA	NA	NA	NA	0	NA	NA	NA	NA
ENSG00000284702	1	0	1	0	0	0	0	0	1	0	0	0	0	0	0	1	1.20468	0	1.11556	0	0	0	0	0	0.327648	0	0	0	0	0	0	0.82691	0.217175	-1.41795	3.04074	-0.466317	0.640989	NA	0.217175	0.225708	3.04249	0.0741853	0.940863	NA	0.217175	-0.475782	3.05801	-0.155586	0.87636
ENSG00000121774	6317	11050	7113	6646	6673	6202	8229	6804	26756	4295	5865	15084	10893	6643	9763	10831	7609.94	7743.9	7934.99	7648.79	7850.09	7883.5	8261.91	7654.01	8766.54	8983.1	8503.98	8823.9	8761.34	9199.02	9062.27	8956.26	8352.72	0.03301	0.0316678	1.04238	0.297233	0.631429	8352.72	0.0363716	0.0312612	1.16347	0.244638	0.924759	8352.72	-0.184077	0.0314604	-5.85108	4.8839e-09
ENSG00000203325	4	8	5	3	2	4	3	6	17	2	2	6	5	2	2	10	4.8187	5.60645	5.57781	3.45266	2.35279	5.08449	3.012	6.74957	5.57001	4.18305	2.89991	3.50991	4.02154	2.76954	1.85645	8.2691	4.35837	-0.20118	0.659005	-0.305279	0.760154	NA	4.35837	0.0358536	0.638267	0.0561735	0.955204	NA	4.35837	-0.0304231	0.66376	-0.0458345	0.963442
ENSG00000121775	624	1169	647	674	681	673	828	759	2719	439	553	1312	1061	610	894	1104	751.718	819.242	721.769	775.697	801.126	855.466	831.312	853.821	890.874	918.18	801.825	767.5	853.372	844.709	829.834	912.908	826.834	0.119242	0.0653855	1.82368	0.0681999	0.300331	826.834	0.0330683	0.0636976	0.519145	0.603659	0.999914	826.834	-0.0437563	0.0645398	-0.677974	0.497788
ENSG00000266203	0	0	0	0	0	0	0	0	0	0	0	0	0	0	0	0	0	0	0	0	0	0	0	0	0	0	0	0	0	0	0	0	0	NA	NA	NA	NA	NA	0	NA	NA	NA	NA	NA	0	NA	NA	NA	NA
ENSG00000276493	0	2	0	0	0	0	1	0	5	0	0	0	0	0	0	0	0	1.40161	0	0	0	0	1.004	0	1.63824	0	0	0	0	0	0	0	0.252741	-0.370245	3.31934	-0.111542	0.911187	NA	0.252741	-1.66402	3.2784	-0.507571	0.611754	NA	0.252741	0.966906	3.3281	0.290528	0.771413
ENSG00000025800	2103	3486	2254	2181	2118	1977	2460	2012	7490	1171	1776	4535	2952	1778	2736	2740	2533.43	2443.01	2514.48	2510.08	2491.61	2513.01	2469.84	2263.36	2454.08	2449.18	2575.12	2652.9	2374.32	2462.12	2539.63	2265.73	2469.49	-0.0379694	0.0467251	-0.812613	0.41644	0.724833	2469.49	-0.074118	0.0463068	-1.60058	0.109469	0.731533	2469.49	0.0152808	0.0466744	0.327393	0.743371
ENSG00000250135	238	406	267	292	251	237	291	247	912	123	165	522	333	218	333	319	286.713	284.527	297.855	336.059	295.276	301.256	292.164	277.857	298.815	257.258	239.243	305.362	267.835	301.88	309.099	263.784	288.436	-0.0441224	0.096223	-0.458543	0.646562	0.854193	288.436	0.0154782	0.0945157	0.163763	0.869918	0.999914	288.436	0.0350321	0.0961679	0.364281	0.715648
ENSG00000084652	4308	7235	4749	4784	4431	4020	4748	4333	15903	2489	3525	8803	6236	3612	5477	6177	5189.75	5070.33	5297.8	5505.84	5212.61	5109.91	4766.99	4874.31	5210.58	5205.81	5111.09	5149.62	5015.67	5001.79	5083.89	5107.82	5119.61	-0.0770983	0.0356765	-2.16104	0.0306923	0.18746	5119.61	-0.0329001	0.0354433	-0.928245	0.353281	0.991142	5119.61	-0.0185478	0.0356506	-0.520266	0.602878
ENSG00000160050	178	356	223	208	201	164	204	177	1100	197	222	554	431	256	376	424	214.432	249.487	248.77	239.384	236.456	208.464	204.816	199.112	360.412	412.03	321.89	324.081	346.657	354.501	349.013	350.61	288.757	-0.172344	0.0969622	-1.77744	0.0754967	0.318416	288.757	-0.00251972	0.0848438	-0.0296983	0.976308	0.999914	288.757	-0.723158	0.0928075	-7.79201	6.59494e-15
ENSG00000224066	74	102	52	79	64	47	66	79	147	12	45	81	80	37	51	58	89.146	71.4822	58.0092	90.92	75.2894	59.7428	66.264	88.8693	48.1642	25.0983	65.248	47.3837	64.3447	51.2365	47.3395	47.9608	62.2812	-0.085118	0.199046	-0.427629	0.668921	0.865538	62.2812	0.150579	0.209367	0.719209	0.472012	0.999914	62.2812	0.456888	0.205316	2.22529	0.0260618
ENSG00000160051	118	207	120	118	100	115	143	122	484	99	108	258	218	111	151	217	142.152	145.067	133.867	135.805	117.64	146.179	143.572	137.241	158.581	207.061	156.595	150.926	175.339	153.709	140.162	179.439	151.459	-0.0346962	0.127743	-0.27161	0.785922	0.921511	151.459	-0.00783378	0.118921	-0.0658739	0.947478	0.999914	151.459	-0.258458	0.124839	-2.07033	0.0384215
ENSG00000222046	1	1	0	0	0	1	0	0	4	0	1	2	1	1	0	0	1.20468	0.700806	0	0	0	1.27112	0	0	1.31059	0	1.44995	1.16997	0.804309	1.38477	0	0	0.581012	-0.507676	1.85507	-0.273669	0.784339	NA	0.581012	-1.16348	1.68706	-0.68965	0.490414	NA	0.581012	-0.475211	1.85368	-0.256361	0.797672
ENSG00000160055	282	583	350	363	374	353	412	319	949	131	217	539	378	212	350	404	339.719	408.57	390.447	417.772	439.972	448.706	413.648	358.852	310.938	273.99	314.64	315.307	304.029	293.571	324.879	334.072	355.569	0.0881049	0.0862344	1.02169	0.306927	0.638934	355.569	0.0381537	0.0882852	0.432165	0.665622	0.999914	355.569	0.396627	0.087522	4.53174	5.85003e-06
ENSG00000084623	4972	8962	5223	5439	5590	5257	6184	5664	15156	2416	3450	9205	5994	3663	5742	5676	5989.65	6280.62	5826.58	6259.67	6576.06	6682.29	6208.73	6371.59	4965.83	5053.13	5002.34	5384.78	4821.03	5072.41	5329.87	4693.54	5657.38	0.0844949	0.044909	1.88147	0.059908	0.279836	5657.38	-0.0365019	0.0452442	-0.806774	0.419797	0.999914	5657.38	0.375909	0.0450614	8.34216	7.2947e-17
ENSG00000220785	87	114	87	78	70	53	74	78	353	55	84	160	132	67	102	124	104.807	79.8919	97.0539	89.7691	82.3478	67.3695	74.296	87.7444	115.66	115.034	121.796	93.5975	106.169	92.7795	94.679	102.537	95.3457	-0.237202	0.154294	-1.53734	0.124209	0.420001	95.3457	-0.147318	0.140426	-1.04908	0.294143	0.959696	95.3457	-0.350816	0.15186	-2.31012	0.0208814
ENSG00000183615	2	6	9	0	1	2	2	4	10	0	6	5	5	1	1	11	2.40935	4.20483	10.0401	0	1.1764	2.54225	2.008	4.49971	3.27648	0	8.69973	2.92492	4.02154	1.38477	0.928226	9.09601	3.57577	-0.712355	0.910656	-0.782244	0.434071	NA	3.57577	0.0965216	0.852543	0.113216	0.909859	NA	3.57577	-0.645881	0.909648	-0.710033	0.477684
ENSG00000182866	1	9	10	4	4	4	7	3	36	2	7	15	15	6	15	10	1.20468	6.30725	11.1556	4.60354	4.70559	5.08449	7.028	3.37478	11.7953	4.18305	10.1497	8.77477	12.0646	8.30861	13.9234	8.2691	7.55828	-0.215732	0.576273	-0.374357	0.708138	NA	7.55828	0.1957	0.472178	0.414462	0.678536	NA	7.55828	-1.07734	0.53782	-2.00317	0.0451596
ENSG00000277617	0	0	0	0	0	0	0	0	0	0	0	0	0	0	0	0	0	0	0	0	0	0	0	0	0	0	0	0	0	0	0	0	0	NA	NA	NA	NA	NA	0	NA	NA	NA	NA	NA	0	NA	NA	NA	NA
ENSG00000252450	0	0	0	0	0	0	0	0	0	0	0	0	0	0	0	0	0	0	0	0	0	0	0	0	0	0	0	0	0	0	0	0	0	NA	NA	NA	NA	NA	0	NA	NA	NA	NA	NA	0	NA	NA	NA	NA
ENSG00000116478	2365	4247	2488	2641	2468	2296	2890	2382	9297	1589	2153	5615	3769	2208	3499	3601	2849.06	2976.32	2775.52	3039.49	2903.35	2918.5	2901.56	2679.58	3046.14	3323.43	3121.75	3284.69	3031.44	3057.57	3247.86	2977.7	3008.37	-0.0304897	0.0458634	-0.664793	0.506183	0.779645	3008.37	-0.0502817	0.0452147	-1.11206	0.26611	0.945335	3008.37	-0.110941	0.0456455	-2.4305	0.015078
ENSG00000175130	7579	13589	8173	8311	7286	6949	8387	8168	36997	6061	7901	18794	13229	8598	11378	13969	9130.24	9523.25	9117.49	9565.01	8571.23	8833.03	8420.54	9188.41	12122	12676.7	11456.1	10994.2	10640.2	11906.2	10561.4	11551.1	10266.1	-0.0929109	0.0494295	-1.87966	0.0601539	0.280075	10266.1	-0.080797	0.0491063	-1.64535	0.0998978	0.708782	10266.1	-0.350683	0.0493063	-7.11233	1.14099e-12
ENSG00000233775	1	2	1	1	4	1	0	0	5	1	1	3	3	1	1	2	1.20468	1.40161	1.11556	1.15089	4.70559	1.27112	0	0	1.63824	2.09153	1.44995	1.75495	2.41293	1.38477	0.928226	1.65382	1.51024	0.234116	1.15907	0.201985	0.839928	NA	1.51024	-0.0701496	1.03889	-0.0675233	0.946165	NA	1.51024	-0.163292	1.10555	-0.147702	0.882578
ENSG00000162526	7	10	5	6	10	6	6	8	24	3	4	14	4	2	4	8	8.43273	7.00806	5.57781	6.90531	11.764	7.62674	6.024	8.99943	7.86354	6.27458	5.79982	8.18978	3.21724	2.76954	3.7129	6.61528	6.67379	0.296694	0.498447	0.595238	0.551685	NA	6.67379	-0.812039	0.531079	-1.52904	0.126255	NA	6.67379	1.02908	0.539157	1.90868	0.0563035
ENSG00000225828	283	432	282	269	224	231	228	257	734	89	174	352	256	150	254	272	340.923	302.748	314.588	309.588	263.513	293.629	228.912	289.107	240.493	186.146	252.292	205.915	205.903	207.715	235.769	224.919	256.385	-0.238723	0.100497	-2.37542	0.0175292	0.131163	256.385	-0.0316193	0.103081	-0.306743	0.759039	0.999914	256.385	0.291905	0.103439	2.822	0.00477259
ENSG00000160058	2536	4347	2771	2890	2701	2391	2822	2499	7794	1221	1796	4726	3099	1757	2823	3018	3055.06	3046.4	3091.22	3326.06	3177.45	3039.25	2833.29	2811.2	2553.69	2553.75	2604.12	2764.64	2492.55	2433.04	2620.38	2495.61	2806.11	-0.0779251	0.0478504	-1.62851	0.103416	0.379134	2806.11	-0.0623128	0.0482059	-1.29264	0.196136	0.87685	2806.11	0.23881	0.0481614	4.95854	7.10239e-07
ENSG00000224333	0	0	0	0	0	0	0	0	0	0	0	0	0	0	0	0	0	0	0	0	0	0	0	0	0	0	0	0	0	0	0	0	0	NA	NA	NA	NA	NA	0	NA	NA	NA	NA	NA	0	NA	NA	NA	NA
ENSG00000270850	0	0	0	0	0	0	0	0	0	0	0	0	0	0	0	0	0	0	0	0	0	0	0	0	0	0	0	0	0	0	0	0	0	NA	NA	NA	NA	NA	0	NA	NA	NA	NA	NA	0	NA	NA	NA	NA
ENSG00000229259	0	0	0	0	0	0	0	0	0	0	0	0	0	0	0	0	0	0	0	0	0	0	0	0	0	0	0	0	0	0	0	0	0	NA	NA	NA	NA	NA	0	NA	NA	NA	NA	NA	0	NA	NA	NA	NA
ENSG00000263529	0	0	0	0	0	0	0	0	0	0	0	0	0	0	0	0	0	0	0	0	0	0	0	0	0	0	0	0	0	0	0	0	0	NA	NA	NA	NA	NA	0	NA	NA	NA	NA	NA	0	NA	NA	NA	NA
ENSG00000254553	206	379	232	239	257	233	264	251	1014	147	244	640	428	276	369	425	248.163	265.605	258.81	275.062	302.334	296.172	265.056	282.357	332.235	307.454	353.789	374.39	344.244	382.196	342.515	351.437	311.364	0.124737	0.0878724	1.41952	0.155747	0.468774	311.364	0.0358225	0.0800815	0.447326	0.65464	0.999914	311.364	-0.306938	0.0843515	-3.6388	0.000273912
ENSG00000273274	107	196	133	119	119	121	124	118	561	84	128	352	283	184	219	250	128.9	137.358	148.37	136.955	139.991	153.806	124.496	132.742	183.81	175.688	185.594	205.915	227.619	254.798	203.281	206.727	171.628	-0.00756182	0.119652	-0.0631986	0.949608	0.983961	171.628	0.226321	0.104393	2.16796	0.0301617	0.382246	171.628	-0.691363	0.112866	-6.12552	9.03878e-10
ENSG00000160062	339	611	401	364	427	390	465	399	1415	214	344	915	606	364	529	648	408.385	428.192	447.34	418.922	502.321	495.738	466.86	448.846	463.621	447.586	498.784	535.261	487.411	504.056	491.031	535.838	473.762	0.165945	0.0747406	2.22028	0.0263998	0.170086	473.762	0.0454051	0.0712649	0.637132	0.524039	0.999914	473.762	-0.0786404	0.0730156	-1.07704	0.281464
ENSG00000176261	551	941	585	604	562	583	690	597	2044	305	475	1225	865	488	795	793	663.777	659.458	652.604	695.135	661.135	741.065	692.76	671.582	669.712	637.915	688.728	716.606	695.727	675.767	737.939	655.74	682.228	0.0506464	0.0617948	0.81959	0.41245	0.722004	682.228	0.0201121	0.0599518	0.335472	0.737269	0.999914	682.228	-0.000961044	0.061202	-0.0157028	0.987471
ENSG00000200591	0	0	0	0	0	0	0	0	0	0	0	0	0	0	0	0	0	0	0	0	0	0	0	0	0	0	0	0	0	0	0	0	0	NA	NA	NA	NA	NA	0	NA	NA	NA	NA	NA	0	NA	NA	NA	NA
ENSG00000162521	6549	10858	6942	6637	6473	5927	8149	6645	24930	3934	5627	14872	10634	6250	9415	10104	7889.42	7609.35	7744.23	7638.43	7614.82	7533.95	8181.59	7475.15	8168.26	8228.06	8158.89	8699.89	8553.02	8654.81	8739.25	8355.1	8077.76	-0.00281776	0.0355379	-0.0792889	0.936803	0.97948	8077.76	0.0435351	0.0352401	1.23538	0.216688	0.89846	8077.76	-0.154424	0.03539	-4.3635	1.27996e-05
ENSG00000162520	104	190	121	118	185	183	222	169	436	73	102	252	236	116	199	203	125.286	133.153	134.983	135.805	217.633	232.615	222.888	190.113	142.854	152.681	147.895	147.416	189.817	160.633	184.717	167.863	167.897	0.703403	0.109289	6.4362	1.225e-10	1.4769e-08	167.897	0.269871	0.10524	2.56434	0.0103372	0.183024	167.897	0.287537	0.10382	2.76958	0.00561291
ENSG00000224409	0	1	0	0	0	1	0	0	1	0	0	0	0	0	0	0	0	0.700806	0	0	0	1.27112	0	0	0.327648	0	0	0	0	0	0	0	0.143724	0.159949	3.89477	0.0410676	0.967242	NA	0.143724	-0.492171	3.88301	-0.12675	0.899138	NA	0.143724	0.966904	3.89485	0.248252	0.803939
ENSG00000162522	1372	2522	1438	1507	1540	1345	1719	1763	5064	792	1109	2345	1911	1233	1664	1837	1652.82	1767.43	1604.18	1734.38	1811.65	1709.66	1725.88	1983.25	1659.21	1656.49	1608	1371.79	1537.03	1707.42	1544.57	1519.03	1662.05	0.0963366	0.0654944	1.47091	0.141314	0.447273	1662.05	0.00465886	0.0656482	0.0709671	0.943424	0.999914	1662.05	0.199376	0.0655254	3.04273	0.00234446
ENSG00000134684	5480	10546	5998	6373	7097	6397	8021	7350	6812	979	1539	3823	2701	1671	2410	2565	6601.63	7390.7	6691.14	7334.6	8348.89	8131.37	8053.08	8268.22	2231.94	2047.6	2231.48	2236.4	2172.44	2313.95	2237.02	2121.02	4900.72	0.2266	0.0433163	5.23128	1.68337e-07	1.10419e-05	4900.72	0.00808043	0.0468651	0.172419	0.863108	0.999914	4900.72	1.89292	0.0450424	42.0253	0
ENSG00000116497	889	1380	920	899	919	805	1052	857	3304	511	746	1951	1389	750	1230	1302	1070.96	967.112	1026.32	1034.65	1081.11	1023.25	1056.21	964.064	1082.55	1068.77	1081.67	1141.3	1117.18	1038.58	1141.72	1076.64	1060.75	0.0129614	0.0541762	0.239246	0.810915	0.931776	1060.75	-0.00156416	0.052448	-0.0298231	0.976208	0.999914	1060.75	-0.087196	0.0535897	-1.6271	0.103715
ENSG00000160097	34	55	57	28	34	42	39	29	202	20	40	120	74	31	54	82	40.959	38.5443	63.587	32.2248	39.9975	53.3872	39.156	32.6229	66.1848	41.8305	57.9982	70.1981	59.5189	42.9278	50.1242	67.8066	49.8167	-0.0865176	0.239832	-0.360742	0.718292	0.888138	49.8167	-0.136828	0.219032	-0.624696	0.532171	0.999914	49.8167	-0.440099	0.233089	-1.88812	0.0590102
ENSG00000121905	4	7	3	1	3	4	1	199	7	4	1	4	5	2	3	3	4.8187	4.90564	3.34669	1.15089	3.52919	5.08449	1.004	223.861	2.29353	8.3661	1.44995	2.33994	4.02154	2.76954	2.78468	2.48073	17.1379	4.02752	1.23718	3.25541	NA	NA	17.1379	-0.161658	1.30225	-0.124137	NA	NA	17.1379	4.27139	1.24417	3.43312	NA
ENSG00000121900	175	303	161	158	171	162	197	180	683	91	140	293	212	163	168	245	210.818	212.344	179.605	181.84	201.164	205.922	197.788	202.487	223.783	190.329	202.994	171.4	170.513	225.717	155.942	202.593	195.953	0.0361358	0.121449	0.297539	0.766055	0.913101	195.953	-0.0839863	0.119427	-0.703245	0.481903	0.999914	195.953	0.108122	0.121329	0.891153	0.372847
ENSG00000116514	415	699	414	402	379	410	501	458	1248	188	302	708	471	273	429	490	499.941	489.863	461.843	462.656	445.854	521.16	503.004	515.217	408.904	393.207	437.886	414.169	378.829	378.042	398.209	405.186	444.623	0.0510864	0.0697777	0.732132	0.464088	0.754339	444.623	-0.0825001	0.0704601	-1.17088	0.241648	0.923091	444.623	0.345248	0.0709743	4.8644	1.14803e-06
ENSG00000278966	10	17	11	9	12	5	7	11	19	2	10	13	5	6	8	11	12.0468	11.9137	12.2712	10.358	14.1168	6.35561	7.028	12.3742	6.22531	4.18305	14.4995	7.6048	4.02154	8.30861	7.42581	9.09601	9.2393	-0.228254	0.445422	-0.512446	0.608339	NA	9.2393	-0.14289	0.468853	-0.304765	0.760545	NA	9.2393	0.48516	0.471999	1.02788	0.304004
ENSG00000217644	0	0	0	0	0	0	0	0	0	0	0	0	0	0	0	0	0	0	0	0	0	0	0	0	0	0	0	0	0	0	0	0	0	NA	NA	NA	NA	NA	0	NA	NA	NA	NA	NA	0	NA	NA	NA	NA
ENSG00000239670	0	0	0	0	0	0	0	1	0	0	0	0	0	0	0	0	0	0	0	0	0	0	0	1.12493	0	0	0	0	0	0	0	0	0.070308	0.881267	4.32794	0.203623	0.838648	NA	0.070308	0	4.32804	0	1	NA	0.070308	0.966902	4.32804	0.223404	0.823221
ENSG00000236065	0	0	0	0	0	0	1	1	0	0	0	0	0	0	0	0	0	0	0	0	0	0	1.004	1.12493	0	0	0	0	0	0	0	0	0.133058	1.57165	4.32491	0.363396	0.716309	NA	0.133058	0	4.32804	0	1	NA	0.133058	1.6573	4.32501	0.383189	0.701579
ENSG00000004455	3016	5174	3045	3112	3089	2898	3596	3218	9765	1549	2270	5856	4243	2441	3767	3928	3633.3	3625.97	3396.89	3581.56	3633.89	3683.71	3610.38	3620.02	3199.48	3239.77	3291.4	3425.67	3412.68	3380.22	3496.63	3248.1	3467.48	0.0304234	0.0371795	0.818284	0.413195	0.722569	3467.48	0.0401618	0.0371057	1.08236	0.279092	0.952139	3467.48	0.103861	0.0371621	2.79481	0.00519301
ENSG00000276645	1	0	0	0	0	0	0	0	0	0	0	1	0	0	0	0	1.20468	0	0	0	0	0	0	0	0	0	0	0.584984	0	0	0	0	0.111854	-0.561389	4.32794	-0.129713	0.896794	NA	0.111854	-0.773534	4.31274	-0.17936	0.857655	NA	0.111854	0	4.32804	0	1
ENSG00000142920	94	145	107	100	76	79	102	94	321	44	69	179	120	77	112	123	113.24	101.617	119.365	115.089	89.4061	100.419	102.408	105.743	105.175	92.0271	100.047	104.712	96.5171	106.627	103.961	101.71	103.629	-0.163989	0.133666	-1.22685	0.219878	0.552277	103.629	-0.00628873	0.128094	-0.0490946	0.960844	0.999914	103.629	-0.0319561	0.13421	-0.238105	0.811799
ENSG00000278997	11	26	16	16	29	28	37	27	49	11	8	13	28	15	26	18	13.2514	18.2209	17.849	18.4142	34.1155	35.5914	37.148	30.3731	16.0547	23.0068	11.5996	7.6048	22.5206	20.7715	24.1339	14.8844	21.5962	1.00902	0.304528	3.31338	0.000921759	NA	21.5962	0.589707	0.317223	1.85897	0.063032	0.574291	21.5962	0.742403	0.293331	2.53094	0.0113758
ENSG00000116525	401	549	370	345	385	415	456	459	1217	167	278	621	572	349	491	632	483.075	384.742	412.758	397.056	452.913	527.516	457.824	516.342	398.747	349.285	403.087	363.275	460.065	483.284	455.759	522.607	441.771	0.224756	0.084687	2.65396	0.00795523	0.0783253	441.771	0.335615	0.0837691	4.00643	6.16435e-05	0.00279373	441.771	0.022636	0.0833136	0.271696	0.785856
ENSG00000279179	2	6	1	5	1	1	2	5	4	1	2	4	1	1	1	2	2.40935	4.20483	1.11556	5.75443	1.1764	1.27112	2.008	5.62464	1.31059	2.09153	2.89991	2.33994	0.804309	1.38477	0.928226	1.65382	2.31109	-0.426513	0.854484	-0.499147	0.617676	NA	2.31109	-0.771021	0.989995	-0.778814	0.43609	NA	2.31109	1.10758	0.997099	1.1108	0.266653
ENSG00000284721	6	8	5	8	7	2	7	5	10	2	2	13	9	4	7	8	7.22806	5.60645	5.57781	9.20709	8.23478	2.54225	7.028	5.62464	3.27648	4.18305	2.89991	7.6048	7.23878	5.53908	6.49758	6.61528	5.9315	-0.201194	0.554105	-0.363098	0.716532	NA	5.9315	0.493405	0.546658	0.902585	0.366746	NA	5.9315	-0.14288	0.552685	-0.258519	0.796006
ENSG00000160094	1817	2996	1876	1951	1783	1716	2046	2106	7322	1205	1587	3544	2880	1861	2455	2952	2188.9	2099.61	2092.79	2245.38	2097.52	2181.25	2054.18	2369.1	2399.04	2520.29	2301.08	2073.18	2316.41	2577.06	2278.79	2441.04	2264.73	0.0129648	0.0607448	0.21343	0.830992	0.938305	2264.73	0.0518337	0.0601271	0.86207	0.388649	0.999914	2264.73	-0.14242	0.0604301	-2.35677	0.0184345
ENSG00000270115	7	18	14	9	12	13	8	6	14	3	2	6	3	5	1	5	8.43273	12.6145	15.6179	10.358	14.1168	16.5246	8.032	6.74957	4.58707	6.27458	2.89991	3.50991	2.41293	6.92385	0.928226	4.13455	7.75731	-0.075976	0.466587	-0.162834	0.870649	NA	7.75731	-0.317159	0.607131	-0.522389	0.601399	NA	7.75731	1.73913	0.565629	3.07467	0.00210732
ENSG00000184389	0	2	5	1	5	2	2	1	7	0	2	0	1	2	2	2	0	1.40161	5.57781	1.15089	5.88198	2.54225	2.008	1.12493	2.29353	0	2.89991	0	0.804309	2.76954	1.85645	1.65382	1.99781	0.506357	1.01912	0.496859	0.619288	NA	1.99781	0.294637	1.08871	0.27063	0.786676	NA	1.99781	0.753747	1.0339	0.729032	0.465982
ENSG00000225313	1	1	1	1	1	0	0	0	6	3	0	1	1	1	4	0	1.20468	0.700806	1.11556	1.15089	1.1764	0	0	0	1.96589	6.27458	0	0.584984	0.804309	1.38477	3.7129	0	1.25473	-1.56001	1.56465	-0.997033	0.318749	NA	1.25473	-0.387717	1.22089	-0.317568	0.750813	NA	1.25473	-2.06913	1.50779	-1.37229	0.169973
ENSG00000134686	3399	6448	3751	3741	3814	3568	4222	4027	11617	1847	2528	6053	4692	2925	4174	4484	4094.69	4518.8	4184.47	4305.46	4486.78	4535.37	4238.89	4530.09	3806.28	3863.05	3665.49	3540.91	3773.82	4050.45	3874.41	3707.86	4073.55	0.0551441	0.0431256	1.27869	0.201007	0.52955	4073.55	0.0509079	0.0433398	1.17462	0.240146	0.92097	4073.55	0.208716	0.0431969	4.83174	1.35348e-06
ENSG00000284154	150	228	107	121	114	130	148	158	376	63	92	193	171	80	127	137	180.701	159.784	119.365	139.257	134.109	165.246	148.592	177.739	123.196	131.766	133.396	112.902	137.537	110.782	117.885	113.287	137.846	0.0593963	0.134147	0.442771	0.657931	0.860948	137.846	-0.0370656	0.136579	-0.271385	0.786095	0.999914	137.846	0.375882	0.136377	2.75621	0.00584763
ENSG00000222112	10	5	12	4	12	6	2	3	11	2	2	7	7	3	7	3	12.0468	3.50403	13.3867	4.60354	14.1168	7.62674	2.008	3.37478	3.60412	4.18305	2.89991	4.09489	5.63016	4.15431	6.49758	2.48073	5.88826	-0.291739	0.614731	-0.47458	0.635087	NA	5.88826	0.343863	0.672052	0.511661	0.608889	NA	5.88826	0.505301	0.647178	0.780776	0.434934
ENSG00000233246	0	3	0	2	4	3	3	2	4	1	0	1	0	2	3	1	0	2.10242	0	2.30177	4.70559	3.81337	3.012	2.24986	1.31059	2.09153	0	0.584984	0	2.76954	2.78468	0.82691	1.78458	1.53373	1.06077	1.44586	0.148215	NA	1.78458	0.619359	1.1293	0.548444	0.583387	NA	1.78458	1.20788	1.0076	1.19878	0.230615
ENSG00000234512	0	0	0	0	0	0	0	0	0	0	0	0	0	0	0	0	0	0	0	0	0	0	0	0	0	0	0	0	0	0	0	0	0	NA	NA	NA	NA	NA	0	NA	NA	NA	NA	NA	0	NA	NA	NA	NA
ENSG00000121903	185	352	222	207	229	187	234	204	729	116	147	449	297	184	269	274	222.865	246.684	247.655	238.233	269.395	237.7	234.936	229.485	238.855	242.617	213.143	262.658	238.88	254.798	249.693	226.573	240.886	0.0192394	0.0949645	0.202595	0.839451	0.942307	240.886	0.00028257	0.0913624	0.00309285	0.997532	0.999965	240.886	0.00644788	0.0941806	0.0684629	0.945417
ENSG00000235907	0	0	0	0	0	0	0	0	0	0	0	0	0	0	0	0	0	0	0	0	0	0	0	0	0	0	0	0	0	0	0	0	0	NA	NA	NA	NA	NA	0	NA	NA	NA	NA	NA	0	NA	NA	NA	NA
ENSG00000121904	36	70	39	50	59	54	52	49	130	16	16	68	59	25	61	68	43.3683	49.0564	43.5069	57.5443	69.4074	68.6406	52.208	55.1215	42.5942	33.4644	23.1993	39.7789	47.4542	34.6192	56.6218	56.2299	48.301	0.33538	0.211799	1.58349	0.113311	0.398967	48.301	0.427442	0.215994	1.97895	0.0478211	0.497813	48.301	0.304812	0.209763	1.45313	0.146188
ENSG00000227000	0	0	0	0	0	0	0	0	0	0	0	0	0	0	0	0	0	0	0	0	0	0	0	0	0	0	0	0	0	0	0	0	0	NA	NA	NA	NA	NA	0	NA	NA	NA	NA	NA	0	NA	NA	NA	NA
ENSG00000176256	0	0	0	0	0	0	0	0	0	0	0	0	0	0	0	0	0	0	0	0	0	0	0	0	0	0	0	0	0	0	0	0	0	NA	NA	NA	NA	NA	0	NA	NA	NA	NA	NA	0	NA	NA	NA	NA
ENSG00000231163	0	0	0	0	0	0	0	1	0	0	0	0	0	0	0	0	0	0	0	0	0	0	0	1.12493	0	0	0	0	0	0	0	0	0.070308	0.881267	4.32794	0.203623	0.838648	NA	0.070308	0	4.32804	0	1	NA	0.070308	0.966902	4.32804	0.223404	0.823221
ENSG00000201148	0	0	0	0	0	0	0	0	0	0	0	0	0	0	0	0	0	0	0	0	0	0	0	0	0	0	0	0	0	0	0	0	0	NA	NA	NA	NA	NA	0	NA	NA	NA	NA	NA	0	NA	NA	NA	NA
ENSG00000142698	0	0	0	0	0	0	0	0	0	0	0	1	1	0	0	3	0	0	0	0	0	0	0	0	0	0	0	0.584984	0.804309	0	0	2.48073	0.241876	0	3.31552	0	1	NA	0.241876	1.48426	3.22943	0.459604	0.645801	NA	0.241876	-1.99784	3.24974	-0.614768	0.538708
ENSG00000270241	0	0	0	0	0	0	0	0	0	0	0	0	0	0	0	0	0	0	0	0	0	0	0	0	0	0	0	0	0	0	0	0	0	NA	NA	NA	NA	NA	0	NA	NA	NA	NA	NA	0	NA	NA	NA	NA
ENSG00000207941	0	0	0	0	0	0	0	0	0	0	0	0	0	0	0	0	0	0	0	0	0	0	0	0	0	0	0	0	0	0	0	0	0	NA	NA	NA	NA	NA	0	NA	NA	NA	NA	NA	0	NA	NA	NA	NA
ENSG00000163866	584	1069	620	635	654	575	723	593	2443	399	575	1455	974	591	926	895	703.531	749.161	691.648	730.813	769.363	730.896	725.892	667.082	800.443	834.519	833.724	851.152	783.397	818.398	859.537	740.084	768.103	0.0057361	0.0628334	0.0912905	0.927262	0.975988	768.103	-0.0519367	0.0601368	-0.863643	0.387784	0.999914	768.103	-0.14399	0.0619401	-2.32467	0.0200896
ENSG00000189280	2	0	0	0	0	0	0	1	5	0	0	4	5	1	0	3	2.40935	0	0	0	0	0	0	1.12493	1.63824	0	0	2.33994	4.02154	1.38477	0	2.48073	0.962469	-0.621688	1.85574	-0.335008	0.737619	NA	0.962469	0.730231	1.4578	0.500914	0.616431	NA	0.962469	-2.53885	1.66116	-1.52836	0.126423
ENSG00000189433	0	0	0	0	0	0	0	0	0	1	0	0	0	0	0	0	0	0	0	0	0	0	0	0	0	2.09153	0	0	0	0	0	0	0.13072	0	4.32794	0	1	NA	0.13072	-0.812154	4.31152	-0.188368	0.850588	NA	0.13072	0	4.32804	0	1
ENSG00000255811	0	0	1	0	0	0	0	2	0	0	0	3	0	0	0	1	0	0	1.11556	0	0	0	0	2.24986	0	0	0	1.75495	0	0	0	0.82691	0.371705	0.898369	2.7203	0.330247	0.741214	NA	0.371705	-0.968295	2.66415	-0.363454	0.716266	NA	0.371705	0.983989	2.72032	0.361718	0.717563
ENSG00000188910	10	30	17	12	19	17	8	17	25	4	8	13	10	6	11	11	12.0468	21.0242	18.9646	13.8106	22.3515	21.6091	8.032	19.1238	8.19119	8.3661	11.5996	7.6048	8.04309	8.30861	10.2105	9.09601	13.0239	0.0675873	0.369102	0.183112	0.85471	NA	13.0239	0.0496268	0.420445	0.118034	0.906041	0.999914	13.0239	0.975125	0.400199	2.4366	0.014826
ENSG00000187513	0	0	0	0	0	0	1	1	2	1	0	0	1	1	1	1	0	0	0	0	0	0	1.004	1.12493	0.655295	2.09153	0	0	0.804309	1.38477	0.928226	0.82691	0.551248	1.58422	1.91277	0.828236	0.407537	NA	0.551248	0.852104	1.67419	0.508964	0.610777	NA	0.551248	-0.779082	1.77154	-0.439776	0.660099
ENSG00000230163	0	0	0	0	0	0	0	0	0	0	0	0	0	0	0	0	0	0	0	0	0	0	0	0	0	0	0	0	0	0	0	0	0	NA	NA	NA	NA	NA	0	NA	NA	NA	NA	NA	0	NA	NA	NA	NA
ENSG00000116544	68	102	62	56	48	40	68	430	201	32	47	86	84	45	40	79	81.918	71.4822	69.1648	64.4496	56.467	50.8449	68.272	483.719	65.8572	66.9288	68.1479	50.3087	67.5619	62.3146	37.129	65.3259	89.3682	1.20037	0.604036	1.98725	NA	NA	89.3682	-0.110349	0.609563	-0.181029	NA	NA	89.3682	1.50515	0.605076	2.48754	NA
ENSG00000284773	119	220	117	118	117	126	132	127	343	46	71	161	161	72	100	139	143.356	154.177	130.521	135.805	137.638	160.161	132.528	142.866	112.383	96.2102	102.947	94.1825	129.494	99.7034	92.8226	114.94	123.733	0.0131474	0.130451	0.100784	0.919722	0.97359	123.733	0.100534	0.134532	0.747284	0.454892	0.999914	123.733	0.375855	0.133401	2.81749	0.00484009
ENSG00000241014	85	177	96	99	86	97	113	108	259	40	64	143	127	56	82	109	102.397	124.043	107.094	113.938	101.17	123.299	113.452	121.492	84.8607	83.661	92.7971	83.6528	102.147	77.5471	76.1145	90.1332	99.8624	0.0267795	0.137838	0.194283	0.845954	0.945118	99.8624	0.0260455	0.141591	0.183949	0.854053	0.999914	99.8624	0.394082	0.141397	2.78706	0.00531893
ENSG00000271741	613	1049	661	644	687	623	785	658	1902	284	440	1149	776	455	666	796	738.467	735.145	737.386	741.17	808.184	791.91	788.14	740.203	623.186	593.993	637.98	672.147	624.144	630.07	618.198	658.22	696.159	0.0836251	0.0568451	1.4711	0.141263	0.447273	696.159	-0.00704656	0.0572343	-0.123118	0.902014	0.999914	696.159	0.304837	0.057448	5.30631	1.11865e-07
ENSG00000243749	337	541	363	310	359	338	399	364	1050	158	226	629	392	243	350	406	405.976	379.136	404.949	356.775	422.326	429.64	400.596	409.474	344.03	330.461	327.69	367.955	315.289	336.499	324.879	335.725	368.212	0.103862	0.0748184	1.38818	0.165081	0.482531	368.212	-0.0792684	0.0751301	-1.05508	0.291388	0.959453	368.212	0.341561	0.0758042	4.50584	6.61113e-06
ENSG00000163867	477	848	529	522	528	501	650	470	1447	215	351	851	611	354	549	632	574.631	594.283	590.132	600.762	621.137	636.833	652.6	528.716	474.106	449.678	508.934	497.822	491.433	490.208	509.596	522.607	546.467	0.047352	0.0683481	0.692806	0.488431	0.767926	546.467	0.0582925	0.0691078	0.843501	0.398948	0.999914	546.467	0.274989	0.06901	3.98477	6.75447e-05
ENSG00000197056	331	528	340	307	343	351	450	332	1280	172	279	765	540	313	461	560	398.748	370.025	379.291	353.322	403.504	446.164	451.8	373.476	419.389	359.742	404.537	447.513	434.327	433.433	427.912	463.07	410.391	0.159646	0.0815234	1.95828	0.0501971	0.251132	410.391	0.0868404	0.078246	1.10984	0.267069	0.945335	410.391	-0.0714263	0.0797922	-0.895154	0.370705
ENSG00000233940	0	0	0	0	0	0	0	0	0	0	0	0	0	0	0	0	0	0	0	0	0	0	0	0	0	0	0	0	0	0	0	0	0	NA	NA	NA	NA	NA	0	NA	NA	NA	NA	NA	0	NA	NA	NA	NA
ENSG00000228348	3	7	3	4	2	6	5	3	17	2	6	11	14	4	8	6	3.61403	4.90564	3.34669	4.60354	2.35279	7.62674	5.02	3.37478	5.57001	4.18305	8.69973	6.43483	11.2603	5.53908	7.42581	4.96146	5.55741	0.123944	0.625047	0.198295	0.842814	NA	5.55741	0.256911	0.524082	0.490212	0.623984	NA	5.55741	-0.703138	0.576151	-1.22041	0.22231
ENSG00000284640	0	1	0	0	1	0	0	1	0	0	0	0	0	0	0	0	0	0.700806	0	0	1.1764	0	0	1.12493	0	0	0	0	0	0	0	0	0.187633	0.916351	3.55744	0.257587	0.796725	NA	0.187633	0	3.56405	0	1	NA	0.187633	1.72331	3.55749	0.484416	0.628091
ENSG00000116560	8142	14153	9188	8410	8177	7370	9278	8038	48588	6969	10758	26523	19370	11216	17517	18909	9808.47	9918.5	10249.8	9678.95	9619.4	9368.18	9315.11	9042.17	15919.7	14575.8	15598.6	15515.5	15579.5	15531.6	16259.7	15636	12601.1	-0.0867632	0.0340787	-2.54596	0.0108977	0.0964108	12601.1	0.030764	0.0333488	0.922491	0.356272	0.991409	12601.1	-0.754767	0.0337532	-22.3613	9.36997e-111
ENSG00000201868	0	0	0	0	0	0	0	0	0	0	0	0	0	0	0	0	0	0	0	0	0	0	0	0	0	0	0	0	0	0	0	0	0	NA	NA	NA	NA	NA	0	NA	NA	NA	NA	NA	0	NA	NA	NA	NA
ENSG00000146463	2664	4475	2943	2926	2941	2646	3659	2885	12063	1890	2770	7223	5123	2826	4477	4695	3209.26	3136.11	3283.1	3367.49	3459.78	3363.39	3673.63	3245.42	3952.41	3952.98	4016.37	4225.34	4120.47	3913.36	4155.67	3882.34	3684.82	0.082082	0.0442526	1.85485	0.0636172	0.288887	3684.82	-0.0075298	0.0433699	-0.173618	0.862166	0.999914	3684.82	-0.225847	0.0438056	-5.15566	2.52734e-07
ENSG00000240374	0	0	0	0	0	0	0	0	0	0	0	0	0	0	0	0	0	0	0	0	0	0	0	0	0	0	0	0	0	0	0	0	0	NA	NA	NA	NA	NA	0	NA	NA	NA	NA	NA	0	NA	NA	NA	NA
ENSG00000201542	0	0	0	0	0	0	0	0	0	0	0	0	0	0	0	0	0	0	0	0	0	0	0	0	0	0	0	0	0	0	0	0	0	NA	NA	NA	NA	NA	0	NA	NA	NA	NA	NA	0	NA	NA	NA	NA
ENSG00000229994	2	1	5	1	1	1	0	1	2	0	0	2	1	0	1	2	2.40935	0.700806	5.57781	1.15089	1.1764	1.27112	0	1.12493	0.655295	0	0	1.16997	0.804309	0	0.928226	1.65382	1.16393	-1.46303	1.27687	-1.1458	0.25188	NA	1.16393	0.493385	1.3623	0.362172	0.717224	NA	1.16393	-0.0683579	1.39797	-0.0488979	0.961001
ENSG00000227409	0	0	0	0	0	0	1	0	0	0	0	0	1	0	0	1	0	0	0	0	0	0	1.004	0	0	0	0	0	0.804309	0	0	0.82691	0.164701	0.881267	3.71793	0.237032	0.812632	NA	0.164701	1.5156	3.71008	0.408509	0.6829	NA	0.164701	-0.409556	3.71008	-0.11039	0.9121
ENSG00000278702	1	1	0	0	1	0	0	0	1	0	0	0	0	1	0	1	1.20468	0.700806	0	0	1.1764	0	0	0	0.327648	0	0	0	0	1.38477	0	0.82691	0.351325	-0.497423	2.26441	-0.21967	0.826129	NA	0.351325	0.958068	2.23784	0.428122	0.668562	NA	0.351325	-0.494624	2.26021	-0.21884	0.826775
ENSG00000142687	1992	3530	2209	2203	2175	1884	2333	2045	6574	1101	1493	4081	2697	1624	2568	2753	2399.71	2473.84	2464.28	2535.4	2558.66	2394.8	2342.33	2300.48	2153.96	2302.77	2164.78	2387.32	2169.22	2248.86	2383.68	2276.48	2347.29	-0.0416338	0.047459	-0.877257	0.380347	0.70121	2347.29	0.0117686	0.047383	0.248372	0.803847	0.999914	2347.29	0.0797537	0.0475163	1.67845	0.0932595
ENSG00000236274	0	0	0	0	0	0	0	0	0	0	0	0	0	0	0	0	0	0	0	0	0	0	0	0	0	0	0	0	0	0	0	0	0	NA	NA	NA	NA	NA	0	NA	NA	NA	NA	NA	0	NA	NA	NA	NA
ENSG00000020129	1275	2162	1395	1351	1158	1117	1325	1649	4444	703	954	1772	1887	1077	1398	1916	1535.96	1515.14	1556.21	1554.85	1362.27	1419.84	1330.3	1855.01	1456.07	1470.34	1383.26	1036.59	1517.73	1491.4	1297.66	1584.36	1460.44	-0.0462059	0.101763	-0.454055	0.649789	0.856119	1460.44	0.144237	0.101848	1.4162	0.156718	0.81747	1460.44	0.0183676	0.101741	0.180533	0.856735
ENSG00000239636	5	19	6	5	8	4	1	5	4	0	2	5	2	3	3	3	6.02338	13.3153	6.69337	5.75443	9.41117	5.08449	1.004	5.62464	1.31059	0	2.89991	2.92492	1.60862	4.15431	2.78468	2.48073	4.44216	-0.654092	0.63838	-1.02461	0.305546	NA	4.44216	0.474065	0.797578	0.594381	0.552257	NA	4.44216	0.976309	0.728192	1.34073	0.180008
ENSG00000116819	29	59	31	43	36	34	42	20	120	19	25	62	45	23	34	32	34.9356	41.3475	34.5824	49.4881	42.3503	43.2182	42.168	22.4986	39.3177	39.739	36.2489	36.269	36.1939	31.8497	31.5597	26.4611	36.7642	-0.0991729	0.233015	-0.425607	0.670394	0.8662	36.7642	-0.265806	0.230656	-1.15239	0.24916	0.929834	36.7642	0.251334	0.238537	1.05365	0.292044
ENSG00000126067	3935	6430	4179	3973	3740	3568	4274	3637	13623	2203	3065	7943	5564	3271	5054	5345	4740.4	4506.18	4661.93	4572.47	4399.72	4535.37	4291.09	4091.36	4463.54	4607.63	4444.11	4646.53	4475.17	4529.58	4691.25	4419.83	4504.76	-0.0935987	0.0372432	-2.51318	0.011965	0.102523	4504.76	-0.00346921	0.0369293	-0.093942	0.925155	0.999914	4504.76	-0.0653055	0.0371831	-1.75632	0.0790332
ENSG00000142686	1039	1726	1124	1076	1029	966	1062	1057	3664	609	849	2014	1517	862	1300	1412	1251.66	1209.59	1253.89	1238.35	1210.51	1227.9	1066.25	1189.05	1200.5	1273.74	1231.01	1178.16	1220.14	1193.67	1206.69	1167.6	1207.42	-0.0787363	0.0505147	-1.55868	0.119072	0.410164	1207.42	-0.0197581	0.0494251	-0.399759	0.689334	0.999914	1207.42	-0.0312741	0.0503985	-0.620536	0.534905
ENSG00000092853	564	947	622	686	646	572	769	625	3445	528	820	2102	1703	964	1700	1606	679.437	663.663	693.88	789.508	759.952	727.082	772.076	703.08	1128.75	1104.33	1188.96	1229.64	1369.74	1334.92	1577.98	1328.02	1003.19	0.0712817	0.0711122	1.00238	0.316158	0.647676	1003.19	0.268327	0.0656638	4.08638	4.38152e-05	0.00206808	1003.19	-0.921618	0.0682548	-13.5026	1.50953e-41
ENSG00000232335	0	1	6	1	1	1	3	2	11	2	1	5	5	3	5	2	0	0.700806	6.69337	1.15089	1.1764	1.27112	3.012	2.24986	3.60412	4.18305	1.44995	2.92492	4.02154	4.15431	4.64113	1.65382	2.68046	-0.0712751	0.956265	-0.0745349	0.940585	NA	2.68046	0.218739	0.805256	0.271639	0.7859	NA	2.68046	-0.863789	0.893498	-0.966749	0.333669
ENSG00000134698	599	1011	669	597	680	555	786	572	2322	386	541	1498	883	569	886	910	721.601	708.515	746.311	687.079	799.95	705.473	789.144	643.459	760.798	807.329	784.425	876.307	710.205	787.934	822.408	752.488	756.464	0.038414	0.0737035	0.521197	0.60223	0.831622	756.464	-0.0739098	0.0719492	-1.02725	0.304303	0.965389	756.464	-0.0617007	0.0730884	-0.844193	0.398562
ENSG00000092847	2177	3650	2471	2341	2480	2001	2590	2104	7686	1191	1857	4741	3110	1803	2861	2921	2622.58	2557.94	2756.55	2694.22	2917.46	2543.52	2600.36	2366.85	2518.3	2491.01	2692.57	2773.41	2501.4	2496.74	2655.65	2415.4	2600.25	-0.0272793	0.0569002	-0.479424	0.631637	0.846716	2600.25	-0.0585742	0.0567266	-1.03257	0.301805	0.963833	2600.25	0.0504786	0.0568923	0.887266	0.374936
ENSG00000271164	0	0	0	0	0	0	0	0	0	0	0	0	0	0	0	0	0	0	0	0	0	0	0	0	0	0	0	0	0	0	0	0	0	NA	NA	NA	NA	NA	0	NA	NA	NA	NA	NA	0	NA	NA	NA	NA
ENSG00000271914	7	9	5	3	6	1	6	8	18	0	5	7	6	2	8	3	8.43273	6.30725	5.57781	3.45266	7.05838	1.27112	6.024	8.99943	5.89766	0	7.24977	4.09489	4.82585	2.76954	7.42581	2.48073	5.11673	-0.0106322	0.616665	-0.0172414	0.986244	NA	5.11673	-0.0952598	0.631603	-0.150822	0.880116	NA	5.11673	0.41168	0.63504	0.648275	0.516807
ENSG00000126070	1504	2640	1711	1696	1791	1570	1989	1699	4980	774	1165	3013	2155	1228	1892	2158	1811.83	1850.13	1908.73	1951.9	2106.93	1995.66	1996.96	1911.25	1631.69	1618.84	1689.2	1762.56	1733.29	1700.5	1756.2	1784.47	1825.63	0.0910337	0.0445154	2.045	0.0408553	0.22325	1825.63	0.055764	0.0446141	1.24992	0.21133	0.892789	1825.63	0.198334	0.0445604	4.45091	8.55063e-06
ENSG00000271554	0	0	0	1	0	1	0	0	0	0	0	0	0	0	0	1	0	0	0	1.15089	0	1.27112	0	0	0	0	0	0	0	0	0	0.82691	0.203057	0.15995	3.46594	0.046149	0.963191	NA	0.203057	0.860484	3.46599	0.248265	0.80393	NA	0.203057	0.245562	3.46599	0.0708489	0.943518
ENSG00000232862	1	0	1	0	0	1	2	1	7	1	1	7	0	1	1	0	1.20468	0	1.11556	0	0	1.27112	2.008	1.12493	2.29353	2.09153	1.44995	4.09489	0	1.38477	0.928226	0	1.18545	1.11074	1.46762	0.756833	0.44915	NA	1.18545	-2.41294	1.3471	-1.79121	0.0732594	NA	1.18545	1.19845	1.46766	0.816574	0.414172
ENSG00000092850	33	61	27	33	39	39	46	45	152	27	36	77	44	32	53	63	39.7543	42.7492	30.1202	37.9792	45.8795	49.5738	46.184	50.6218	49.8024	56.4712	52.1984	45.0438	35.3896	44.3126	49.196	52.0953	45.4607	0.33785	0.209774	1.61054	0.107279	0.386311	45.4607	-0.139412	0.194691	-0.716066	0.473951	0.999914	45.4607	0.0869601	0.202788	0.428822	0.668053
ENSG00000116863	934	1712	1008	1025	965	923	1135	1050	3772	584	815	2093	1503	890	1303	1387	1125.17	1199.78	1124.49	1179.66	1135.22	1173.25	1139.54	1181.17	1235.89	1221.45	1181.71	1224.37	1208.88	1232.44	1209.48	1146.92	1182.46	-0.00317207	0.04702	-0.0674621	0.946214	0.983366	1182.46	-0.025531	0.0453228	-0.563315	0.57322	0.999914	1182.46	-0.0498101	0.0465869	-1.06919	0.284986
ENSG00000171812	503	803	552	548	509	459	585	570	1011	145	215	493	374	238	261	387	605.952	562.747	615.79	630.685	598.786	583.445	587.34	641.209	331.252	303.271	311.74	288.397	300.811	329.575	242.267	320.014	453.33	0.00074672	0.0795424	0.0093877	0.99251	0.997696	453.33	-0.0618382	0.0876522	-0.705495	0.480502	0.999914	453.33	1.02062	0.0844069	12.0917	1.16828e-33
ENSG00000054116	1010	1672	1089	1089	954	892	1213	944	3425	548	799	2012	1376	801	1172	1345	1216.72	1171.75	1214.85	1253.31	1122.28	1133.84	1217.85	1061.93	1122.19	1146.16	1158.51	1176.99	1106.73	1109.2	1087.88	1112.19	1150.77	-0.09502	0.0495374	-1.91815	0.0550924	0.266285	1150.77	-0.0587774	0.0487024	-1.20687	0.227482	0.908959	1150.77	0.0400587	0.0496839	0.806271	0.420087
ENSG00000116871	2813	4911	2734	2762	2401	2397	2754	3014	10542	1568	2365	4401	3806	2509	2810	3809	3388.75	3441.66	3049.95	3178.75	2824.53	3046.88	2765.01	3390.53	3454.06	3279.51	3429.14	2574.52	3061.2	3474.39	2608.31	3149.7	3132.31	-0.11921	0.0894494	-1.33271	0.182626	0.505171	3132.31	-0.0507121	0.0893466	-0.567588	0.570315	0.999914	3132.31	-0.0309003	0.0894534	-0.345435	0.729768
ENSG00000264592	0	0	0	0	0	0	1	0	2	0	0	0	0	0	0	0	0	0	0	0	0	0	1.004	0	0.655295	0	0	0	0	0	0	0	0.103706	0.881257	4.32794	0.20362	0.83865	NA	0.103706	-0.889978	4.30915	-0.206532	0.836375	NA	0.103706	0.966902	4.32804	0.223404	0.823221
ENSG00000054118	4437	7392	4669	4776	4739	4232	5765	4740	16797	2699	3717	10032	7237	4317	6537	6799	5345.15	5180.36	5208.56	5496.63	5574.94	5379.39	5788.06	5332.16	5503.5	5645.03	5389.48	5868.56	5820.78	5978.05	6067.81	5622.16	5575.04	0.0571667	0.0398043	1.43619	0.150947	0.461179	5575.04	0.0667752	0.0394948	1.69074	0.0908874	0.686217	5575.04	-0.0886433	0.0396164	-2.23754	0.0252511
ENSG00000231849	0	0	0	0	0	0	0	0	0	0	0	0	0	0	0	0	0	0	0	0	0	0	0	0	0	0	0	0	0	0	0	0	0	NA	NA	NA	NA	NA	0	NA	NA	NA	NA	NA	0	NA	NA	NA	NA
ENSG00000214193	227	440	288	297	282	223	319	326	871	126	212	439	390	213	348	406	273.461	308.355	321.282	341.813	331.744	283.46	320.276	366.727	285.381	263.532	307.39	256.808	313.68	294.956	323.023	335.725	307.976	0.0665741	0.0929452	0.716273	0.473823	0.75954	307.976	0.194099	0.0917235	2.11613	0.0343335	0.413455	307.976	0.0364403	0.0922255	0.395122	0.692753
ENSG00000142694	119	238	102	77	78	58	109	142	449	52	79	75	136	116	58	170	143.356	166.792	113.787	88.6182	91.7589	73.7251	109.436	159.74	147.114	108.759	114.546	43.8738	109.386	160.633	53.8371	140.575	114.121	-0.238959	0.401411	-0.595298	0.551644	0.803432	114.121	0.162712	0.401624	0.405136	0.685377	0.999914	114.121	-0.091211	0.401654	-0.227089	0.820355
ENSG00000116883	64	128	68	80	66	84	85	72	267	33	60	122	104	54	89	97	77.0993	89.7031	75.8582	92.0709	77.6422	106.774	85.34	80.9948	87.4819	69.0203	86.9973	71.3681	83.6481	74.7775	82.6121	80.2103	82.5999	0.0557051	0.155913	0.357283	0.72088	0.889954	82.5999	0.0146841	0.152003	0.0966042	0.923041	0.999914	82.5999	0.115725	0.155527	0.744086	0.456824
ENSG00000196182	2447	4279	2515	2614	2315	2325	2709	2661	7579	1167	1695	3728	2911	1788	2362	2858	2947.84	2998.75	2805.64	3008.42	2723.36	2955.36	2719.83	2993.43	2483.24	2440.81	2457.67	2180.82	2341.34	2475.97	2192.47	2363.31	2630.52	-0.0467248	0.0521314	-0.896289	0.370099	0.693442	2630.52	-0.0278855	0.0526214	-0.529927	0.596163	0.999914	2630.52	0.282379	0.0524536	5.3834	7.30905e-08
ENSG00000181817	534	868	518	480	432	447	538	471	1724	282	391	892	668	439	583	659	643.297	608.299	577.861	552.425	508.203	568.192	540.152	529.841	564.865	589.81	566.932	521.806	537.278	607.914	541.156	544.934	562.685	-0.151647	0.0690049	-2.19763	0.0279755	0.176068	562.685	-0.00406166	0.0673321	-0.0603228	0.951899	0.999914	562.685	-0.0502436	0.0690652	-0.727481	0.466931
ENSG00000222821	0	0	0	0	0	0	0	0	0	0	0	0	0	0	0	0	0	0	0	0	0	0	0	0	0	0	0	0	0	0	0	0	0	NA	NA	NA	NA	NA	0	NA	NA	NA	NA	NA	0	NA	NA	NA	NA
ENSG00000116885	182	268	169	163	151	116	174	159	528	76	137	341	244	127	233	200	219.251	187.816	188.53	187.594	177.636	147.45	174.696	178.864	172.998	158.956	198.644	199.48	196.251	175.866	216.277	165.382	184.106	-0.199538	0.115893	-1.72174	0.0851162	0.340403	184.106	0.0399452	0.111639	0.357807	0.720487	0.999914	184.106	-0.151325	0.115576	-1.30932	0.190426
ENSG00000201448	0	1	0	1	0	1	1	2	5	0	1	0	3	0	1	0	0	0.700806	0	1.15089	0	1.27112	1.004	2.24986	1.63824	0	1.44995	0	2.41293	0	0.928226	0	0.800376	1.20368	1.66265	0.723953	0.469094	NA	0.800376	0.0307957	1.5376	0.0200284	0.984021	NA	0.800376	0.349991	1.54055	0.227186	0.820279
ENSG00000116898	1008	1823	1140	1082	988	932	1273	1045	3795	572	903	2186	1645	920	1330	1471	1214.31	1277.57	1271.74	1245.26	1162.28	1184.69	1278.09	1175.55	1243.42	1196.35	1309.31	1278.78	1323.09	1273.99	1234.54	1216.38	1242.83	-0.0613067	0.0493986	-1.24106	0.214583	0.545458	1242.83	0.00300783	0.048088	0.0625485	0.950126	0.999914	1242.83	-0.0708715	0.0491194	-1.44284	0.149065
ENSG00000119535	0	0	0	0	0	0	1	0	5	0	1	1	1	2	0	0	0	0	0	0	0	0	1.004	0	1.63824	0	1.44995	0.584984	0.804309	2.76954	0	0	0.515689	0.881283	2.14403	0.41104	0.681043	NA	0.515689	-0.280664	1.9064	-0.147223	0.882956	NA	0.515689	-1.24566	2.04235	-0.609912	0.54192
ENSG00000230214	0	0	0	0	0	0	0	0	0	0	0	0	0	0	0	0	0	0	0	0	0	0	0	0	0	0	0	0	0	0	0	0	0	NA	NA	NA	NA	NA	0	NA	NA	NA	NA	NA	0	NA	NA	NA	NA
ENSG00000284705	0	0	0	0	2	0	0	0	1	0	0	0	0	1	0	0	0	0	0	0	2.35279	0	0	0	0.327648	0	0	0	0	1.38477	0	0	0.254076	1.6599	3.25889	0.509344	0.610511	NA	0.254076	0.226848	3.25318	0.0697314	0.944407	NA	0.254076	1.02419	3.25894	0.31427	0.753316
ENSG00000284720	0	0	0	0	0	0	0	0	0	0	0	0	0	0	0	0	0	0	0	0	0	0	0	0	0	0	0	0	0	0	0	0	0	NA	NA	NA	NA	NA	0	NA	NA	NA	NA	NA	0	NA	NA	NA	NA
ENSG00000234481	0	0	0	0	0	0	0	0	0	0	0	0	0	0	0	0	0	0	0	0	0	0	0	0	0	0	0	0	0	0	0	0	0	NA	NA	NA	NA	NA	0	NA	NA	NA	NA	NA	0	NA	NA	NA	NA
ENSG00000163873	6	10	2	1	1	1	2	12	17	3	6	10	4	5	6	5	7.22806	7.00806	2.23112	1.15089	1.1764	1.27112	2.008	13.4991	5.57001	6.27458	8.69973	5.84984	3.21724	6.92385	5.56935	4.13455	5.11325	-0.00175557	0.729511	-0.0024065	0.99808	NA	5.11325	-0.41044	0.680875	-0.602812	0.546634	NA	5.11325	-0.0990447	0.719826	-0.137595	0.89056
ENSG00000284650	0	0	0	0	0	0	0	0	0	0	0	0	0	0	0	0	0	0	0	0	0	0	0	0	0	0	0	0	0	0	0	0	0	NA	NA	NA	NA	NA	0	NA	NA	NA	NA	NA	0	NA	NA	NA	NA
ENSG00000264698	0	0	0	0	0	0	0	0	0	0	0	0	0	0	0	0	0	0	0	0	0	0	0	0	0	0	0	0	0	0	0	0	0	NA	NA	NA	NA	NA	0	NA	NA	NA	NA	NA	0	NA	NA	NA	NA
ENSG00000207328	0	0	0	0	0	0	0	0	0	0	0	0	0	0	0	0	0	0	0	0	0	0	0	0	0	0	0	0	0	0	0	0	0	NA	NA	NA	NA	NA	0	NA	NA	NA	NA	NA	0	NA	NA	NA	NA
ENSG00000223944	0	0	1	0	0	1	0	0	0	0	0	0	0	0	0	0	0	0	1.11556	0	0	1.27112	0	0	0	0	0	0	0	0	0	0	0.149168	0.159953	4.32794	0.0369583	0.970518	NA	0.149168	0	4.32804	0	1	NA	0.149168	0.966902	4.32804	0.223404	0.823221
ENSG00000252368	0	0	0	0	0	0	0	0	0	0	0	0	0	0	0	0	0	0	0	0	0	0	0	0	0	0	0	0	0	0	0	0	0	NA	NA	NA	NA	NA	0	NA	NA	NA	NA	NA	0	NA	NA	NA	NA
ENSG00000230451	0	0	0	0	0	0	0	0	0	0	0	0	0	0	0	0	0	0	0	0	0	0	0	0	0	0	0	0	0	0	0	0	0	NA	NA	NA	NA	NA	0	NA	NA	NA	NA	NA	0	NA	NA	NA	NA
ENSG00000233621	87	168	95	104	96	98	141	102	241	30	62	135	99	57	78	107	104.807	117.735	105.978	119.692	112.934	124.57	141.564	114.743	78.9631	62.7458	89.8972	78.9729	79.6266	78.9318	72.4016	88.4794	98.2526	0.138525	0.135462	1.02261	0.306491	0.638647	98.2526	0.0247098	0.143765	0.171877	0.863534	0.999914	98.2526	0.628541	0.140881	4.46149	8.139e-06
ENSG00000163874	251	487	293	282	258	243	286	299	857	107	211	380	321	181	201	288	302.374	341.292	326.86	324.55	303.51	308.883	287.144	336.354	280.794	223.793	305.94	222.294	258.183	250.643	186.573	238.15	281.084	-0.0712082	0.10923	-0.651909	0.51446	0.783938	281.084	-0.152517	0.111593	-1.36673	0.171709	0.842477	281.084	0.405671	0.111527	3.63741	0.000275396
ENSG00000283724	2	3	1	1	0	2	1	2	1	0	0	2	0	1	0	0	2.40935	2.10242	1.11556	1.15089	0	2.54225	1.004	2.24986	0.327648	0	0	1.16997	0	1.38477	0	0	0.966044	-0.253333	1.25954	-0.201132	0.840595	NA	0.966044	-0.865479	1.59874	-0.541349	0.588267	NA	0.966044	2.29836	1.52156	1.51053	0.130908
ENSG00000163875	1399	2291	1446	1502	1361	1266	1784	1417	4823	809	1166	2891	2094	1175	1835	1991	1685.34	1605.55	1613.1	1728.63	1601.08	1609.24	1791.14	1594.02	1580.24	1692.04	1690.65	1691.19	1684.22	1627.1	1703.29	1646.38	1658.95	-0.00498828	0.0488254	-0.102166	0.918625	0.973546	1658.95	0.00772726	0.0481033	0.160639	0.872378	0.999914	1658.95	-0.0137376	0.0486143	-0.282584	0.777496
ENSG00000263675	1	4	3	3	2	0	2	2	6	0	0	1	2	0	0	3	1.20468	2.80322	3.34669	3.45266	2.35279	0	2.008	2.24986	1.96589	0	0	0.584984	1.60862	0	0	2.48073	1.50363	-0.692282	1.08997	-0.63514	0.525337	NA	1.50363	0.238192	1.23887	0.192266	0.847534	NA	1.50363	0.58908	1.19878	0.491398	0.623145
ENSG00000163877	736	1202	841	770	725	654	867	725	2733	413	635	1571	1089	681	925	1026	886.642	842.369	938.188	886.182	852.888	831.314	870.468	815.573	895.461	863.8	920.721	919.01	875.892	943.028	858.609	848.41	878.035	-0.0721334	0.0549943	-1.31165	0.189637	0.51476	878.035	-0.0383506	0.0531767	-0.721193	0.470791	0.999914	878.035	-0.0595062	0.0547181	-1.0875	0.276814
ENSG00000232273	0	0	0	0	0	0	0	0	0	0	0	0	0	0	0	0	0	0	0	0	0	0	0	0	0	0	0	0	0	0	0	0	0	NA	NA	NA	NA	NA	0	NA	NA	NA	NA	NA	0	NA	NA	NA	NA
ENSG00000237749	146	340	153	155	160	175	190	194	602	109	160	405	231	145	175	201	175.883	238.274	170.681	178.387	188.223	222.447	190.76	218.236	197.244	227.976	231.993	236.919	185.795	200.792	162.44	166.209	199.516	0.0851529	0.122834	0.693235	0.488162	0.767926	199.516	-0.316942	0.120416	-2.63206	0.0084869	0.161334	199.516	0.201825	0.12306	1.64006	0.100994
ENSG00000163879	236	402	257	287	255	204	224	224	917	160	216	523	333	193	296	343	284.304	281.724	286.699	330.304	299.981	259.309	224.896	251.984	300.453	334.644	313.19	305.947	267.835	267.26	274.755	283.63	285.432	-0.191707	0.092749	-2.06695	0.0387393	0.216335	285.432	-0.181038	0.0887487	-2.03989	0.0413609	0.460023	285.432	-0.0833976	0.0928846	-0.897863	0.369259
ENSG00000134697	1724	2943	1733	1678	1853	1667	2087	1910	5481	901	1353	3299	2292	1277	2216	2142	2076.86	2062.47	1933.27	1931.19	2179.86	2118.96	2095.35	2148.61	1795.84	1884.46	1961.79	1929.86	1843.48	1768.35	2056.95	1771.24	1972.41	0.0930588	0.0513768	1.8113	0.0700945	0.305955	1972.41	-0.0210468	0.0514271	-0.409256	0.682352	0.999914	1972.41	0.198125	0.0514119	3.85368	0.000116357
ENSG00000284748	0	1	0	0	1	0	0	0	0	0	1	0	0	0	0	0	0	0.700806	0	0	1.1764	0	0	0	0	0	1.44995	0	0	0	0	0	0.207947	0.159948	3.48541	0.0458909	0.963397	NA	0.207947	-0.789167	3.46544	-0.227725	0.81986	NA	0.207947	0.966905	3.48546	0.277411	0.781465
ENSG00000169218	5	4	1	2	2	1	1	5	19	3	6	14	6	11	10	9	6.02338	2.80322	1.11556	2.30177	2.35279	1.27112	1.004	5.62464	6.22531	6.27458	8.69973	8.18978	4.82585	15.2325	9.28226	7.44219	5.54179	-0.232618	0.75979	-0.306161	0.759482	NA	5.54179	0.279613	0.540503	0.517319	0.604933	NA	5.54179	-1.79278	0.67729	-2.64698	0.0081213
ENSG00000116922	479	849	496	511	495	476	613	532	1357	197	297	755	525	291	407	464	577.04	594.984	553.319	588.103	582.316	605.055	615.452	598.462	444.618	412.03	430.637	441.663	422.262	402.968	377.788	383.686	501.899	0.052175	0.0631635	0.82603	0.408787	0.720321	501.899	-0.137467	0.0662256	-2.07574	0.0379182	0.437825	501.899	0.598477	0.065791	9.09664	9.31696e-20
ENSG00000134690	1873	3577	2228	2223	2161	2002	2410	2006	12173	2030	2635	7082	4975	3001	4711	4837	2256.36	2506.78	2485.47	2558.42	2542.19	2544.79	2419.64	2256.61	3988.45	4245.8	3820.63	4142.86	4001.44	4155.69	4372.87	3999.76	3268.61	-0.00783668	0.0521325	-0.150322	0.88051	0.958439	3268.61	0.0298156	0.0501463	0.594573	0.552129	0.999914	3268.61	-0.759803	0.0512002	-14.8398	8.09438e-50
ENSG00000183317	53	85	57	58	61	56	83	66	121	22	33	61	67	29	48	56	63.8478	59.5685	63.587	66.7514	71.7602	71.1829	83.332	74.2453	39.6454	46.0136	47.8485	35.684	53.8887	40.1583	44.5548	46.307	56.7735	0.254217	0.172432	1.4743	0.140401	0.445784	56.7735	0.201289	0.186205	1.08101	0.279694	0.952139	56.7735	0.688337	0.178829	3.84913	0.000118538
ENSG00000200421	0	0	0	0	0	0	0	0	0	0	0	0	0	0	0	0	0	0	0	0	0	0	0	0	0	0	0	0	0	0	0	0	0	NA	NA	NA	NA	NA	0	NA	NA	NA	NA	NA	0	NA	NA	NA	NA
ENSG00000214141	0	0	0	0	0	0	0	0	0	0	0	0	0	0	0	0	0	0	0	0	0	0	0	0	0	0	0	0	0	0	0	0	0	NA	NA	NA	NA	NA	0	NA	NA	NA	NA	NA	0	NA	NA	NA	NA
ENSG00000227416	0	2	0	0	0	0	0	0	0	0	0	0	0	0	0	0	0	1.40161	0	0	0	0	0	0	0	0	0	0	0	0	0	0	0.0876007	-1.08251	4.32149	-0.250495	0.802204	NA	0.0876007	0	4.32804	0	1	NA	0.0876007	0	4.32804	0	1
ENSG00000185090	139	233	172	167	156	129	183	148	390	75	89	196	138	80	111	155	167.45	163.288	191.877	192.198	183.518	163.975	183.732	166.489	127.783	156.864	129.046	114.657	110.995	110.782	103.033	128.171	149.616	-0.0270636	0.11714	-0.231036	0.817287	0.933609	149.616	-0.177327	0.123655	-1.43404	0.15156	0.81266	149.616	0.62099	0.122969	5.04996	4.41909e-07
ENSG00000233728	0	1	0	1	0	1	1	1	1	0	0	0	0	0	2	0	0	0.700806	0	1.15089	0	1.27112	1.004	1.12493	0.327648	0	0	0	0	0	1.85645	0	0.46474	0.796591	1.96699	0.40498	0.685492	NA	0.46474	0.972344	2.0203	0.481286	0.630313	NA	0.46474	0.785424	1.96034	0.400657	0.688672
ENSG00000196449	365	767	451	412	457	440	542	461	996	144	250	607	406	233	352	387	439.707	537.518	503.118	474.165	537.613	559.294	544.168	518.592	326.337	301.18	362.489	355.086	326.549	322.651	326.735	320.014	422.201	0.135829	0.0738789	1.83853	0.0659839	0.294946	422.201	-0.0609597	0.0787143	-0.774443	0.438669	0.999914	422.201	0.736075	0.0769094	9.57068	1.062e-21
ENSG00000197982	648	1067	636	623	515	491	661	714	2464	389	573	905	950	534	626	881	780.63	747.76	709.497	717.002	605.844	624.121	663.644	803.199	807.324	813.603	830.824	529.411	764.093	739.467	581.069	728.508	715.375	-0.131351	0.118677	-1.10679	0.268387	0.606011	715.375	-0.0764535	0.118084	-0.647452	0.517339	0.999914	715.375	-0.0600741	0.118651	-0.506308	0.61264
ENSG00000188786	796	1402	846	866	864	772	943	831	2739	424	602	1535	1080	681	1022	1009	958.922	982.53	943.765	996.667	1016.41	981.307	946.772	934.815	897.427	886.807	872.873	897.951	868.653	943.028	948.647	834.352	931.933	-0.00265821	0.0542114	-0.0490341	0.960892	0.987127	931.933	0.00823045	0.0536935	0.153286	0.878173	0.999914	931.933	0.113626	0.0543112	2.09213	0.0364271
ENSG00000235673	0	0	0	0	1	0	0	0	0	0	0	0	0	0	0	0	0	0	0	0	1.1764	0	0	0	0	0	0	0	0	0	0	0	0.0735248	0.881267	4.32794	0.203623	0.838648	NA	0.0735248	0	4.32804	0	1	NA	0.0735248	0.966902	4.32804	0.223404	0.823221
ENSG00000204084	926	1649	1045	1058	1101	963	1200	1018	2412	420	568	1455	989	569	899	954	1115.53	1155.63	1165.76	1217.64	1295.21	1224.09	1204.8	1145.18	790.286	878.441	823.574	851.152	795.461	787.934	834.475	788.872	1004.63	0.0646261	0.0530357	1.21854	0.223018	0.556011	1004.63	-0.0491315	0.0554535	-0.885994	0.375621	0.997153	1004.63	0.60142	0.0545782	11.0194	3.08024e-28
ENSG00000230955	1	1	0	1	1	3	1	1	1	0	0	0	0	0	1	1	1.20468	0.700806	0	1.15089	1.1764	3.81337	1.004	1.12493	0.327648	0	0	0	0	0	0.928226	0.82691	0.766115	1.21509	1.44117	0.843132	0.399155	NA	0.766115	0.921776	1.70728	0.539908	0.58926	NA	0.766115	1.86657	1.52482	1.22412	0.220906
ENSG00000252448	0	0	0	0	0	0	0	0	1	0	0	0	0	0	0	0	0	0	0	0	0	0	0	0	0.327648	0	0	0	0	0	0	0	0.020478	0	4.32794	0	1	NA	0.020478	-0.491147	4.31748	-0.113758	0.90943	NA	0.020478	0	4.32804	0	1
ENSG00000222282	0	0	0	0	0	0	0	0	0	0	0	0	0	0	0	0	0	0	0	0	0	0	0	0	0	0	0	0	0	0	0	0	0	NA	NA	NA	NA	NA	0	NA	NA	NA	NA	NA	0	NA	NA	NA	NA
ENSG00000277168	0	0	0	0	0	0	0	0	0	0	0	0	0	0	0	0	0	0	0	0	0	0	0	0	0	0	0	0	0	0	0	0	0	NA	NA	NA	NA	NA	0	NA	NA	NA	NA	NA	0	NA	NA	NA	NA
ENSG00000183431	4066	6970	4577	4506	4611	4152	5495	4573	14139	2227	3071	8620	6402	3529	5890	5944	4898.21	4884.62	5105.93	5185.89	5424.36	5277.7	5516.98	5144.3	4632.61	4657.83	4452.81	5042.57	5149.18	4886.85	5467.25	4915.15	5040.14	0.0902984	0.0459295	1.96602	0.0492963	0.248946	5040.14	0.118799	0.0459129	2.58749	0.00966778	0.176003	5040.14	0.0648636	0.0458444	1.41486	0.157109
ENSG00000212541	0	0	0	0	0	0	0	0	1	0	0	0	0	0	0	0	0	0	0	0	0	0	0	0	0.327648	0	0	0	0	0	0	0	0.020478	0	4.32794	0	1	NA	0.020478	-0.491147	4.31748	-0.113758	0.90943	NA	0.020478	0	4.32804	0	1
ENSG00000183386	799	1480	829	870	921	885	1130	1011	2502	400	553	1395	990	622	955	989	962.536	1037.19	924.801	1001.27	1083.46	1124.94	1134.52	1137.3	819.774	836.61	801.825	816.053	796.266	861.326	886.456	817.814	940.134	0.187264	0.0528757	3.54159	0.000397716	0.00831367	940.134	0.0363643	0.0539296	0.674293	0.500125	0.999914	940.134	0.417678	0.0533999	7.82169	5.21178e-15
ENSG00000183520	1298	2291	1384	1294	1316	1313	1667	1434	4235	727	1049	2702	1999	1118	1702	1800	1563.67	1605.55	1543.94	1489.25	1548.14	1668.98	1673.67	1613.15	1387.59	1520.54	1521	1580.63	1607.81	1548.17	1579.84	1488.44	1558.77	0.0671741	0.0511801	1.31251	0.189349	0.514386	1558.77	0.0559185	0.050768	1.10145	0.2707	0.947475	1558.77	0.0634439	0.0509764	1.24458	0.213288
ENSG00000185668	7	13	11	6	4	6	12	35	24	2	6	12	12	5	7	9	8.43273	9.11047	12.2712	6.90531	4.70559	7.62674	12.048	39.3725	7.86354	4.18305	8.69973	7.01981	9.65171	6.92385	6.49758	7.44219	9.92212	0.801748	0.522801	1.53356	0.125138	NA	9.92212	0.0967717	0.556277	0.173963	0.861894	NA	9.92212	1.05938	0.52961	2.00029	0.0454685
ENSG00000224592	1	5	1	0	2	3	3	2	4	0	2	3	2	2	0	0	1.20468	3.50403	1.11556	0	2.35279	3.81337	3.012	2.24986	1.31059	0	2.89991	1.75495	1.60862	2.76954	0	0	1.72474	0.831424	1.02435	0.811659	0.416987	NA	1.72474	-0.659391	1.1424	-0.5772	0.563804	NA	1.72474	1.53741	1.10635	1.38962	0.164644
ENSG00000223589	0	0	0	0	0	0	0	0	0	0	0	0	0	0	0	0	0	0	0	0	0	0	0	0	0	0	0	0	0	0	0	0	0	NA	NA	NA	NA	NA	0	NA	NA	NA	NA	NA	0	NA	NA	NA	NA
ENSG00000265596	0	0	0	0	0	0	0	0	0	0	0	0	0	0	0	0	0	0	0	0	0	0	0	0	0	0	0	0	0	0	0	0	0	NA	NA	NA	NA	NA	0	NA	NA	NA	NA	NA	0	NA	NA	NA	NA
ENSG00000284623	0	0	0	0	0	0	0	0	0	0	0	0	0	0	1	0	0	0	0	0	0	0	0	0	0	0	0	0	0	0	0.928226	0	0.0580141	0	4.32794	0	1	NA	0.0580141	0.860481	4.32804	0.198815	0.842407	NA	0.0580141	-0.47578	4.32804	-0.109929	0.912465
ENSG00000237290	0	0	0	0	0	0	0	0	0	0	0	0	0	0	0	0	0	0	0	0	0	0	0	0	0	0	0	0	0	0	0	0	0	NA	NA	NA	NA	NA	0	NA	NA	NA	NA	NA	0	NA	NA	NA	NA
ENSG00000275350	0	0	0	0	0	0	0	0	0	0	0	0	0	0	0	0	0	0	0	0	0	0	0	0	0	0	0	0	0	0	0	0	0	NA	NA	NA	NA	NA	0	NA	NA	NA	NA	NA	0	NA	NA	NA	NA
ENSG00000200796	0	0	0	0	0	0	0	0	0	0	0	0	0	0	0	0	0	0	0	0	0	0	0	0	0	0	0	0	0	0	0	0	0	NA	NA	NA	NA	NA	0	NA	NA	NA	NA	NA	0	NA	NA	NA	NA
ENSG00000238063	0	0	0	0	0	0	0	0	0	0	0	0	0	0	0	0	0	0	0	0	0	0	0	0	0	0	0	0	0	0	0	0	0	NA	NA	NA	NA	NA	0	NA	NA	NA	NA	NA	0	NA	NA	NA	NA
ENSG00000215895	293	704	339	429	529	445	755	628	408	52	105	235	169	97	142	176	352.97	493.367	378.175	493.73	622.314	565.65	758.02	706.455	133.68	108.759	152.245	137.471	135.928	134.323	131.808	145.536	340.652	0.623304	0.11228	5.55134	2.83482e-08	2.20601e-06	340.652	0.0281392	0.133012	0.211553	0.832456	0.999914	340.652	2.27602	0.122553	18.5718	5.43923e-77
ENSG00000284632	0	0	0	0	0	0	0	0	0	0	0	0	0	0	0	0	0	0	0	0	0	0	0	0	0	0	0	0	0	0	0	0	0	NA	NA	NA	NA	NA	0	NA	NA	NA	NA	NA	0	NA	NA	NA	NA
ENSG00000116954	1060	1801	1200	1064	1057	932	1386	1147	3624	576	815	2167	1470	896	1345	1467	1276.96	1262.15	1338.67	1224.54	1243.45	1184.69	1391.54	1290.29	1187.4	1204.72	1181.71	1267.66	1182.33	1240.75	1248.46	1213.08	1246.15	0.00487491	0.0531332	0.0917488	0.926898	0.975904	1246.15	0.00936758	0.0526296	0.177991	0.85873	0.999914	1246.15	0.0686926	0.0530705	1.29437	0.195539
ENSG00000273637	769	1306	883	807	781	691	1018	827	2898	472	662	1745	1222	732	1120	1173	926.396	915.252	985.041	928.765	918.766	878.346	1022.07	930.316	949.523	987.2	959.87	1020.8	982.865	1013.65	1039.61	969.965	964.277	0.00166471	0.056168	0.0296381	0.976356	0.992059	964.277	0.0315435	0.0544321	0.579502	0.562251	0.999914	964.277	-0.0914742	0.0555733	-1.64601	0.099762
ENSG00000228436	42	63	28	17	31	29	39	39	85	15	19	55	31	13	40	31	50.5964	44.1508	31.2357	19.5651	36.4683	36.8626	39.156	43.8722	27.8501	31.3729	27.5491	32.1741	24.9336	18.002	37.129	25.6342	32.9095	0.092623	0.261764	0.353842	0.723457	0.891178	32.9095	-0.144806	0.27077	-0.534795	0.592792	0.999914	32.9095	0.5463	0.269547	2.02673	0.0426896
ENSG00000214114	542	912	631	545	565	510	683	536	2615	446	589	1582	1104	624	942	1050	652.935	639.135	703.92	627.233	664.664	648.273	685.732	602.962	856.799	932.82	854.023	925.445	887.957	864.096	874.389	868.255	768.04	-0.00940562	0.061342	-0.153331	0.878137	0.957134	768.04	-0.0249206	0.0562863	-0.442746	0.657949	0.999914	768.04	-0.4256	0.0593736	-7.16816	7.60111e-13
ENSG00000274944	203	359	268	227	231	198	288	210	1048	177	239	645	455	246	395	409	244.549	251.589	298.971	261.251	271.748	251.682	289.152	236.235	343.375	370.2	346.539	377.315	365.96	340.653	366.649	338.206	309.63	-0.00470519	0.0916221	-0.0513544	0.959043	0.986605	309.63	-0.0204453	0.0829885	-0.246363	0.805401	0.999914	309.63	-0.427764	0.0883104	-4.84387	1.27333e-06
ENSG00000131233	6	8	8	5	7	7	13	6	29	5	8	19	16	9	17	16	7.22806	5.60645	8.9245	5.75443	8.23478	8.89786	13.052	6.74957	9.50178	10.4576	11.5996	11.1147	12.8689	12.4629	15.7798	13.2306	10.0915	0.461027	0.45535	1.01247	0.311315	NA	10.0915	0.376277	0.380511	0.988873	0.322725	NA	10.0915	-0.547742	0.407788	-1.3432	0.179206
ENSG00000158315	14	21	9	13	17	16	21	13	85	19	26	42	32	21	30	28	16.8655	14.7169	10.0401	14.9615	19.9987	20.338	21.084	14.6241	27.8501	39.739	37.6988	24.5693	25.7379	29.0801	27.8468	23.1535	23.019	0.425971	0.322879	1.31929	0.187072	NA	23.019	-0.222411	0.264795	-0.839936	0.400944	0.999914	23.019	-0.465535	0.293353	-1.58695	0.112525
ENSG00000199963	0	0	0	0	0	0	1	0	0	0	0	0	0	0	0	0	0	0	0	0	0	0	1.004	0	0	0	0	0	0	0	0	0	0.06275	0.881267	4.32794	0.203623	0.838648	NA	0.06275	0	4.32804	0	1	NA	0.06275	0.966902	4.32804	0.223404	0.823221
ENSG00000207466	0	0	0	0	0	0	0	0	0	0	0	0	0	0	0	0	0	0	0	0	0	0	0	0	0	0	0	0	0	0	0	0	0	NA	NA	NA	NA	NA	0	NA	NA	NA	NA	NA	0	NA	NA	NA	NA
ENSG00000235549	0	0	0	0	0	0	0	0	0	0	0	0	0	0	0	0	0	0	0	0	0	0	0	0	0	0	0	0	0	0	0	0	0	NA	NA	NA	NA	NA	0	NA	NA	NA	NA	NA	0	NA	NA	NA	NA
ENSG00000174574	1823	2996	1813	1711	1759	1674	2042	1890	6719	942	1579	3861	2832	1541	2491	2580	2196.12	2099.61	2022.51	1969.17	2069.28	2127.86	2050.17	2126.11	2201.46	1970.22	2289.48	2258.62	2277.8	2133.93	2312.21	2133.43	2139.87	0.0144006	0.0497442	0.289494	0.772204	0.91506	2139.87	0.0172781	0.0490151	0.352506	0.724459	0.999914	2139.87	-0.0824603	0.0494352	-1.66805	0.0953061
ENSG00000168653	2324	4210	2506	2509	2242	2271	2632	2256	9248	1535	1984	5574	3838	2203	3487	3541	2799.67	2950.39	2795.6	2887.57	2637.48	2886.72	2642.53	2537.84	3030.09	3210.49	2876.71	3260.7	3086.94	3050.65	3236.72	2928.09	2926.14	-0.0965136	0.0496598	-1.9435	0.0519562	0.257002	2926.14	-0.00901825	0.0489565	-0.184209	0.853849	0.999914	2926.14	-0.201342	0.0494268	-4.07354	4.63033e-05
ENSG00000127603	6900	13320	8931	8065	9989	8338	10344	7973	25804	3835	6879	15518	13647	7181	13452	11676	8312.27	9334.73	9963.08	9281.89	11751	10598.6	10385.4	8969.05	8454.62	8021	9974.24	9077.79	10976.4	9944.03	12486.5	9655	9824.1	0.176797	0.102762	1.72045	0.0853515	0.340967	9824.1	0.277454	0.102746	2.7004	0.00692571	0.140342	9824.1	-0.0463448	0.102708	-0.451229	0.651824
ENSG00000206654	0	0	0	0	0	0	0	0	0	0	0	0	0	0	0	0	0	0	0	0	0	0	0	0	0	0	0	0	0	0	0	0	0	NA	NA	NA	NA	NA	0	NA	NA	NA	NA	NA	0	NA	NA	NA	NA
ENSG00000222378	0	0	0	0	0	0	0	0	0	0	0	0	0	0	0	0	0	0	0	0	0	0	0	0	0	0	0	0	0	0	0	0	0	NA	NA	NA	NA	NA	0	NA	NA	NA	NA	NA	0	NA	NA	NA	NA
ENSG00000270040	0	0	0	0	0	0	0	0	0	0	0	0	0	0	0	0	0	0	0	0	0	0	0	0	0	0	0	0	0	0	0	0	0	NA	NA	NA	NA	NA	0	NA	NA	NA	NA	NA	0	NA	NA	NA	NA
ENSG00000226438	0	0	0	0	0	0	0	0	0	0	0	0	0	0	0	0	0	0	0	0	0	0	0	0	0	0	0	0	0	0	0	0	0	NA	NA	NA	NA	NA	0	NA	NA	NA	NA	NA	0	NA	NA	NA	NA
ENSG00000217897	0	0	0	0	0	0	0	0	0	0	0	0	0	0	1	0	0	0	0	0	0	0	0	0	0	0	0	0	0	0	0.928226	0	0.0580141	0	4.32794	0	1	NA	0.0580141	0.860481	4.32804	0.198815	0.842407	NA	0.0580141	-0.47578	4.32804	-0.109929	0.912465
ENSG00000183682	10	20	11	13	7	6	9	14	22	5	3	8	12	4	7	9	12.0468	14.0161	12.2712	14.9615	8.23478	7.62674	9.036	15.749	7.20825	10.4576	4.34986	4.67988	9.65171	5.53908	6.49758	7.44219	9.36052	-0.390279	0.422145	-0.924515	0.355218	NA	9.36052	0.224973	0.462658	0.486261	0.626782	NA	9.36052	0.454661	0.45303	1.0036	0.315572
ENSG00000237624	57	81	41	42	56	38	56	43	74	4	19	25	26	15	21	29	68.6665	56.7653	45.738	48.3372	65.8782	48.3027	56.224	48.3719	24.2459	8.3661	27.5491	14.6246	20.912	20.7715	19.4927	23.9804	37.3891	-0.00347191	0.226739	-0.0153124	0.987783	0.996142	37.3891	0.109772	0.275873	0.397907	0.690698	0.999914	37.3891	1.35784	0.254898	5.327	9.98496e-08
ENSG00000243970	31	57	24	40	20	28	41	30	65	15	13	28	20	20	25	27	37.345	39.9459	26.7735	46.0354	23.5279	35.5914	41.164	33.7478	21.2971	31.3729	18.8494	16.3796	16.0862	27.6954	23.2056	22.3266	28.834	-0.16129	0.262215	-0.615106	0.538485	0.796101	28.834	0.0762075	0.284968	0.267425	0.789142	0.999914	28.834	0.618086	0.278104	2.2225	0.0262496
ENSG00000090621	3978	7006	4243	4057	4207	4089	5190	4885	12666	1901	2820	6801	5219	3043	4491	4851	4792.2	4909.85	4733.33	4669.14	4949.1	5197.62	5210.76	5495.27	4149.99	3975.99	4088.87	3978.48	4197.69	4213.85	4168.66	4011.34	4546.38	0.125739	0.036446	3.45	0.000560581	0.0111078	4546.38	0.0328474	0.0368175	0.892166	0.372304	0.996831	4546.38	0.330537	0.0365787	9.03635	1.61995e-19
ENSG00000228060	0	0	0	0	0	0	0	1	0	0	0	0	0	0	0	1	0	0	0	0	0	0	0	1.12493	0	0	0	0	0	0	0	0.82691	0.12199	0.88126	4.32794	0.203621	0.83865	NA	0.12199	0.860481	4.32804	0.198815	0.842407	NA	0.12199	0.245561	4.32804	0.0567372	0.954755
ENSG00000201457	1	6	11	11	8	5	7	5	10	3	1	8	6	5	5	5	1.20468	4.20483	12.2712	12.6597	9.41117	6.35561	7.028	5.62464	3.27648	6.27458	1.44995	4.67988	4.82585	6.92385	4.64113	4.13455	5.93538	-0.0692812	0.576994	-0.120073	0.904426	NA	5.93538	0.406641	0.627423	0.648113	0.516912	NA	5.93538	0.501347	0.600776	0.834499	0.404
ENSG00000163909	11	6	13	3	4	10	10	4	36	7	13	22	14	11	9	8	13.2514	4.20483	14.5023	3.45266	4.70559	12.7112	10.04	4.49971	11.7953	14.6407	18.8494	12.8697	11.2603	15.2325	8.35403	6.61528	10.4366	-0.105105	0.510824	-0.205756	0.836981	NA	10.4366	-0.477302	0.457036	-1.04434	0.296327	NA	10.4366	-0.345056	0.498448	-0.692261	0.488773
ENSG00000225903	0	0	0	0	0	0	0	0	0	0	0	0	0	0	0	0	0	0	0	0	0	0	0	0	0	0	0	0	0	0	0	0	0	NA	NA	NA	NA	NA	0	NA	NA	NA	NA	NA	0	NA	NA	NA	NA
ENSG00000116981	2	0	1	2	0	0	1	1	1	0	1	2	2	0	1	1	2.40935	0	1.11556	2.30177	0	0	1.004	1.12493	0.327648	0	1.44995	1.16997	1.60862	0	0.928226	0.82691	0.891684	-1.27829	1.51959	-0.841206	0.400233	NA	0.891684	0.257961	1.41874	0.181824	0.855721	NA	0.891684	-0.674786	1.57286	-0.429018	0.66791
ENSG00000116983	15	26	19	10	14	13	18	35	63	12	21	33	29	30	25	33	18.0701	18.2209	21.1957	11.5089	16.4696	16.5246	18.072	39.3725	20.6418	25.0983	30.449	19.3045	23.325	41.5431	23.2056	27.288	23.1431	0.388236	0.34081	1.13916	0.254638	NA	23.1431	0.299812	0.312933	0.95807	0.338027	0.982659	23.1431	-0.318082	0.321369	-0.989771	0.322286
ENSG00000084072	1240	2162	1349	1331	1298	1189	1561	1331	4429	717	1005	2762	1710	1035	1618	1709	1493.8	1515.14	1504.89	1531.83	1526.96	1511.37	1567.24	1497.28	1451.15	1499.62	1457.2	1615.73	1375.37	1433.24	1501.87	1413.19	1493.49	0.0139092	0.047574	0.292369	0.770004	0.914416	1493.49	-0.0767845	0.0469809	-1.63438	0.10218	0.716025	1493.49	0.0938953	0.0475554	1.97444	0.0483318
ENSG00000225333	0	0	0	0	0	0	0	0	0	0	0	0	0	0	0	0	0	0	0	0	0	0	0	0	0	0	0	0	0	0	0	0	0	NA	NA	NA	NA	NA	0	NA	NA	NA	NA	NA	0	NA	NA	NA	NA
ENSG00000252413	0	0	0	0	0	0	0	0	0	0	0	0	0	0	0	0	0	0	0	0	0	0	0	0	0	0	0	0	0	0	0	0	0	NA	NA	NA	NA	NA	0	NA	NA	NA	NA	NA	0	NA	NA	NA	NA
ENSG00000116985	89	169	119	104	94	90	90	94	312	48	51	175	167	77	86	115	107.216	118.436	132.752	119.692	110.581	114.401	90.36	105.743	102.226	100.393	73.9477	102.372	134.32	106.627	79.8274	95.0946	105.874	-0.188263	0.157665	-1.19407	0.23245	0.564952	105.874	0.114641	0.156674	0.731715	0.464342	0.999914	105.874	0.0105201	0.158781	0.0662557	0.947174
ENSG00000198754	60	122	73	49	67	67	87	73	91	15	21	33	37	24	31	35	72.2806	85.4983	81.436	56.3934	78.8186	85.1652	87.348	82.1198	29.8159	31.3729	30.449	19.3045	29.7594	33.2345	28.775	28.9418	53.7946	0.161976	0.180413	0.897811	0.369286	0.692894	53.7946	0.154447	0.22501	0.686402	0.49246	0.999914	53.7946	1.47726	0.204885	7.2102	5.58718e-13
ENSG00000285905	0	0	0	0	0	0	0	0	0	0	0	0	0	0	0	0	0	0	0	0	0	0	0	0	0	0	0	0	0	0	0	0	0	NA	NA	NA	NA	NA	0	NA	NA	NA	NA	NA	0	NA	NA	NA	NA
ENSG00000261798	4	8	7	5	10	3	8	3	25	2	4	14	7	1	7	9	4.8187	5.60645	7.80893	5.75443	11.764	3.81337	8.032	3.37478	8.19119	4.18305	5.79982	8.18978	5.63016	1.38477	6.49758	7.44219	6.1432	0.180904	0.562916	0.321369	0.747931	NA	6.1432	-0.375315	0.544458	-0.689337	0.490611	NA	6.1432	0.304646	0.564862	0.539327	0.589661
ENSG00000229213	0	0	0	0	0	0	0	0	0	0	0	0	0	0	0	0	0	0	0	0	0	0	0	0	0	0	0	0	0	0	0	0	0	NA	NA	NA	NA	NA	0	NA	NA	NA	NA	NA	0	NA	NA	NA	NA
ENSG00000284719	13	19	13	13	18	19	26	13	53	8	12	29	19	9	14	15	15.6608	13.3153	14.5023	14.9615	21.1751	24.1513	26.104	14.6241	17.3653	16.7322	17.3995	16.9645	15.2819	12.4629	12.9952	12.4036	16.6312	0.571725	0.3232	1.76895	0.0769023	NA	16.6312	-0.360667	0.3216	-1.12148	0.262085	0.941503	16.6312	0.688751	0.324354	2.12346	0.0337156
ENSG00000284678	2	1	0	1	0	0	0	1	2	0	1	0	0	1	0	0	2.40935	0.700806	0	1.15089	0	0	0	1.12493	0.655295	0	1.44995	0	0	1.38477	0	0	0.554749	-1.59131	1.86429	-0.853575	0.393341	NA	0.554749	-0.881342	1.90864	-0.461764	0.644251	NA	0.554749	0.245563	2.00064	0.122742	0.902311
ENSG00000043514	793	1458	799	853	881	827	1111	928	2495	346	532	1405	998	597	873	941	955.308	1021.77	891.334	981.706	1036.41	1051.22	1115.44	1043.93	817.481	723.668	771.376	821.903	802.7	826.707	810.341	778.122	903.089	0.139171	0.056777	2.45118	0.014239	0.115149	903.089	0.0186245	0.0579034	0.321648	0.74772	0.999914	903.089	0.403397	0.0574025	7.02753	2.10225e-12
ENSG00000202222	0	0	0	0	0	0	0	0	0	0	0	0	0	0	0	0	0	0	0	0	0	0	0	0	0	0	0	0	0	0	0	0	0	NA	NA	NA	NA	NA	0	NA	NA	NA	NA	NA	0	NA	NA	NA	NA
ENSG00000116990	85	176	106	98	126	120	176	140	369	60	68	187	172	102	159	138	102.397	123.342	118.25	112.787	148.226	152.535	176.704	157.49	120.902	125.492	98.5969	109.392	138.341	141.246	147.588	114.114	130.463	0.469926	0.127191	3.69465	0.000220191	0.00505318	130.463	0.242512	0.124653	1.94549	0.0517159	0.521501	130.463	0.23954	0.123582	1.9383	0.052586
ENSG00000236546	2	2	1	1	0	1	3	1	1	1	1	1	1	0	0	0	2.40935	1.40161	1.11556	1.15089	0	1.27112	3.012	1.12493	0.327648	2.09153	1.44995	0.584984	0.804309	0	0	0	1.04649	-0.119767	1.24613	-0.0961111	0.923432	NA	1.04649	-1.51818	1.52137	-0.997903	0.318326	NA	1.04649	2.24895	1.49676	1.50254	0.132958
ENSG00000207356	0	0	0	0	0	0	0	0	0	0	0	0	0	0	0	0	0	0	0	0	0	0	0	0	0	0	0	0	0	0	0	0	0	NA	NA	NA	NA	NA	0	NA	NA	NA	NA	NA	0	NA	NA	NA	NA
ENSG00000168389	63	96	53	55	68	44	50	69	249	42	62	120	113	67	89	86	75.8946	67.2774	59.1248	63.2987	79.995	55.9294	50.2	77.6201	81.5843	87.8441	89.8972	70.1981	90.8869	92.7795	82.6121	71.1142	74.766	-0.0130337	0.180237	-0.0723141	0.942352	0.98139	74.766	0.05313	0.165213	0.321586	0.747767	0.999914	74.766	-0.351381	0.174521	-2.0134	0.0440724
ENSG00000228477	147	293	169	178	170	168	217	177	547	91	147	307	210	121	183	180	177.087	205.336	188.53	204.858	199.987	213.549	217.868	199.112	179.223	190.329	213.143	179.59	168.905	167.557	169.865	148.844	188.987	0.0930447	0.103145	0.902075	0.367017	0.690783	188.987	-0.197422	0.102737	-1.92162	0.0546536	0.537974	188.987	0.345839	0.104712	3.30277	0.00095734
ENSG00000131236	7565	12936	8190	8337	8128	7541	9408	8027	26013	4116	5880	15811	10763	6369	9963	10306	9113.38	9065.62	9136.45	9594.94	9561.75	9585.54	9445.63	9029.8	8523.1	8608.72	8525.73	9249.19	8656.78	8819.59	9247.91	8522.13	9042.89	0.0277101	0.0380415	0.728419	0.466357	0.755478	9042.89	0.0128163	0.0380422	0.336896	0.736196	0.999914	9042.89	0.0942197	0.0380327	2.47734	0.0132366
ENSG00000131238	4813	8286	5421	5426	4907	4423	5937	4816	18282	2929	4048	11291	7481	4315	6710	7076	5798.11	5806.88	6047.46	6244.71	5772.58	5622.18	5960.75	5417.65	5990.05	6126.08	5869.42	6605.06	6017.03	5975.28	6228.39	5851.21	5958.3	-0.0689064	0.0436589	-1.57829	0.114498	0.401026	5958.3	-0.0319483	0.0434332	-0.735573	0.461991	0.999914	5958.3	-0.0797902	0.0435935	-1.83032	0.0672015
ENSG00000226745	0	0	0	0	0	0	0	0	0	0	0	0	0	0	0	0	0	0	0	0	0	0	0	0	0	0	0	0	0	0	0	0	0	NA	NA	NA	NA	NA	0	NA	NA	NA	NA	NA	0	NA	NA	NA	NA
ENSG00000117000	883	1428	949	945	968	812	1172	947	3597	524	883	2284	1586	910	1365	1494	1063.73	1000.75	1058.67	1087.59	1138.75	1032.15	1176.69	1065.31	1178.55	1095.96	1280.31	1336.1	1275.63	1260.14	1267.03	1235.4	1159.55	0.0714505	0.0606954	1.1772	0.239117	0.574307	1159.55	0.0353966	0.0588316	0.601659	0.547401	0.999914	1159.55	-0.18968	0.059795	-3.17217	0.00151302
ENSG00000207508	0	0	0	0	0	0	0	0	0	0	0	0	0	0	0	0	0	0	0	0	0	0	0	0	0	0	0	0	0	0	0	0	0	NA	NA	NA	NA	NA	0	NA	NA	NA	NA	NA	0	NA	NA	NA	NA
ENSG00000188800	0	0	0	0	0	0	2	1	0	1	0	0	0	0	0	1	0	0	0	0	0	0	2.008	1.12493	0	2.09153	0	0	0	0	0	0.82691	0.37821	2.08857	2.62751	0.794885	0.426681	NA	0.37821	-0.0251808	2.65847	-0.00947191	0.992443	NA	0.37821	1.45285	2.62753	0.552933	0.580309
ENSG00000259943	202	324	213	215	190	161	212	197	612	131	160	420	257	148	223	273	243.345	227.061	237.615	247.44	223.515	204.651	212.848	221.611	200.52	273.99	231.993	245.693	206.707	204.946	206.994	225.746	225.917	-0.142953	0.103445	-1.38193	0.166994	0.484643	225.917	-0.134115	0.100679	-1.33211	0.182824	0.86064	225.917	0.0286411	0.104079	0.275185	0.783174
ENSG00000084073	1319	1941	1352	1204	1119	1184	1463	1213	3578	551	856	2077	1482	890	1267	1542	1588.97	1360.26	1508.24	1385.67	1316.39	1505.01	1468.85	1364.54	1172.32	1152.43	1241.16	1215.01	1191.99	1232.44	1176.06	1275.09	1322.15	-0.044538	0.0579599	-0.768427	0.442233	0.74112	1322.15	0.0273857	0.0584719	0.468356	0.63953	0.999914	1322.15	0.214072	0.0583592	3.66819	0.000244275
ENSG00000231296	0	0	0	0	0	0	0	0	0	0	0	0	0	0	0	0	0	0	0	0	0	0	0	0	0	0	0	0	0	0	0	0	0	NA	NA	NA	NA	NA	0	NA	NA	NA	NA	NA	0	NA	NA	NA	NA
ENSG00000049089	294	511	351	314	205	187	242	259	698	95	163	251	231	164	165	227	354.175	358.112	391.562	361.378	241.161	237.7	242.968	291.356	228.698	198.695	236.343	146.831	185.795	227.102	153.157	187.709	252.671	-0.531281	0.128448	-4.13617	3.53148e-05	0.00114506	252.671	-0.106886	0.133831	-0.798663	0.424486	0.999914	252.671	0.436856	0.133134	3.28132	0.00103324
ENSG00000227311	0	3	1	0	3	0	3	12	1	0	1	1	2	0	0	5	0	2.10242	1.11556	0	3.52919	0	3.012	13.4991	0.327648	0	1.44995	0.584984	1.60862	0	0	4.13455	1.96025	2.48021	1.27021	1.9526	0.0508673	NA	1.96025	1.41353	1.36627	1.03459	0.300861	NA	1.96025	1.71686	1.1636	1.47547	0.140085
ENSG00000084070	1138	2079	1193	1288	1212	1108	1410	1312	5846	919	1321	3159	2348	1428	2180	2284	1370.92	1456.98	1330.87	1482.34	1425.79	1408.4	1415.64	1475.91	1915.43	1922.11	1915.39	1847.97	1888.52	1977.45	2023.53	1888.66	1671.62	0.0196659	0.0465672	0.422312	0.672797	0.867545	1671.62	0.0337967	0.0436405	0.774434	0.438674	0.999914	1671.62	-0.440425	0.0452757	-9.72762	2.29906e-22
ENSG00000213172	0	0	0	0	0	0	0	0	0	0	0	0	0	0	0	0	0	0	0	0	0	0	0	0	0	0	0	0	0	0	0	0	0	NA	NA	NA	NA	NA	0	NA	NA	NA	NA	NA	0	NA	NA	NA	NA
ENSG00000284677	0	0	0	0	0	1	0	0	1	0	0	0	1	1	1	1	0	0	0	0	0	1.27112	0	0	0.327648	0	0	0	0.804309	1.38477	0.928226	0.82691	0.346436	0.881285	2.26254	0.389511	0.696898	NA	0.346436	1.95518	2.12083	0.921893	0.356585	NA	0.346436	-1.49206	2.14449	-0.695767	0.486575
ENSG00000187801	231	362	249	227	285	249	321	284	624	100	165	392	314	170	238	271	278.28	253.692	277.775	261.251	335.273	316.51	322.284	319.48	204.452	209.153	239.243	229.314	252.553	235.411	220.918	224.093	261.23	0.277372	0.0873474	3.1755	0.00149576	0.0237546	261.23	0.0912287	0.0894681	1.01968	0.307881	0.966096	261.23	0.470816	0.0881957	5.33831	9.38182e-08
ENSG00000260920	142	227	169	135	186	167	221	173	357	47	70	199	140	92	155	175	171.064	159.083	188.53	155.37	218.81	212.278	221.884	194.613	116.97	98.3017	101.497	116.412	112.603	127.399	143.875	144.709	155.212	0.335213	0.114386	2.93055	0.00338365	0.0436941	155.212	0.248343	0.122174	2.03269	0.0420835	0.46484	155.212	0.681058	0.117028	5.81961	5.8985e-09
ENSG00000279667	11	16	12	9	13	7	17	10	19	4	10	17	12	6	17	11	13.2514	11.2129	13.3867	10.358	15.2932	8.89786	17.068	11.2493	6.22531	8.3661	14.4995	9.94473	9.65171	8.30861	15.7798	9.09601	11.4118	0.142992	0.406328	0.351914	0.724903	NA	11.4118	0.241665	0.413182	0.584888	0.558623	NA	11.4118	0.295591	0.40878	0.723106	0.469615
ENSG00000187815	118	183	110	120	118	129	170	133	373	56	102	237	194	126	148	143	142.152	128.247	122.712	138.106	138.815	163.975	170.68	149.615	122.213	117.125	147.895	138.641	156.036	174.481	137.377	118.248	141.645	0.235385	0.130542	1.80314	0.0713669	0.308926	141.645	0.143814	0.127533	1.12766	0.259464	0.937859	141.645	0.103683	0.128372	0.80768	0.419275
ENSG00000238287	7	5	3	6	5	4	6	1	10	4	0	10	4	5	6	5	8.43273	3.50403	3.34669	6.90531	5.88198	5.08449	6.024	1.12493	3.27648	8.3661	0	5.84984	3.21724	6.92385	5.56935	4.13455	4.8526	-0.251729	0.657937	-0.382603	0.702014	NA	4.8526	0.2059	0.644709	0.319369	0.749447	NA	4.8526	-0.0879118	0.661905	-0.132816	0.894339
ENSG00000164002	125	202	127	136	117	118	138	110	445	70	118	244	239	128	167	187	150.585	141.563	141.676	156.52	137.638	149.993	138.552	123.742	145.803	146.407	171.095	142.736	192.23	177.25	155.014	154.632	151.59	-0.100205	0.120739	-0.829934	0.406576	0.719341	151.59	0.178914	0.112607	1.58884	0.112097	0.737624	151.59	-0.304987	0.117991	-2.58483	0.00974281
ENSG00000227278	0	1	0	0	0	0	0	0	1	0	0	0	0	0	0	0	0	0.700806	0	0	0	0	0	0	0.327648	0	0	0	0	0	0	0	0.0642783	-0.561387	4.32794	-0.129712	0.896794	NA	0.0642783	-0.491147	4.31748	-0.113758	0.90943	NA	0.0642783	0	4.32804	0	1
ENSG00000238186	0	0	0	0	0	0	1	1	0	0	0	1	0	0	0	0	0	0	0	0	0	0	1.004	1.12493	0	0	0	0.584984	0	0	0	0	0.16962	1.57273	3.6764	0.427792	0.668803	NA	0.16962	-0.76585	3.6621	-0.209128	0.834348	NA	0.16962	1.65837	3.67646	0.451078	0.651933
ENSG00000117010	79	128	93	85	73	83	109	91	358	48	76	224	154	91	134	161	95.1694	89.7031	103.747	97.8253	85.877	105.503	109.436	102.368	117.298	100.393	110.197	131.037	123.864	126.014	124.382	133.132	109.747	0.0704844	0.138623	0.508462	0.611129	0.836914	109.747	0.110445	0.125155	0.882466	0.377525	0.998047	109.747	-0.330216	0.132853	-2.48558	0.0129342
ENSG00000236505	0	0	0	0	0	0	0	0	0	0	0	0	0	0	0	0	0	0	0	0	0	0	0	0	0	0	0	0	0	0	0	0	0	NA	NA	NA	NA	NA	0	NA	NA	NA	NA	NA	0	NA	NA	NA	NA
ENSG00000233910	0	0	0	0	0	0	0	0	0	0	0	0	0	0	0	0	0	0	0	0	0	0	0	0	0	0	0	0	0	0	0	0	0	NA	NA	NA	NA	NA	0	NA	NA	NA	NA	NA	0	NA	NA	NA	NA
ENSG00000117016	235	468	258	305	335	271	332	309	1062	198	261	652	403	215	347	402	283.099	327.977	287.815	351.02	394.093	344.474	333.328	347.603	347.962	414.122	378.438	381.41	324.136	297.725	322.094	332.418	341.732	0.178317	0.0889333	2.00507	0.044956	0.236063	341.732	-0.229664	0.0860612	-2.66861	0.00761658	0.150136	341.732	0.147033	0.0881791	1.66744	0.0954278
ENSG00000237899	2	7	6	2	6	3	1	3	21	1	2	9	5	2	9	4	2.40935	4.90564	6.69337	2.30177	7.05838	3.81337	1.004	3.37478	6.8806	2.09153	2.89991	5.26486	4.02154	2.76954	8.35403	3.30764	4.19689	-0.148612	0.720156	-0.206361	0.836509	NA	4.19689	-0.0603562	0.659997	-0.0914492	0.927136	NA	4.19689	-0.319361	0.705581	-0.452622	0.650821
ENSG00000272145	53	106	75	54	64	64	72	52	147	18	29	78	49	21	48	60	63.8478	74.2854	83.6671	62.1478	75.2894	81.3519	72.288	58.4963	48.1642	37.6475	42.0487	45.6288	39.4111	29.0801	44.5548	49.6146	56.7202	0.0089653	0.181689	0.0493442	0.960645	0.987113	56.7202	-0.112301	0.198169	-0.566693	0.570923	0.999914	56.7202	0.790964	0.1938	4.08134	4.47771e-05
ENSG00000066136	922	1645	1010	1063	1003	926	1103	1146	3608	598	798	1812	1372	801	1165	1442	1110.71	1152.83	1126.72	1223.39	1179.93	1177.06	1107.41	1289.17	1182.15	1250.73	1157.06	1059.99	1103.51	1109.2	1081.38	1192.4	1156.48	0.0424411	0.0603943	0.702732	0.482223	0.763814	1156.48	-0.0425577	0.0598444	-0.711139	0.476998	0.999914	1156.48	0.0819726	0.0602718	1.36005	0.173815
ENSG00000198974	0	0	0	0	0	0	0	0	0	0	0	0	0	0	0	0	0	0	0	0	0	0	0	0	0	0	0	0	0	0	0	0	0	NA	NA	NA	NA	NA	0	NA	NA	NA	NA	NA	0	NA	NA	NA	NA
ENSG00000207962	0	0	0	0	0	0	0	0	0	0	0	0	0	0	0	0	0	0	0	0	0	0	0	0	0	0	0	0	0	0	0	0	0	NA	NA	NA	NA	NA	0	NA	NA	NA	NA	NA	0	NA	NA	NA	NA
ENSG00000117013	11	19	15	12	14	15	19	15	56	4	14	20	26	11	12	20	13.2514	13.3153	16.7334	13.8106	16.4696	19.0668	19.076	16.8739	18.3483	8.3661	20.2994	11.6997	20.912	15.2325	11.1387	16.5382	15.6957	0.329939	0.349989	0.942711	0.345829	NA	15.6957	0.0753491	0.335402	0.224653	0.822249	0.999914	15.6957	0.151244	0.340999	0.443533	0.65738
ENSG00000264582	0	0	0	0	0	0	0	0	0	0	0	0	0	0	0	0	0	0	0	0	0	0	0	0	0	0	0	0	0	0	0	0	0	NA	NA	NA	NA	NA	0	NA	NA	NA	NA	NA	0	NA	NA	NA	NA
ENSG00000179862	92	172	78	86	64	82	76	101	171	24	43	40	38	41	28	46	110.83	120.539	87.0138	98.9762	75.2894	104.232	76.304	113.618	56.0277	50.1966	62.348	23.3994	30.5637	56.7755	25.9903	38.0379	70.6338	-0.182154	0.239329	-0.761105	0.446594	0.744613	70.6338	-0.344369	0.264473	-1.30209	0.192884	0.872872	70.6338	1.31681	0.25635	5.13678	2.79491e-07
ENSG00000229528	0	0	0	0	0	0	0	0	0	0	0	0	0	0	0	0	0	0	0	0	0	0	0	0	0	0	0	0	0	0	0	0	0	NA	NA	NA	NA	NA	0	NA	NA	NA	NA	NA	0	NA	NA	NA	NA
ENSG00000228940	0	0	0	0	0	0	0	0	0	0	0	0	0	0	0	0	0	0	0	0	0	0	0	0	0	0	0	0	0	0	0	0	0	NA	NA	NA	NA	NA	0	NA	NA	NA	NA	NA	0	NA	NA	NA	NA
ENSG00000233118	0	0	0	0	0	0	0	0	0	0	0	0	0	0	0	0	0	0	0	0	0	0	0	0	0	0	0	0	0	0	0	0	0	NA	NA	NA	NA	NA	0	NA	NA	NA	NA	NA	0	NA	NA	NA	NA
ENSG00000171793	1248	2278	1429	1347	1476	1334	1608	1439	5026	746	1192	2959	2371	1221	2115	2024	1503.44	1596.44	1594.14	1550.24	1736.36	1695.68	1614.43	1618.77	1646.76	1560.28	1728.35	1730.97	1907.02	1690.8	1963.2	1673.67	1675.66	0.0925128	0.0563374	1.64212	0.100565	0.374196	1675.66	0.116238	0.0554121	2.0977	0.0359317	0.423227	1675.66	-0.120724	0.0557663	-2.16482	0.0304012
ENSG00000281207	22	48	33	31	36	28	25	38	71	7	12	21	29	17	32	30	26.5029	33.6387	36.8135	35.6775	42.3503	35.5914	25.1	42.7473	23.263	14.6407	17.3995	12.2847	23.325	23.5411	29.7032	24.8073	27.9616	0.126519	0.264471	0.478386	0.632376	0.846929	27.9616	0.518563	0.286432	1.81042	0.0702307	0.608918	27.9616	0.514883	0.2713	1.89784	0.0577174
ENSG00000171790	26	39	29	33	22	15	17	27	83	13	8	26	27	13	31	20	31.3216	27.3314	32.3513	37.9792	25.8807	19.0668	17.068	30.3731	27.1948	27.1898	11.5996	15.2096	21.7163	18.002	28.775	16.5382	24.2248	-0.473574	0.304263	-1.55646	0.119598	NA	24.2248	0.0510898	0.309942	0.164837	0.869073	0.999914	24.2248	0.110503	0.315161	0.350622	0.725872
ENSG00000010803	1149	2063	1232	1294	1358	1250	1537	1330	4676	729	1015	2776	1851	1178	1679	1682	1384.17	1445.76	1374.37	1489.25	1597.55	1588.9	1543.15	1496.15	1532.08	1524.72	1471.7	1623.92	1488.78	1631.26	1558.49	1390.86	1508.82	0.127739	0.0531949	2.40133	0.0163355	0.125745	1508.82	-0.0276919	0.0523685	-0.528788	0.596952	0.999914	1508.82	0.0401131	0.0527937	0.759809	0.447369
ENSG00000215893	0	0	0	0	0	0	0	0	0	0	0	0	0	0	0	0	0	0	0	0	0	0	0	0	0	0	0	0	0	0	0	0	0	NA	NA	NA	NA	NA	0	NA	NA	NA	NA	NA	0	NA	NA	NA	NA
ENSG00000235358	2	1	1	0	2	1	2	1	3	1	0	2	0	0	2	2	2.40935	0.700806	1.11556	0	2.35279	1.27112	2.008	1.12493	0.982943	2.09153	0	1.16997	0	0	1.85645	1.65382	1.17108	0.734496	1.22919	0.597545	0.550144	NA	1.17108	-0.135136	1.26922	-0.106472	0.915208	NA	1.17108	0.876929	1.23724	0.70878	0.478461
ENSG00000213987	0	0	0	0	0	0	0	0	0	0	0	0	0	0	0	0	0	0	0	0	0	0	0	0	0	0	0	0	0	0	0	0	0	NA	NA	NA	NA	NA	0	NA	NA	NA	NA	NA	0	NA	NA	NA	NA
ENSG00000204060	50	101	43	68	61	44	53	90	272	54	46	103	78	69	69	86	60.2338	70.7814	47.9692	78.2602	71.7602	55.9294	53.212	101.244	89.1202	112.942	66.6979	60.2534	62.7361	95.5491	64.0476	71.1142	72.6157	0.128223	0.228801	0.560415	0.575197	0.815449	72.6157	-0.151892	0.221311	-0.686327	0.492507	0.999914	72.6157	-0.0414737	0.22585	-0.183634	0.8543
ENSG00000229901	6	7	2	1	4	2	4	7	6	2	3	6	4	3	2	1	7.22806	4.90564	2.23112	1.15089	4.70559	2.54225	4.016	7.8745	1.96589	4.18305	4.34986	3.50991	3.21724	4.15431	1.85645	0.82691	3.66985	0.295035	0.709447	0.415865	0.677509	NA	3.66985	-0.406215	0.769562	-0.527852	0.597602	NA	3.66985	1.00202	0.758215	1.32154	0.18632
ENSG00000252563	0	0	0	0	0	0	0	0	0	0	0	0	0	0	0	0	0	0	0	0	0	0	0	0	0	0	0	0	0	0	0	0	0	NA	NA	NA	NA	NA	0	NA	NA	NA	NA	NA	0	NA	NA	NA	NA
ENSG00000127129	4	8	1	0	2	4	2	0	9	1	0	4	2	0	1	3	4.8187	5.60645	1.11556	0	2.35279	5.08449	2.008	0	2.94883	2.09153	0	2.33994	1.60862	0	0.928226	2.48073	2.08649	-0.369746	1.00736	-0.367045	0.713585	NA	2.08649	-0.603318	1.08593	-0.555578	0.578499	NA	2.08649	0.779944	1.09804	0.710305	0.477515
ENSG00000127124	683	1219	774	688	1034	967	1175	1009	1698	249	384	873	1126	694	1002	1030	822.794	854.282	863.445	791.809	1216.39	1229.18	1179.7	1135.05	556.346	520.79	556.783	510.691	905.652	961.03	930.082	851.717	867.859	0.511843	0.0559815	9.14307	6.07038e-20	2.96928e-17	867.859	0.75939	0.058422	12.9984	1.25003e-38	1.15193e-35	867.859	0.386988	0.0552004	7.01061	2.37281e-12
ENSG00000230881	0	0	0	0	0	0	0	0	0	0	0	0	0	0	0	0	0	0	0	0	0	0	0	0	0	0	0	0	0	0	0	0	0	NA	NA	NA	NA	NA	0	NA	NA	NA	NA	NA	0	NA	NA	NA	NA
ENSG00000230638	0	0	0	0	0	0	0	0	0	0	0	0	0	0	0	0	0	0	0	0	0	0	0	0	0	0	0	0	0	0	0	0	0	NA	NA	NA	NA	NA	0	NA	NA	NA	NA	NA	0	NA	NA	NA	NA
ENSG00000284895	7	7	4	5	6	4	8	5	6	2	1	4	5	0	3	5	8.43273	4.90564	4.46225	5.75443	7.05838	5.08449	8.032	5.62464	1.96589	4.18305	1.44995	2.33994	4.02154	0	2.78468	4.13455	4.38963	0.161594	0.589725	0.274016	0.784072	NA	4.38963	0.3936	0.717341	0.548694	0.583216	NA	4.38963	1.13002	0.650829	1.73629	0.0825134
ENSG00000227538	0	0	0	0	0	0	0	0	0	0	0	0	1	0	0	0	0	0	0	0	0	0	0	0	0	0	0	0	0.804309	0	0	0	0.0502693	0	4.32794	0	1	NA	0.0502693	0.860481	4.32804	0.198815	0.842407	NA	0.0502693	-0.47578	4.32804	-0.109929	0.912465
ENSG00000228776	0	0	0	0	0	0	0	0	0	0	0	0	0	0	0	0	0	0	0	0	0	0	0	0	0	0	0	0	0	0	0	0	0	NA	NA	NA	NA	NA	0	NA	NA	NA	NA	NA	0	NA	NA	NA	NA
ENSG00000044012	0	0	1	0	0	0	0	0	0	0	0	0	0	0	0	0	0	0	1.11556	0	0	0	0	0	0	0	0	0	0	0	0	0	0.0697226	-0.561381	4.32794	-0.129711	0.896795	NA	0.0697226	0	4.32804	0	1	NA	0.0697226	0	4.32804	0	1
ENSG00000197273	0	1	0	0	1	0	0	0	2	0	0	0	0	0	0	0	0	0.700806	0	0	1.1764	0	0	0	0.655295	0	0	0	0	0	0	0	0.158281	0.159946	3.80594	0.0420255	0.966478	NA	0.158281	-0.895122	3.78412	-0.236547	0.813008	NA	0.158281	0.966904	3.80601	0.254047	0.799459
ENSG00000198815	1872	3246	1985	1908	2033	2003	2488	2167	6367	970	1444	3726	2697	1577	2342	2574	2255.15	2274.82	2214.39	2195.89	2391.61	2546.06	2497.95	2437.72	2086.13	2028.78	2093.73	2179.65	2169.22	2183.78	2173.9	2128.47	2241.08	0.142128	0.0373568	3.80461	0.000142029	0.003549	2241.08	0.0394933	0.0372078	1.06143	0.288497	0.95896	2241.08	0.190446	0.0372718	5.10964	3.22768e-07
ENSG00000227527	0	0	0	0	0	0	0	0	0	0	0	2	0	0	0	0	0	0	0	0	0	0	0	0	0	0	0	1.16997	0	0	0	0	0.073123	0	4.32794	0	1	NA	0.073123	-1.31892	4.29795	-0.306872	0.758941	NA	0.073123	0	4.32804	0	1
ENSG00000177181	528	910	597	569	604	485	663	580	1892	302	425	1215	841	480	778	816	636.069	637.733	665.99	654.854	710.544	616.495	665.652	652.458	619.909	631.641	616.231	710.756	676.424	664.689	722.16	674.758	659.773	0.029543	0.0656069	0.450303	0.652492	0.857782	659.773	0.0812193	0.0638203	1.27262	0.203152	0.884055	659.773	-0.0500863	0.0649224	-0.771479	0.440423
ENSG00000235002	0	0	0	0	0	0	0	0	0	0	0	0	0	0	0	0	0	0	0	0	0	0	0	0	0	0	0	0	0	0	0	0	0	NA	NA	NA	NA	NA	0	NA	NA	NA	NA	NA	0	NA	NA	NA	NA
ENSG00000066185	10	19	8	11	13	7	16	10	49	8	15	39	26	12	10	24	12.0468	13.3153	8.9245	12.6597	15.2932	8.89786	16.064	11.2493	16.0547	16.7322	21.7493	22.8144	20.912	16.6172	9.28226	19.8458	15.1537	0.133357	0.385132	0.346263	0.729145	NA	15.1537	-0.199616	0.334749	-0.596315	0.550965	0.999914	15.1537	-0.370298	0.365306	-1.01367	0.310743
ENSG00000127125	619	1102	648	727	643	604	817	699	2496	429	557	1402	987	547	807	982	745.695	772.288	722.884	836.694	756.423	767.758	820.268	786.325	817.809	897.264	807.625	820.148	793.853	757.469	749.078	812.025	791.475	0.0259399	0.059548	0.435613	0.663118	0.863182	791.475	-0.0908566	0.0577152	-1.57422	0.115436	0.743399	791.475	0.00731762	0.0591364	0.123741	0.90152
ENSG00000186409	81	156	88	73	94	67	97	77	256	50	60	211	126	60	91	117	97.5788	109.326	98.1694	84.0147	110.581	85.1652	97.388	86.6195	83.8778	104.576	86.9973	123.432	101.343	83.0861	84.4685	96.7485	95.8357	-0.0429616	0.161464	-0.266075	0.790181	0.923028	95.8357	-0.113814	0.157045	-0.724726	0.46862	0.999914	95.8357	0.0468625	0.161485	0.290198	0.771665
ENSG00000230116	0	0	0	0	0	0	0	0	0	0	0	0	0	0	0	0	0	0	0	0	0	0	0	0	0	0	0	0	0	0	0	0	0	NA	NA	NA	NA	NA	0	NA	NA	NA	NA	NA	0	NA	NA	NA	NA
ENSG00000236876	1	2	2	0	0	1	3	0	2	0	1	0	0	1	0	0	1.20468	1.40161	2.23112	0	0	1.27112	3.012	0	0.655295	0	1.44995	0	0	1.38477	0	0	0.78816	-0.154507	1.53446	-0.100692	0.919795	NA	0.78816	-0.870793	1.75727	-0.495537	0.620221	NA	0.78816	1.91197	1.71986	1.1117	0.266267
ENSG00000200254	1	0	0	0	0	0	0	0	0	0	0	0	0	0	0	0	1.20468	0	0	0	0	0	0	0	0	0	0	0	0	0	0	0	0.0752923	-0.561381	4.32794	-0.129711	0.896795	NA	0.0752923	0	4.32804	0	1	NA	0.0752923	0	4.32804	0	1
ENSG00000236180	0	0	0	0	1	0	0	0	0	0	0	0	0	1	0	0	0	0	0	0	1.1764	0	0	0	0	0	0	0	0	1.38477	0	0	0.160073	0.881261	4.28659	0.205586	0.837115	NA	0.160073	0.860481	4.28669	0.200733	0.840907	NA	0.160073	0.245561	4.28669	0.0572846	0.954319
ENSG00000171960	696	1257	772	773	820	721	825	742	2869	440	597	1712	1198	712	1068	1046	838.455	880.913	861.214	889.635	964.645	916.48	828.3	834.697	940.021	920.271	865.623	1001.49	963.562	985.956	991.345	864.948	909.222	0.027743	0.0650534	0.426466	0.669769	0.865857	909.222	0.0197849	0.0634306	0.311913	0.755106	0.999914	909.222	-0.102245	0.0643932	-1.58782	0.112328
ENSG00000285728	5	14	7	6	9	4	10	7	28	10	10	20	6	9	10	13	6.02338	9.81128	7.80893	6.90531	10.5876	5.08449	10.04	7.8745	9.17413	20.9153	14.4995	11.6997	4.82585	12.4629	9.28226	10.7498	9.85906	0.117034	0.480837	0.243396	0.807699	NA	9.85906	-0.496448	0.430146	-1.15414	0.248443	NA	9.85906	-0.103392	0.467228	-0.221288	0.824868
ENSG00000234917	7	6	10	9	6	8	11	12	29	2	5	13	5	10	4	11	8.43273	4.20483	11.1556	10.358	7.05838	10.169	11.044	13.4991	9.50178	4.18305	7.24977	7.6048	4.02154	13.8477	3.7129	9.09601	8.4462	0.339319	0.495241	0.68516	0.493243	NA	8.4462	-0.0778393	0.502322	-0.154959	0.876854	NA	8.4462	0.519706	0.49945	1.04056	0.298081
ENSG00000065978	13155	22454	13222	13365	13508	12715	15463	14173	49732	7790	10932	27613	19641	12507	18147	19409	15847.5	15735.9	14750	15381.6	15890.8	16162.3	15524.8	15943.6	16294.6	16293	15850.9	16153.2	15797.4	17319.3	16844.5	16049.5	15989.9	0.0413904	0.0341692	1.21134	0.225766	0.55873	15989.9	0.0306495	0.0340733	0.899516	0.368378	0.995585	15989.9	-0.0549656	0.0341094	-1.61145	0.107081
ENSG00000164007	0	2	0	0	0	0	1	4	3	0	1	2	0	1	1	0	0	1.40161	0	0	0	0	1.004	4.49971	0.982943	0	1.44995	1.16997	0	1.38477	0.928226	0	0.801324	1.58146	1.69723	0.931793	0.351444	NA	0.801324	-0.971415	1.70218	-0.570689	0.56821	NA	0.801324	1.48716	1.68474	0.882725	0.377385
ENSG00000117385	1928	3080	1923	1956	1807	1607	2054	1834	6944	1085	1530	3939	2711	1696	2424	2746	2322.62	2158.48	2145.23	2251.13	2125.75	2042.69	2062.22	2063.12	2275.19	2269.3	2218.43	2304.25	2180.48	2348.57	2250.02	2270.69	2205.51	-0.0962722	0.039794	-2.41926	0.0155519	0.12163	2205.51	-0.00699386	0.0387594	-0.180443	0.856805	0.999914	2205.51	-0.123622	0.0395637	-3.12462	0.00178034
ENSG00000164008	352	661	369	389	374	362	433	427	1500	230	319	836	599	330	514	591	424.046	463.233	411.642	447.695	439.972	460.147	434.732	480.344	491.471	481.051	462.536	489.047	481.781	456.974	477.108	488.704	461.905	0.049102	0.0693391	0.708143	0.478856	0.762292	461.905	-0.0185162	0.0655923	-0.282292	0.77772	0.999914	461.905	-0.0739034	0.0681522	-1.08439	0.278193
ENSG00000283580	212	416	236	232	215	209	248	257	890	122	183	464	369	206	272	333	255.391	291.535	263.273	267.006	252.925	265.665	248.992	289.107	291.606	255.166	265.342	271.433	296.79	285.262	252.477	275.361	270.458	-0.0360096	0.0919233	-0.391736	0.695254	0.878755	270.458	0.0139967	0.0880491	0.158965	0.873696	0.999914	270.458	-0.0714781	0.0910511	-0.785032	0.432435
ENSG00000228452	0	0	1	0	0	0	0	0	1	0	0	0	0	0	1	0	0	0	1.11556	0	0	0	0	0	0.327648	0	0	0	0	0	0.928226	0	0.148215	-0.561393	3.85404	-0.145664	0.884187	NA	0.148215	0.229056	3.84213	0.0596169	0.952461	NA	0.148215	-0.475781	3.85411	-0.123448	0.901753
ENSG00000274386	18	31	15	14	11	10	17	13	54	13	15	25	21	9	21	23	21.6842	21.725	16.7334	16.1124	12.9404	12.7112	17.068	14.6241	17.693	27.1898	21.7493	14.6246	16.8905	12.4629	19.4927	19.0189	17.67	-0.413724	0.336087	-1.231	0.218322	NA	17.67	-0.131635	0.311634	-0.422402	0.672732	0.999914	17.67	-0.257227	0.338052	-0.760909	0.446711
ENSG00000177868	370	638	418	360	388	316	385	371	1802	324	394	1171	776	430	709	692	445.73	447.114	466.305	414.319	456.442	401.675	386.54	417.348	590.421	677.654	571.282	685.017	624.144	595.451	658.112	572.222	525.611	-0.0956168	0.081285	-1.17632	0.239469	0.574689	525.611	-0.0385411	0.0748718	-0.514762	0.606719	0.999914	525.611	-0.561796	0.0789087	-7.11956	1.08269e-12
ENSG00000164010	407	607	394	414	414	395	471	453	1740	309	417	1091	617	408	667	625	490.303	425.389	439.531	476.467	487.028	502.094	472.884	509.593	570.107	646.281	604.631	638.218	496.259	564.986	619.127	516.819	528.732	0.110437	0.0800329	1.3799	0.167618	0.48539	528.732	-0.157756	0.0760312	-2.07488	0.0379974	0.438477	528.732	-0.153542	0.0784492	-1.95722	0.0503213
ENSG00000228192	62	108	72	58	58	53	69	51	212	38	33	124	90	46	78	77	74.6899	75.687	80.3205	66.7514	68.231	67.3695	69.276	57.3713	69.4613	79.478	47.8485	72.5381	72.3878	63.6994	72.4016	63.6721	68.824	-0.183583	0.168028	-1.09258	0.27458	0.61206	68.824	0.00962992	0.161296	0.0597032	0.952392	0.999914	68.824	-0.0584793	0.168571	-0.346911	0.728658
ENSG00000164011	343	673	407	352	351	303	422	386	1316	177	288	755	492	268	436	521	413.204	471.642	454.034	405.112	412.915	385.15	423.688	434.222	431.184	370.2	417.587	441.663	395.72	371.118	404.706	430.82	416.435	-0.0791781	0.0788356	-1.00434	0.315213	0.647055	416.435	-0.0670172	0.0772038	-0.868057	0.385363	0.999914	416.435	0.0438309	0.0790233	0.554659	0.579128
ENSG00000233708	0	0	0	0	0	0	0	0	0	0	0	0	0	0	0	0	0	0	0	0	0	0	0	0	0	0	0	0	0	0	0	0	0	NA	NA	NA	NA	NA	0	NA	NA	NA	NA	NA	0	NA	NA	NA	NA
ENSG00000237090	0	0	0	0	0	0	1	1	0	0	0	0	0	0	0	0	0	0	0	0	0	0	1.004	1.12493	0	0	0	0	0	0	0	0	0.133058	1.57165	4.32491	0.363396	0.716309	NA	0.133058	0	4.32804	0	1	NA	0.133058	1.6573	4.32501	0.383189	0.701579
ENSG00000225099	0	0	0	0	0	0	0	0	0	0	0	0	0	0	0	0	0	0	0	0	0	0	0	0	0	0	0	0	0	0	0	0	0	NA	NA	NA	NA	NA	0	NA	NA	NA	NA	NA	0	NA	NA	NA	NA
ENSG00000117394	2161	4124	2240	2233	2588	2678	3223	3191	4032	631	990	1942	1811	1071	1492	1710	2603.31	2890.12	2498.86	2569.93	3044.51	3404.07	3235.89	3589.65	1321.08	1319.75	1435.46	1136.04	1456.6	1483.09	1384.91	1414.02	2174.2	0.328227	0.0651148	5.04074	4.63741e-07	2.73767e-05	2174.2	0.144287	0.0680067	2.12166	0.0338665	0.411028	2174.2	1.21058	0.066258	18.2707	1.41535e-74
ENSG00000284138	0	1	1	0	0	3	0	0	0	0	0	1	0	0	0	0	0	0.700806	1.11556	0	0	3.81337	0	0	0	0	0	0.584984	0	0	0	0	0.38842	0.939004	2.58327	0.363495	0.716235	NA	0.38842	-0.738589	2.65018	-0.278694	0.78048	NA	0.38842	2.39802	2.59823	0.922946	0.356036
ENSG00000227533	12	23	8	15	15	17	9	23	27	9	4	31	17	8	14	19	14.4561	16.1185	8.9245	17.2633	17.6459	21.6091	9.036	25.8734	8.84649	18.8237	5.79982	18.1345	13.6732	11.0782	12.9952	15.7113	14.7493	0.364974	0.39369	0.927059	0.353896	NA	14.7493	0.105023	0.399436	0.262928	0.792606	0.999914	14.7493	0.445186	0.393434	1.13154	0.257828
ENSG00000283973	0	1	0	0	0	0	1	0	0	1	0	1	0	0	0	0	0	0.700806	0	0	0	0	1.004	0	0	2.09153	0	0.584984	0	0	0	0	0.273832	0.159948	2.89655	0.05522	0.955963	NA	0.273832	-1.54141	2.84187	-0.542393	0.587548	NA	0.273832	0.966907	2.89658	0.33381	0.738523
ENSG00000207256	0	0	0	0	0	0	0	0	0	0	0	0	0	0	0	0	0	0	0	0	0	0	0	0	0	0	0	0	0	0	0	0	0	NA	NA	NA	NA	NA	0	NA	NA	NA	NA	NA	0	NA	NA	NA	NA
ENSG00000283136	0	0	0	0	0	0	0	0	0	0	0	0	0	0	0	0	0	0	0	0	0	0	0	0	0	0	0	0	0	0	0	0	0	NA	NA	NA	NA	NA	0	NA	NA	NA	NA	NA	0	NA	NA	NA	NA
ENSG00000277513	0	0	0	0	0	0	0	0	0	0	0	0	0	0	0	0	0	0	0	0	0	0	0	0	0	0	0	0	0	0	0	0	0	NA	NA	NA	NA	NA	0	NA	NA	NA	NA	NA	0	NA	NA	NA	NA
ENSG00000186973	0	2	1	2	1	0	1	3	5	1	3	2	3	3	2	6	0	1.40161	1.11556	2.30177	1.1764	0	1.004	3.37478	1.63824	2.09153	4.34986	1.16997	2.41293	4.15431	1.85645	4.96146	2.06305	0.197581	1.11341	0.177456	0.85915	NA	2.06305	0.685898	0.872535	0.786098	0.43181	NA	2.06305	-1.23275	0.98132	-1.25621	0.20904
ENSG00000117395	2210	3926	2336	2348	2280	2285	2654	2402	6202	1037	1402	3591	2575	1488	2264	2465	2662.33	2751.36	2605.95	2702.28	2682.18	2904.52	2664.62	2702.08	2032.07	2168.91	2032.84	2100.68	2071.1	2060.54	2101.5	2038.33	2392.58	0.028711	0.0389564	0.737004	0.46112	0.752896	2392.58	-0.00636359	0.0398422	-0.15972	0.873102	0.999914	2392.58	0.404168	0.0395153	10.2281	1.4834e-24
ENSG00000284410	7	13	6	7	6	10	13	8	16	2	6	10	8	2	5	9	8.43273	9.11047	6.69337	8.0562	7.05838	12.7112	13.052	8.99943	5.24236	4.18305	8.69973	5.84984	6.43447	2.76954	4.64113	7.44219	7.46101	0.364385	0.464928	0.783744	0.43319	NA	7.46101	-0.0848461	0.507132	-0.167306	0.867129	NA	7.46101	0.917782	0.490532	1.87099	0.0613461
ENSG00000243710	22	27	21	24	18	16	14	11	77	9	24	42	20	15	25	28	26.5029	18.9218	23.4268	27.6213	21.1751	20.338	14.056	12.3742	25.2289	18.8237	34.7989	24.5693	16.0862	20.7715	23.2056	23.1535	21.9409	-0.496592	0.30889	-1.60767	0.107908	NA	21.9409	-0.319608	0.282284	-1.13222	0.257542	0.936757	21.9409	-0.301596	0.311626	-0.967814	0.333137
ENSG00000199240	0	0	0	0	0	0	0	0	0	0	0	0	0	0	0	0	0	0	0	0	0	0	0	0	0	0	0	0	0	0	0	0	0	NA	NA	NA	NA	NA	0	NA	NA	NA	NA	NA	0	NA	NA	NA	NA
ENSG00000179178	1	2	1	1	1	0	1	0	2	1	1	2	4	0	2	0	1.20468	1.40161	1.11556	1.15089	1.1764	0	1.004	0	0.655295	2.09153	1.44995	1.16997	3.21724	0	1.85645	0	1.09335	-1.12201	1.47218	-0.762142	0.445975	NA	1.09335	0.209788	1.21918	0.172074	0.863379	NA	1.09335	-1.25436	1.45151	-0.864173	0.387493
ENSG00000253313	2	3	0	4	1	0	0	0	2	1	3	2	2	0	0	2	2.40935	2.10242	0	4.60354	1.1764	0	0	0	0.655295	2.09153	4.34986	1.16997	1.60862	0	0	1.65382	1.3638	-2.71103	1.4416	-1.88057	0.0600306	NA	1.3638	-1.00988	1.27561	-0.791678	0.428548	NA	1.3638	-1.36806	1.54925	-0.883048	0.37721
ENSG00000066056	118	265	161	124	165	147	196	180	662	95	138	310	287	155	217	265	142.152	185.714	179.605	142.71	194.105	186.855	196.784	202.487	216.903	198.695	200.094	181.345	230.837	214.639	201.425	219.131	193.343	0.249993	0.11293	2.2137	0.0268491	0.172285	193.343	0.115781	0.105674	1.09565	0.273233	0.94891	193.343	-0.151536	0.108768	-1.3932	0.163558
ENSG00000117400	0	2	0	0	0	1	0	0	3	0	1	1	0	1	0	2	0	1.40161	0	0	0	1.27112	0	0	0.982943	0	1.44995	0.584984	0	1.38477	0	1.65382	0.545575	-0.415921	2.0085	-0.207081	0.835947	NA	0.545575	-0.153053	1.80737	-0.0846828	0.932514	NA	0.545575	-1.08489	1.93574	-0.560451	0.575172
ENSG00000234694	3	5	4	1	3	0	4	4	8	0	1	3	4	1	2	3	3.61403	3.50403	4.46225	1.15089	3.52919	0	4.016	4.49971	2.62118	0	1.44995	1.75495	3.21724	1.38477	1.85645	2.48073	2.47134	-0.0605868	0.825156	-0.0734248	0.941468	NA	2.47134	0.348665	0.881568	0.395506	0.69247	NA	2.47134	0.4143	0.85509	0.48451	0.628024
ENSG00000117399	2470	4473	2756	2785	2571	2450	3236	2616	14069	2242	3067	7478	5601	3291	4757	5410	2975.55	3134.7	3074.49	3205.22	3024.52	3114.25	3248.94	2942.81	4609.67	4689.2	4447.01	4374.51	4504.93	4557.27	4415.57	4473.58	3799.52	-0.00703995	0.039426	-0.178561	0.858282	0.949886	3799.52	-0.0123229	0.037692	-0.326938	0.743715	0.999914	3799.52	-0.54099	0.0386544	-13.9956	1.65892e-44
ENSG00000066322	770	1432	843	830	945	815	971	923	3615	597	799	2113	1421	860	1270	1412	927.601	1003.55	940.419	955.235	1111.69	1035.97	974.884	1038.31	1184.45	1248.64	1158.51	1236.07	1142.92	1190.9	1178.85	1167.6	1093.48	0.115709	0.0523407	2.21068	0.0270578	0.172493	1093.48	-0.0440727	0.049547	-0.889514	0.373727	0.996932	1093.48	-0.169789	0.0511265	-3.32095	0.000897101
ENSG00000283836	6	6	9	6	3	8	12	5	21	1	5	7	9	3	2	2	7.22806	4.20483	10.0401	6.90531	3.52919	10.169	12.048	5.62464	6.8806	2.09153	7.24977	4.09489	7.23878	4.15431	1.85645	1.65382	5.93558	0.183901	0.575652	0.319465	0.749374	NA	5.93558	-0.529089	0.630535	-0.839111	0.401407	NA	5.93558	1.07575	0.622663	1.72767	0.0840481
ENSG00000159479	1119	2040	1223	1233	1201	1042	1313	1111	3491	609	813	2128	1437	817	1345	1328	1348.03	1429.64	1364.33	1419.04	1412.85	1324.51	1318.25	1249.8	1143.82	1273.74	1178.81	1244.85	1155.79	1131.36	1248.46	1098.14	1271.34	-0.0695949	0.0545043	-1.27687	0.201648	0.530538	1271.34	-0.0560061	0.0547398	-1.02313	0.306245	0.966096	1271.34	0.194517	0.0549608	3.53919	0.000401355
ENSG00000229431	0	0	0	0	1	0	0	0	2	0	1	0	0	1	0	1	0	0	0	0	1.1764	0	0	0	0.655295	0	1.44995	0	0	1.38477	0	0.82691	0.343333	0.881282	2.46646	0.357306	0.720863	NA	0.343333	-0.164276	2.37535	-0.0691589	0.944863	NA	0.343333	-0.49797	2.44602	-0.203584	0.838679
ENSG00000198198	2663	4583	3071	3102	3134	2578	3100	2763	8821	1348	2153	4885	3573	2035	3235	3503	3208.05	3211.79	3425.89	3570.05	3686.83	3276.95	3112.4	3108.18	2890.18	2819.38	3121.75	2857.65	2873.8	2818	3002.81	2896.67	3117.52	-0.0249399	0.0547776	-0.455295	0.648897	0.855535	3117.52	-0.0110859	0.054982	-0.201628	0.840207	0.999914	3117.52	0.184859	0.054911	3.36653	0.000761205
ENSG00000229372	10	18	2	11	6	11	8	9	24	5	12	14	13	10	9	9	12.0468	12.6145	2.23112	12.6597	7.05838	13.9824	8.032	10.1244	7.86354	10.4576	17.3995	8.18978	10.456	13.8477	8.35403	7.44219	10.1725	-0.0422782	0.473217	-0.0893421	0.92881	NA	10.1725	-0.0599072	0.454447	-0.131824	0.895123	NA	10.1725	-0.013505	0.470975	-0.0286747	0.977124
ENSG00000274975	0	0	0	0	0	0	0	0	0	0	0	0	0	0	0	0	0	0	0	0	0	0	0	0	0	0	0	0	0	0	0	0	0	NA	NA	NA	NA	NA	0	NA	NA	NA	NA	NA	0	NA	NA	NA	NA
ENSG00000178922	427	810	491	542	449	453	552	522	1996	332	459	1133	742	466	709	802	514.397	567.653	547.741	623.78	528.202	575.819	554.208	587.213	653.985	694.386	665.529	662.787	596.797	645.302	658.112	663.182	608.693	-0.0065716	0.0676277	-0.0971733	0.922589	0.974682	608.693	-0.0565798	0.0639663	-0.884525	0.376413	0.997153	608.693	-0.190211	0.0664293	-2.86336	0.00419174
ENSG00000229348	14	31	18	14	12	16	24	15	53	4	18	20	24	11	16	27	16.8655	21.725	20.0801	16.1124	14.1168	20.338	24.096	16.8739	17.3653	8.3661	26.0992	11.6997	19.3034	15.2325	14.8516	22.3266	17.8407	0.00276245	0.334013	0.00827047	0.993401	NA	17.8407	0.184045	0.328538	0.560193	0.575348	0.999914	17.8407	0.0611978	0.333165	0.183686	0.85426
ENSG00000142949	2079	3800	2248	2393	2391	2138	2647	2546	8700	1373	1921	4344	3217	2022	2725	3325	2504.52	2663.06	2507.78	2754.07	2812.76	2717.66	2657.59	2864.07	2850.53	2871.66	2785.36	2541.17	2587.46	2800	2529.42	2749.48	2699.79	0.0828816	0.0506451	1.63652	0.101731	0.376327	2699.79	-0.0492123	0.050306	-0.978258	0.327947	0.976431	2699.79	0.0523172	0.0504889	1.03621	0.300103
ENSG00000284989	1260	2335	1474	1486	1491	1361	1635	1507	5214	840	1214	3060	2151	1257	1908	1948	1517.89	1636.38	1644.34	1710.22	1754.01	1730	1641.54	1695.27	1708.35	1756.88	1760.24	1790.05	1730.07	1740.65	1771.05	1610.82	1699.86	0.0660552	0.0469449	1.40708	0.159403	0.473137	1699.86	-0.0336374	0.045973	-0.731678	0.464365	0.999914	1699.86	-0.00630899	0.04658	-0.135444	0.892261
ENSG00000066135	1864	3264	2092	2071	2140	1854	2333	2048	7021	1136	1585	4408	2818	1715	2680	2684	2245.52	2287.43	2333.76	2383.48	2517.49	2356.66	2342.33	2303.85	2300.41	2375.97	2298.18	2578.61	2266.54	2374.88	2487.64	2219.43	2354.51	0.041525	0.0499594	0.831176	0.405874	0.719085	2354.51	-0.0341115	0.0495458	-0.688484	0.491148	0.999914	2354.51	0.0271158	0.0498044	0.544445	0.586135
ENSG00000236200	22	37	25	32	21	21	23	19	87	13	27	40	43	25	49	27	26.5029	25.9298	27.889	36.8283	24.7043	26.6936	23.092	21.3736	28.5053	27.1898	39.1488	23.3994	34.5853	34.6192	45.4831	22.3266	29.2669	-0.283519	0.280028	-1.01246	0.311316	0.643548	29.2669	0.241823	0.25706	0.940725	0.346846	0.9867	29.2669	-0.512338	0.27359	-1.87265	0.0611164
ENSG00000126091	409	824	516	521	497	476	538	550	1892	283	444	1015	816	463	639	675	492.713	577.464	575.63	599.612	584.669	605.055	540.152	618.711	619.909	591.902	643.78	593.759	656.316	641.148	593.136	558.164	593.257	0.0605785	0.0737871	0.820991	0.411652	0.721425	593.257	-0.00296677	0.0715855	-0.0414438	0.966942	0.999914	593.257	-0.0596242	0.0729262	-0.817596	0.413588
ENSG00000229444	0	0	0	0	0	0	0	0	0	0	0	0	0	0	0	0	0	0	0	0	0	0	0	0	0	0	0	0	0	0	0	0	0	NA	NA	NA	NA	NA	0	NA	NA	NA	NA	NA	0	NA	NA	NA	NA
ENSG00000283414	0	0	0	0	0	0	0	0	0	0	0	0	0	0	0	0	0	0	0	0	0	0	0	0	0	0	0	0	0	0	0	0	0	NA	NA	NA	NA	NA	0	NA	NA	NA	NA	NA	0	NA	NA	NA	NA
ENSG00000233674	0	0	0	0	0	0	0	0	0	0	0	0	0	0	0	0	0	0	0	0	0	0	0	0	0	0	0	0	0	0	0	0	0	NA	NA	NA	NA	NA	0	NA	NA	NA	NA	NA	0	NA	NA	NA	NA
ENSG00000283477	0	0	0	0	0	0	0	0	0	0	0	0	0	0	1	0	0	0	0	0	0	0	0	0	0	0	0	0	0	0	0.928226	0	0.0580141	0	4.32794	0	1	NA	0.0580141	0.860481	4.32804	0.198815	0.842407	NA	0.0580141	-0.47578	4.32804	-0.109929	0.912465
ENSG00000224751	5	4	2	2	1	1	1	1	5	1	2	3	4	2	7	5	6.02338	2.80322	2.23112	2.30177	1.1764	1.27112	1.004	1.12493	1.63824	2.09153	2.89991	1.75495	3.21724	2.76954	6.49758	4.13455	2.68372	-1.52822	0.967038	-1.58031	0.114036	NA	2.68372	1.11453	0.768632	1.45002	0.147052	NA	2.68372	-1.8863	0.944789	-1.99654	0.0458756
ENSG00000117407	113	166	99	83	69	71	79	89	213	34	42	96	88	32	75	93	136.128	116.334	110.441	95.5235	81.1714	90.2497	79.316	100.119	69.7889	71.1119	60.8981	56.1585	70.7792	44.3126	69.6169	76.9026	83.0532	-0.387319	0.162481	-2.38378	0.0171358	0.129865	83.0532	0.0549373	0.172065	0.319282	0.749513	0.999914	83.0532	0.393023	0.17097	2.29878	0.0215177
ENSG00000237950	16	22	10	11	16	16	16	22	34	2	3	10	13	5	11	11	19.2748	15.4177	11.1556	12.6597	18.8223	20.338	16.064	24.7484	11.14	4.18305	4.34986	5.84984	10.456	6.92385	10.2105	9.09601	12.5431	0.446602	0.375837	1.18829	0.234721	NA	12.5431	0.321583	0.43163	0.745043	0.456246	0.999914	12.5431	1.09695	0.397904	2.75682	0.00583669
ENSG00000117408	1173	1824	1168	1179	1052	971	1122	1092	3786	609	827	1968	1439	846	1286	1486	1413.09	1278.27	1302.98	1356.89	1237.57	1234.26	1126.49	1228.42	1240.47	1273.74	1199.11	1151.25	1157.4	1171.51	1193.7	1228.79	1237.12	-0.147555	0.0518206	-2.84742	0.00440754	0.0523281	1237.12	-0.0285005	0.0512843	-0.555736	0.578392	0.999914	1237.12	0.020534	0.0520411	0.394572	0.693158
ENSG00000285649	1	3	2	2	1	2	3	4	5	1	0	7	2	1	4	0	1.20468	2.10242	2.23112	2.30177	1.1764	2.54225	3.012	4.49971	1.63824	2.09153	0	4.09489	1.60862	1.38477	3.7129	0	2.10008	0.515066	0.943348	0.545998	0.585067	NA	2.10008	-0.361334	0.961169	-0.375932	0.706967	NA	2.10008	0.764216	0.959806	0.79622	0.425904
ENSG00000132768	1810	3002	1841	1899	1774	1828	2156	2186	4359	632	957	2236	1824	1037	1540	1695	2180.46	2103.82	2053.75	2185.53	2086.93	2323.61	2164.62	2459.09	1428.22	1321.84	1387.61	1308.03	1467.06	1436.01	1429.47	1401.61	1796.1	0.0841738	0.0512562	1.64222	0.100545	0.374196	1796.1	0.0707674	0.0533092	1.32749	0.184347	0.86198	1796.1	0.65549	0.0522243	12.5514	3.90414e-36
ENSG00000117410	1645	2946	1855	1730	1615	1580	1863	1806	5024	819	1142	2734	2057	1124	1753	2070	1981.69	2064.57	2069.37	1991.03	1899.88	2008.37	1870.45	2031.62	1646.1	1712.96	1655.85	1599.35	1654.46	1556.48	1627.18	1711.7	1817.57	-0.0555865	0.0436152	-1.27447	0.202496	0.532359	1817.57	-0.00537575	0.0441141	-0.12186	0.90301	0.999914	1817.57	0.250037	0.0441034	5.66933	1.43359e-08
ENSG00000117411	838	1714	910	1004	940	854	1020	1011	3372	525	694	1626	1230	778	1006	1215	1009.52	1201.18	1015.16	1155.49	1105.81	1085.54	1024.08	1137.3	1104.83	1098.05	1006.27	951.185	989.3	1077.35	933.795	1004.7	1056.22	-0.0134038	0.069218	-0.193647	0.846452	0.945232	1056.22	-0.0554753	0.0690678	-0.803201	0.421858	0.999914	1056.22	0.12214	0.0693412	1.76144	0.0781646
ENSG00000159214	139	259	165	158	155	135	160	162	688	95	170	312	221	154	214	282	167.45	181.509	184.068	181.84	182.341	171.602	160.64	182.238	225.422	198.695	246.492	182.515	177.752	213.254	198.64	233.189	192.978	-0.0402598	0.117951	-0.341328	0.732857	0.894886	192.978	-0.0511228	0.110725	-0.461709	0.64429	0.999914	192.978	-0.238681	0.115679	-2.06331	0.0390831
ENSG00000196517	1034	1972	1063	1110	1330	1268	1376	1513	511	68	109	260	166	92	134	161	1245.64	1381.99	1185.84	1277.48	1564.61	1611.78	1381.5	1702.02	167.428	142.224	158.045	152.096	133.515	127.399	124.382	133.132	780.568	0.294948	0.0698392	4.22325	2.40803e-05	0.000827822	780.568	-0.280016	0.1033	-2.71072	0.00671372	0.13705	780.568	3.58968	0.0909753	39.4578	0
ENSG00000230615	16	24	14	14	19	18	19	20	46	5	8	17	9	8	6	9	19.2748	16.8193	15.6179	16.1124	22.3515	22.8802	19.076	22.4986	15.0718	10.4576	11.5996	9.94473	7.23878	11.0782	5.56935	7.44219	14.5646	0.354383	0.327649	1.0816	0.279432	NA	14.5646	-0.696498	0.386156	-1.80367	0.0712828	0.613096	14.5646	1.51133	0.375823	4.02139	5.78558e-05
ENSG00000227163	0	0	0	0	0	0	0	0	0	0	0	0	0	0	0	0	0	0	0	0	0	0	0	0	0	0	0	0	0	0	0	0	0	NA	NA	NA	NA	NA	0	NA	NA	NA	NA	NA	0	NA	NA	NA	NA
ENSG00000271647	0	0	0	0	0	0	0	0	1	0	0	0	0	0	0	0	0	0	0	0	0	0	0	0	0.327648	0	0	0	0	0	0	0	0.020478	0	4.32794	0	1	NA	0.020478	-0.491147	4.31748	-0.113758	0.90943	NA	0.020478	0	4.32804	0	1
ENSG00000239560	0	0	0	0	0	0	0	0	0	0	0	0	0	0	0	0	0	0	0	0	0	0	0	0	0	0	0	0	0	0	0	0	0	NA	NA	NA	NA	NA	0	NA	NA	NA	NA	NA	0	NA	NA	NA	NA
ENSG00000171872	0	2	0	0	4	3	2	0	0	0	0	0	0	0	0	0	0	1.40161	0	0	4.70559	3.81337	2.008	0	0	0	0	0	0	0	0	0	0.745535	2.51964	2.00243	1.25829	0.208287	NA	0.745535	0	2.21114	0	1	NA	0.745535	3.88933	2.01875	1.9266	0.0540295
ENSG00000233514	2	1	0	0	1	2	0	0	2	1	0	3	1	0	0	0	2.40935	0.700806	0	0	1.1764	2.54225	0	0	0.655295	2.09153	0	1.75495	0.804309	0	0	0	0.75843	0.229584	1.6737	0.137172	0.890895	NA	0.75843	-1.89446	1.71046	-1.10757	0.268047	NA	0.75843	1.61298	1.7729	0.909801	0.362928
ENSG00000283039	0	0	0	0	0	0	0	1	0	0	0	1	0	0	0	0	0	0	0	0	0	0	0	1.12493	0	0	0	0.584984	0	0	0	0	0.10687	0.881258	4.32794	0.203621	0.83865	NA	0.10687	-0.773534	4.31274	-0.17936	0.857655	NA	0.10687	0.966902	4.32804	0.223404	0.823221
ENSG00000226804	0	0	0	0	0	0	0	0	0	0	0	0	0	0	0	0	0	0	0	0	0	0	0	0	0	0	0	0	0	0	0	0	0	NA	NA	NA	NA	NA	0	NA	NA	NA	NA	NA	0	NA	NA	NA	NA
ENSG00000200171	0	0	0	0	0	0	0	0	0	0	0	0	0	0	0	0	0	0	0	0	0	0	0	0	0	0	0	0	0	0	0	0	0	NA	NA	NA	NA	NA	0	NA	NA	NA	NA	NA	0	NA	NA	NA	NA
ENSG00000238037	0	0	0	0	0	0	0	0	0	0	0	0	0	0	0	0	0	0	0	0	0	0	0	0	0	0	0	0	0	0	0	0	0	NA	NA	NA	NA	NA	0	NA	NA	NA	NA	NA	0	NA	NA	NA	NA
ENSG00000227994	0	0	0	0	0	0	0	0	0	0	0	0	0	0	0	0	0	0	0	0	0	0	0	0	0	0	0	0	0	0	0	0	0	NA	NA	NA	NA	NA	0	NA	NA	NA	NA	NA	0	NA	NA	NA	NA
ENSG00000271329	0	2	0	1	0	1	1	0	0	1	1	1	5	1	0	1	0	1.40161	0	1.15089	0	1.27112	1.004	0	0	2.09153	1.44995	0.584984	4.02154	1.38477	0	0.82691	0.949207	-0.296566	1.73026	-0.171399	0.86391	NA	0.949207	1.09571	1.45085	0.755215	0.45012	NA	0.949207	-1.49286	1.59559	-0.935622	0.349468
ENSG00000178028	1709	2893	1816	1773	1769	1623	1989	1733	5728	874	1302	3237	2276	1259	1971	2173	2058.79	2027.43	2025.86	2040.52	2081.05	2063.03	1996.96	1949.5	1876.77	1827.99	1887.84	1893.59	1830.61	1743.42	1829.53	1796.88	1933.11	-0.011347	0.0378375	-0.299887	0.764263	0.912038	1933.11	-0.0571514	0.0376129	-1.51946	0.128646	0.770864	1933.11	0.165285	0.0380545	4.34336	1.40318e-05
ENSG00000117419	1195	2142	1403	1329	1236	1191	1487	1344	4543	722	979	2479	1753	1112	1573	1727	1439.59	1501.13	1565.13	1529.53	1454.03	1513.91	1492.95	1511.9	1488.5	1510.08	1419.51	1450.18	1409.95	1539.86	1460.1	1428.07	1482.15	-0.01524	0.0445915	-0.341768	0.732525	0.894815	1482.15	-0.0109585	0.043801	-0.250189	0.802442	0.999914	1482.15	0.0367337	0.0444953	0.825564	0.409051
ENSG00000233602	6	9	3	6	10	9	5	3	9	2	1	7	6	1	4	6	7.22806	6.30725	3.34669	6.90531	11.764	11.4401	5.02	3.37478	2.94883	4.18305	1.44995	4.09489	4.82585	1.38477	3.7129	4.96146	5.18424	0.387892	0.575208	0.674351	0.500088	NA	5.18424	0.286202	0.65317	0.438173	0.661261	NA	5.18424	0.996613	0.60755	1.64038	0.100926
ENSG00000199385	0	0	0	0	0	0	0	0	0	0	0	0	0	0	0	0	0	0	0	0	0	0	0	0	0	0	0	0	0	0	0	0	0	NA	NA	NA	NA	NA	0	NA	NA	NA	NA	NA	0	NA	NA	NA	NA
ENSG00000187147	2670	4596	2851	2745	2637	2477	3007	2787	8971	1463	2052	4999	3406	2175	3206	3475	3216.49	3220.9	3180.47	3159.18	3102.16	3148.57	3019.03	3135.18	2939.33	3059.9	2975.31	2924.34	2739.48	3011.87	2975.89	2873.51	3042.6	-0.043441	0.0365883	-1.18729	0.235112	0.568289	3042.6	-0.034987	0.0364352	-0.960253	0.336928	0.982359	3042.6	0.0985751	0.0366774	2.68762	0.00719629
ENSG00000263381	0	0	0	0	0	0	0	0	0	0	0	0	0	0	0	0	0	0	0	0	0	0	0	0	0	0	0	0	0	0	0	0	0	NA	NA	NA	NA	NA	0	NA	NA	NA	NA	NA	0	NA	NA	NA	NA
ENSG00000126106	179	287	197	193	201	183	204	220	714	123	130	354	275	149	231	287	215.637	201.131	219.766	222.121	236.456	232.615	204.816	247.484	233.94	257.258	188.494	207.084	221.185	206.331	214.42	237.323	221.629	0.104303	0.102472	1.01787	0.308739	0.640602	221.629	-0.000132546	0.0991866	-0.00133633	0.998934	0.999965	221.629	0.0591884	0.101407	0.58367	0.559443
ENSG00000198520	34	50	35	46	27	35	29	45	152	13	36	67	55	33	46	53	40.959	35.0403	39.0447	52.9407	31.7627	44.4893	29.116	50.6218	49.8024	27.1898	52.1984	39.194	44.237	45.6974	42.6984	43.8262	41.8011	-0.0996267	0.234642	-0.42459	0.671136	0.866962	41.8011	0.0157487	0.221692	0.0710386	0.943367	0.999914	41.8011	-0.182693	0.231606	-0.788809	0.430224
ENSG00000199377	0	0	0	0	0	1	0	2	0	0	0	3	0	0	0	0	0	0	0	0	0	1.27112	0	2.24986	0	0	0	1.75495	0	0	0	0	0.329746	2.22298	3.03791	0.731746	0.464324	NA	0.329746	-1.68521	3.04236	-0.553916	0.579637	NA	0.329746	2.30862	3.03795	0.759926	0.447299
ENSG00000200169	1	1	1	1	1	0	0	0	0	0	0	0	0	0	0	0	1.20468	0.700806	1.11556	1.15089	1.1764	0	0	0	0	0	0	0	0	0	0	0	0.33427	-1.58111	2.32843	-0.679043	0.49711	NA	0.33427	0	2.43762	0	1	NA	0.33427	0.966908	2.43762	0.396661	0.691618
ENSG00000142945	2949	5291	3391	3404	3260	3051	4120	3082	14624	2315	3224	8650	6043	3619	5587	5697	3552.59	3707.96	3782.87	3917.62	3835.05	3878.2	4136.48	3467.03	4791.52	4841.88	4674.65	5060.11	4860.44	5011.48	5186	4710.91	4338.42	0.0342385	0.0508051	0.673919	0.500363	0.777019	4338.42	0.0282969	0.0499988	0.565951	0.571427	0.999914	4338.42	-0.367415	0.0503988	-7.29015	3.09603e-13
ENSG00000225721	13	41	16	10	11	13	15	12	39	4	3	22	15	8	12	15	15.6608	28.733	17.849	11.5089	12.9404	16.5246	15.06	13.4991	12.7783	8.3661	4.34986	12.8697	12.0646	11.0782	11.1387	12.4036	13.5515	-0.38973	0.378293	-1.03023	0.3029	NA	13.5515	0.140495	0.398549	0.352516	0.724452	0.999914	13.5515	0.306054	0.396997	0.770922	0.440753
ENSG00000142937	21140	39514	23026	22293	23735	22229	29545	25398	67590	11294	15363	41559	27864	16722	25334	26256	25466.9	27691.6	25686.9	25656.7	27921.8	28255.8	29663.2	28570.9	22145.7	23621.7	22275.7	24311.4	22411.3	23156.1	23515.7	21711.3	25128.9	0.130517	0.0403883	3.23155	0.00123122	0.020645	25128.9	-0.0245856	0.0404601	-0.607651	0.543419	0.999914	25128.9	0.333772	0.0404108	8.25948	1.46306e-16
ENSG00000264294	8	16	13	15	2	5	6	13	34	8	9	10	6	5	1	14	9.63741	11.2129	14.5023	17.2633	2.35279	6.35561	6.024	14.6241	11.14	16.7322	13.0496	5.84984	4.82585	6.92385	0.928226	11.5767	9.56242	-0.830834	0.537841	-1.54476	0.122405	NA	9.56242	-0.855972	0.54313	-1.576	0.115026	NA	9.56242	0.276633	0.575017	0.481087	0.630455
ENSG00000200913	8	10	8	14	6	5	9	7	24	2	4	12	5	4	12	10	9.63741	7.00806	8.9245	16.1124	7.05838	6.35561	9.036	7.8745	7.86354	4.18305	5.79982	7.01981	4.02154	5.53908	11.1387	8.2691	7.86509	-0.420238	0.485803	-0.865038	0.387018	NA	7.86509	0.115144	0.490473	0.234761	0.814394	NA	7.86509	0.0667681	0.502359	0.132909	0.894265
ENSG00000202031	19	39	25	33	24	23	26	27	38	10	12	22	21	5	15	18	22.8888	27.3314	27.889	37.9792	28.2335	29.2358	26.104	30.3731	12.4506	20.9153	17.3995	12.8697	16.8905	6.92385	13.9234	14.8844	21.6433	-0.0256876	0.282251	-0.0910097	0.927485	NA	21.6433	-0.0915513	0.326466	-0.280431	0.779147	0.999914	21.6433	1.05863	0.312514	3.38747	0.000705401
ENSG00000207421	15	17	16	10	16	12	18	14	41	5	14	24	14	17	12	17	18.0701	11.9137	17.849	11.5089	18.8223	15.2535	18.072	15.749	13.4336	10.4576	20.2994	14.0396	11.2603	23.5411	11.1387	14.0575	15.3416	0.218484	0.354224	0.616796	0.537369	NA	15.3416	-0.000743649	0.34629	-0.00214748	0.998287	0.999965	15.3416	0.235809	0.351799	0.670295	0.50267
ENSG00000281859	15	17	16	11	16	12	19	14	41	5	16	24	14	17	12	17	18.0701	11.9137	17.849	12.6597	18.8223	15.2535	19.076	15.749	13.4336	10.4576	23.1993	14.0396	11.2603	23.5411	11.1387	14.0575	15.6576	0.214281	0.355084	0.603465	0.546199	NA	15.6576	-0.0536128	0.347596	-0.154239	0.877421	0.999914	15.6576	0.257661	0.353571	0.72874	0.466161
ENSG00000234093	0	0	0	0	0	0	0	0	0	0	0	0	0	0	0	0	0	0	0	0	0	0	0	0	0	0	0	0	0	0	0	0	0	NA	NA	NA	NA	NA	0	NA	NA	NA	NA	NA	0	NA	NA	NA	NA
ENSG00000142959	6	17	6	12	3	7	7	12	9	5	2	6	8	9	2	5	7.22806	11.9137	6.69337	13.8106	3.52919	8.89786	7.028	13.4991	2.94883	10.4576	2.89991	3.50991	6.43447	12.4629	1.85645	4.13455	7.33154	-0.279954	0.553586	-0.505711	0.613059	NA	7.33154	0.501968	0.610682	0.821979	0.411089	NA	7.33154	0.482489	0.58126	0.830075	0.406497
ENSG00000173846	228	437	246	249	233	254	288	271	315	42	101	132	120	63	109	112	274.666	306.252	274.428	286.571	274.1	322.865	289.152	304.856	103.209	87.8441	146.445	77.2179	96.5171	87.2404	101.177	92.6139	195.322	0.0562322	0.117314	0.479329	0.631704	0.846716	195.322	-0.0977388	0.140397	-0.696161	0.486328	0.999914	195.322	1.65062	0.13099	12.6012	2.08068e-36
ENSG00000188396	4	2	0	1	0	0	1	0	2	0	1	0	1	2	0	1	4.8187	1.40161	0	1.15089	0	0	1.004	0	0.655295	0	1.44995	0	0.804309	2.76954	0	0.82691	0.930076	-2.38726	1.58656	-1.50468	0.132407	NA	0.930076	0.933513	1.52963	0.610287	0.541672	NA	0.930076	-1.55453	1.64757	-0.943531	0.34541
ENSG00000222009	604	1053	632	617	561	622	646	645	681	93	158	321	231	134	204	246	727.624	737.948	705.035	710.097	659.959	790.638	648.584	725.579	223.128	194.512	229.093	187.78	185.795	185.559	189.358	203.42	456.507	-0.0315529	0.0745719	-0.423121	0.672207	0.867406	456.507	-0.129918	0.093441	-1.39038	0.164415	0.832114	456.507	1.88098	0.0861362	21.8373	1.02678e-105
ENSG00000117425	38	65	26	35	57	54	64	74	90	23	39	57	150	78	97	109	45.7777	45.5524	29.0046	40.281	67.0546	68.6406	64.256	83.2447	29.4883	48.1051	56.5482	33.3441	120.646	108.012	90.0379	90.1332	63.7579	0.808349	0.218052	3.70714	0.000209609	0.00486907	63.7579	1.40174	0.207124	6.76763	1.30909e-11	2.04303e-09	63.7579	-0.529027	0.198363	-2.66697	0.00765394
ENSG00000202444	1	0	0	0	0	0	0	1	2	0	0	0	1	0	0	0	1.20468	0	0	0	0	0	0	1.12493	0.655295	0	0	0	0.804309	0	0	0	0.236826	0.159947	2.99582	0.0533898	0.957421	NA	0.236826	-0.188283	2.9666	-0.0634674	0.949394	NA	0.236826	0.245562	2.99586	0.0819673	0.934673
ENSG00000226499	1	3	2	2	5	2	1	0	9	2	3	3	3	0	1	4	1.20468	2.10242	2.23112	2.30177	5.88198	2.54225	1.004	0	2.94883	4.18305	4.34986	1.75495	2.41293	0	0.928226	3.30764	2.32211	0.224801	0.957607	0.234753	0.8144	NA	2.32211	-0.769584	0.907018	-0.848478	0.396172	NA	2.32211	0.359694	0.962175	0.373834	0.708528
ENSG00000070785	348	649	403	386	384	379	433	398	1383	206	342	831	591	381	551	509	419.227	454.823	449.571	444.242	451.736	481.756	434.732	447.721	453.137	430.854	495.884	486.122	475.346	527.597	511.452	420.897	461.569	0.0343882	0.0777528	0.442276	0.658289	0.861285	461.569	0.0413091	0.0749655	0.551041	0.581605	0.999914	461.569	-0.086369	0.0767129	-1.12587	0.260219
ENSG00000253039	0	0	0	0	0	0	0	0	0	0	0	0	0	0	0	0	0	0	0	0	0	0	0	0	0	0	0	0	0	0	0	0	0	NA	NA	NA	NA	NA	0	NA	NA	NA	NA	NA	0	NA	NA	NA	NA
ENSG00000229815	0	1	0	0	1	0	0	0	0	0	0	0	0	0	0	0	0	0.700806	0	0	1.1764	0	0	0	0	0	0	0	0	0	0	0	0.117325	0.159953	4.32794	0.0369583	0.970518	NA	0.117325	0	4.32804	0	1	NA	0.117325	0.966902	4.32804	0.223404	0.823221
ENSG00000232369	0	0	0	1	0	0	1	0	1	1	1	0	1	0	0	0	0	0	0	1.15089	0	0	1.004	0	0.327648	2.09153	1.44995	0	0.804309	0	0	0	0.42677	0.159947	2.24818	0.0711453	0.943282	NA	0.42677	-1.40804	2.14726	-0.655735	0.511994	NA	0.42677	0.245563	2.24819	0.109227	0.913023
ENSG00000268949	1	6	2	2	4	5	2	5	6	0	2	4	2	1	2	2	1.20468	4.20483	2.23112	2.30177	4.70559	6.35561	2.008	5.62464	1.96589	0	2.89991	2.33994	1.60862	1.38477	1.85645	1.65382	2.6466	0.81332	0.77141	1.05433	0.291732	NA	2.6466	-0.275504	0.884292	-0.311553	0.75538	NA	2.6466	1.4899	0.833922	1.78662	0.0739995
ENSG00000126107	990	1846	1215	1240	1050	983	1187	1129	4138	728	927	2365	1635	988	1530	1638	1192.63	1293.69	1355.41	1427.1	1235.22	1249.51	1191.75	1270.04	1355.81	1522.63	1344.11	1383.49	1315.04	1368.15	1420.19	1354.48	1329.95	-0.0913699	0.0560824	-1.62921	0.103269	0.379134	1329.95	-0.0311751	0.0547791	-0.569106	0.569284	0.999914	1329.95	-0.141876	0.0557548	-2.54465	0.0109389
ENSG00000126088	973	1624	1042	1007	974	837	976	919	4309	672	901	2463	1703	1060	1551	1704	1172.15	1138.11	1162.42	1158.94	1145.81	1063.93	979.904	1033.81	1411.83	1405.51	1306.41	1440.82	1369.74	1467.86	1439.68	1409.05	1256.62	-0.133837	0.052699	-2.53965	0.0110965	0.097386	1256.62	0.0243568	0.0497143	0.489935	0.62418	0.999914	1256.62	-0.428824	0.0516766	-8.29822	1.05684e-16
ENSG00000162415	546	817	576	544	524	446	629	524	2007	346	429	1197	832	492	757	751	657.753	572.558	642.564	626.082	616.432	566.921	631.516	589.462	657.589	723.668	622.031	700.226	669.185	681.306	702.667	621.009	642.561	-0.0483466	0.0684094	-0.706725	0.479737	0.762658	642.561	-0.0138244	0.0657631	-0.210215	0.8335	0.999914	642.561	-0.149772	0.0676418	-2.2142	0.0268152
ENSG00000234315	1	0	0	0	0	0	0	0	0	0	0	1	0	0	1	0	1.20468	0	0	0	0	0	0	0	0	0	0	0.584984	0	0	0.928226	0	0.169868	-0.561395	3.67964	-0.152568	0.878739	NA	0.169868	-0.0445016	3.66173	-0.0121532	0.990303	NA	0.169868	-0.475781	3.6797	-0.129299	0.897121
ENSG00000281912	7	11	15	13	7	15	18	15	16	6	9	19	10	4	13	16	8.43273	7.70886	16.7334	14.9615	8.23478	19.0668	18.072	16.8739	5.24236	12.5492	13.0496	11.1147	8.04309	5.53908	12.0669	13.2306	11.9325	0.40658	0.432815	0.939385	0.347533	NA	11.9325	0.0513469	0.449766	0.114164	0.909108	NA	11.9325	0.647828	0.438561	1.47717	0.139631
ENSG00000186603	0	0	0	1	1	0	0	0	0	0	0	0	0	0	0	1	0	0	0	1.15089	1.1764	0	0	0	0	0	0	0	0	0	0	0.82691	0.197137	0.15995	3.50004	0.0456993	0.96355	NA	0.197137	0.860484	3.5001	0.245846	0.805802	NA	0.197137	0.245562	3.5001	0.0701586	0.944067
ENSG00000132781	446	745	497	497	458	477	561	544	1750	244	371	877	729	438	538	672	537.286	522.1	554.434	571.99	538.79	606.326	563.244	611.961	573.383	510.332	537.933	513.031	586.341	606.529	499.385	555.683	555.547	0.0880304	0.0733176	1.20067	0.229878	0.562798	555.547	0.0609455	0.0720226	0.8462	0.397441	0.999914	555.547	0.0485009	0.0727572	0.666613	0.50502
ENSG00000132773	536	913	536	562	569	502	635	559	1646	254	413	992	703	407	671	715	645.706	639.836	597.941	646.798	669.37	638.104	637.54	628.835	539.308	531.247	598.831	580.305	565.429	563.601	622.839	591.241	606.058	0.0238655	0.0623984	0.382469	0.702113	0.881374	606.058	0.0617857	0.0618214	0.999421	0.317591	0.968416	606.058	0.133363	0.0624979	2.13388	0.0328525
ENSG00000070759	167	308	191	194	201	156	252	210	947	176	218	628	386	255	323	392	201.181	215.848	213.072	223.272	236.456	198.295	253.008	236.235	310.282	368.108	316.09	367.37	310.463	353.116	299.817	324.149	276.673	0.118078	0.101131	1.16758	0.242978	0.578868	276.673	-0.0769033	0.090558	-0.849216	0.395761	0.999914	276.673	-0.467808	0.0964711	-4.8492	1.23958e-06
ENSG00000236872	1	2	0	0	2	0	0	0	3	0	0	2	0	0	1	0	1.20468	1.40161	0	0	2.35279	0	0	0	0.982943	0	0	1.16997	0	0	0.928226	0	0.502514	-0.220207	2.06221	-0.106782	0.914962	NA	0.502514	-1.25682	2.03497	-0.617609	0.536833	NA	0.502514	1.00499	2.12364	0.473238	0.636043
ENSG00000280670	61	133	72	72	62	71	72	62	229	41	68	148	92	69	91	121	73.4852	93.2072	80.3205	82.8638	72.9366	90.2497	72.288	69.7456	75.0313	85.7525	98.5969	86.5777	73.9964	95.5491	84.4685	100.056	83.4453	-0.129701	0.163467	-0.793439	0.427522	0.732345	83.4453	0.0570413	0.153951	0.370516	0.710998	0.999914	83.4453	-0.212558	0.161292	-1.31784	0.187556
ENSG00000132763	469	737	547	485	525	445	558	446	1710	261	394	1047	686	400	577	739	564.993	516.494	610.212	558.18	617.608	565.65	560.232	501.718	560.277	545.888	571.282	612.479	551.756	553.908	535.586	611.086	564.834	0.00072888	0.0752327	0.00968833	0.99227	0.997696	564.834	-0.0285444	0.0735659	-0.388011	0.698008	0.999914	564.834	-0.00693203	0.074831	-0.0926358	0.926193
ENSG00000117450	3861	6520	4183	4055	3678	3466	4230	3649	13499	2158	3035	8224	5763	3308	5088	5229	4651.25	4569.25	4666.4	4666.84	4326.79	4405.71	4246.92	4104.86	4422.92	4513.51	4400.61	4810.91	4635.23	4580.82	4722.81	4323.91	4503.05	-0.119007	0.0395576	-3.00844	0.00262594	0.0360514	4503.05	0.00745419	0.0392455	0.189937	0.849358	0.999914	4503.05	-0.0962939	0.0394961	-2.43806	0.0147663
ENSG00000234379	0	0	0	0	0	0	0	0	0	0	0	0	1	0	0	0	0	0	0	0	0	0	0	0	0	0	0	0	0.804309	0	0	0	0.0502693	0	4.32794	0	1	NA	0.0502693	0.860481	4.32804	0.198815	0.842407	NA	0.0502693	-0.47578	4.32804	-0.109929	0.912465
ENSG00000117448	1848	3359	2022	1953	2034	1793	2367	2038	5606	911	1223	3275	2266	1318	1968	2187	2226.24	2354.01	2255.67	2247.68	2392.79	2279.12	2376.47	2292.6	1836.79	1905.38	1773.29	1915.82	1822.56	1825.13	1826.75	1808.45	2071.17	0.0387213	0.0387046	1.00043	0.317102	0.64843	2071.17	-0.0296542	0.0393837	-0.752955	0.451477	0.999914	2071.17	0.359734	0.0392299	9.16989	4.73503e-20
[truncated: 57,279 more rows]
[truncated: 11 more columns]

## Sheet: SAG vs Ctr_SAG, DE
Shown are the genes with not more than two samples with normalized counts < 1 & average count across samples (baseMean) > 2
[truncated: 48 more rows]

[truncated: 1 more sheets: SHH vs Ctr_SHH, DE]
