# Supplementary material for: Circular RNAs in Hedgehog Signaling Activation and Hedgehog-Mediated Medulloblastoma Tumors
Source: Cancers (Basel). 2021 Oct 13;13(20):5138. doi: 10.3390/cancers13205138 (PMC8533754; doi:10.3390/cancers13205138)
Supplement: Supplementary file 1 [file cancers-13-05138-s001.zip › Supplementary files/Supplementary tables.xlsx]

## Sheet: Supplementary table 1
Supplementary table 1.
Medulloblastoma (MB) tumor and normal cerebellum (CB) samples
Sample ID	Sample description	Type	Sex	Age
MB-2	MB-208	SHH	M	8
CB-1	TakaraBio (636535)/Cat No. 636535 (Lot 1802037)	Normal Brain Cerebellum	pool from 3, M, Asian	21-29
CB-2	BioChain (amsbio)/Cat No. R1234039-50 (Lot B910013)	Normal Brain Cerebellum	M	29
CB-3	BioChain (amsbio)/Cat No. R1234039-50 (Lot C409088)	Normal Brain Cerebellum	M	24

## Sheet: Supplementary table 2
Supplementary table 2.
Human RT-qPCR primer sequences. “E” reflects the number of the exon where the primer is positioned.
Gene name	Forward primer (5’-3’)	Reverse primer (5’-3’)
convergent primers detecting linear mRNAs
TBP E3-E4	GCCAGCTTCGGAGAGTTCTGGGATT	CGGGCACGAAGTGCAATGGTCTTTA
GLI1 E11-E12	CAGCTACATCAACTCCGGCCAATAGGG	TGCTGCGGCGTTCAAGAGAGACTG
HHIP E2-3	TCTTTCTGGGACTGTTGGCCTTTGG	CCTCCCCCAGCTTCTCCTTGGTGTA
PTCH1 E17-E18	AATGGGTCCACGACAAAGCCGACTA	TCCCGCAAGCCGTTGAGGTAGAAAG
divergent primers detecting linear back-spliced junctions
TTC21B_F_E28_ 3917-3939 : TTC21B_R_E7_835-856	TGTGGATTCAATTGACATATGTCA	TCCCCCTCTCTACACACATAGT
COL1A2_F_E32_2403-2422 : COL1A2_R_E32_ 2375-2496	GAGGGGTGCTGCTGGCATAC	TGGGAGTCCACTAGGACCAGATG
divergent primers detecting circRNAs
ARHGAP12_F_E3_858-877 : ARHGAP12_R_E2_165-189	ATTCCGCAGGAGAAGGCTCT	GCTTAGAACAAGGAGATCTACACCA
ASXL1_F_E4_504-525 : ASXL1_R_E2_621-643	TTCAAGAGGAGGAGAGGGGTTGT	TGGTGTCATTGGAGCATCCGAG
ATXN10_F_E8_1307-1330 : ATXN10_R_E6_984-1007	AGAAGGTGACATCTCCAATGTGGC	TGGCTCATCACTCGTTATCTTGGC
ATXN10-2_F_E8(9)_1325-1348 : ATXN10-2_R_E3(4)_626-645	TGTGGCCAATGGGTTTAAGTCTCA	AAAACTGCAGGCCACAGCGA
BACH1_F_E4_1808-1828 : BACH1_R_E2_53-75	GCGCTGTCGCAAGAGAAAACT	GTCGGGAAGTTCAGTGGAAAGCA
CBFA2T2_F_E5(6)_1185-1204 : CBFA2T2_R_E4(5)_1030-1052	TGCATCGCCTGCTGACTCGT	GGACGAAGGGGAAAGTTTGTGGC
CCDC134_F_E6_607-630 : CCDC134_R_E2_161-181	AGCTGGGGATCAGTGAGAAAGACT	GTCCTCAAGGTGCCTGTGGCT
CDYL_F_E4_507-528 : CDYYL_R_E4_1042-1065	TGGCCACAGGCTTAGCTGTTAACG	CCTCACAGTTCACGAGGTGCTG
CORO1C_F_E8_1123-1145 : CORO1C_R_E7_1002-1021	CAACACATTCAGCAGCAAGGAGC	AGGCAGCAACACCCCATTGC
FAM13B_F_E10_1630-1662 : FAM13B_R_E8_1396-1416	AGAGACTGTTCAAAACCTGTGGCT	GGCTGGTAGGATGCTGATGGG
FGFR1_F_E4(2)_1043-1062 : FGFR1_R_E4(2)_860-880	TTGCGTAACCAGCAGCCCCT	TGGACCAGGAAGGACTCCACT
FKBP8_F_E4_ 577-599 : FKBP8_R_E3_ 423-442	CCCTGGATCTCAGTGTCCCACT	CCTGGGACCAGCGTCTTCTT
GAS2_F_E3(2)_278-299 : GAS2_R_E2(1)_112-132	TGGACAATGGTGCCTTGCTCTG	TCCACTGCGTACCTTTGGGCT
GLIS1_F_E3_1302-1322 : GLIS1_R_E2_ 324-342	CCGCTACAAGCTGCTCATCCA	TCTTCTCTGAGCCCGGGGTA
GLIS2_F_E4_ 1147-1165 : GLIS2_R_E3_ 841-860	CTCCAGTGCCCAGTGCCTC	ACTCAGCTTCAGGTCGAGCG
GLIS3_F_E2_1091-1110 : GLIS3_R_E2_718-737	GCAGCAGGAGTTTGGAAGCC	CCTGTGGCCAAGACGGTCAA
HIPK3_F_E2_517-540 : HIPK3_R_E2_1540-1559	AGACTTTGGGTCGGCCAGTC	GGTGGGTAGACCAAGACTTGTGAG
LPAR1_F_E3_276-295 : LPAR1_R_E2_150-171	GGGGCGTGTTCACCACCTAC	CTCAGATAGGTGGATGGGGAGC
LRBA_F_E44_6975-6998 : LRBA_R_E41_6633-6654	TCAGTATCCAGTGTTTCCTTGGGT	CAGCCATTTTCCATGCAGCCCT
MARK4_F_E4_ 626-646 : MARK4_R_E3_ 604-623	TGTTCCGAGAAGTCCGCATCA	TTCTGCAGGCTGCTGGGATT
OGDH_F_E4_517-536 : OGDH_R_E3_296-314	GCTGATCTGGACTCCTCCGT	GCTCCGGCATTCGTGTTGC
RARS_F_E5_576-597 : RARS_R_E2_123-144	TTCAACTACCTGCTCTGGGAGA	GGAGAAGCTCCTAAACAGCCAC
RHOBTB3_F_E8_1335-1459 : RHOBTB3_R_E7_1049-1072	AGAAGTTGAAAGATTCTGGGGATGT	GAGTTATAATGTGACGCTTCAGCC
RSRC1_F_E3_397-417 : RSRC1_R_E2_134-155	CAAGGGGTCGAGGGAAATCCT	TGATGACCGACGTCCCATTTCT
RTN4_F_E3_ 3452-3474 : RTN4_R_E2_ 3215-3204	TGCACGATAAAGGAACTCAGGCG	AGCAGGAATAGGCTGGCACC
SFMBT2_F_E7_1024-1048 : SFMBT2_R_E5_711-731	TGATGCTGCCAAATTTCCTCTTCCA	TCCCTCGCAGAGGACCTTCCA
SMARCA5_F_E16_2296-2315 : SMARCA5_R_E15_2127-2144	GCTCTCCAAGATGGGCGAAA	TCTGATCCACAAGCCTCCCTTT
SMO_F_E6_1751-1770 : SMO_R_E3_1135-1157	TGCTCATCGTGGGAGGCTAC	CAGCCCTCCACGTCCTCGTA
UBXN7_F_E5_441-463 : UBXN7_R_E3_280-303	TGCAGATCTATTCCGGCCACC	TCTGGTTCCACCAGTATTTCCTGC
ZKSCAN1_F_E3_172-191 : ZKSCAN1_R_E2_772-792	TTCATCACGAGGCCACCCAG	ACAGGGTCTGTGCTCACCTT
convergent primers detecting linear counterparts of circRNAs
ATXN10_F_E9_1307-1330 : ATXN10_R_E10_1409-1430	AGAAGGTGACATCTCCAATGTGGC	CAACGGGATACCATCCAGCTCA
BACH1_F_E4_1808-1828 : BACH1_R_E5_1921-1942	GCGCTGTCGCAAGAGAAAACT	AGGTTCTGCTTTGTCTCACCCA
CDYL_F_E1_387-407 : CDYL_R_E2_507-528	TCCGAGGAGCTGTACGAGGTT	CCTCACAGTTCACGAGGTGCTG
FAM13B_F_E10_1624-1647 : FAM13B_R_E11_1729-1749	AGAGACTGTTCAAAACCTGTGGCT	ACGGTCACTGCATGGCTCTAA
FKBP8_F_E4_ 577-598 : FKBP8_F_E5_ 606-626	CCCTGGATCTCAGTGTCCCACT	ATGTATGGGCTCCTGCCTTGG
GLIS1_F_E3_1302-1322 : GLIS1_R_E4_1363-1382	CCGCTACAAGCTGCTCATCCA	GCCTTGCTGCAGCCTTCAAA
HIPK3_F_E2_1540-1559 : HIPK3_R_E3_1696-1714	AGACTTTGGGTCGGCCAGTC	TCCTGGGTAGAGCGGCCAT
LPAR1_F_E3_276-295 : LPAR1_R_E4_347-366	GGGGCGTGTTCACCACCTAC	ATGGCTGTGAACTGGGGCTG
MARK4_F_E4_626-646 : MARK4_R_E6_750-770	TGTTCCGAGAAGTCCGCATCA	CCATGCGACACGAGGTAGTCA
OGDH_F_E2_181-200 : OGDH_R_E3_296-314	CCTGTTGCTGCTGAGCCCTT	GCTCCGGCATTCGTGTTGC
SMARCA5_F_E16_2296-2315 : SMARCA5_R_E17_2441-2460	GCTCTCCAAGATGGGCGAAA	GCATCAACGGCATAGTTGGC
ZKSCAN1_F_E1_120-139 : ZKSCAN1_R_E2_172-191	CCGGGGCTCACGGAATAGTA	ACAGGGTCTGTGCTCACCTT

## Sheet: Supplementary table 3
	Supplementary table 3.
	33 circRNAs from top 50 abundant circles in Daoy, with available reads in Cerebellum in CircBase database
	chromosomal ID	Symbol	circRNA ID	Daoy mean DESeq2 counts	Cerebellum [Rybak et al. 2015] Unique reads circular junction	HEPM mean DESeq2 counts	Daoy vs Cerebellum Fold change
1	chr6:4734844-4891712|chr6:4892379-4935514	CDYL	hsa_circ_0008285	331.124	76	109.538	4.3569
2	chr3:196372042-196391812|chr3:196403019-196407245	UBXN7	hsa_circ_0001380	201.491	366	79.2466	0.550521
3	chr11:33256752-33286412|chr11:33287511-33328509	HIPK3	hsa_circ_0000284	189.264	281	318.894	0.673536
4	chr7:100015726-100023418|chr7:100024307-100029860	ZKSCAN1	hsa_circ_0001727	168.404	165	68.3246	1.02063
5	chr1:117368485-117402185|chr1:117420649-117442230	MAN1A2	hsa_circ_0000118	162.647	185	68.7676	0.879175
6	chr20:32358832-32366383|chr20:32369123-32371777	ASXL1	hsa_circ_0001136	158.01	244	204.485	0.647581
7	chr10:31861658-31908171|chr10:31910563-31928682	ARHGAP12	hsa_circ_0000231	156.536	60	94.4	2.60893
8	chr11:22625813-22674849|chr11:22685789-22726291	GAS2	hsa_circ_0021516	152.328	10	0.33377	15.2328
9	chr4:143540495-143543508|chr4:143543972-143544736	SMARCA5	hsa_circ_0001445	126.713	240	126.658	0.527972
10	chr9:4125941-4286037|chr9:4286523-4299420	GLIS3	hsa_circ_0002874	118.906	16	18.6326	7.43163
11	chr7:129005159-129014978|chr7:129018157-129054650	TNPO3	hsa_circ_0001741	113.333	181	25.5595	0.626151
12	chr22:45718493-45729424|chr22:45740538-45806958	ATXN10	hsa_circ_0001247	111.969	129	36.2921	0.867979
13	chr2:72575668-72718102|chr2:72733118-72741303	EXOC6B	hsa_circ_0009043	110.84	155	59.6832	0.715098
14	chr3:158106010-158122102|chr3:158123991-158203071	RSRC1	hsa_circ_0001355	110.633	46	1.10682	2.40506
15	chr9:110942168-110972072|chr9:110973558-111037840	LPAR1	hsa_circ_0087960	103.985	60	1006.17	1.73309
16	chr6:107490712-107503656|chr6:107506427-107533458	SOBP	hsa_circ_0001633	103.832	156	4.66541	0.665587
17	chr14:99406590-99458278|chr14:99465813-99480727	SETD3	hsa_circ_0000567	101.108	164	55.83	0.61651
18	chr7:155665253-155672866|chr7:155680908-155700772	RBM33	hsa_circ_0001772	93.3257	54	40.676	1.72825
19	chr5:176911389-176943334|chr5:176958154-176968554	UIMC1	hsa_circ_0001558	91.4427	93	25.8269	0.983255
20	chr2:54974764-54982514|chr2:54987698-55010086	RTN4	hsa_circ_0001006	91.1242	146	82.842	0.624138
21	chr5:95752350-95755395|chr5:95763620-95768045	RHOBTB3	hsa_circ_0007444	90.8647	190	166.547	0.478235
22	chr3:113216274-113249721|chr3:113250833-113268298	BOC	hsa_circ_0007897	85.0859	67	1.38177	1.26994
23	chr5:137962469-137985256|chr5:137988315-138006989	FAM13B	hsa_circ_0001535	84.5212	100	48.2157	0.845212
24	chr1:23019947-23030468|chr1:23050520-23053760	KDM1A	hsa_circ_0009061	82.1656	72	56.4032	1.14119
25	chr9:33948587-33953284|chr9:33963791-33971650	UBAP2	hsa_circ_0001847	76.6548	57	71.8453	1.34482
26	chr12:129531205-129699809|chr12:129700698-129903260	TMEM132D	hsa_circ_0097876	72.8432	65	112.868	1.12066
27	chr7:24573593-24623665|chr7:24668660-24679130	MPP6	hsa_circ_0001686	72.2318	109	19.0468	0.662677
28	chr1:117368485-117402185|chr1:117414831-117420568	MAN1A2	hsa_circ_0001686	68.9203	109	27.7798	0.632297
29	chr3:172226947-172247532|chr3:172251541-172285925	FNDC3B	hsa_circ_0006156	68.3694	48	43.0859	1.42436
30	chr22:41800766-41808874|chr22:41813822-41825697	CCDC134	hsa_circ_0008806	68.1564	12	17.0611	5.6797
31	chr9:93452389-93471140|chr9:93498886-93515666	FAM120A	hsa_circ_0001875	67.7409	127	17.7668	0.533393
32	chr22:45693078-45700281|chr22:45740538-45806958	ATXN10-2	hsa_circ_0001246	67.2322	3	32.227	22.4107
33	chr10:7248649-7276891|chr10:7285954-7367648	SFMBT2	hsa_circ_0000211	64.7637	319	0.106824	0.203021
	Red: selected circular RNAs
