# Supplementary material for: Circular RNAs in Hedgehog Signaling Activation and Hedgehog-Mediated Medulloblastoma Tumors
Source: Cancers (Basel). 2021 Oct 13;13(20):5138. doi: 10.3390/cancers13205138 (PMC8533754; doi:10.3390/cancers13205138)
Supplement: Supplementary file 1 [file cancers-13-05138-s001.zip › Supplementary files/S2_linear_HEPM.xlsx]

## Sheet: linear counts
	Raw Counts (Aligner: TopHat, Ref.genome: Homo_sapiens.GRCh38.dna.primary_assembly.fa (Ensembl), Gene quantif. method: featureCounts, Gene ref: Homo_sapiens.GRCh38.95 (Ensembl))												Normalized Counts (Software: DESeq2)
	Standard FeatureCount gene assignment												Default size factors used												Comparisons (Software: DESeq2, Method: Wald test)
	Control				SHH				SAG				Control				SHH				SAG				SHH_vs_Control						SAG_vs_Control						SAG_vs_SHH
Ensembl ID	h1_m	h2_m	h3_m	h4_m	h5_m	h6_m	h7_m	h8_m	h9_m	h10_m	h11_m	h12_m	h1_m	h2_m	h3_m	h4_m	h5_m	h6_m	h7_m	h8_m	h9_m	h10_m	h11_m	h12_m	baseMean	log2FoldChange	lfcSE	stat	pvalue	padj	baseMean	log2FoldChange	lfcSE	stat	pvalue	padj	baseMean	log2FoldChange	lfcSE	stat	pvalue	padj	Gene name	Gene description	NCBI gene ID	Chromosome/scaffold name	Strand	Gene start (bp)	Gene end (bp)
ENSG00000223972	3	4	9	3	6	4	2	16	8	5	2	3	3.14188	4.86644	9.5975	2.88846	7.03291	5.54617	2.51178	5.45154	3.98417	6.30028	2.8425	3.57246	4.81134	0.0291438	0.619779	0.0470228	0.962495	NA	4.81134	-0.289549	0.645813	-0.448348	0.653902	NA	4.81134	-0.318693	0.633003	-0.503462	0.614639	NA	DDX11L1	DEAD/H-box helicase 11 like 1 [Source:HGNC Symbol;Acc:HGNC:37102]	84771	1	1	11869	14409
ENSG00000227232	283	207	279	244	224	177	252	910	497	274	195	204	296.384	251.838	297.523	234.928	262.562	245.418	316.484	310.057	247.516	345.255	277.144	242.928	277.336	0.0781042	0.133069	0.586944	0.557241	0.823996	277.336	0.0348998	0.133727	0.260978	0.794109	0.976459	277.336	-0.0432044	0.132833	-0.325254	0.744989	0.885233	WASH7P	WAS protein family homolog 7, pseudogene [Source:HGNC Symbol;Acc:HGNC:38034]	653635	1	-1	14404	29570
ENSG00000278267	7	2	5	2	3	1	3	14	8	1	3	3	7.33106	2.43322	5.33194	1.92564	3.51645	1.38654	3.76767	4.7701	3.98417	1.26006	4.26375	3.57246	3.62859	-0.237909	0.711727	-0.334269	0.738176	NA	3.62859	-0.347763	0.728515	-0.477359	0.633107	NA	3.62859	-0.109855	0.730058	-0.150474	0.880391	NA	MIR6859-1	microRNA 6859-1 [Source:HGNC Symbol;Acc:HGNC:50039]	102466751	1	-1	17369	17436
ENSG00000243485	1	1	1	2	1	1	2	6	2	3	2	0	1.04729	1.21661	1.06639	1.92564	1.17215	1.38654	2.51178	2.04433	0.996042	3.78017	2.8425	0	1.66579	0.459302	1.07103	0.42884	0.66804	NA	1.66579	0.406268	1.08803	0.373398	0.708852	NA	1.66579	-0.0530341	1.01343	-0.0523315	0.958265	NA	MIR1302-2HG	MIR1302-2 host gene [Source:HGNC Symbol;Acc:HGNC:52482]	---	1	1	29554	31109
ENSG00000284332	1	1	0	1	0	0	0	2	2	0	0	0	1.04729	1.21661	0	0.962819	0	0	0	0.681443	0.996042	0	0	0	0.408684	-1.20241	2.11305	-0.569038	0.56933	NA	0.408684	-0.954297	2.12247	-0.449617	0.652987	NA	0.408684	0.248108	2.16648	0.114521	0.908824	NA	MIR1302-2	microRNA 1302-2 [Source:HGNC Symbol;Acc:HGNC:35294]	100302278	1	1	30366	30503
ENSG00000237613	0	0	0	0	0	0	0	0	0	0	0	0	0	0	0	0	0	0	0	0	0	0	0	0	0	NA	NA	NA	NA	NA	0	NA	NA	NA	NA	NA	0	NA	NA	NA	NA	NA	FAM138A	family with sequence similarity 138 member A [Source:HGNC Symbol;Acc:HGNC:32334]	645520	1	-1	34554	36081
ENSG00000268020	0	0	0	0	0	0	0	0	0	0	0	0	0	0	0	0	0	0	0	0	0	0	0	0	0	NA	NA	NA	NA	NA	0	NA	NA	NA	NA	NA	0	NA	NA	NA	NA	NA	OR4G4P	olfactory receptor family 4 subfamily G member 4 pseudogene [Source:HGNC Symbol;Acc:HGNC:14822]	---	1	1	52473	53312
ENSG00000240361	0	0	0	0	0	0	0	0	0	0	0	0	0	0	0	0	0	0	0	0	0	0	0	0	0	NA	NA	NA	NA	NA	0	NA	NA	NA	NA	NA	0	NA	NA	NA	NA	NA	OR4G11P	olfactory receptor family 4 subfamily G member 11 pseudogene [Source:HGNC Symbol;Acc:HGNC:31276]	---	1	1	57598	64116
ENSG00000186092	0	0	0	0	0	0	0	0	0	0	0	0	0	0	0	0	0	0	0	0	0	0	0	0	0	NA	NA	NA	NA	NA	0	NA	NA	NA	NA	NA	0	NA	NA	NA	NA	NA	OR4F5	olfactory receptor family 4 subfamily F member 5 [Source:HGNC Symbol;Acc:HGNC:14825]	79501	1	1	65419	71585
ENSG00000238009	87	78	85	97	83	57	62	295	170	66	57	102	91.1146	94.8956	90.6431	93.3934	97.2886	79.033	77.8652	100.513	84.6635	83.1637	81.0113	121.464	91.254	-0.0354886	0.165398	-0.214564	0.830107	0.940177	91.254	-0.00479943	0.166421	-0.028839	0.976993	0.997415	91.254	0.0306892	0.16485	0.186165	0.852316	0.936035	AL627309.1	novel transcript	---	1	-1	89295	133723
ENSG00000239945	61	57	55	65	57	38	41	188	115	41	36	66	63.885	69.3468	58.6514	62.5832	66.8126	52.6886	51.4915	64.0556	57.2724	51.6623	51.165	78.5942	60.6841	-0.0905604	0.187784	-0.482258	0.629623	0.862367	60.6841	-0.0901687	0.189761	-0.47517	0.634666	0.947377	60.6841	0.000391699	0.188203	0.00208126	0.998339	0.999707	AL627309.3	novel transcript	---	1	-1	89551	91105
ENSG00000233750	0	0	0	1	2	1	3	1	1	1	0	0	0	0	0	0.962819	2.3443	1.38654	3.76767	0.340722	0.498021	1.26006	0	0	0.880011	2.49348	1.58103	1.57713	0.114766	NA	0.880011	0.544245	1.76153	0.308961	0.757351	NA	0.880011	-1.94924	1.52983	-1.27415	0.202609	NA	CICP27	capicua transcriptional repressor pseudogene 27 [Source:HGNC Symbol;Acc:HGNC:48835]	---	1	1	131025	134836
ENSG00000268903	75	20	60	44	42	46	91	386	86	66	24	19	78.5471	24.3322	63.9833	42.364	49.2304	63.781	114.286	131.519	42.8298	83.1637	34.11	22.6256	62.5643	0.783686	0.496758	1.5776	0.114657	0.389806	62.5643	-0.198767	0.503136	-0.395055	0.692802	0.960288	62.5643	-0.982452	0.498436	-1.97107	0.0487157	0.213492	AL627309.6	novel pseudogene	---	1	-1	135141	135895
ENSG00000269981	20	6	22	9	16	19	21	89	30	25	14	5	20.9459	7.29966	23.4606	8.66537	18.7544	26.3443	26.3737	30.3242	14.9406	31.5014	19.8975	5.95411	19.5385	0.764457	0.426579	1.79207	0.0731224	0.300713	19.5385	0.232165	0.438831	0.529054	0.596768	0.936641	19.5385	-0.532292	0.41938	-1.26923	0.204358	NA	AL627309.7	novel pseudogene	---	1	-1	137682	137965
ENSG00000239906	23	24	21	26	27	16	14	48	35	16	9	24	24.0878	29.1986	22.3942	25.0333	31.6481	22.1847	17.5825	16.3546	17.4307	20.1609	12.7913	28.5797	22.2872	-0.242062	0.312206	-0.775328	0.438146	0.753116	22.2872	-0.354477	0.318611	-1.11257	0.265892	0.775319	22.2872	-0.112415	0.319896	-0.351413	0.725279	0.875219	AL627309.2	novel transcript	---	1	-1	139790	140339
ENSG00000241860	691	632	653	764	594	522	592	2023	1521	479	493	562	723.681	768.898	696.352	735.594	696.258	723.776	743.487	689.28	757.49	603.567	700.676	669.242	709.025	-0.0384773	0.0786217	-0.489398	0.62456	0.860112	709.025	-0.0906622	0.0791055	-1.14609	0.251757	0.7636	709.025	-0.0521849	0.0788812	-0.661563	0.508251	0.743625	AL627309.5	---	---	1	-1	141474	173862
ENSG00000222623	0	0	0	0	0	0	0	0	0	0	0	0	0	0	0	0	0	0	0	0	0	0	0	0	0	NA	NA	NA	NA	NA	0	NA	NA	NA	NA	NA	0	NA	NA	NA	NA	NA	RNU6-1100P	RNA, U6 small nuclear 1100, pseudogene [Source:HGNC Symbol;Acc:HGNC:48063]	---	1	-1	157784	157887
ENSG00000241599	0	0	0	0	0	0	0	0	0	0	0	0	0	0	0	0	0	0	0	0	0	0	0	0	0	NA	NA	NA	NA	NA	0	NA	NA	NA	NA	NA	0	NA	NA	NA	NA	NA	AL627309.4	novel transcript	---	1	1	160446	161525
ENSG00000279928	1	1	0	1	2	0	0	2	2	0	1	0	1.04729	1.21661	0	0.962819	2.3443	0	0	0.681443	0.996042	0	1.42125	0	0.72248	-0.0638719	1.58602	-0.0402719	0.967876	NA	0.72248	-0.339608	1.64108	-0.206941	0.836056	NA	0.72248	-0.275736	1.62079	-0.170124	0.864912	NA	FO538757.1	DEAD/H-box helicase 11 (DDX11) pseudogene	---	1	1	182696	184174
ENSG00000279457	360	225	318	334	272	227	304	1173	550	319	225	208	377.026	273.737	339.112	321.581	318.825	314.745	381.791	399.666	273.911	401.958	319.781	247.691	330.819	0.115003	0.145017	0.793036	0.427757	0.744895	330.819	-0.0847793	0.14611	-0.580243	0.561751	0.928754	330.819	-0.199783	0.14537	-1.3743	0.169348	0.432193	WASH9P	WAS protein family homolog 9, pseudogene [Source:HGNC Symbol;Acc:HGNC:53981]	102723897	1	-1	185217	195411
ENSG00000273874	2	3	4	1	3	1	3	3	5	4	1	4	2.09459	3.64983	4.26556	0.962819	3.51645	1.38654	3.76767	1.02216	2.4901	5.04022	1.42125	4.76328	2.86504	-0.303524	0.860026	-0.352924	0.724145	NA	2.86504	0.317157	0.825952	0.38399	0.700986	NA	2.86504	0.620681	0.831676	0.746301	0.455485	NA	MIR6859-2	microRNA 6859-2 [Source:HGNC Symbol;Acc:HGNC:49954]	102465909	1	-1	187891	187958
ENSG00000228463	225	219	225	276	227	185	196	746	535	187	174	242	235.641	266.438	239.938	265.738	266.078	256.511	246.155	254.178	266.441	235.63	247.298	288.179	255.685	0.0214064	0.0982061	0.217974	0.827449	0.939367	255.685	0.0480646	0.0988463	0.486257	0.626785	0.946236	255.685	0.0266582	0.097465	0.273516	0.784457	0.904793	AP006222.1	ribosomal protein L23a (RPL23A) pseudogene	---	1	-1	257864	359681
ENSG00000236679	25	16	16	21	19	11	17	43	36	19	9	19	26.1824	19.4658	17.0622	20.2192	22.2709	15.252	21.3501	14.651	17.9287	23.9411	12.7913	22.6256	19.4784	-0.218903	0.318567	-0.687149	0.491989	0.786734	19.4784	-0.106935	0.319458	-0.334739	0.737822	0.966591	19.4784	0.111968	0.319532	0.350411	0.72603	NA	RPL23AP24	ribosomal protein L23a pseudogene 24 [Source:HGNC Symbol;Acc:HGNC:36176]	---	1	-1	347982	348366
ENSG00000236601	0	0	0	0	0	0	0	0	0	0	0	0	0	0	0	0	0	0	0	0	0	0	0	0	0	NA	NA	NA	NA	NA	0	NA	NA	NA	NA	NA	0	NA	NA	NA	NA	NA	AL732372.1	novel transcript	---	1	1	358857	366052
ENSG00000237094	716	617	669	747	596	561	622	2153	1376	505	499	491	749.863	750.648	713.414	719.226	698.602	777.851	781.164	733.573	685.277	636.328	709.204	584.693	711.654	0.0260768	0.0746156	0.349481	0.726728	0.905234	711.654	-0.162683	0.0755951	-2.15203	0.0313947	0.297971	711.654	-0.18876	0.0751364	-2.51223	0.011997	0.0868101	AL732372.2	pseudogene similar to part of septin 14 SEPT14	---	1	-1	365389	522928
ENSG00000269732	0	0	0	0	0	0	0	0	0	0	0	0	0	0	0	0	0	0	0	0	0	0	0	0	0	NA	NA	NA	NA	NA	0	NA	NA	NA	NA	NA	0	NA	NA	NA	NA	NA	WBP1LP7	WW domain binding protein 1-like pseudogene 7 [Source:HGNC Symbol;Acc:HGNC:43955]	---	1	1	439870	440232
ENSG00000284733	0	0	0	1	0	0	0	0	0	0	0	0	0	0	0	0.962819	0	0	0	0	0	0	0	0	0.0802349	-0.949234	3.81693	-0.24869	0.8036	NA	0.0802349	-0.796521	3.81693	-0.208681	0.834697	NA	0.0802349	0	3.81698	0	1	NA	OR4F29	olfactory receptor family 4 subfamily F member 29 [Source:HGNC Symbol;Acc:HGNC:31275]	729759	1	-1	450703	451697
ENSG00000233653	0	0	1	0	0	0	0	0	0	0	0	0	0	0	1.06639	0	0	0	0	0	0	0	0	0	0.0888657	-0.949234	3.81693	-0.24869	0.8036	NA	0.0888657	-0.796521	3.81693	-0.208681	0.834697	NA	0.0888657	0	3.81698	0	1	NA	CICP7	capicua transcriptional repressor pseudogene 7 [Source:HGNC Symbol;Acc:HGNC:37756]	---	1	1	487101	489906
ENSG00000250575	142	66	109	98	83	88	145	706	171	125	67	39	148.716	80.2963	116.236	94.3562	97.2886	122.016	182.104	240.549	85.1616	157.507	95.2238	46.442	122.158	0.552514	0.396341	1.39404	0.163306	0.469587	122.158	-0.197535	0.399549	-0.494397	0.621026	0.945321	122.158	-0.75005	0.397355	-1.8876	0.0590791	0.240977	AL732372.3	novel pseudogene	---	1	-1	491225	493241
ENSG00000278757	0	0	0	0	0	0	0	0	0	0	0	1	0	0	0	0	0	0	0	0	0	0	0	1.19082	0.0992351	0	3.81693	0	1	NA	0.0992351	0.73128	3.80861	0.192007	0.847737	NA	0.0992351	0.959193	3.80867	0.251845	0.801161	NA	RF00026	---	---	1	-1	516376	516479
ENSG00000230021	61	48	57	54	67	47	55	172	142	52	47	38	63.885	58.3973	60.7842	51.9922	78.5342	65.1675	69.074	58.6041	70.7189	65.5229	66.7988	45.2512	62.8942	0.185932	0.18932	0.982106	0.326048	0.660099	62.8942	0.0974634	0.192278	0.506889	0.612233	0.941823	62.8942	-0.0884686	0.186722	-0.473797	0.635644	0.826776	AL669831.3	---	101928626	1	-1	586071	827796
ENSG00000235146	0	0	0	0	0	0	0	0	0	0	0	0	0	0	0	0	0	0	0	0	0	0	0	0	0	NA	NA	NA	NA	NA	0	NA	NA	NA	NA	NA	0	NA	NA	NA	NA	NA	AC114498.1	novel transcript	---	1	1	587629	594768
ENSG00000225972	4300	4118	4253	4826	3629	3033	3059	13847	9532	3429	3663	3684	4503.37	5010	4535.35	4646.56	4253.74	4205.39	3841.77	4717.97	4747.13	4320.73	5206.04	4386.99	4531.25	-0.133895	0.0781054	-1.71428	0.0864772	0.332626	4531.25	-0.00261438	0.0780751	-0.0334854	0.973288	0.997415	4531.25	0.13128	0.0781175	1.68055	0.0928506	0.312461	MTND1P23	MT-ND1 pseudogene 23 [Source:HGNC Symbol;Acc:HGNC:42092]	---	1	1	629062	629433
ENSG00000225630	7468	6999	7475	8069	5678	4869	5262	23306	15927	5070	5940	6214	7821.2	8515.05	7971.26	7768.98	6655.48	6751.08	6608.5	7940.86	7931.98	6388.48	8442.23	7399.76	7516.24	-0.197399	0.087449	-2.2573	0.0239892	0.140983	7516.24	-0.0885567	0.0874385	-1.01279	0.311161	0.810864	7516.24	0.108842	0.0874809	1.24418	0.213433	0.485529	MTND2P28	MT-ND2 pseudogene 28 [Source:HGNC Symbol;Acc:HGNC:42129]	---	1	1	629640	630683
ENSG00000237973	55845	55772	58990	64486	42484	35788	35084	140821	112149	38219	43236	45393	58486.2	67852.8	62906.3	62088.3	49797.7	49621.6	44061.7	47980.7	55852.5	48158.1	61449.2	54054.9	55192.5	-0.392532	0.0771177	-5.09004	3.57994e-07	7.667e-06	55192.5	-0.195279	0.0771116	-2.53242	0.0113279	0.154173	55192.5	0.197253	0.0771272	2.5575	0.0105427	0.0796983	MTCO1P12	MT-CO1 pseudogene 12 [Source:HGNC Symbol;Acc:HGNC:52014]	---	1	1	631074	632616
ENSG00000278791	0	0	0	0	1	0	1	2	0	1	0	0	0	0	0	0	1.17215	0	1.25589	0.681443	0	1.26006	0	0	0.364128	1.98436	2.28307	0.869162	0.384758	NA	0.364128	0.704606	2.35191	0.299588	0.764491	NA	0.364128	-1.27975	2.26948	-0.563899	0.572823	NA	MIR6723	microRNA 6723 [Source:HGNC Symbol;Acc:HGNC:50152]	---	1	-1	632325	632413
ENSG00000229344	4822	5017	5012	4925	3732	3034	3297	12591	9804	3218	3585	3790	5050.06	6103.73	5344.74	4741.88	4374.47	4206.77	4140.67	4290.02	4882.6	4054.86	5095.18	4513.21	4733.18	-0.31979	0.0856798	-3.73238	0.000189681	0.00239505	4733.18	-0.195125	0.0856551	-2.27803	0.0227249	0.240566	4733.18	0.124665	0.0857789	1.45333	0.146133	0.401341	MTCO2P12	MT-CO2 pseudogene 12 [Source:HGNC Symbol;Acc:HGNC:52028]	---	1	1	632757	633438
ENSG00000240409	1541	1402	1552	1542	1151	924	934	4538	3152	931	1162	1281	1613.88	1705.69	1655.04	1484.67	1349.15	1281.17	1173	1546.19	1569.76	1173.11	1651.49	1525.44	1477.38	-0.267894	0.107055	-2.5024	0.0123356	0.0845133	1477.38	-0.124784	0.106974	-1.1665	0.243414	0.754123	1477.38	0.14311	0.10722	1.33472	0.181966	0.448148	MTATP8P1	MT-ATP8 pseudogene 1 [Source:HGNC Symbol;Acc:HGNC:44571]	---	1	1	633535	633741
ENSG00000248527	18113	16991	18670	20857	14301	12522	12028	58145	39014	11973	14193	14885	18969.7	20671.4	19909.5	20081.5	16762.9	17362.3	15105.9	19811.3	19429.8	15086.6	20171.8	17725.4	18424	-0.205537	0.0950341	-2.16277	0.0305587	0.167455	18424	-0.136994	0.0950347	-1.44151	0.14944	0.632839	18424	0.0685436	0.0950516	0.72112	0.470836	0.71509	MTATP6P1	MT-ATP6 pseudogene 1 [Source:HGNC Symbol;Acc:HGNC:44575]	---	1	1	633696	634376
ENSG00000198744	6582	6485	6611	7262	5303	4488	4841	21541	14719	4834	6355	5856	6893.29	7889.72	7049.9	6991.99	6215.92	6222.81	6079.77	7339.48	7330.37	6091.11	9032.04	6973.45	7009.15	-0.155951	0.10468	-1.48979	0.13628	0.427917	7009.15	0.0297104	0.10465	0.283901	0.776486	0.971526	7009.15	0.185661	0.104678	1.77364	0.0761235	0.278183	MTCO3P12	MT-CO3 pseudogene 12 [Source:HGNC Symbol;Acc:HGNC:52042]	---	1	1	634376	634922
ENSG00000268663	0	0	0	0	0	0	0	0	0	0	0	0	0	0	0	0	0	0	0	0	0	0	0	0	0	NA	NA	NA	NA	NA	0	NA	NA	NA	NA	NA	0	NA	NA	NA	NA	NA	WBP1LP6	WW domain binding protein 1-like pseudogene 6 [Source:HGNC Symbol;Acc:HGNC:43956]	---	1	1	674842	675265
ENSG00000284662	0	0	0	0	0	0	0	2	2	0	0	0	0	0	0	0	0	0	0	0.681443	0.996042	0	0	0	0.13979	0.775687	3.79911	0.204176	0.838216	NA	0.13979	1.0243	3.80349	0.269307	0.787694	NA	0.13979	0.248618	3.78566	0.0656736	0.947638	NA	OR4F16	olfactory receptor family 4 subfamily F member 16 [Source:HGNC Symbol;Acc:HGNC:15079]	81399	1	-1	685679	686673
ENSG00000229376	0	0	0	0	0	0	0	0	0	0	0	0	0	0	0	0	0	0	0	0	0	0	0	0	0	NA	NA	NA	NA	NA	0	NA	NA	NA	NA	NA	0	NA	NA	NA	NA	NA	CICP3	capicua transcriptional repressor pseudogene 3 [Source:HGNC Symbol;Acc:HGNC:37742]	---	1	1	722092	724903
ENSG00000228327	1085	773	1045	1057	933	876	1029	4157	1991	880	686	715	1136.31	940.44	1114.38	1017.7	1093.62	1214.61	1292.31	1416.38	991.559	1108.85	974.978	851.437	1096.05	0.256453	0.0993355	2.58169	0.00983192	0.0704221	1096.05	-0.100546	0.100078	-1.00468	0.315051	0.813493	1096.05	-0.356999	0.0995451	-3.58631	0.000335395	0.00552462	AL669831.1	general transcription factor IIi (GTF2I) pseudogene	---	1	-1	725885	778626
ENSG00000223181	0	0	0	0	0	0	0	0	0	0	0	0	0	0	0	0	0	0	0	0	0	0	0	0	0	NA	NA	NA	NA	NA	0	NA	NA	NA	NA	NA	0	NA	NA	NA	NA	NA	RNU6-1199P	RNA, U6 small nuclear 1199, pseudogene [Source:HGNC Symbol;Acc:HGNC:48162]	---	1	-1	758233	758336
ENSG00000229905	0	0	0	0	0	2	2	0	0	0	1	0	0	0	0	0	0	2.77309	2.51178	0	0	0	1.42125	0	0.558843	2.67552	2.38749	1.12064	0.262441	NA	0.558843	0.709537	2.50212	0.283575	0.776736	NA	0.558843	-1.96598	2.37443	-0.827978	0.407683	NA	AL669831.2	novel transcript	---	1	1	760911	761989
ENSG00000237491	283	238	268	338	233	183	191	752	545	198	166	201	296.384	289.553	285.792	325.433	273.111	253.737	239.875	256.223	271.421	249.491	235.928	239.355	268.025	-0.227627	0.0955766	-2.38162	0.0172368	0.109285	268.025	-0.253862	0.0966233	-2.62734	0.00860559	0.13155	268.025	-0.0262351	0.0970129	-0.270429	0.786831	0.905593	AL669831.5	novel transcript	---	1	1	778770	810060
ENSG00000285268	18	5	10	19	7	6	11	26	21	5	3	6	18.8513	6.08305	10.6639	18.2936	8.20506	8.31926	13.8148	8.85876	10.4584	6.30028	4.26375	7.14493	10.1048	-0.496055	0.451229	-1.09934	0.27162	0.607213	10.1048	-0.858047	0.472437	-1.81622	0.0693373	0.460004	10.1048	-0.361993	0.48246	-0.750306	0.45307	NA	AL669831.7	novel septin family pseudogene	---	1	1	781937	782050
ENSG00000230092	27	26	27	34	22	16	29	71	44	17	19	32	28.277	31.6319	28.7925	32.7358	25.7873	22.1847	36.4208	24.1912	21.9129	21.4209	27.0038	38.1063	28.2054	-0.183027	0.270619	-0.676328	0.498833	0.790029	28.2054	-0.19206	0.273995	-0.70096	0.483328	0.90178	28.2054	-0.00903243	0.273569	-0.0330169	0.973661	0.990813	AL669831.4	F-box only protein 25 (FBXO25) pseudogene	---	1	-1	800879	817712
ENSG00000177757	2	5	5	3	2	1	5	8	3	2	1	5	2.09459	6.08305	5.33194	2.88846	2.3443	1.38654	6.27945	2.72577	1.49406	2.52011	1.42125	5.95411	3.37697	-0.373399	0.757337	-0.493042	0.621983	NA	3.37697	-0.577419	0.783091	-0.737359	0.460904	NA	3.37697	-0.20402	0.79334	-0.257167	0.79705	NA	FAM87B	family with sequence similarity 87 member B [Source:HGNC Symbol;Acc:HGNC:32236]	400728	1	1	817371	819837
ENSG00000228794	464	461	475	566	396	341	385	1296	1133	380	369	496	485.945	560.857	506.535	544.955	464.172	472.811	483.518	441.575	564.258	478.821	524.441	590.647	509.878	-0.177733	0.0856632	-2.07479	0.0380062	0.194517	509.878	0.045994	0.0851604	0.540087	0.589137	0.934536	509.878	0.223727	0.085385	2.62022	0.00878741	0.0704037	LINC01128	long intergenic non-protein coding RNA 1128 [Source:HGNC Symbol;Acc:HGNC:49377]	643837	1	1	825138	859446
ENSG00000225880	48	47	38	53	42	31	43	152	73	25	40	39	50.2701	57.1807	40.5228	51.0294	49.2304	42.9828	54.0033	51.7897	36.3555	31.5014	56.85	46.442	47.3465	0.00669953	0.211706	0.0316455	0.974755	0.99091	47.3465	-0.246524	0.218308	-1.12925	0.258792	0.767883	47.3465	-0.253224	0.215123	-1.17711	0.239151	0.514441	LINC00115	long intergenic non-protein coding RNA 115 [Source:HGNC Symbol;Acc:HGNC:26211]	79854	1	-1	826206	827522
ENSG00000230368	19	25	21	45	24	27	21	99	61	32	14	15	19.8986	30.4153	22.3942	43.3268	28.1316	37.4367	26.3737	33.7314	30.3793	40.3218	19.8975	17.8623	29.1808	0.116614	0.304851	0.382527	0.70207	0.895685	29.1808	-0.0858934	0.310908	-0.276266	0.782344	0.973498	29.1808	-0.202507	0.305755	-0.662318	0.507767	0.743277	FAM41C	family with sequence similarity 41 member C [Source:HGNC Symbol;Acc:HGNC:27635]	284593	1	-1	868071	876903
ENSG00000234711	0	0	0	0	0	0	0	0	0	1	0	0	0	0	0	0	0	0	0	0	0	1.26006	0	0	0.105005	0	3.81693	0	1	NA	0.105005	0.73128	3.80861	0.192007	0.847737	NA	0.105005	0.959193	3.80867	0.251845	0.801161	NA	TUBB8P11	tubulin beta 8 class VIII pseudogene 11 [Source:HGNC Symbol;Acc:HGNC:32337]	---	1	1	873292	874349
ENSG00000283040	0	0	0	0	0	0	0	0	0	0	0	0	0	0	0	0	0	0	0	0	0	0	0	0	0	NA	NA	NA	NA	NA	0	NA	NA	NA	NA	NA	0	NA	NA	NA	NA	NA	AL669831.6	FAM166A, pseudogene P3	---	1	-1	874529	877234
ENSG00000272438	12	4	11	6	5	3	9	36	13	10	6	11	12.5675	4.86644	11.7303	5.77691	5.86076	4.15963	11.303	12.266	6.47427	12.6006	8.5275	13.099	9.10266	0.0276599	0.503267	0.0549607	0.95617	0.984342	9.10266	0.168471	0.50278	0.335079	0.737566	0.966504	9.10266	0.140811	0.494196	0.284929	0.775698	NA	AL645608.6	novel transcript	---	1	1	904834	915976
ENSG00000230699	76	53	61	54	63	57	72	278	100	64	49	52	79.5944	64.4803	65.0497	51.9922	73.8455	79.033	90.4241	94.7206	49.8021	80.6436	69.6413	61.9227	71.7625	0.390894	0.192448	2.03116	0.0422383	0.209216	71.7625	-0.0267546	0.198839	-0.134554	0.892964	0.990311	71.7625	-0.417649	0.192101	-2.17411	0.0296972	0.159104	AL645608.2	novel transcript	---	1	1	911435	914948
ENSG00000241180	13	9	6	9	8	15	11	56	14	11	6	6	13.6148	10.9495	6.39833	8.66537	9.37721	20.7982	13.8148	19.0804	6.97229	13.8606	8.5275	7.14493	11.6003	0.700956	0.41967	1.67025	0.0948691	0.350576	11.6003	-0.161392	0.452381	-0.356761	0.721271	0.964303	11.6003	-0.862348	0.423371	-2.03686	0.0416642	NA	AL645608.4	novel transcript	---	1	1	914171	914971
ENSG00000223764	57	21	49	44	78	86	80	318	153	74	48	49	59.6958	25.5488	52.2531	42.364	91.4278	119.243	100.471	108.349	76.1972	93.2441	68.22	58.3502	74.6137	1.21292	0.210119	5.77252	7.80934e-09	2.1199e-07	74.6137	0.711812	0.215843	3.29783	0.000974358	0.0262153	74.6137	-0.501104	0.197975	-2.53115	0.0113689	0.0839292	LINC02593	long intergenic non-protein coding RNA 2593 [Source:HGNC Symbol;Acc:HGNC:53933]	100130417	1	-1	916865	921016
ENSG00000187634	53	20	38	40	92	93	113	489	131	74	55	54	55.5066	24.3322	40.5228	38.5128	107.838	128.949	141.916	166.613	65.2407	93.2441	78.1688	64.3043	83.7623	1.78515	0.217503	8.20745	2.2593e-16	1.20966e-14	83.7623	0.897276	0.225509	3.97888	6.924e-05	0.00300136	83.7623	-0.887874	0.201786	-4.40007	1.08214e-05	0.000284585	SAMD11	sterile alpha motif domain containing 11 [Source:HGNC Symbol;Acc:HGNC:28706]	148398	1	1	923928	944581
ENSG00000188976	1886	1386	1838	1779	1814	1541	1762	6516	3707	1750	1523	1447	1975.2	1686.22	1960.02	1712.85	2126.28	2136.66	2212.88	2220.14	1846.16	2205.1	2164.56	1723.12	1997.43	0.245984	0.0865954	2.84061	0.00450277	0.0376444	1997.43	0.112149	0.0868179	1.29177	0.196437	0.695934	1997.43	-0.133835	0.0864805	-1.54757	0.121725	0.36349	NOC2L	NOC2 like nucleolar associated transcriptional repressor [Source:HGNC Symbol;Acc:HGNC:24517]	26155	1	-1	944204	959309
ENSG00000187961	546	288	488	438	380	413	561	2340	767	548	301	253	571.823	350.384	520.398	421.715	445.418	572.642	704.555	797.288	381.982	690.511	427.796	301.278	515.482	0.436071	0.290089	1.50323	0.13278	0.422377	515.482	-0.0509982	0.290787	-0.17538	0.860781	0.985403	515.482	-0.487069	0.290196	-1.67842	0.0932661	0.313482	KLHL17	kelch like family member 17 [Source:HGNC Symbol;Acc:HGNC:24023]	339451	1	1	960587	965715
ENSG00000187583	7	0	0	2	3	1	4	8	4	5	2	1	7.33106	0	0	1.92564	3.51645	1.38654	5.02356	2.72577	1.99208	6.30028	2.8425	1.19082	2.85289	0.411862	0.952279	0.432501	0.665377	NA	2.85289	0.336461	0.963635	0.349159	0.72697	NA	2.85289	-0.0754005	0.922942	-0.0816958	0.934889	NA	PLEKHN1	pleckstrin homology domain containing N1 [Source:HGNC Symbol;Acc:HGNC:25284]	84069	1	1	966497	975865
ENSG00000187642	0	2	1	0	0	0	2	2	0	0	0	0	0	2.43322	1.06639	0	0	0	2.51178	0.681443	0	0	0	0	0.557736	-0.105079	2.04763	-0.0513177	0.959072	NA	0.557736	-2.18734	2.14228	-1.02104	0.307237	NA	0.557736	-2.08226	2.1397	-0.973158	0.330475	NA	PERM1	PPARGC1 and ESRR induced regulator, muscle 1 [Source:HGNC Symbol;Acc:HGNC:28208]	84808	1	-1	975204	982093
ENSG00000272512	10	6	10	14	21	15	25	81	11	10	11	4	10.4729	7.29966	10.6639	13.4795	24.6152	20.7982	31.3973	27.5984	5.47823	12.6006	15.6338	4.76328	15.4001	1.31204	0.383336	3.42269	0.00062005	0.0068634	15.4001	-0.253403	0.431764	-0.586901	0.55727	0.927765	15.4001	-1.56544	0.391296	-4.00066	6.31656e-05	NA	AL645608.7	novel transcript	---	1	-1	995966	998051
ENSG00000188290	57	26	56	46	79	78	108	523	102	78	43	28	59.6958	31.6319	59.7178	44.2897	92.6	108.15	135.636	178.197	50.7981	98.2843	61.1138	33.343	79.4549	1.40781	0.285231	4.93566	7.98804e-07	1.62801e-05	79.4549	0.301872	0.294032	1.02666	0.304579	0.806812	79.4549	-1.10593	0.281346	-3.93087	8.46387e-05	0.001727	HES4	hes family bHLH transcription factor 4 [Source:HGNC Symbol;Acc:HGNC:24149]	57801	1	-1	998962	1000172
ENSG00000187608	205	92	162	159	128	180	174	777	248	190	101	89	214.695	111.928	172.755	153.088	150.035	249.578	218.525	264.741	123.509	239.411	143.546	105.983	178.983	0.438984	0.237564	1.84786	0.0646231	0.276985	178.983	-0.100222	0.240227	-0.417198	0.676533	0.955946	178.983	-0.539206	0.238116	-2.26447	0.0235451	0.136954	ISG15	ISG15 ubiquitin-like modifier [Source:HGNC Symbol;Acc:HGNC:4053]	9636	1	1	1001138	1014540
ENSG00000231702	0	0	0	0	0	0	0	0	1	1	0	0	0	0	0	0	0	0	0	0	0.498021	1.26006	0	0	0.146506	0	3.81693	0	1	NA	0.146506	1.25889	3.79998	0.331289	0.740426	NA	0.146506	1.48681	3.80004	0.391262	0.695604	NA	AL645608.3	ribosomal protein L39 (RPL39) pseudogene	---	1	-1	1008076	1008229
ENSG00000224969	0	0	0	0	0	0	0	0	0	0	0	0	0	0	0	0	0	0	0	0	0	0	0	0	0	NA	NA	NA	NA	NA	0	NA	NA	NA	NA	NA	0	NA	NA	NA	NA	NA	AL645608.1	novel transcript	---	1	-1	1011997	1013193
ENSG00000188157	4630	2245	4347	3600	2721	2927	4329	19248	5733	4046	2191	1973	4848.97	2731.29	4635.59	3466.15	3189.42	4058.41	5436.75	6558.21	2855.15	5098.19	3113.96	2349.49	4028.47	0.295425	0.316847	0.932391	0.351134	0.683508	4028.47	-0.225243	0.316937	-0.710687	0.477278	0.90105	4028.47	-0.520668	0.31689	-1.64306	0.100371	0.326805	AGRN	agrin [Source:HGNC Symbol;Acc:HGNC:329]	375790	1	1	1020123	1056118
ENSG00000242590	374	218	346	307	235	210	281	1240	521	279	163	177	391.688	265.221	368.971	295.585	275.456	291.174	352.905	422.495	259.469	351.556	231.664	210.775	309.747	0.0308359	0.172509	0.17875	0.858134	0.949284	309.747	-0.32815	0.174106	-1.88477	0.0594603	0.425545	309.747	-0.358986	0.173774	-2.06583	0.0388448	0.187239	AL645608.5	novel transcript	---	1	1	1055033	1056116
ENSG00000217801	34	39	34	43	15	17	16	68	66	39	19	29	35.608	47.4478	36.2572	41.4012	17.5823	23.5712	20.0943	23.1691	32.8694	49.1422	27.0038	34.5338	32.39	-0.902554	0.257391	-3.50655	0.000453953	0.00522168	32.39	-0.167627	0.243471	-0.688491	0.491144	0.906947	32.39	0.734926	0.259374	2.83347	0.00460462	0.0438526	AL390719.1	---	100288175	1	1	1059734	1069355
ENSG00000273443	1	0	0	0	0	0	0	0	0	1	1	0	1.04729	0	0	0	0	0	0	0	0	1.26006	1.42125	0	0.310717	-0.949244	2.81461	-0.337256	0.735924	NA	0.310717	0.908063	2.7826	0.326336	0.74417	NA	0.310717	1.85731	2.78262	0.667467	0.504474	NA	AL645608.8	novel transcript	---	1	-1	1062208	1063288
ENSG00000237330	0	0	0	0	0	0	0	0	0	0	0	0	0	0	0	0	0	0	0	0	0	0	0	0	0	NA	NA	NA	NA	NA	0	NA	NA	NA	NA	NA	0	NA	NA	NA	NA	NA	RNF223	ring finger protein 223 [Source:HGNC Symbol;Acc:HGNC:40020]	401934	1	-1	1070966	1074307
ENSG00000131591	291	154	256	232	180	198	271	1172	395	257	140	126	304.763	187.358	272.996	223.374	210.987	274.536	340.346	399.326	196.718	323.834	198.975	150.043	256.938	0.313342	0.281273	1.11401	0.265273	0.600505	256.938	-0.187274	0.282785	-0.662248	0.507812	0.911237	256.938	-0.500616	0.28188	-1.77599	0.0757349	0.277629	C1orf159	chromosome 1 open reading frame 159 [Source:HGNC Symbol;Acc:HGNC:26062]	54991	1	-1	1081818	1116361
ENSG00000285812	2	0	0	1	0	1	1	0	1	1	0	0	2.09459	0	0	0.962819	0	1.38654	1.25589	0	0.498021	1.26006	0	0	0.621493	-0.566627	1.83537	-0.308727	0.757529	NA	0.621493	-0.723783	1.8595	-0.389236	0.697102	NA	0.621493	-0.157156	1.88262	-0.0834774	0.933472	NA	AL390719.3	novel transcript, antisense to C1orf159	---	1	1	1097585	1104598
ENSG00000223823	0	0	0	0	0	0	0	0	0	0	0	0	0	0	0	0	0	0	0	0	0	0	0	0	0	NA	NA	NA	NA	NA	0	NA	NA	NA	NA	NA	0	NA	NA	NA	NA	NA	LINC01342	long intergenic non-protein coding RNA 1342 [Source:HGNC Symbol;Acc:HGNC:50551]	254099	1	1	1137017	1144056
ENSG00000207730	0	0	0	0	0	0	0	0	0	0	0	0	0	0	0	0	0	0	0	0	0	0	0	0	0	NA	NA	NA	NA	NA	0	NA	NA	NA	NA	NA	0	NA	NA	NA	NA	NA	MIR200B	microRNA 200b [Source:HGNC Symbol;Acc:HGNC:31579]	406984	1	1	1167104	1167198
ENSG00000207607	0	0	0	0	0	0	0	0	0	0	0	0	0	0	0	0	0	0	0	0	0	0	0	0	0	NA	NA	NA	NA	NA	0	NA	NA	NA	NA	NA	0	NA	NA	NA	NA	NA	MIR200A	microRNA 200a [Source:HGNC Symbol;Acc:HGNC:31578]	406983	1	1	1167863	1167952
ENSG00000198976	0	0	0	0	0	0	0	0	0	0	0	0	0	0	0	0	0	0	0	0	0	0	0	0	0	NA	NA	NA	NA	NA	0	NA	NA	NA	NA	NA	0	NA	NA	NA	NA	NA	MIR429	microRNA 429 [Source:HGNC Symbol;Acc:HGNC:13784]	554210	1	1	1169005	1169087
ENSG00000272141	0	0	0	0	0	0	0	0	0	0	0	0	0	0	0	0	0	0	0	0	0	0	0	0	0	NA	NA	NA	NA	NA	0	NA	NA	NA	NA	NA	0	NA	NA	NA	NA	NA	AL390719.2	novel transcript	---	1	1	1169357	1170343
ENSG00000205231	1	1	3	3	0	1	2	3	5	1	0	0	1.04729	1.21661	3.19917	2.88846	0	1.38654	2.51178	1.02216	2.4901	1.26006	0	0	1.41851	-0.835996	1.15097	-0.726343	0.467629	NA	1.41851	-0.866948	1.17287	-0.739168	0.459805	NA	1.41851	-0.0309516	1.23053	-0.025153	0.979933	NA	TTLL10-AS1	TTLL10 antisense RNA 1 [Source:HGNC Symbol;Acc:HGNC:41159]	100506376	1	-1	1173056	1179555
ENSG00000162571	0	0	1	1	0	1	1	2	2	1	0	0	0	0	1.06639	0.962819	0	1.38654	1.25589	0.681443	0.996042	1.26006	0	0	0.634099	0.584131	1.69767	0.344077	0.730788	NA	0.634099	0.253299	1.75527	0.144307	0.885258	NA	0.634099	-0.330832	1.63648	-0.20216	0.839791	NA	TTLL10	tubulin tyrosine ligase like 10 [Source:HGNC Symbol;Acc:HGNC:26693]	254173	1	1	1173884	1197935
ENSG00000186891	1	0	0	1	0	0	0	0	0	0	0	0	1.04729	0	0	0.962819	0	0	0	0	0	0	0	0	0.167509	-1.64455	3.81396	-0.431192	0.666329	NA	0.167509	-1.49184	3.81396	-0.391152	0.695685	NA	0.167509	0	3.81698	0	1	NA	TNFRSF18	TNF receptor superfamily member 18 [Source:HGNC Symbol;Acc:HGNC:11914]	8784	1	-1	1203508	1206691
ENSG00000186827	1	1	1	1	1	0	0	3	1	2	0	0	1.04729	1.21661	1.06639	0.962819	1.17215	0	0	1.02216	0.498021	2.52011	0	0	0.79213	-0.70837	1.49576	-0.473586	0.635795	NA	0.79213	-0.559586	1.50013	-0.373024	0.709131	NA	0.79213	0.148784	1.5615	0.0952831	0.92409	NA	TNFRSF4	TNF receptor superfamily member 4 [Source:HGNC Symbol;Acc:HGNC:11918]	7293	1	-1	1211326	1214138
ENSG00000078808	8231	5663	7732	7457	6076	5362	5849	21929	13157	6292	5496	5066	8620.28	6889.66	8245.32	7179.74	7121.99	7434.65	7345.71	7471.68	6552.46	7928.27	7811.19	6032.7	7386.14	-0.0746912	0.0948195	-0.787719	0.430861	0.747412	7386.14	-0.127738	0.0948551	-1.34667	0.178088	0.67276	7386.14	-0.053047	0.0948615	-0.559205	0.576022	0.790879	SDF4	stromal cell derived factor 4 [Source:HGNC Symbol;Acc:HGNC:24188]	51150	1	-1	1216908	1232031
ENSG00000176022	885	728	836	890	753	659	696	2948	1807	814	676	650	926.856	885.692	891.501	856.909	882.63	913.732	874.1	1004.45	899.924	1025.69	960.765	774.034	908.023	0.050477	0.0863778	0.584375	0.558968	0.824813	908.023	0.0381675	0.0866071	0.440698	0.659432	0.951518	908.023	-0.0123095	0.086285	-0.142661	0.886558	0.952332	B3GALT6	beta-1,3-galactosyltransferase 6 [Source:HGNC Symbol;Acc:HGNC:17978]	126792	1	1	1232226	1235041
ENSG00000184163	27	11	10	7	9	14	18	93	30	22	10	6	28.277	13.3827	10.6639	6.73973	10.5494	19.4116	22.606	31.6871	14.9406	27.7212	14.2125	7.14493	17.2781	0.555862	0.467948	1.18787	0.234884	0.566798	17.2781	0.111237	0.479046	0.232205	0.816379	0.979616	17.2781	-0.444626	0.464312	-0.957601	0.338264	NA	C1QTNF12	C1q and TNF related 12 [Source:HGNC Symbol;Acc:HGNC:32308]	388581	1	-1	1242446	1246722
ENSG00000260179	12	14	8	12	12	10	8	38	34	9	13	9	12.5675	17.0325	8.53111	11.5538	14.0658	13.8654	10.0471	12.9474	16.9327	11.3405	18.4763	10.7174	13.1731	0.0513003	0.381405	0.134503	0.893005	0.962958	13.1731	0.24393	0.379926	0.642045	0.520844	0.913424	13.1731	0.192629	0.369524	0.521291	0.602164	NA	AL162741.1	novel transcript	---	1	-1	1249777	1251334
ENSG00000160087	1265	878	1174	1153	952	903	1053	4140	2291	1023	777	846	1324.83	1068.18	1251.94	1110.13	1115.89	1252.05	1322.45	1410.59	1140.97	1289.04	1104.31	1007.43	1199.82	0.103814	0.0983263	1.05581	0.291056	0.627892	1199.82	-0.0665414	0.0987227	-0.674024	0.500296	0.908643	1199.82	-0.170355	0.0984573	-1.73024	0.0835869	0.294479	UBE2J2	ubiquitin conjugating enzyme E2 J2 [Source:HGNC Symbol;Acc:HGNC:19268]	118424	1	-1	1253909	1273885
ENSG00000230415	44	46	45	39	31	36	40	150	81	54	31	31	46.081	55.9641	47.9875	37.5499	36.3367	49.9156	50.2356	51.1082	40.3397	68.043	44.0588	36.9155	47.0446	0.0193829	0.229444	0.0844775	0.932677	0.977566	47.0446	0.000124761	0.231668	0.000538535	0.99957	0.999767	47.0446	-0.0192581	0.228543	-0.0842647	0.932846	0.97358	LINC01786	long intergenic non-protein coding RNA 1786 [Source:HGNC Symbol;Acc:HGNC:52575]	---	1	1	1275223	1280420
ENSG00000162572	342	175	323	283	240	233	318	1299	445	375	185	159	358.175	212.907	344.444	272.478	281.316	323.065	399.373	442.597	221.619	472.521	262.931	189.341	315.064	0.285683	0.301807	0.946577	0.343855	0.67795	315.064	-0.0545955	0.302623	-0.180408	0.856833	0.984788	315.064	-0.340279	0.301971	-1.12686	0.259802	0.535907	SCNN1D	sodium channel epithelial 1 delta subunit [Source:HGNC Symbol;Acc:HGNC:10601]	6339	1	1	1280436	1292029
ENSG00000131584	3282	1923	3054	2824	2158	2072	2945	11495	4584	2905	1707	1603	3437.22	2339.54	3256.75	2719	2529.5	2872.92	3698.6	3916.59	2282.93	3660.46	2426.07	1908.89	2920.71	0.147835	0.229052	0.645424	0.518652	0.80171	2920.71	-0.193686	0.229172	-0.845154	0.398025	0.867117	2920.71	-0.341521	0.229119	-1.49058	0.136071	0.384915	ACAP3	ArfGAP with coiled-coil, ankyrin repeat and PH domains 3 [Source:HGNC Symbol;Acc:HGNC:16754]	116983	1	-1	1292376	1309609
ENSG00000278073	1	2	1	0	0	0	2	6	0	0	2	1	1.04729	2.43322	1.06639	0	0	0	2.51178	2.04433	0	0	2.8425	1.19082	1.09469	0.172861	1.4594	0.118447	0.905714	NA	1.09469	-0.344708	1.53004	-0.225294	0.821751	NA	1.09469	-0.517569	1.49571	-0.346036	0.729315	NA	MIR6726	microRNA 6726 [Source:HGNC Symbol;Acc:HGNC:50009]	102465434	1	-1	1296110	1296170
ENSG00000169972	338	221	326	287	274	274	278	1259	589	345	228	188	353.986	268.871	347.643	276.329	321.17	379.913	349.138	428.968	293.334	434.719	324.045	223.874	333.499	0.251313	0.165122	1.52199	0.128012	0.413384	333.499	0.0291391	0.16612	0.17541	0.860758	0.985403	333.499	-0.222174	0.165037	-1.3462	0.178237	0.443527	PUSL1	pseudouridine synthase like 1 [Source:HGNC Symbol;Acc:HGNC:26914]	126789	1	1	1308567	1311677
ENSG00000127054	2512	1617	2251	2272	1942	1765	2227	8149	3975	1994	1498	1427	2630.8	1967.26	2400.44	2187.52	2276.32	2447.25	2796.87	2776.54	1979.63	2512.55	2129.03	1699.3	2316.96	0.165219	0.117238	1.40926	0.158758	0.463482	2316.96	-0.143697	0.117509	-1.22286	0.221382	0.72666	2316.96	-0.308916	0.117363	-2.63215	0.00848476	0.0687647	INTS11	integrator complex subunit 11 [Source:HGNC Symbol;Acc:HGNC:26052]	54973	1	-1	1311585	1324691
ENSG00000283712	4	0	1	0	0	0	3	6	0	0	0	1	4.18918	0	1.06639	0	0	0	3.76767	2.04433	0	0	0	1.19082	1.02153	0.181786	1.60758	0.113081	0.909967	NA	1.02153	-2.06164	1.79493	-1.14859	0.250724	NA	1.02153	-2.24343	1.77276	-1.2655	0.205692	NA	MIR6727	microRNA 6727 [Source:HGNC Symbol;Acc:HGNC:50171]	102465435	1	-1	1312502	1312566
ENSG00000240731	109	99	80	135	91	88	85	331	184	60	57	74	114.155	120.444	85.3111	129.981	106.666	122.016	106.751	112.779	91.6358	75.6033	81.0113	88.1208	102.873	-0.00717417	0.149697	-0.0479245	0.961776	0.985891	102.873	-0.405213	0.155684	-2.60278	0.00924703	0.137976	102.873	-0.398039	0.154038	-2.58403	0.00976531	0.0758408	AL139287.1	novel transcript	---	1	-1	1317581	1318689
ENSG00000224051	333	196	371	290	209	227	347	1532	524	354	177	130	348.749	238.456	395.63	279.217	244.98	314.745	435.794	521.985	260.963	446.06	251.561	154.807	324.412	0.268635	0.335974	0.799571	0.423959	0.741318	324.412	-0.181844	0.336895	-0.539764	0.58936	0.934536	324.412	-0.450479	0.33637	-1.33924	0.180494	0.446227	CPTP	ceramide-1-phosphate transfer protein [Source:HGNC Symbol;Acc:HGNC:28116]	80772	1	1	1324756	1328897
ENSG00000169962	13	10	16	5	3	4	9	31	10	7	7	8	13.6148	12.1661	17.0622	4.81409	3.51645	5.54617	11.303	10.5624	4.98021	8.82039	9.94875	9.52657	9.32176	-0.545412	0.497412	-1.0965	0.27286	0.608229	9.32176	-0.576899	0.504235	-1.14411	0.252579	0.763938	9.32176	-0.0314868	0.517182	-0.0608814	0.951454	NA	TAS1R3	taste 1 receptor member 3 [Source:HGNC Symbol;Acc:HGNC:15661]	83756	1	1	1331314	1335306
ENSG00000107404	1251	602	1152	1033	921	900	1279	5315	1770	1223	785	610	1310.17	732.399	1228.48	994.592	1079.55	1247.89	1606.28	1810.93	881.497	1541.05	1115.68	726.401	1189.58	0.430059	0.278039	1.54676	0.121922	0.402808	1189.58	-0.00128	0.278321	-0.00459902	0.996331	0.999469	1189.58	-0.431339	0.278055	-1.55127	0.120837	0.362058	DVL1	dishevelled segment polarity protein 1 [Source:HGNC Symbol;Acc:HGNC:3084]	1855	1	-1	1335276	1349350
ENSG00000284372	0	0	0	0	2	0	1	0	1	0	3	1	0	0	0	0	2.3443	0	1.25589	0	0.498021	0	4.26375	1.19082	0.796066	2.07523	1.96247	1.05746	0.290301	NA	0.796066	2.84276	1.90644	1.49113	0.135926	NA	0.796066	0.767523	1.78917	0.428982	0.667936	NA	MIR6808	microRNA 6808 [Source:HGNC Symbol;Acc:HGNC:50046]	102466740	1	-1	1339650	1339708
ENSG00000162576	11304	7857	11093	10679	10859	9102	11567	43881	21219	10921	8274	7838	11838.6	9558.9	11829.5	10281.9	12728.4	12620.3	14526.9	14951.2	10567.5	13761.1	11759.4	9333.66	11979.8	0.333724	0.111405	2.99561	0.00273898	0.0247607	11979.8	0.0618404	0.111452	0.55486	0.57899	0.933009	11979.8	-0.271884	0.111399	-2.44064	0.0146613	0.0997183	MXRA8	matrix remodeling associated 8 [Source:HGNC Symbol;Acc:HGNC:7542]	54587	1	-1	1352689	1361777
ENSG00000175756	798	509	733	687	616	551	763	2943	1420	765	530	461	835.741	619.255	781.663	661.456	722.045	763.985	958.245	1002.74	707.189	963.943	753.263	548.969	776.541	0.252771	0.153219	1.64974	0.0989953	0.35938	776.541	0.0354009	0.153673	0.230365	0.817808	0.980427	776.541	-0.21737	0.153185	-1.419	0.155899	0.41528	AURKAIP1	aurora kinase A interacting protein 1 [Source:HGNC Symbol;Acc:HGNC:24114]	54998	1	-1	1373730	1375495
ENSG00000223663	2	0	0	1	0	0	0	0	1	0	0	0	2.09459	0	0	0.962819	0	0	0	0	0.498021	0	0	0	0.296286	-2.19964	2.76844	-0.794543	0.42688	NA	0.296286	-1.36907	2.76034	-0.495976	0.619911	NA	0.296286	0.830577	2.81737	0.294806	0.768142	NA	NDUFB4P8	NADH:ubiquinone oxidoreductase subunit B4 pseudogene 8 [Source:HGNC Symbol;Acc:HGNC:45256]	---	1	1	1378666	1379032
ENSG00000221978	11037	8725	10181	11616	8782	7942	8939	33558	19282	8753	6437	7636	11559	10614.9	10856.9	11184.1	10293.8	11011.9	11226.4	11433.9	9602.84	11029.3	9148.59	9093.11	10587.9	-0.0079673	0.0681003	-0.116994	0.906865	0.968102	10587.9	-0.185829	0.0681688	-2.72602	0.0064104	0.10567	10587.9	-0.177862	0.0681578	-2.60956	0.00906581	0.0721761	CCNL2	cyclin L2 [Source:HGNC Symbol;Acc:HGNC:20570]	81669	1	-1	1385711	1399328
ENSG00000224870	517	448	508	566	481	373	416	1427	1049	463	383	435	541.451	545.041	541.726	544.955	563.805	517.181	522.451	486.21	522.424	583.406	544.339	518.007	535.916	-0.0650507	0.0759929	-0.856011	0.391992	0.718261	535.916	-0.00747728	0.0762181	-0.0981037	0.92185	0.994195	535.916	0.0575734	0.0758746	0.758797	0.447974	0.69874	MRPL20-AS1	MRPL20 antisense RNA 1 [Source:HGNC Symbol;Acc:HGNC:27125]	148413	1	1	1399522	1402046
ENSG00000242485	1199	1108	1140	1187	1165	1014	1073	3504	2460	1106	905	1033	1255.71	1348	1215.68	1142.87	1365.56	1405.95	1347.57	1193.89	1225.13	1393.62	1286.23	1230.12	1284.19	0.0945625	0.0768509	1.23047	0.218522	0.545209	1284.19	0.0484816	0.0770925	0.628876	0.52943	0.916341	1284.19	-0.0460809	0.0767608	-0.600318	0.548294	0.773867	MRPL20	mitochondrial ribosomal protein L20 [Source:HGNC Symbol;Acc:HGNC:14478]	55052	1	-1	1401908	1407313
ENSG00000264293	46	23	27	44	34	30	23	85	80	34	32	32	48.1756	27.982	28.7925	42.364	39.8532	41.5963	28.8855	28.9613	39.8417	42.8419	45.48	38.1063	37.74	-0.127283	0.245826	-0.517776	0.604615	0.850545	37.74	0.156697	0.243027	0.644773	0.519074	0.913208	37.74	0.28398	0.241617	1.17533	0.239862	0.515116	RN7SL657P	RNA, 7SL, cytoplasmic 657, pseudogene [Source:HGNC Symbol;Acc:HGNC:46673]	---	1	-1	1405460	1405752
ENSG00000272455	199	221	207	210	209	161	193	567	455	181	151	160	208.412	268.871	220.743	202.192	244.98	223.233	242.387	193.189	226.599	228.07	214.609	190.531	221.985	-0.00612988	0.123718	-0.0495472	0.960483	0.98562	221.985	-0.057451	0.124728	-0.46061	0.645078	0.948564	221.985	-0.0513211	0.123922	-0.414142	0.67877	0.850531	AL391244.2	novel transcript	---	1	1	1409096	1410618
ENSG00000235098	15	5	12	10	7	6	9	34	22	3	7	2	15.7094	6.08305	12.7967	9.62819	8.20506	8.31926	11.303	11.5845	10.9565	3.78017	9.94875	2.38164	9.22468	-0.142117	0.476482	-0.298263	0.765502	0.918283	9.22468	-0.627827	0.501544	-1.25179	0.210646	0.71281	9.22468	-0.48571	0.500407	-0.970631	0.331732	NA	ANKRD65	ankyrin repeat domain 65 [Source:HGNC Symbol;Acc:HGNC:42950]	441869	1	-1	1418420	1421769
ENSG00000225905	0	0	0	1	0	0	0	3	0	0	0	0	0	0	0	0.962819	0	0	0	1.02216	0	0	0	0	0.165415	0.322228	3.7958	0.0848906	0.932348	NA	0.165415	-0.796531	3.81693	-0.208684	0.834695	NA	0.165415	-1.11876	3.79585	-0.294732	0.768199	NA	AL391244.1	novel transcript	---	1	1	1420245	1422691
ENSG00000205116	0	0	0	0	1	0	0	0	0	0	0	0	0	0	0	0	1.17215	0	0	0	0	0	0	0	0.0976793	0.692927	3.80024	0.182338	0.855318	NA	0.0976793	0	3.81693	0	1	NA	0.0976793	-0.768128	3.8003	-0.202123	0.83982	NA	TMEM88B	transmembrane protein 88B [Source:HGNC Symbol;Acc:HGNC:37099]	643965	1	1	1426128	1427787
ENSG00000225285	0	0	0	0	2	0	0	3	3	0	0	0	0	0	0	0	2.3443	0	0	1.02216	1.49406	0	0	0	0.405044	2.13073	2.53284	0.841239	0.400214	NA	0.405044	1.37022	2.58855	0.529339	0.59657	NA	0.405044	-0.760506	2.50303	-0.303835	0.761254	NA	LINC01770	long intergenic non-protein coding RNA 1770 [Source:HGNC Symbol;Acc:HGNC:52560]	---	1	-1	1430539	1434573
ENSG00000179403	147	82	162	132	113	106	165	741	241	171	77	87	153.952	99.762	172.755	127.092	132.453	146.974	207.222	252.475	120.023	215.47	109.436	103.601	153.435	0.427684	0.243728	1.75476	0.0793009	0.315273	153.435	-0.0186209	0.246261	-0.0756148	0.939726	0.99567	153.435	-0.446305	0.243867	-1.83012	0.0672323	0.260893	VWA1	von Willebrand factor A domain containing 1 [Source:HGNC Symbol;Acc:HGNC:30910]	64856	1	1	1434861	1442882
ENSG00000215915	60	32	59	41	40	28	52	188	75	53	29	21	62.8377	38.9315	62.9169	39.4756	46.8861	38.8232	65.3063	64.0556	37.3516	66.783	41.2163	25.0072	49.1326	0.0938515	0.274751	0.341588	0.732661	0.906872	49.1326	-0.276584	0.281061	-0.98407	0.325081	0.820015	49.1326	-0.370435	0.278462	-1.33029	0.183422	0.449947	ATAD3C	ATPase family, AAA domain containing 3C [Source:HGNC Symbol;Acc:HGNC:32151]	219293	1	1	1449689	1470158
ENSG00000160072	1187	729	1084	999	859	843	1086	3962	1819	1015	697	635	1243.14	886.909	1155.97	961.856	1006.88	1168.86	1363.9	1349.94	905.9	1278.96	990.611	756.171	1089.09	0.203919	0.148073	1.37715	0.168466	0.47591	1089.09	-0.113246	0.148534	-0.762423	0.445808	0.888767	1089.09	-0.317165	0.148242	-2.1395	0.0323951	0.16864	ATAD3B	ATPase family, AAA domain containing 3B [Source:HGNC Symbol;Acc:HGNC:24007]	83858	1	1	1471769	1497848
ENSG00000284740	4	2	7	1	1	2	4	30	6	3	2	1	4.18918	2.43322	7.46472	0.962819	1.17215	2.77309	5.02356	10.2216	2.98812	3.78017	2.8425	1.19082	3.7535	0.499296	0.782056	0.63844	0.523187	NA	3.7535	-0.463296	0.843342	-0.549357	0.58276	NA	3.7535	-0.962591	0.811238	-1.18657	0.235397	NA	AL645728.2	ATPase family, AAA domain containing 3C (ATAD3C) pseudogene	---	1	1	1503250	1509452
ENSG00000197785	682	339	606	537	517	518	665	2732	1010	703	347	376	714.255	412.431	646.232	517.034	606.002	718.229	835.167	930.851	503.001	885.819	493.174	447.749	642.495	0.433363	0.259001	1.67321	0.0942861	0.349084	642.495	0.0235734	0.259535	0.0908293	0.927628	0.994655	642.495	-0.409789	0.258998	-1.58221	0.113602	0.349956	ATAD3A	ATPase family, AAA domain containing 3A [Source:HGNC Symbol;Acc:HGNC:25567]	55210	1	1	1512151	1534687
ENSG00000205090	126	56	124	95	83	75	98	493	153	120	51	57	131.959	68.1302	132.232	91.4678	97.2886	103.991	123.077	167.976	76.1972	151.207	72.4838	67.8768	106.991	0.229721	0.263555	0.871623	0.383414	0.711677	106.991	-0.213857	0.267027	-0.800882	0.4232	0.877631	106.991	-0.443578	0.265141	-1.67299	0.0943295	0.315474	TMEM240	transmembrane protein 240 [Source:HGNC Symbol;Acc:HGNC:25186]	339453	1	-1	1535174	1540453
ENSG00000160075	2433	2247	2460	2742	2170	1776	1992	7349	5101	2065	1836	2028	2548.07	2733.72	2623.32	2640.05	2543.57	2462.5	2501.73	2503.96	2540.4	2602.02	2609.42	2414.99	2560.31	-0.0742697	0.0472881	-1.57058	0.116281	0.393324	2560.31	-0.0528333	0.0473928	-1.1148	0.264937	0.774366	2560.31	0.0214363	0.0473642	0.452585	0.650847	0.83535	SSU72	SSU72 homolog, RNA polymerase II CTD phosphatase [Source:HGNC Symbol;Acc:HGNC:25016]	29101	1	-1	1541673	1574869
ENSG00000215014	28	32	15	27	23	21	18	71	46	18	17	12	29.3243	38.9315	15.9958	25.9961	26.9595	29.1174	22.606	24.1912	22.909	22.681	24.1613	14.2899	24.7636	-0.103119	0.291665	-0.353553	0.723674	0.904511	24.7636	-0.372655	0.3015	-1.236	0.216458	0.718558	24.7636	-0.269536	0.299629	-0.899566	0.368351	0.636935	AL645728.1	novel transcript	---	1	1	1574102	1577075
ENSG00000274481	0	0	0	0	0	0	0	0	0	0	0	0	0	0	0	0	0	0	0	0	0	0	0	0	0	NA	NA	NA	NA	NA	0	NA	NA	NA	NA	NA	0	NA	NA	NA	NA	NA	AL691432.3	sulfiredoxin 1 (SRXN1) pseudogene	---	1	-1	1583510	1583909
ENSG00000228594	499	233	459	386	341	312	416	1623	821	540	315	257	522.6	283.47	489.473	371.648	399.704	432.602	522.451	552.991	408.875	680.43	447.694	306.041	451.498	0.195546	0.267525	0.730943	0.464814	0.770062	451.498	0.142946	0.267719	0.533942	0.593382	0.935218	451.498	-0.0525992	0.267322	-0.196764	0.844012	0.93219	FNDC10	fibronectin type III domain containing 10 [Source:HGNC Symbol;Acc:HGNC:42951]	643988	1	-1	1598012	1600096
ENSG00000272106	153	123	151	146	103	102	131	469	240	136	88	89	160.236	149.643	161.025	140.572	120.732	141.427	164.522	159.798	119.525	171.368	125.07	105.983	143.325	-0.0499148	0.14962	-0.333609	0.738674	0.909267	143.325	-0.237615	0.152103	-1.5622	0.11824	0.578215	143.325	-0.1877	0.15145	-1.23935	0.215214	0.487731	AL691432.2	artifact	---	1	-1	1613758	1615795
ENSG00000197530	1237	574	1141	936	835	876	1216	5607	1613	1207	598	627	1295.5	698.334	1216.75	901.198	978.747	1214.61	1527.16	1910.43	803.308	1520.89	849.908	746.645	1138.62	0.454313	0.317974	1.42878	0.153069	0.456217	1138.62	-0.0692852	0.318282	-0.217685	0.827675	0.98101	1138.62	-0.523598	0.318031	-1.64638	0.0996865	0.32578	MIB2	mindbomb E3 ubiquitin protein ligase 2 [Source:HGNC Symbol;Acc:HGNC:30577]	142678	1	1	1615415	1630610
ENSG00000189409	41	7	15	20	13	11	28	124	16	23	4	10	42.9391	8.51627	15.9958	19.2564	15.238	15.252	35.1649	42.2495	7.96833	28.9813	5.685	11.9082	20.7629	0.3399	0.508966	0.667824	0.504246	0.791884	20.7629	-0.70161	0.530111	-1.32352	0.185664	0.682364	20.7629	-1.04151	0.523939	-1.98784	0.0468289	0.208744	MMP23B	matrix metallopeptidase 23B [Source:HGNC Symbol;Acc:HGNC:7171]	8510	1	1	1632095	1635263
ENSG00000248333	1836	1450	1883	1826	1574	1304	1603	5907	3531	1577	1510	1446	1922.83	1764.08	2008.01	1758.11	1844.97	1808.05	2013.19	2012.64	1758.51	1987.11	2146.09	1721.93	1895.46	0.0444525	0.0817791	0.543569	0.586738	0.839704	1895.46	0.0281361	0.0818944	0.343566	0.731173	0.966414	1895.46	-0.0163164	0.0817596	-0.199566	0.84182	0.931451	CDK11B	cyclin dependent kinase 11B [Source:HGNC Symbol;Acc:HGNC:1729]	984	1	-1	1635227	1659012
ENSG00000272004	3	1	1	3	4	4	4	14	10	5	5	6	3.14188	1.21661	1.06639	2.88846	4.68861	5.54617	5.02356	4.7701	4.98021	6.30028	7.10625	7.14493	4.48945	1.2251	0.714607	1.71438	0.0864598	NA	4.48945	1.55049	0.707185	2.19248	0.0283445	NA	4.48945	0.325389	0.577805	0.563146	0.573335	NA	FO704657.1	novel transcript, antisense to SLC35E2B	---	1	1	1659325	1662602
ENSG00000189339	7120	5914	7002	7279	5871	4941	5723	20972	13750	5650	4577	5505	7456.74	7195.03	7466.86	7008.36	6881.7	6850.91	7187.46	7145.61	6847.79	7119.31	6505.06	6555.47	7018.36	-0.0530595	0.0472265	-1.12351	0.26122	0.596627	7018.36	-0.107528	0.0473034	-2.27315	0.0230172	0.242065	7018.36	-0.0544683	0.0472982	-1.15159	0.249488	0.524856	SLC35E2B	solute carrier family 35 member E2B [Source:HGNC Symbol;Acc:HGNC:33941]	728661	1	-1	1659529	1692728
ENSG00000269737	2	0	3	0	3	2	0	0	1	0	0	1	2.09459	0	3.19917	0	3.51645	2.77309	0	0	0.498021	0	0	1.19082	1.10601	0.124454	1.55907	0.0798257	0.936376	NA	1.10601	-1.49117	1.72206	-0.865923	0.386532	NA	1.10601	-1.61563	1.70254	-0.94895	0.342646	NA	AL691432.1	ribosomal protein S7 (RPS7) pseudogene	---	1	1	1671990	1674397
ENSG00000215914	19	14	6	21	7	6	15	80	18	14	4	6	19.8986	17.0325	6.39833	20.2192	8.20506	8.31926	18.8384	27.2577	8.96437	17.6408	5.685	7.14493	13.8003	0.0536849	0.478337	0.112232	0.910639	0.969727	13.8003	-0.69673	0.502731	-1.38589	0.16578	0.653558	13.8003	-0.750415	0.498783	-1.50449	0.132455	NA	MMP23A	matrix metallopeptidase 23A (pseudogene) [Source:HGNC Symbol;Acc:HGNC:7170]	---	1	1	1699942	1701782
ENSG00000008128	1783	1475	1757	1682	1544	1271	1569	5798	3378	1509	1472	1446	1867.33	1794.5	1873.65	1619.46	1809.8	1762.3	1970.49	1975.5	1682.31	1901.42	2092.08	1721.93	1839.23	0.0733348	0.0815662	0.899083	0.368608	0.699297	1839.23	0.0455078	0.0816991	0.557017	0.577516	0.932796	1839.23	-0.027827	0.0815226	-0.341341	0.732847	0.878704	CDK11A	cyclin dependent kinase 11A [Source:HGNC Symbol;Acc:HGNC:1730]	728642	1	-1	1702730	1724324
ENSG00000268575	2103	1740	2060	2012	1771	1468	1798	6538	3996	1711	1621	1655	2202.46	2116.9	2196.76	1937.19	2075.88	2035.45	2258.09	2227.64	1990.09	2155.96	2303.85	1970.81	2122.59	0.0259867	0.0703634	0.369321	0.711888	0.899643	2122.59	-0.00751847	0.0705066	-0.106635	0.915079	0.993493	2122.59	-0.0335051	0.0703859	-0.476021	0.63406	0.825569	AL031282.2	novel transcript, readthrough between SLC35E2 and CDK11A	---	1	-1	1702736	1737688
ENSG00000227775	2	0	6	2	4	2	3	5	2	0	3	2	2.09459	0	6.39833	1.92564	4.68861	2.77309	3.76767	1.70361	0.996042	0	4.26375	2.38164	2.58275	0.217825	0.912084	0.238821	0.811244	NA	2.58275	-0.586219	0.984611	-0.595381	0.551589	NA	2.58275	-0.804044	0.959192	-0.838251	0.40189	NA	AL031282.1	ribosomal protein S7 (RPS7) pseudogene	---	1	1	1724512	1737251
ENSG00000215790	3938	3382	3719	4179	3316	2646	3152	11593	7583	3058	2447	3067	4124.25	4114.58	3965.9	4023.62	3886.85	3668.79	3958.57	3949.98	3776.49	3853.25	3477.8	3652.25	3871.03	-0.0683846	0.0493751	-1.385	0.166052	0.473091	3871.03	-0.135639	0.0495244	-2.73884	0.00616566	0.103272	3871.03	-0.0672546	0.0495198	-1.35814	0.17442	0.43859	SLC35E2A	solute carrier family 35 member E2A [Source:HGNC Symbol;Acc:HGNC:20863]	9906	1	-1	1724838	1745999
ENSG00000008130	2125	1551	2050	2033	1755	1572	1842	6592	4094	1915	1339	1543	2225.5	1886.96	2186.1	1957.41	2057.13	2179.65	2313.35	2246.04	2038.9	2413.01	1903.05	1837.44	2103.71	0.0915779	0.0888505	1.0307	0.302683	0.637259	2103.71	-0.0113442	0.0890315	-0.127417	0.89861	0.990311	2103.71	-0.102922	0.0888791	-1.158	0.246864	0.522286	NADK	NAD kinase [Source:HGNC Symbol;Acc:HGNC:29831]	65220	1	-1	1751232	1780457
ENSG00000078369	13610	11659	13681	15402	12360	10696	11339	40903	29626	11252	10232	11941	14253.7	14184.5	14589.3	14829.3	14487.8	14830.5	14240.5	13936.5	14754.4	14178.1	14542.2	14219.6	14420.5	-0.00969585	0.0384508	-0.252162	0.800916	0.929987	14420.5	-0.00387345	0.0384751	-0.100674	0.919809	0.993925	14420.5	0.0058224	0.0384585	0.151394	0.879665	0.948882	GNB1	G protein subunit beta 1 [Source:HGNC Symbol;Acc:HGNC:4396]	2782	1	-1	1785285	1891117
ENSG00000231050	2	3	11	5	3	2	5	13	6	1	5	3	2.09459	3.64983	11.7303	4.81409	3.51645	2.77309	6.27945	4.42938	2.98812	1.26006	7.10625	3.57246	4.51784	-0.381561	0.674678	-0.565545	0.571703	NA	4.51784	-0.640214	0.699275	-0.91554	0.359908	NA	4.51784	-0.258653	0.708961	-0.364834	0.715235	NA	AL109917.1	---	---	1	1	1891471	1892658
ENSG00000169885	76	47	54	58	60	56	49	190	122	65	47	49	79.5944	57.1807	57.585	55.8435	70.3291	77.6464	61.5386	64.7371	60.7585	81.9036	66.7988	58.3502	66.0222	0.119048	0.185176	0.642891	0.520295	0.802446	66.0222	0.0820192	0.187408	0.437651	0.661639	0.9527	66.0222	-0.0370286	0.182928	-0.202422	0.839587	0.930209	CALML6	calmodulin like 6 [Source:HGNC Symbol;Acc:HGNC:24193]	163688	1	1	1914827	1917296
ENSG00000178821	8	0	4	6	10	1	4	16	7	6	5	0	8.37836	0	4.26556	5.77691	11.7215	1.38654	5.02356	5.45154	3.48615	7.56033	7.10625	0	5.01306	0.34123	0.772893	0.441497	0.658853	NA	5.01306	-0.0907036	0.796604	-0.113863	0.909347	NA	5.01306	-0.431934	0.775598	-0.556904	0.577593	NA	TMEM52	transmembrane protein 52 [Source:HGNC Symbol;Acc:HGNC:27916]	339456	1	-1	1917590	1919273
ENSG00000142609	1	1	2	3	3	4	2	3	4	3	0	4	1.04729	1.21661	2.13278	2.88846	3.51645	5.54617	2.51178	1.02216	1.99208	3.78017	0	4.76328	2.53477	0.615087	0.934401	0.658268	0.510366	NA	2.53477	0.501339	0.950548	0.527421	0.597901	NA	2.53477	-0.113747	0.880478	-0.129188	0.897209	NA	CFAP74	cilia and flagella associated protein 74 [Source:HGNC Symbol;Acc:HGNC:29368]	85452	1	-1	1921951	2003837
ENSG00000233542	0	0	0	0	0	0	0	0	0	0	0	0	0	0	0	0	0	0	0	0	0	0	0	0	0	NA	NA	NA	NA	NA	0	NA	NA	NA	NA	NA	0	NA	NA	NA	NA	NA	AL391845.2	novel transcript	---	1	-1	2013213	2015530
ENSG00000187730	3	2	2	4	5	1	1	9	12	2	2	2	3.14188	2.43322	2.13278	3.85128	5.86076	1.38654	1.25589	3.06649	5.97625	2.52011	2.8425	2.38164	3.07078	0.026464	0.790903	0.0334605	0.973307	NA	3.07078	0.35426	0.779251	0.454616	0.649386	NA	3.07078	0.327796	0.759691	0.431486	0.666115	NA	GABRD	gamma-aminobutyric acid type A receptor delta subunit [Source:HGNC Symbol;Acc:HGNC:4084]	2563	1	1	2019298	2030758
ENSG00000226969	0	0	0	0	0	0	0	0	0	0	0	0	0	0	0	0	0	0	0	0	0	0	0	0	0	NA	NA	NA	NA	NA	0	NA	NA	NA	NA	NA	0	NA	NA	NA	NA	NA	AL391845.1	---	---	1	-1	2049203	2050070
ENSG00000067606	219	168	196	204	170	143	172	639	387	174	178	179	229.358	204.39	209.012	196.415	199.266	198.276	216.013	217.721	192.734	219.25	252.983	213.157	212.381	-0.005602	0.111942	-0.0500437	0.960088	0.98562	212.381	0.0475383	0.112406	0.422915	0.672357	0.955749	212.381	0.0531403	0.111215	0.477817	0.632781	0.824535	PRKCZ	protein kinase C zeta [Source:HGNC Symbol;Acc:HGNC:9412]	5590	1	1	2050470	2185395
ENSG00000271806	0	0	1	0	1	1	0	1	2	0	0	1	0	0	1.06639	0	1.17215	1.38654	0	0.340722	0.996042	0	0	1.19082	0.512722	1.04087	1.88905	0.551003	0.581632	NA	0.512722	0.931215	1.91531	0.486195	0.626829	NA	0.512722	-0.109656	1.83196	-0.0598573	0.952269	NA	AL590822.2	novel transcript, antisense PRKCZ	---	1	-1	2141084	2145279
ENSG00000182873	76	52	69	79	51	34	56	213	135	62	54	49	79.5944	63.2637	73.5808	76.0627	59.7797	47.1425	70.3299	72.5737	67.2328	78.1235	76.7475	58.3502	68.5651	-0.195832	0.181089	-1.08141	0.279513	0.614859	68.5651	-0.0742566	0.181213	-0.409775	0.681971	0.957439	68.5651	0.121575	0.181322	0.670494	0.502543	0.739772	PRKCZ-AS1	PRKCZ antisense RNA 1 [Source:HGNC Symbol;Acc:HGNC:40477]	100506504	1	-1	2181794	2184389
ENSG00000162585	1051	562	986	809	662	718	983	4427	1490	936	566	502	1100.71	683.735	1051.46	778.92	775.964	995.538	1234.54	1508.37	742.051	1179.41	804.428	597.792	954.41	0.321794	0.274133	1.17386	0.24045	0.573094	954.41	-0.121864	0.274508	-0.443936	0.657089	0.951152	954.41	-0.443658	0.274252	-1.6177	0.105727	0.336589	FAAP20	FA core complex associated protein 20 [Source:HGNC Symbol;Acc:HGNC:26428]	199990	1	-1	2184461	2212720
ENSG00000234396	1	2	1	2	2	1	5	4	6	0	0	2	1.04729	2.43322	1.06639	1.92564	2.3443	1.38654	6.27945	1.36289	2.98812	0	0	2.38164	1.93462	0.738823	1.03248	0.715584	0.474248	NA	1.93462	-0.0216325	1.10166	-0.0196363	0.984333	NA	1.93462	-0.760455	1.02592	-0.741245	0.458545	NA	AL590822.1	novel transcript	---	1	1	2212523	2220738
ENSG00000157933	3679	2688	3585	3793	2880	2669	3446	14440	6789	3235	2160	2364	3853	3270.25	3823	3651.97	3375.8	3700.68	4327.8	4920.02	3381.06	4076.28	3069.9	2815.1	3688.74	0.162251	0.123162	1.31738	0.187712	0.504749	3688.74	-0.129801	0.123317	-1.05259	0.292531	0.797891	3688.74	-0.292053	0.123232	-2.36995	0.0177904	0.113576	SKI	SKI proto-oncogene [Source:HGNC Symbol;Acc:HGNC:10896]	6497	1	1	2228695	2310119
ENSG00000116151	152	136	168	164	129	116	143	522	316	136	115	118	159.189	165.459	179.153	157.902	151.208	160.839	179.592	177.857	157.375	171.368	163.444	140.517	163.658	0.0291333	0.116588	0.249882	0.802679	0.930787	163.658	-0.0662965	0.118561	-0.559174	0.576043	0.932563	163.658	-0.0954298	0.116637	-0.818178	0.413256	0.672776	MORN1	MORN repeat containing 1 [Source:HGNC Symbol;Acc:HGNC:25852]	79906	1	-1	2321253	2391707
ENSG00000272161	0	0	0	0	0	0	0	1	0	0	0	0	0	0	0	0	0	0	0	0.340722	0	0	0	0	0.0283935	0.402963	3.8047	0.105912	0.915652	NA	0.0283935	0	3.81693	0	1	NA	0.0283935	-0.478162	3.80475	-0.125675	0.899989	NA	AL589739.1	novel transcript, sense intronic to MORN1	---	1	-1	2326201	2326693
ENSG00000269896	90	73	102	116	70	68	101	271	165	74	66	71	94.2565	88.8125	108.772	111.687	82.0506	94.285	126.845	92.3355	82.1734	93.2441	93.8025	84.5483	96.0677	-0.0454476	0.15797	-0.287698	0.773578	0.921532	96.0677	-0.205846	0.16124	-1.27664	0.201729	0.700691	96.0677	-0.160399	0.159854	-1.00341	0.315665	0.589522	AL513477.1	---	100129534	1	-1	2350414	2352820
ENSG00000272420	4	2	5	5	3	7	4	14	11	3	3	4	4.18918	2.43322	5.33194	4.81409	3.51645	9.7058	5.02356	4.7701	5.47823	3.78017	4.26375	4.76328	4.83915	0.381934	0.610185	0.625931	0.53136	NA	4.83915	0.150374	0.629959	0.238704	0.811335	NA	4.83915	-0.231559	0.59361	-0.390087	0.696472	NA	AL513477.2	novel transcript, sense intronic to MORN1	---	1	-1	2363061	2363628
ENSG00000157916	4426	3794	4166	4660	3751	3249	3628	12916	8732	3594	3081	3481	4635.33	4615.82	4442.58	4486.74	4396.74	4504.88	4556.37	4400.76	4348.72	4528.64	4378.87	4145.25	4453.39	-0.026328	0.0438104	-0.600954	0.547871	0.817966	4453.39	-0.0632364	0.0439262	-1.43961	0.149979	0.63342	4453.39	-0.0369084	0.0438789	-0.841142	0.400268	0.662251	RER1	retention in endoplasmic reticulum sorting receptor 1 [Source:HGNC Symbol;Acc:HGNC:30309]	11079	1	1	2391775	2405444
ENSG00000157911	610	462	538	554	482	418	560	1994	1218	575	405	388	638.85	562.074	573.717	533.402	564.977	579.575	703.299	679.399	606.589	724.532	575.606	462.039	600.338	0.134018	0.121089	1.10677	0.268392	0.603863	600.338	0.0379444	0.121537	0.312204	0.754885	0.969352	600.338	-0.0960734	0.121003	-0.793978	0.427208	0.683664	PEX10	peroxisomal biogenesis factor 10 [Source:HGNC Symbol;Acc:HGNC:8851]	5192	1	-1	2403964	2413797
ENSG00000149527	21	9	13	14	9	11	7	28	17	9	6	6	21.9932	10.9495	13.8631	13.4795	10.5494	15.252	8.79124	9.5402	8.46635	11.3405	8.5275	7.14493	11.6581	-0.498093	0.392689	-1.26842	0.204649	0.528165	11.6581	-0.781938	0.411023	-1.90242	0.0571162	0.417831	11.6581	-0.283845	0.420202	-0.675497	0.49936	NA	PLCH2	phospholipase C eta 2 [Source:HGNC Symbol;Acc:HGNC:29037]	9651	1	1	2425980	2505530
ENSG00000224387	4	1	0	0	2	3	1	3	3	1	1	1	4.18918	1.21661	0	0	2.3443	4.15963	1.25589	1.02216	1.49406	1.26006	1.42125	1.19082	1.6295	0.592205	1.12793	0.525036	0.599558	NA	1.6295	0.0185934	1.19011	0.0156232	0.987535	NA	1.6295	-0.573612	1.11576	-0.514099	0.607183	NA	AL139246.1	novel transcript	---	1	-1	2492300	2493258
ENSG00000229393	4	1	2	0	0	1	0	3	0	1	0	0	4.18918	1.21661	2.13278	0	0	1.38654	0	1.02216	0	1.26006	0	0	0.933944	-1.52328	1.51887	-1.0029	0.315909	NA	0.933944	-2.57945	1.60191	-1.61023	0.107347	NA	0.933944	-1.05617	1.72954	-0.610667	0.54142	NA	AL139246.4	novel transcript	---	1	-1	2493437	2494479
ENSG00000157881	587	414	624	570	555	437	609	1972	1039	495	383	370	614.762	503.677	665.427	548.807	650.544	605.919	764.837	671.903	517.444	623.728	544.339	440.604	595.999	0.206936	0.114283	1.81074	0.0701816	0.292781	595.999	-0.136409	0.115441	-1.18164	0.237348	0.748104	595.999	-0.343346	0.114702	-2.99336	0.00275922	0.029725	PANK4	pantothenate kinase 4 [Source:HGNC Symbol;Acc:HGNC:19366]	55229	1	-1	2508533	2526628
ENSG00000197921	0	0	0	0	0	0	1	0	1	0	0	1	0	0	0	0	0	0	1.25589	0	0.498021	0	0	1.19082	0.245394	0.669622	2.95858	0.226332	0.820943	NA	0.245394	1.25994	2.95776	0.425978	0.670124	NA	0.245394	0.590318	2.93592	0.201067	0.840646	NA	HES5	hes family bHLH transcription factor 5 [Source:HGNC Symbol;Acc:HGNC:19764]	388585	1	-1	2528745	2530245
ENSG00000272449	1	1	0	0	0	0	1	2	1	1	0	0	1.04729	1.21661	0	0	0	0	1.25589	0.681443	0.498021	1.26006	0	0	0.49661	-0.031916	1.88787	-0.0169058	0.986512	NA	0.49661	-0.194798	1.91182	-0.101891	0.918843	NA	0.49661	-0.162882	1.85831	-0.0876507	0.930154	NA	AL139246.5	novel transcript	---	1	1	2530064	2547460
ENSG00000238164	0	0	0	0	0	0	0	3	2	0	0	0	0	0	0	0	0	0	0	1.02216	0.996042	0	0	0	0.168184	1.04355	3.7958	0.274922	0.783376	NA	0.168184	1.0243	3.80349	0.269306	0.787694	NA	0.168184	-0.0192449	3.78234	-0.00508809	0.99594	NA	TNFRSF14-AS1	TNFRSF14 antisense RNA 1 [Source:HGNC Symbol;Acc:HGNC:26966]	---	1	-1	2549920	2557031
ENSG00000157873	31	20	30	28	13	24	13	99	41	25	14	4	32.4661	24.3322	31.9917	26.9589	15.238	33.277	16.3266	33.7314	20.4189	31.5014	19.8975	4.76328	24.2419	-0.200316	0.375035	-0.534125	0.593255	0.844073	24.2419	-0.596776	0.385649	-1.54746	0.121752	0.586402	24.2419	-0.39646	0.387023	-1.02438	0.305655	0.580733	TNFRSF14	TNF receptor superfamily member 14 [Source:HGNC Symbol;Acc:HGNC:11912]	8764	1	1	2555639	2565382
ENSG00000225931	0	0	0	0	0	0	0	0	1	0	0	0	0	0	0	0	0	0	0	0	0.498021	0	0	0	0.0415017	0	3.81693	0	1	NA	0.0415017	0.598292	3.81124	0.156981	0.87526	NA	0.0415017	0.826204	3.8113	0.216778	0.828382	NA	AL139246.2	novel transcript	---	1	1	2566410	2569888
ENSG00000228037	0	0	0	0	0	0	0	0	0	0	0	0	0	0	0	0	0	0	0	0	0	0	0	0	0	NA	NA	NA	NA	NA	0	NA	NA	NA	NA	NA	0	NA	NA	NA	NA	NA	AL139246.3	---	---	1	1	2581560	2584533
ENSG00000157870	904	696	862	925	792	647	832	2830	1801	822	626	628	946.754	846.761	919.227	890.607	928.344	897.094	1044.9	964.242	896.935	1035.77	889.703	747.836	917.347	0.0898201	0.0909819	0.987231	0.323529	0.657871	917.347	-0.0140669	0.091396	-0.153911	0.87768	0.988332	917.347	-0.103887	0.0910221	-1.14134	0.25373	0.528732	PRXL2B	peroxiredoxin like 2B [Source:HGNC Symbol;Acc:HGNC:28390]	127281	1	1	2586491	2591469
ENSG00000142606	7	4	6	6	4	5	4	19	11	3	5	3	7.33106	4.86644	6.39833	5.77691	4.68861	6.93272	5.02356	6.47371	5.47823	3.78017	7.10625	3.57246	5.61904	-0.0562831	0.540998	-0.104036	0.917141	NA	5.61904	-0.287539	0.562133	-0.511513	0.608992	NA	5.61904	-0.231256	0.552617	-0.418474	0.675601	NA	MMEL1	membrane metalloendopeptidase like 1 [Source:HGNC Symbol;Acc:HGNC:14668]	79258	1	-1	2590639	2632990
ENSG00000237058	0	0	0	0	0	0	0	0	0	0	0	0	0	0	0	0	0	0	0	0	0	0	0	0	0	NA	NA	NA	NA	NA	0	NA	NA	NA	NA	NA	0	NA	NA	NA	NA	NA	AL831784.1	novel transcript	---	1	1	2632568	2636620
ENSG00000215912	73	63	68	72	55	43	57	237	137	51	48	50	76.4525	76.6464	72.5145	69.323	64.4683	59.6214	71.5858	80.751	68.2288	64.2628	68.22	59.5411	69.3013	-0.053813	0.168424	-0.319509	0.749341	0.913177	69.3013	-0.1719	0.172115	-0.998752	0.317915	0.815182	69.3013	-0.118087	0.169979	-0.694716	0.487233	0.728844	TTC34	tetratricopeptide repeat domain 34 [Source:HGNC Symbol;Acc:HGNC:34297]	100287898	1	-1	2635976	2801717
ENSG00000285945	0	0	0	0	0	0	0	1	0	0	0	0	0	0	0	0	0	0	0	0.340722	0	0	0	0	0.0283935	0.402963	3.8047	0.105912	0.915652	NA	0.0283935	0	3.81693	0	1	NA	0.0283935	-0.478162	3.80475	-0.125675	0.899989	NA	AC242022.2	novel transcript, antisense to TTC34	---	1	1	2768091	2784733
ENSG00000283259	1	1	1	1	0	0	0	3	3	1	1	1	1.04729	1.21661	1.06639	0.962819	0	0	0	1.02216	1.49406	1.26006	1.42125	1.19082	0.890122	-1.17117	1.46082	-0.801722	0.422714	NA	0.890122	0.342992	1.31929	0.259983	0.794877	NA	0.890122	1.51416	1.41653	1.06892	0.285104	NA	AC242022.1	novel transcript, antisense to TTC34	---	1	1	2773603	2776473
ENSG00000233234	0	0	0	0	0	0	0	0	0	0	0	0	0	0	0	0	0	0	0	0	0	0	0	0	0	NA	NA	NA	NA	NA	0	NA	NA	NA	NA	NA	0	NA	NA	NA	NA	NA	AL592464.2	novel transcript	---	1	-1	2811850	2812692
ENSG00000231630	0	0	0	0	0	0	0	0	0	0	0	0	0	0	0	0	0	0	0	0	0	0	0	0	0	NA	NA	NA	NA	NA	0	NA	NA	NA	NA	NA	0	NA	NA	NA	NA	NA	AL592464.1	novel transcript	---	1	-1	2814432	2814998
ENSG00000284745	0	0	0	0	0	0	0	0	0	0	0	0	0	0	0	0	0	0	0	0	0	0	0	0	0	NA	NA	NA	NA	NA	0	NA	NA	NA	NA	NA	0	NA	NA	NA	NA	NA	AL589702.1	novel transcript	---	1	-1	2960658	2968707
ENSG00000169717	0	0	0	0	0	0	0	0	0	0	0	0	0	0	0	0	0	0	0	0	0	0	0	0	0	NA	NA	NA	NA	NA	0	NA	NA	NA	NA	NA	0	NA	NA	NA	NA	NA	ACTRT2	actin related protein T2 [Source:HGNC Symbol;Acc:HGNC:24026]	140625	1	1	3021483	3022903
ENSG00000177133	145	88	143	135	91	77	91	411	195	104	97	87	151.858	107.062	152.494	129.981	106.666	106.764	114.286	140.037	97.1141	131.046	137.861	103.601	123.231	-0.189652	0.164909	-1.15004	0.250127	0.583815	123.231	-0.228948	0.166227	-1.37732	0.168413	0.657999	123.231	-0.0392956	0.166736	-0.235676	0.813684	0.918754	LINC00982	long intergenic non-protein coding RNA 982 [Source:HGNC Symbol;Acc:HGNC:48664]	440556	1	-1	3059615	3068437
ENSG00000142611	661	466	612	623	487	454	535	2274	1221	623	456	464	692.262	566.94	652.63	599.836	570.838	629.491	671.902	774.801	608.083	785.015	648.09	552.541	646.036	0.0817147	0.118267	0.690934	0.489607	0.785383	646.036	0.0434252	0.118557	0.366281	0.714155	0.964187	646.036	-0.0382895	0.118174	-0.324009	0.745931	0.885502	PRDM16	PR/SET domain 16 [Source:HGNC Symbol;Acc:HGNC:14000]	63976	1	1	3069168	3438621
ENSG00000283572	0	0	0	0	0	0	0	0	0	0	0	0	0	0	0	0	0	0	0	0	0	0	0	0	0	NA	NA	NA	NA	NA	0	NA	NA	NA	NA	NA	0	NA	NA	NA	NA	NA	MIR4251	microRNA 4251 [Source:HGNC Symbol;Acc:HGNC:38370]	100422968	1	1	3127975	3128035
ENSG00000226286	0	0	0	1	0	0	0	0	0	0	0	0	0	0	0	0.962819	0	0	0	0	0	0	0	0	0.0802349	-0.949234	3.81693	-0.24869	0.8036	NA	0.0802349	-0.796521	3.81693	-0.208681	0.834697	NA	0.0802349	0	3.81698	0	1	NA	AL008733.1	novel transcript	---	1	-1	3132927	3133709
ENSG00000279839	1	1	0	1	0	2	0	2	2	1	1	1	1.04729	1.21661	0	0.962819	0	2.77309	0	0.681443	0.996042	1.26006	1.42125	1.19082	0.962452	-0.0129997	1.43854	-0.00903675	0.99279	NA	0.962452	0.56648	1.38791	0.408152	0.683162	NA	0.962452	0.579479	1.34955	0.429388	0.667641	NA	AL512383.1	TEC	---	1	1	3205988	3208664
ENSG00000272235	0	0	1	2	0	0	0	0	0	0	0	0	0	0	1.06639	1.92564	0	0	0	0	0	0	0	0	0.249336	-2.16804	3.35672	-0.645882	0.518356	NA	0.249336	-2.01533	3.35672	-0.600387	0.548248	NA	0.249336	0	3.40138	0	1	NA	AL590438.1	novel transcript	---	1	-1	3306636	3310096
ENSG00000130762	2	1	3	3	1	2	1	6	3	0	0	0	2.09459	1.21661	3.19917	2.88846	1.17215	2.77309	1.25589	2.04433	1.49406	0	0	0	1.51153	-0.375091	1.02184	-0.367075	0.713563	NA	1.51153	-1.98608	1.25943	-1.57697	0.114802	NA	1.51153	-1.61099	1.27135	-1.26716	0.2051	NA	ARHGEF16	Rho guanine nucleotide exchange factor 16 [Source:HGNC Symbol;Acc:HGNC:15515]	27237	1	1	3454426	3481113
ENSG00000272088	0	0	0	0	0	0	0	0	0	0	0	0	0	0	0	0	0	0	0	0	0	0	0	0	0	NA	NA	NA	NA	NA	0	NA	NA	NA	NA	NA	0	NA	NA	NA	NA	NA	AL512413.1	novel transcript	---	1	1	3487246	3487627
ENSG00000162591	1102	515	1074	893	684	809	1144	4795	1395	1047	535	480	1154.12	626.554	1145.3	859.797	801.752	1121.71	1436.74	1633.76	694.739	1319.28	760.369	571.594	1010.48	0.400173	0.329379	1.21493	0.224392	0.553299	1010.48	-0.178889	0.329753	-0.542494	0.587478	0.934536	1010.48	-0.579062	0.329514	-1.75732	0.0788629	0.284968	MEGF6	multiple EGF like domains 6 [Source:HGNC Symbol;Acc:HGNC:3232]	1953	1	-1	3489920	3611495
ENSG00000207776	0	0	0	0	0	0	0	0	0	0	0	0	0	0	0	0	0	0	0	0	0	0	0	0	0	NA	NA	NA	NA	NA	0	NA	NA	NA	NA	NA	0	NA	NA	NA	NA	NA	MIR551A	microRNA 551a [Source:HGNC Symbol;Acc:HGNC:32806]	693135	1	-1	3560695	3560790
ENSG00000238260	14	14	15	15	14	15	13	32	25	17	13	14	14.6621	17.0325	15.9958	14.4423	16.4101	20.7982	16.3266	10.9031	12.4505	21.4209	18.4763	16.6715	16.2992	-0.0253873	0.35541	-0.0714311	0.943055	0.980422	16.2992	0.105716	0.355707	0.297199	0.766315	0.970054	16.2992	0.131103	0.349559	0.375053	0.707621	NA	AL513320.1	novel transcript	---	1	-1	3623190	3624743
ENSG00000158109	2152	1833	2104	2400	1870	1615	1802	6285	5055	2055	1675	1953	2253.78	2230.05	2243.68	2310.77	2191.92	2239.27	2263.12	2141.43	2517.49	2589.41	2380.59	2325.67	2307.27	-0.0350459	0.0516641	-0.678341	0.497556	0.789418	2307.27	0.119699	0.0515629	2.32142	0.0202643	0.226413	2307.27	0.154745	0.0514726	3.00635	0.00264402	0.0287615	TPRG1L	tumor protein p63 regulated 1 like [Source:HGNC Symbol;Acc:HGNC:27007]	127262	1	1	3625002	3630127
ENSG00000116213	777	629	787	751	699	600	709	2393	1459	660	549	641	813.748	765.248	839.248	723.077	819.334	831.926	890.427	815.347	726.612	831.637	780.266	763.316	800.015	0.0936072	0.072915	1.28379	0.199217	0.520031	800.015	-0.0228356	0.0735643	-0.310417	0.756244	0.969375	800.015	-0.116443	0.0729355	-1.59652	0.110373	0.345048	WRAP73	WD repeat containing, antisense to TP73 [Source:HGNC Symbol;Acc:HGNC:12759]	49856	1	-1	3630767	3652761
ENSG00000078900	1	2	0	0	1	0	3	5	1	0	0	0	1.04729	2.43322	0	0	1.17215	0	3.76767	1.70361	0.498021	0	0	0	0.885164	1.00702	1.52019	0.662433	0.507694	NA	0.885164	-1.46624	1.73163	-0.846741	0.397139	NA	0.885164	-2.47326	1.62321	-1.52369	0.127587	NA	TP73	tumor protein p73 [Source:HGNC Symbol;Acc:HGNC:12003]	7161	1	1	3652520	3736201
ENSG00000227589	0	0	0	0	0	0	0	0	0	0	0	0	0	0	0	0	0	0	0	0	0	0	0	0	0	NA	NA	NA	NA	NA	0	NA	NA	NA	NA	NA	0	NA	NA	NA	NA	NA	AL136528.1	novel transcript	---	1	-1	3658938	3668772
ENSG00000235131	0	0	0	0	0	0	0	0	0	0	0	0	0	0	0	0	0	0	0	0	0	0	0	0	0	NA	NA	NA	NA	NA	0	NA	NA	NA	NA	NA	0	NA	NA	NA	NA	NA	AL136528.2	novel transcript	---	1	-1	3712200	3714298
ENSG00000227372	1765	1506	1632	1746	1425	1226	1385	5238	3206	1527	1171	1278	1848.48	1832.21	1740.35	1681.08	1670.32	1699.9	1739.41	1784.7	1596.65	1924.11	1664.28	1521.87	1725.28	-0.041135	0.0737885	-0.557472	0.577205	0.83544	1725.28	-0.0839959	0.0739744	-1.13547	0.256178	0.765942	1725.28	-0.0428608	0.0739276	-0.579768	0.562071	0.782955	TP73-AS1	TP73 antisense RNA 1 [Source:HGNC Symbol;Acc:HGNC:29052]	57212	1	-1	3735511	3747373
ENSG00000276189	0	0	0	0	0	0	0	0	0	0	0	0	0	0	0	0	0	0	0	0	0	0	0	0	0	NA	NA	NA	NA	NA	0	NA	NA	NA	NA	NA	0	NA	NA	NA	NA	NA	RF02197	---	---	1	1	3736943	3737103
ENSG00000162592	0	0	0	1	0	0	1	0	2	0	0	0	0	0	0	0.962819	0	0	1.25589	0	0.996042	0	0	0	0.267896	-0.0526034	2.93688	-0.0179113	0.98571	NA	0.267896	0.319364	2.94053	0.108608	0.913514	NA	0.267896	0.371967	2.91855	0.127449	0.898585	NA	CCDC27	coiled-coil domain containing 27 [Source:HGNC Symbol;Acc:HGNC:26546]	148870	1	1	3746460	3771645
ENSG00000235169	16	11	14	13	10	12	9	89	16	20	5	5	16.7567	13.3827	14.9294	12.5166	11.7215	16.6385	11.303	30.3242	7.96833	25.2011	7.10625	5.95411	14.4835	0.354248	0.462136	0.766544	0.443353	0.7557	14.4835	-0.352039	0.483341	-0.728344	0.466403	0.897495	14.4835	-0.706286	0.472027	-1.49628	0.13458	NA	SMIM1	small integral membrane protein 1 (Vel blood group) [Source:HGNC Symbol;Acc:HGNC:44204]	388588	1	1	3772761	3775982
ENSG00000130764	1582	1176	1534	1607	1243	1155	1362	5016	3051	1431	1007	1095	1656.82	1430.73	1635.84	1547.25	1456.98	1601.46	1710.52	1709.06	1519.46	1803.14	1431.2	1303.95	1567.2	0.0477698	0.0953403	0.501045	0.61634	0.856582	1567.2	-0.0501192	0.095563	-0.524463	0.599957	0.937636	1567.2	-0.097889	0.0954247	-1.02582	0.304975	0.580212	LRRC47	leucine rich repeat containing 47 [Source:HGNC Symbol;Acc:HGNC:29207]	57470	1	-1	3778558	3796504
ENSG00000266075	0	4	1	9	1	3	0	2	4	0	2	1	0	4.86644	1.06639	8.66537	1.17215	4.15963	0	0.681443	1.99208	0	2.8425	1.19082	2.21974	-1.44295	1.13347	-1.27304	0.203005	NA	2.21974	-1.25582	1.12792	-1.11339	0.265539	NA	2.21974	0.187127	1.21672	0.153796	0.87777	NA	RN7SL574P	RNA, 7SL, cytoplasmic 574, pseudogene [Source:HGNC Symbol;Acc:HGNC:46590]	---	1	1	3782815	3783111
ENSG00000272153	9	10	4	1	7	3	3	12	7	1	5	2	9.42565	12.1661	4.26556	0.962819	8.20506	4.15963	3.76767	4.08866	3.48615	1.26006	7.10625	2.38164	5.10627	-0.405859	0.678029	-0.598586	0.549449	NA	5.10627	-0.917207	0.715518	-1.28188	0.199886	NA	5.10627	-0.511348	0.725922	-0.704412	0.481177	NA	AL365330.1	novel transcript, antisense to LRRC47	---	1	1	3785008	3785538
ENSG00000116198	1219	963	1146	1363	1065	933	967	3809	2531	992	909	1101	1276.65	1171.6	1222.08	1312.32	1248.34	1293.64	1214.45	1297.81	1260.49	1249.98	1291.92	1311.09	1262.53	0.0214337	0.0578632	0.37042	0.71107	0.899352	1262.53	0.0350565	0.0580661	0.603733	0.546021	0.92334	1262.53	0.0136228	0.0577299	0.235974	0.813453	0.918754	CEP104	centrosomal protein 104 [Source:HGNC Symbol;Acc:HGNC:24866]	9731	1	-1	3812081	3857214
ENSG00000169598	342	259	268	310	250	242	273	934	642	268	231	240	358.175	315.102	285.792	298.474	293.038	335.544	342.858	318.234	319.729	337.695	328.309	285.797	318.229	0.0337578	0.0986396	0.342234	0.732175	0.906872	318.229	0.0156611	0.0993405	0.157651	0.874732	0.98726	318.229	-0.0180967	0.0983399	-0.184022	0.853996	0.936634	DFFB	DNA fragmentation factor subunit beta [Source:HGNC Symbol;Acc:HGNC:2773]	1677	1	1	3857267	3885429
ENSG00000198912	937	800	896	975	805	662	785	2711	1861	765	605	796	981.315	973.288	955.485	938.748	943.582	917.892	985.874	923.696	926.817	963.943	859.856	947.894	943.199	-0.0310763	0.0603403	-0.515018	0.60654	0.851511	943.199	-0.0556252	0.0607431	-0.915745	0.359801	0.844889	943.199	-0.0245489	0.0604351	-0.406202	0.684594	0.852999	C1orf174	chromosome 1 open reading frame 174 [Source:HGNC Symbol;Acc:HGNC:27915]	339448	1	-1	3889125	3900293
ENSG00000236423	8	7	9	12	7	6	4	15	15	5	9	3	8.37836	8.51627	9.5975	11.5538	8.20506	8.31926	5.02356	5.11082	7.47031	6.30028	12.7913	3.57246	7.90325	-0.585694	0.488744	-1.19837	0.230775	0.561496	7.90325	-0.366631	0.485606	-0.754996	0.450252	NA	7.90325	0.219064	0.501495	0.436822	0.662241	NA	LINC01134	long intergenic non-protein coding RNA 1134 [Source:HGNC Symbol;Acc:HGNC:49449]	100133612	1	1	3900372	3917225
ENSG00000233304	0	0	0	0	0	0	0	0	0	0	0	0	0	0	0	0	0	0	0	0	0	0	0	0	0	NA	NA	NA	NA	NA	0	NA	NA	NA	NA	NA	0	NA	NA	NA	NA	NA	LINC01346	long intergenic non-protein coding RNA 1346 [Source:HGNC Symbol;Acc:HGNC:50563]	---	1	1	3940565	3955262
ENSG00000226374	0	0	0	0	0	0	0	0	0	0	0	0	0	0	0	0	0	0	0	0	0	0	0	0	0	NA	NA	NA	NA	NA	0	NA	NA	NA	NA	NA	0	NA	NA	NA	NA	NA	LINC01345	long intergenic non-protein coding RNA 1345 [Source:HGNC Symbol;Acc:HGNC:50564]	105376672	1	-1	3944547	3948980
ENSG00000284668	0	0	0	0	0	0	0	0	0	0	0	0	0	0	0	0	0	0	0	0	0	0	0	0	0	NA	NA	NA	NA	NA	0	NA	NA	NA	NA	NA	0	NA	NA	NA	NA	NA	AL805961.1	---	105376673	1	1	3976133	4012699
ENSG00000284703	5	8	3	1	4	2	3	14	12	5	3	4	5.23647	9.73288	3.19917	0.962819	4.68861	2.77309	3.76767	4.7701	5.97625	6.30028	4.26375	4.76328	4.70286	-0.161496	0.659551	-0.244857	0.806567	NA	4.70286	0.220741	0.646688	0.341341	0.732847	NA	4.70286	0.382237	0.643047	0.594415	0.552234	NA	AL805961.2	novel transcript	---	1	-1	4012921	4019508
ENSG00000229280	0	0	0	0	0	0	0	0	0	0	0	0	0	0	0	0	0	0	0	0	0	0	0	0	0	NA	NA	NA	NA	NA	0	NA	NA	NA	NA	NA	0	NA	NA	NA	NA	NA	EEF1DP6	eukaryotic translation elongation factor 1 delta pseudogene 6 [Source:HGNC Symbol;Acc:HGNC:51456]	---	1	-1	4175528	4175899
ENSG00000235054	0	0	0	0	0	0	0	0	0	0	0	0	0	0	0	0	0	0	0	0	0	0	0	0	0	NA	NA	NA	NA	NA	0	NA	NA	NA	NA	NA	0	NA	NA	NA	NA	NA	LINC01777	long intergenic non-protein coding RNA 1777 [Source:HGNC Symbol;Acc:HGNC:52567]	284661	1	1	4412027	4424689
ENSG00000284694	0	0	0	0	0	0	0	0	0	0	0	0	0	0	0	0	0	0	0	0	0	0	0	0	0	NA	NA	NA	NA	NA	0	NA	NA	NA	NA	NA	0	NA	NA	NA	NA	NA	AL355602.1	novel transcript	---	1	-1	4479131	4484375
ENSG00000227169	0	0	0	0	0	0	0	0	0	0	0	0	0	0	0	0	0	0	0	0	0	0	0	0	0	NA	NA	NA	NA	NA	0	NA	NA	NA	NA	NA	0	NA	NA	NA	NA	NA	Z98747.1	novel transcript	---	1	-1	4551735	4552145
ENSG00000232596	0	0	0	0	0	0	0	0	0	0	0	0	0	0	0	0	0	0	0	0	0	0	0	0	0	NA	NA	NA	NA	NA	0	NA	NA	NA	NA	NA	0	NA	NA	NA	NA	NA	LINC01646	long intergenic non-protein coding RNA 1646 [Source:HGNC Symbol;Acc:HGNC:52433]	---	1	1	4571481	4594009
ENSG00000196581	1	0	0	0	0	0	0	0	1	0	0	0	1.04729	0	0	0	0	0	0	0	0.498021	0	0	0	0.128776	-0.949239	3.81693	-0.248692	0.803599	NA	0.128776	-0.123035	3.81124	-0.0322822	0.974247	NA	0.128776	0.826203	3.81129	0.216778	0.828382	NA	AJAP1	adherens junctions associated protein 1 [Source:HGNC Symbol;Acc:HGNC:30801]	55966	1	1	4654732	4792534
ENSG00000284739	0	0	0	0	0	0	0	0	0	0	0	0	0	0	0	0	0	0	0	0	0	0	0	0	0	NA	NA	NA	NA	NA	0	NA	NA	NA	NA	NA	0	NA	NA	NA	NA	NA	BX005132.2	novel transcript	---	1	-1	4963954	4973298
ENSG00000284674	0	0	0	0	0	0	0	0	0	0	0	0	0	0	0	0	0	0	0	0	0	0	0	0	0	NA	NA	NA	NA	NA	0	NA	NA	NA	NA	NA	0	NA	NA	NA	NA	NA	BX005132.1	---	105376680	1	1	4973381	4981568
ENSG00000231510	0	0	0	0	0	0	0	0	0	0	0	0	0	0	0	0	0	0	0	0	0	0	0	0	0	NA	NA	NA	NA	NA	0	NA	NA	NA	NA	NA	0	NA	NA	NA	NA	NA	AL691497.1	novel transcript	---	1	-1	5086459	5090899
ENSG00000284616	0	0	0	0	0	0	0	0	0	0	0	0	0	0	0	0	0	0	0	0	0	0	0	0	0	NA	NA	NA	NA	NA	0	NA	NA	NA	NA	NA	0	NA	NA	NA	NA	NA	AL139823.1	novel transcript	---	1	-1	5301928	5307394
ENSG00000284692	0	0	0	0	0	0	0	0	0	0	0	0	0	0	0	0	0	0	0	0	0	0	0	0	0	NA	NA	NA	NA	NA	0	NA	NA	NA	NA	NA	0	NA	NA	NA	NA	NA	Z98259.3	---	---	1	-1	5478736	5493057
ENSG00000284666	0	0	0	0	0	0	0	0	0	0	0	0	0	0	0	0	0	0	0	0	0	0	0	0	0	NA	NA	NA	NA	NA	0	NA	NA	NA	NA	NA	0	NA	NA	NA	NA	NA	Z98259.2	novel transcript	---	1	-1	5480787	5482028
ENSG00000260972	0	0	0	0	0	0	0	0	0	0	0	0	0	0	0	0	0	0	0	0	0	0	0	0	0	NA	NA	NA	NA	NA	0	NA	NA	NA	NA	NA	0	NA	NA	NA	NA	NA	Z98259.1	novel transcript	---	1	1	5492978	5494674
ENSG00000283356	0	0	0	0	0	0	0	0	0	0	0	0	0	0	0	0	0	0	0	0	0	0	0	0	0	NA	NA	NA	NA	NA	0	NA	NA	NA	NA	NA	0	NA	NA	NA	NA	NA	Z97988.1	mitochondrially encoded cytochrome c oxidase III (MT-CO3) pseudogene	---	1	1	5554747	5554881
ENSG00000236948	0	0	0	0	0	0	0	0	0	0	0	0	0	0	0	0	0	0	0	0	0	0	0	0	0	NA	NA	NA	NA	NA	0	NA	NA	NA	NA	NA	0	NA	NA	NA	NA	NA	AL365255.1	novel transcript	---	1	-1	5561709	5668295
ENSG00000264341	0	0	0	0	0	0	0	0	0	0	0	0	0	0	0	0	0	0	0	0	0	0	0	0	0	NA	NA	NA	NA	NA	0	NA	NA	NA	NA	NA	0	NA	NA	NA	NA	NA	MIR4417	microRNA 4417 [Source:HGNC Symbol;Acc:HGNC:41535]	---	1	1	5564071	5564143
ENSG00000264101	0	0	0	0	0	0	0	0	0	0	0	0	0	0	0	0	0	0	0	0	0	0	0	0	0	NA	NA	NA	NA	NA	0	NA	NA	NA	NA	NA	0	NA	NA	NA	NA	NA	MIR4689	microRNA 4689 [Source:HGNC Symbol;Acc:HGNC:41895]	100616421	1	-1	5862672	5862741
ENSG00000131697	464	365	478	480	446	341	432	1560	869	420	327	301	485.945	444.063	509.734	462.153	522.78	472.811	542.545	531.526	432.78	529.223	464.749	358.437	479.729	0.124031	0.104029	1.19227	0.233154	0.564764	479.729	-0.0951974	0.105155	-0.905307	0.365303	0.849723	479.729	-0.219229	0.104373	-2.10044	0.0356901	0.178409	NPHP4	nephrocystin 4 [Source:HGNC Symbol;Acc:HGNC:19104]	261734	1	-1	5862811	5992473
ENSG00000069424	264	231	305	278	272	220	247	931	503	230	197	204	276.486	281.037	325.249	267.664	318.825	305.04	310.205	317.212	250.504	289.813	279.986	242.928	288.746	0.124434	0.0964919	1.28958	0.197198	0.516988	288.746	-0.12221	0.0987215	-1.23792	0.215745	0.717728	288.746	-0.246643	0.097028	-2.54198	0.0110227	0.0821406	KCNAB2	potassium voltage-gated channel subfamily A regulatory beta subunit 2 [Source:HGNC Symbol;Acc:HGNC:6229]	8514	1	1	5991466	6101193
ENSG00000116254	33	22	19	25	37	23	41	88	53	23	22	29	34.5607	26.7654	20.2614	24.0705	43.3696	31.8905	51.4915	29.9835	26.3951	28.9813	31.2675	34.5338	31.9642	0.53392	0.268748	1.9867	0.0469562	0.224036	31.9642	0.179316	0.277597	0.645956	0.518308	0.913203	31.9642	-0.354604	0.262645	-1.35013	0.176976	0.442116	CHD5	chromodomain helicase DNA binding protein 5 [Source:HGNC Symbol;Acc:HGNC:16816]	26038	1	-1	6101793	6180123
ENSG00000285629	4677	4917	4638	4697	4057	2790	3875	12706	10166	4057	4429	4656	4898.2	5982.07	4945.91	4522.36	4755.42	3868.46	4866.58	4329.21	5062.88	5112.05	6294.72	5544.46	5015.19	-0.191207	0.101312	-1.8873	0.0591194	0.260418	5015.19	0.113221	0.101224	1.11852	0.263346	0.772426	5015.19	0.304428	0.101279	3.00583	0.00264856	0.0287922	AL031847.2	novel transcript	---	1	-1	6159430	6197757
ENSG00000116251	13925	13325	13683	16252	11835	9978	11378	40042	30586	12218	10718	13436	14583.6	16211.3	14591.4	15647.7	13872.4	13834.9	14289.5	13643.2	15232.5	15395.4	15233	15999.9	14877.9	-0.133614	0.0478801	-2.79059	0.00526119	0.0426842	14877.9	0.0194164	0.047859	0.4057	0.684963	0.957996	14877.9	0.15303	0.0478806	3.19608	0.00139307	0.0177575	RPL22	ribosomal protein L22 [Source:HGNC Symbol;Acc:HGNC:10315]	6146	1	-1	6185020	6209389
ENSG00000226944	14	7	12	11	5	9	15	49	15	17	10	5	14.6621	8.51627	12.7967	10.591	5.86076	12.4789	18.8384	16.6954	7.47031	21.4209	14.2125	5.95411	12.4581	0.236612	0.455834	0.519075	0.603708	0.849981	12.4581	0.00966942	0.46595	0.020752	0.983443	0.998658	12.4581	-0.226943	0.453744	-0.500156	0.616965	NA	AL031847.1	---	102724450	1	-1	6204840	6205780
ENSG00000158286	315	259	290	290	255	203	266	948	572	229	202	250	329.898	315.102	309.253	279.217	298.899	281.468	334.067	323.004	284.868	288.553	287.093	297.705	302.427	0.0142847	0.0920252	0.155226	0.876643	0.956766	302.427	-0.0908616	0.0934082	-0.972737	0.330684	0.823778	302.427	-0.105146	0.0923143	-1.139	0.254701	0.52969	RNF207	ring finger protein 207 [Source:HGNC Symbol;Acc:HGNC:32947]	388591	1	1	6205475	6221299
ENSG00000116237	3834	3409	3707	4445	3403	3047	3293	11639	8472	3069	2845	3391	4015.33	4147.42	3953.1	4279.73	3988.83	4224.8	4135.65	3965.66	4219.23	3867.11	4043.46	4038.07	4073.2	-0.00844684	0.0494489	-0.17082	0.864366	0.951991	4073.2	-0.0189562	0.0495347	-0.382685	0.701953	0.961649	4073.2	-0.0105093	0.0494757	-0.212414	0.831784	0.926343	ICMT	isoprenylcysteine carboxyl methyltransferase [Source:HGNC Symbol;Acc:HGNC:5350]	23463	1	-1	6221193	6235972
ENSG00000225077	2	0	2	3	1	2	0	2	3	0	1	1	2.09459	0	2.13278	2.88846	1.17215	2.77309	0	0.681443	1.49406	0	1.42125	1.19082	1.32072	-0.799708	1.18564	-0.674497	0.499995	NA	1.32072	-0.745028	1.19866	-0.621549	0.534238	NA	1.32072	0.0546803	1.25739	0.0434871	0.965313	NA	LINC00337	long intergenic non-protein coding RNA 337 [Source:HGNC Symbol;Acc:HGNC:28620]	---	1	1	6234692	6239444
ENSG00000173673	0	0	0	0	0	0	0	0	0	0	0	0	0	0	0	0	0	0	0	0	0	0	0	0	0	NA	NA	NA	NA	NA	0	NA	NA	NA	NA	NA	0	NA	NA	NA	NA	NA	HES3	hes family bHLH transcription factor 3 [Source:HGNC Symbol;Acc:HGNC:26226]	390992	1	1	6244192	6245578
ENSG00000158292	606	489	622	567	415	393	526	1862	1070	546	383	400	634.661	594.922	663.294	545.918	486.443	544.912	660.599	634.423	532.882	687.99	544.339	476.328	583.893	-0.0641674	0.12089	-0.530791	0.595564	0.845663	583.893	-0.123446	0.121274	-1.01791	0.30872	0.809053	583.893	-0.0592788	0.121243	-0.488926	0.624894	0.819647	GPR153	G protein-coupled receptor 153 [Source:HGNC Symbol;Acc:HGNC:23618]	387509	1	-1	6247346	6260975
ENSG00000097021	867	586	780	763	673	589	741	2650	1518	743	529	539	908.005	712.933	831.783	734.631	788.858	816.674	930.615	902.912	755.996	936.221	751.841	641.853	809.36	0.110946	0.111953	0.991	0.321685	0.656673	809.36	-0.0479371	0.112445	-0.426315	0.669878	0.955216	809.36	-0.158883	0.112078	-1.41761	0.156305	0.415772	ACOT7	acyl-CoA thioesterase 7 [Source:HGNC Symbol;Acc:HGNC:24157]	11332	1	-1	6264269	6394391
ENSG00000271746	3	2	1	0	6	1	3	8	2	2	2	0	3.14188	2.43322	1.06639	0	7.03291	1.38654	3.76767	2.72577	0.996042	2.52011	2.8425	0	2.32609	1.17552	0.962468	1.22136	0.221948	NA	2.32609	-0.144137	1.06983	-0.134729	0.892826	NA	2.32609	-1.31966	0.968734	-1.36225	0.173118	NA	AL031848.2	novel transcript, antisense to ACOT7	---	1	1	6393555	6394391
ENSG00000069812	19	8	14	18	8	9	7	38	25	18	9	12	19.8986	9.73288	14.9294	17.3307	9.37721	12.4789	8.79124	12.9474	12.4505	22.681	12.7913	14.2899	13.9749	-0.474846	0.380785	-1.24702	0.212391	0.537958	13.9749	-0.0351812	0.370945	-0.0948421	0.92444	0.994293	13.9749	0.439665	0.379725	1.15785	0.246925	NA	HES2	hes family bHLH transcription factor 2 [Source:HGNC Symbol;Acc:HGNC:16005]	54626	1	-1	6412418	6424670
ENSG00000187017	3	0	2	1	1	0	3	6	3	0	0	0	3.14188	0	2.13278	0.962819	1.17215	0	3.76767	2.04433	1.49406	0	0	0	1.22631	0.181471	1.27314	0.142538	0.886655	NA	1.22631	-1.4718	1.47508	-0.997776	0.318388	NA	1.22631	-1.65327	1.45044	-1.13984	0.254355	NA	ESPN	espin [Source:HGNC Symbol;Acc:HGNC:13281]	83715	1	1	6424776	6461367
ENSG00000265392	0	0	0	0	0	0	0	0	0	0	0	0	0	0	0	0	0	0	0	0	0	0	0	0	0	NA	NA	NA	NA	NA	0	NA	NA	NA	NA	NA	0	NA	NA	NA	NA	NA	MIR4252	microRNA 4252 [Source:HGNC Symbol;Acc:HGNC:38384]	100422975	1	-1	6429834	6429896
ENSG00000231868	0	0	0	0	0	0	0	0	0	0	0	0	0	0	0	0	0	0	0	0	0	0	0	0	0	NA	NA	NA	NA	NA	0	NA	NA	NA	NA	NA	0	NA	NA	NA	NA	NA	AL031848.1	novel transcript, antisense to ESPN	---	1	-1	6443034	6447006
ENSG00000215788	817	610	677	736	578	478	590	2171	1189	625	484	488	855.64	742.132	721.945	708.635	677.504	662.768	740.976	739.706	592.147	787.535	687.885	581.121	708.166	-0.0996317	0.101826	-0.978451	0.327851	0.66186	708.166	-0.198562	0.102315	-1.94068	0.0522966	0.397146	708.166	-0.0989299	0.102362	-0.966475	0.333806	0.605806	TNFRSF25	TNF receptor superfamily member 25 [Source:HGNC Symbol;Acc:HGNC:11910]	8718	1	-1	6460786	6466195
ENSG00000171680	1819	1270	1761	1741	1317	1216	1568	5870	2721	1485	1084	986	1905.03	1545.09	1877.91	1676.27	1543.72	1686.04	1969.24	2000.04	1355.11	1871.18	1540.64	1174.15	1678.7	0.0406415	0.127897	0.317767	0.750662	0.91343	1678.7	-0.239062	0.128221	-1.86446	0.0622578	0.435665	1678.7	-0.279704	0.128141	-2.18278	0.0290521	0.157197	PLEKHG5	pleckstrin homology and RhoGEF domain containing G5 [Source:HGNC Symbol;Acc:HGNC:29105]	57449	1	-1	6466092	6520061
ENSG00000162408	702	712	644	772	616	570	632	2091	1737	579	573	731	735.201	866.226	686.755	743.296	722.045	790.33	793.723	712.449	865.062	729.572	814.376	870.49	777.46	-0.0088654	0.0877592	-0.10102	0.919535	0.972975	777.46	0.11796	0.0876584	1.34568	0.178405	0.672928	777.46	0.126826	0.0874249	1.45068	0.146868	0.402526	NOL9	nucleolar protein 9 [Source:HGNC Symbol;Acc:HGNC:26265]	79707	1	-1	6521347	6554535
ENSG00000253022	0	0	0	0	0	0	0	0	0	0	0	0	0	0	0	0	0	0	0	0	0	0	0	0	0	NA	NA	NA	NA	NA	0	NA	NA	NA	NA	NA	0	NA	NA	NA	NA	NA	RNU6-731P	RNA, U6 small nuclear 731, pseudogene [Source:HGNC Symbol;Acc:HGNC:47694]	---	1	1	6540854	6540964
ENSG00000229519	0	0	0	0	0	0	0	0	0	0	0	0	0	0	0	0	0	0	0	0	0	0	0	0	0	NA	NA	NA	NA	NA	0	NA	NA	NA	NA	NA	0	NA	NA	NA	NA	NA	AL591866.1	ribosomal protein L34 (RPL34) pseudogene	---	1	1	6547905	6548619
ENSG00000173662	41	41	52	66	27	35	30	117	86	42	26	38	42.9391	49.881	55.4522	63.546	31.6481	48.529	37.6767	39.8644	42.8298	52.9223	36.9525	45.2512	45.6244	-0.433758	0.212627	-2.03999	0.0413508	0.206137	45.6244	-0.257984	0.211982	-1.217	0.223602	0.728508	45.6244	0.175774	0.216033	0.813643	0.415849	0.674496	TAS1R1	taste 1 receptor member 1 [Source:HGNC Symbol;Acc:HGNC:14448]	80835	1	1	6555181	6579757
ENSG00000204859	744	556	681	638	645	511	572	1975	1272	542	455	502	779.187	676.435	726.211	614.278	756.038	708.524	718.37	672.925	633.482	682.95	646.669	597.792	684.405	0.0269617	0.0837927	0.321767	0.74763	0.912851	684.405	-0.127503	0.0845828	-1.50744	0.131698	0.605219	684.405	-0.154465	0.0841867	-1.83479	0.0665364	0.258792	ZBTB48	zinc finger and BTB domain containing 48 [Source:HGNC Symbol;Acc:HGNC:4930]	3104	1	1	6580001	6589280
ENSG00000162413	2121	1745	2128	2061	1996	1721	2074	7056	4622	2082	1654	1758	2221.31	2122.98	2269.28	1984.37	2339.61	2386.24	2604.72	2404.13	2301.85	2623.44	2350.75	2093.46	2308.51	0.178978	0.0747716	2.39367	0.0166808	0.106316	2308.51	0.12354	0.0749135	1.64911	0.0991258	0.536793	2308.51	-0.055438	0.0746435	-0.742704	0.457661	0.706156	KLHL21	kelch like family member 21 [Source:HGNC Symbol;Acc:HGNC:29041]	9903	1	-1	6590724	6614607
ENSG00000116273	1670	1394	1608	1818	1296	1113	1328	4656	3158	1360	987	1265	1748.98	1695.95	1714.75	1750.4	1519.11	1543.22	1667.82	1586.4	1572.75	1713.68	1402.77	1506.39	1618.52	-0.129553	0.0651109	-1.98973	0.0466207	0.223002	1618.52	-0.156296	0.0653157	-2.39294	0.0167142	0.199994	1618.52	-0.0267432	0.0653938	-0.408956	0.682572	0.852245	PHF13	PHD finger protein 13 [Source:HGNC Symbol;Acc:HGNC:22983]	148479	1	1	6613685	6624033
ENSG00000041988	568	431	556	558	514	406	505	1802	1078	565	369	387	594.863	524.359	592.912	537.253	602.486	562.937	634.225	613.98	536.866	711.931	524.441	460.848	574.758	0.102594	0.111695	0.918517	0.358348	0.690546	574.758	-0.0119932	0.112264	-0.10683	0.914924	0.993493	574.758	-0.114587	0.111737	-1.02551	0.305123	0.580212	THAP3	THAP domain containing 3 [Source:HGNC Symbol;Acc:HGNC:20855]	90326	1	1	6624866	6635586
ENSG00000007923	2013	1745	1948	1974	1949	1543	1740	5972	4057	1734	1688	1712	2108.2	2122.98	2077.33	1900.6	2284.52	2139.44	2185.25	2034.79	2020.47	2184.94	2399.07	2038.69	2124.69	0.073147	0.0702113	1.04181	0.297499	0.63364	2124.69	0.0722352	0.0703126	1.02734	0.304259	0.806567	2124.69	-0.000911829	0.0701296	-0.0130021	0.989626	0.996462	DNAJC11	DnaJ heat shock protein family (Hsp40) member C11 [Source:HGNC Symbol;Acc:HGNC:25570]	55735	1	-1	6634168	6701924
ENSG00000228750	0	0	0	0	0	0	1	1	0	0	0	0	0	0	0	0	0	0	1.25589	0.340722	0	0	0	0	0.133051	1.10544	3.79511	0.291279	0.770838	NA	0.133051	0	3.81693	0	1	NA	0.133051	-1.18064	3.79517	-0.311091	0.755732	NA	LINC01672	long intergenic non-protein coding RNA 1672 [Source:HGNC Symbol;Acc:HGNC:52460]	---	1	1	6724637	6730012
ENSG00000284744	4	5	5	6	3	2	8	11	10	5	8	5	4.18918	6.08305	5.33194	5.77691	3.51645	2.77309	10.0471	3.74794	4.98021	6.30028	11.37	5.95411	5.83919	-0.149763	0.598196	-0.250358	0.80231	NA	5.83919	0.35774	0.580537	0.616223	0.537747	NA	5.83919	0.507504	0.575616	0.881671	0.377955	NA	AL591163.1	novel transcript	---	1	1	6767954	6770038
ENSG00000237436	1	0	1	4	0	0	3	5	6	2	0	3	1.04729	0	1.06639	3.85128	0	0	3.76767	1.70361	2.98812	2.52011	0	3.57246	1.70974	-0.119369	1.19212	-0.100131	0.92024	NA	1.70974	0.613981	1.14403	0.536682	0.591487	NA	1.70974	0.73335	1.13571	0.645721	0.51846	NA	CAMTA1-DT	CAMTA1 divergent transcript [Source:HGNC Symbol;Acc:HGNC:53020]	---	1	-1	6783892	6784843
ENSG00000171735	488	422	428	520	422	395	415	1409	945	423	383	426	511.08	513.409	456.414	500.666	494.648	547.685	521.195	480.077	470.63	533.004	544.339	507.29	506.703	0.03667	0.0822542	0.445813	0.655732	0.875183	506.703	0.0442328	0.0826611	0.53511	0.592574	0.935054	506.703	0.00756282	0.0819259	0.0923129	0.926449	0.971085	CAMTA1	calmodulin binding transcription activator 1 [Source:HGNC Symbol;Acc:HGNC:18806]	23261	1	1	6785324	7769706
ENSG00000227950	0	0	0	0	0	0	0	0	0	0	0	0	0	0	0	0	0	0	0	0	0	0	0	0	0	NA	NA	NA	NA	NA	0	NA	NA	NA	NA	NA	0	NA	NA	NA	NA	NA	AL590128.1	ribosomal protein L37 (RPL37) pseudogene	---	1	-1	6834333	6834618
ENSG00000237365	0	0	0	0	0	0	0	0	0	0	0	0	0	0	0	0	0	0	0	0	0	0	0	0	0	NA	NA	NA	NA	NA	0	NA	NA	NA	NA	NA	0	NA	NA	NA	NA	NA	AL512330.1	novel transcript, antisense to CAMTA1	---	1	-1	7008376	7014279
ENSG00000207056	0	0	0	0	0	0	0	0	0	0	0	0	0	0	0	0	0	0	0	0	0	0	0	0	0	NA	NA	NA	NA	NA	0	NA	NA	NA	NA	NA	0	NA	NA	NA	NA	NA	RNU1-8P	RNA, U1 small nuclear 8, pseudogene [Source:HGNC Symbol;Acc:HGNC:48307]	---	1	1	7219360	7219524
ENSG00000237402	0	1	0	0	0	0	0	1	1	1	0	1	0	1.21661	0	0	0	0	0	0.340722	0.498021	1.26006	0	1.19082	0.375519	-0.30573	2.16319	-0.141333	0.887607	NA	0.375519	1.1708	2.11816	0.552744	0.580439	NA	0.375519	1.47653	2.0937	0.705224	0.480671	NA	CAMTA1-IT1	CAMTA1 intronic transcript 1 [Source:HGNC Symbol;Acc:HGNC:41446]	---	1	1	7368942	7370270
ENSG00000237728	0	0	0	0	0	0	0	0	0	0	0	0	0	0	0	0	0	0	0	0	0	0	0	0	0	NA	NA	NA	NA	NA	0	NA	NA	NA	NA	NA	0	NA	NA	NA	NA	NA	Z97987.1	novel transcript	102725193	1	-1	7382487	7389754
ENSG00000225126	0	0	0	0	0	0	0	0	0	0	0	0	0	0	0	0	0	0	0	0	0	0	0	0	0	NA	NA	NA	NA	NA	0	NA	NA	NA	NA	NA	0	NA	NA	NA	NA	NA	AL365194.1	novel transcript	---	1	-1	7441096	7441554
ENSG00000270171	1	0	0	0	0	0	0	1	0	0	1	0	1.04729	0	0	0	0	0	0	0.340722	0	0	1.42125	0	0.234106	-0.314898	2.99988	-0.10497	0.916399	NA	0.234106	-0.000138194	3.00537	-4.59825e-05	0.999963	NA	0.234106	0.31476	2.9894	0.105292	0.916144	NA	AL359881.3	novel transcript	---	1	-1	7693124	7694844
ENSG00000270035	0	0	0	0	0	0	0	1	0	0	0	0	0	0	0	0	0	0	0	0.340722	0	0	0	0	0.0283935	0.402963	3.8047	0.105912	0.915652	NA	0.0283935	0	3.81693	0	1	NA	0.0283935	-0.478162	3.80475	-0.125675	0.899989	NA	AL359881.2	novel transcript	---	1	-1	7698303	7698872
ENSG00000269978	0	0	0	0	0	1	0	2	1	0	0	0	0	0	0	0	0	1.38654	0	0.681443	0.498021	0	0	0	0.213834	1.38985	3.0275	0.459075	0.64618	NA	0.213834	0.601211	3.05246	0.196959	0.843859	NA	0.213834	-0.788638	3.0202	-0.261121	0.793999	NA	AL359881.1	novel transcript	---	1	-1	7700704	7700970
ENSG00000049245	3323	3027	3269	4340	3012	2815	2845	10734	7601	2963	2505	3155	3480.16	3682.68	3486.03	4178.63	3530.52	3903.12	3573.01	3657.3	3785.46	3733.55	3560.23	3757.04	3693.98	-0.0166066	0.0667262	-0.248877	0.803456	0.930883	3693.98	0.00108402	0.0667725	0.0162346	0.987047	0.998889	3693.98	0.0176906	0.0667377	0.265077	0.79095	0.908529	VAMP3	vesicle associated membrane protein 3 [Source:HGNC Symbol;Acc:HGNC:12644]	9341	1	1	7771269	7781432
ENSG00000269925	28	29	18	40	27	19	27	79	69	24	9	11	29.3243	35.2817	19.195	38.5128	31.6481	26.3443	33.9091	26.917	34.3634	30.2413	12.7913	13.099	27.6356	-0.0527264	0.322955	-0.163263	0.870312	0.954346	27.6356	-0.368927	0.331579	-1.11264	0.265864	0.775319	27.6356	-0.316201	0.330002	-0.95818	0.337972	0.610054	Z98884.2	novel transcript, sense intronic to VAMP3	---	1	1	7776383	7776775
ENSG00000049246	731	626	718	836	645	567	609	2422	1577	688	579	688	765.572	761.598	765.667	804.916	756.038	786.17	764.837	825.227	785.379	866.918	822.904	819.285	793.709	0.0213988	0.0652336	0.328033	0.742887	0.910967	793.709	0.0837627	0.065377	1.28123	0.200114	0.69926	793.709	0.062364	0.0648269	0.962007	0.336046	0.607931	PER3	period circadian regulator 3 [Source:HGNC Symbol;Acc:HGNC:8847]	8863	1	1	7784320	7845177
ENSG00000236266	0	0	0	0	0	0	0	1	0	0	0	0	0	0	0	0	0	0	0	0.340722	0	0	0	0	0.0283935	0.402963	3.8047	0.105912	0.915652	NA	0.0283935	0	3.81693	0	1	NA	0.0283935	-0.478162	3.80475	-0.125675	0.899989	NA	Z98884.1	novel transcript	---	1	-1	7810242	7827342
ENSG00000049247	0	0	0	0	0	0	0	0	0	0	0	0	0	0	0	0	0	0	0	0	0	0	0	0	0	NA	NA	NA	NA	NA	0	NA	NA	NA	NA	NA	0	NA	NA	NA	NA	NA	UTS2	urotensin 2 [Source:HGNC Symbol;Acc:HGNC:12636]	10911	1	-1	7843083	7853512
ENSG00000049249	0	2	0	1	0	0	0	3	2	1	3	0	0	2.43322	0	0.962819	0	0	0	1.02216	0.996042	1.26006	4.26375	0	0.911504	-0.872723	1.7476	-0.499383	0.617509	NA	0.911504	0.916218	1.60804	0.569773	0.568832	NA	0.911504	1.78894	1.65249	1.08257	0.278998	NA	TNFRSF9	TNF receptor superfamily member 9 [Source:HGNC Symbol;Acc:HGNC:11924]	3604	1	-1	7915894	7943165
ENSG00000270330	0	0	0	0	0	0	0	0	0	0	0	0	0	0	0	0	0	0	0	0	0	0	0	0	0	NA	NA	NA	NA	NA	0	NA	NA	NA	NA	NA	0	NA	NA	NA	NA	NA	AL009183.1	small EDRK-rich factor 2 (SERF2) pseudogene	---	1	1	7942372	7942726
ENSG00000116288	4626	4447	4779	5022	4436	3484	3794	12279	10505	4111	3860	4786	4844.79	5410.26	5096.27	4835.28	5199.66	4830.72	4764.85	4183.72	5231.71	5180.09	5486.03	5699.27	5063.55	-0.0903872	0.0715907	-1.26255	0.206749	0.531607	5063.55	0.0973602	0.0715321	1.36107	0.173491	0.665192	5063.55	0.187747	0.0715503	2.62399	0.00869056	0.0699924	PARK7	Parkinsonism associated deglycase [Source:HGNC Symbol;Acc:HGNC:16369]	11315	1	1	7954291	7985505
ENSG00000200344	0	0	2	0	0	0	0	0	0	0	0	0	0	0	2.13278	0	0	0	0	0	0	0	0	0	0.177731	-1.70092	3.81064	-0.44636	0.655337	NA	0.177731	-1.54821	3.81064	-0.406285	0.684533	NA	0.177731	0	3.81698	0	1	NA	RF00019	---	---	1	-1	7982881	7982983
ENSG00000284747	15	15	13	21	16	21	13	58	39	16	19	19	15.7094	18.2492	13.8631	20.2192	18.7544	29.1174	16.3266	19.7618	19.4228	20.1609	27.0038	22.6256	20.1012	0.27919	0.312846	0.892419	0.372168	0.701948	20.1012	0.361381	0.314362	1.14957	0.250321	0.760917	20.1012	0.0821912	0.298959	0.274925	0.783374	0.90416	AL034417.4	novel transcript, antisense to ERRFI1	---	1	1	7991134	8005312
ENSG00000284716	0	0	0	0	0	0	0	0	0	0	0	1	0	0	0	0	0	0	0	0	0	0	0	1.19082	0.0992351	0	3.81693	0	1	NA	0.0992351	0.73128	3.80861	0.192007	0.847737	NA	0.0992351	0.959193	3.80867	0.251845	0.801161	NA	AL034417.3	novel transcript	---	1	-1	7998187	7999934
ENSG00000116285	1846	1558	1859	2221	1629	1420	1420	5420	4146	1551	1361	1654	1933.31	1895.48	1982.42	2138.42	1909.43	1968.89	1783.36	1846.71	2064.79	1954.35	1934.32	1969.62	1948.43	-0.084381	0.0582426	-1.44878	0.147398	0.447628	1948.43	-0.00352597	0.0582531	-0.0605284	0.951735	0.996351	1948.43	0.0808551	0.058249	1.38809	0.165109	0.426894	ERRFI1	ERBB receptor feedback inhibitor 1 [Source:HGNC Symbol;Acc:HGNC:18185]	54206	1	-1	8004404	8026308
ENSG00000238290	6	3	4	1	3	1	4	28	10	6	2	13	6.28377	3.64983	4.26556	0.962819	3.51645	1.38654	5.02356	9.5402	4.98021	7.56033	2.8425	15.4807	5.4577	0.520626	0.734613	0.708708	0.478506	NA	5.4577	1.01852	0.720221	1.41418	0.157309	NA	5.4577	0.497895	0.680759	0.731382	0.464546	NA	AL034417.2	novel transcript	---	1	1	8026738	8122702
ENSG00000232848	5	3	0	5	1	0	0	4	3	3	2	3	5.23647	3.64983	0	4.81409	1.17215	0	0	1.36289	1.49406	3.78017	2.8425	3.57246	2.32705	-2.05587	1.0795	-1.90447	0.0568487	NA	2.32705	-0.30476	0.902376	-0.337731	0.735566	NA	2.32705	1.75111	1.0935	1.60138	0.109293	NA	AL034417.1	ribosomal protein L7a (RPL7A) pseudogene	---	1	-1	8057245	8058463
ENSG00000229305	0	0	0	0	0	0	0	1	0	0	0	0	0	0	0	0	0	0	0	0.340722	0	0	0	0	0.0283935	0.402963	3.8047	0.105912	0.915652	NA	0.0283935	0	3.81693	0	1	NA	0.0283935	-0.478162	3.80475	-0.125675	0.899989	NA	AL358876.1	52kDa eukaryotic translation initiation factor 2 subunit 3 gamma (EIF2S3) pseudogene	---	1	1	8189824	8192770
ENSG00000227634	0	1	0	0	1	0	0	2	0	0	1	1	0	1.21661	0	0	1.17215	0	0	0.681443	0	0	1.42125	1.19082	0.473523	0.694898	2.06812	0.336004	0.736868	NA	0.473523	0.818931	2.0794	0.393831	0.693706	NA	0.473523	0.124032	2.02349	0.0612964	0.951123	NA	LINC01714	long intergenic non-protein coding RNA 1714 [Source:HGNC Symbol;Acc:HGNC:52501]	102724539	1	1	8202429	8215210
ENSG00000200975	0	0	0	0	0	0	0	0	0	0	0	0	0	0	0	0	0	0	0	0	0	0	0	0	0	NA	NA	NA	NA	NA	0	NA	NA	NA	NA	NA	0	NA	NA	NA	NA	NA	RNU1-7P	RNA, U1 small nuclear 7, pseudogene [Source:HGNC Symbol;Acc:HGNC:48306]	---	1	-1	8206434	8206597
ENSG00000233645	0	0	0	0	0	0	0	0	0	0	0	0	0	0	0	0	0	0	0	0	0	0	0	0	0	NA	NA	NA	NA	NA	0	NA	NA	NA	NA	NA	0	NA	NA	NA	NA	NA	AL358876.2	novel transcript	---	1	-1	8218190	8220529
ENSG00000251977	0	0	0	0	0	0	0	0	0	0	0	0	0	0	0	0	0	0	0	0	0	0	0	0	0	NA	NA	NA	NA	NA	0	NA	NA	NA	NA	NA	0	NA	NA	NA	NA	NA	RNU6-991P	RNA, U6 small nuclear 991, pseudogene [Source:HGNC Symbol;Acc:HGNC:47954]	---	1	-1	8292157	8292263
ENSG00000162426	140	78	138	107	98	94	142	496	263	110	103	84	146.621	94.8956	147.162	103.022	114.871	130.335	178.336	168.998	130.979	138.606	146.389	100.029	133.354	0.278079	0.183454	1.5158	0.12957	0.416128	133.354	0.0661213	0.185617	0.356224	0.721673	0.964505	133.354	-0.211957	0.182783	-1.15961	0.246207	0.521358	SLC45A1	solute carrier family 45 member 1 [Source:HGNC Symbol;Acc:HGNC:17939]	50651	1	1	8317826	8344167
ENSG00000252254	0	0	0	0	0	0	0	0	0	0	0	0	0	0	0	0	0	0	0	0	0	0	0	0	0	NA	NA	NA	NA	NA	0	NA	NA	NA	NA	NA	0	NA	NA	NA	NA	NA	RF00019	---	---	1	1	8328067	8328179
ENSG00000142599	3346	2645	3268	3398	2913	2430	2868	11522	6306	2592	2266	2507	3504.25	3217.93	3484.96	3271.66	3414.48	3369.3	3601.89	3925.79	3140.52	3266.06	3220.55	2985.39	3366.9	0.0888767	0.0631741	1.40685	0.159471	0.464439	3366.9	-0.0962546	0.0634081	-1.51802	0.12901	0.600071	3366.9	-0.185131	0.0632767	-2.92574	0.00343638	0.0349735	RERE	arginine-glutamic acid dipeptide repeats [Source:HGNC Symbol;Acc:HGNC:9965]	473	1	-1	8352397	8817643
ENSG00000232912	3	1	1	2	2	1	2	5	3	1	3	1	3.14188	1.21661	1.06639	1.92564	2.3443	1.38654	2.51178	1.70361	1.49406	1.26006	4.26375	1.19082	1.95879	0.068465	0.9504	0.0720381	0.942572	NA	1.95879	0.056416	0.965116	0.0584552	0.953386	NA	1.95879	-0.012049	0.935033	-0.0128862	0.989719	NA	RERE-AS1	RERE antisense RNA 1 [Source:HGNC Symbol;Acc:HGNC:40501]	---	1	1	8424645	8434838
ENSG00000221083	0	0	0	0	0	0	0	0	0	0	0	0	0	0	0	0	0	0	0	0	0	0	0	0	0	NA	NA	NA	NA	NA	0	NA	NA	NA	NA	NA	0	NA	NA	NA	NA	NA	RF00599	---	---	1	-1	8511795	8511919
ENSG00000270282	0	0	0	0	0	0	0	0	0	0	0	0	0	0	0	0	0	0	0	0	0	0	0	0	0	NA	NA	NA	NA	NA	0	NA	NA	NA	NA	NA	0	NA	NA	NA	NA	NA	AL096855.1	ferritin, light polypeptide (FTL) pseudogene	---	1	1	8512653	8513021
ENSG00000234619	4	3	4	6	11	8	5	29	16	3	11	9	4.18918	3.64983	4.26556	5.77691	12.8937	11.0923	6.27945	9.88092	7.96833	3.78017	15.6338	10.7174	8.01063	1.15244	0.537716	2.14321	0.0320964	0.173188	8.01063	1.03946	0.545584	1.90522	0.0567517	NA	8.01063	-0.112981	0.472549	-0.239087	0.811038	NA	RPL7P11	ribosomal protein L7 pseudogene 11 [Source:HGNC Symbol;Acc:HGNC:35667]	---	1	1	8750430	8751087
ENSG00000224315	1	0	0	0	0	0	0	0	0	1	0	1	1.04729	0	0	0	0	0	0	0	0	1.26006	0	1.19082	0.291514	-0.949244	2.85594	-0.332375	0.739606	NA	0.291514	0.89833	2.82496	0.317997	0.750487	NA	0.291514	1.84757	2.82498	0.654012	0.513104	NA	RPL7P7	ribosomal protein L7 pseudogene 7 [Source:HGNC Symbol;Acc:HGNC:36895]	---	1	-1	8786211	8786913
ENSG00000222511	0	0	0	0	0	0	1	0	0	0	0	0	0	0	0	0	0	0	1.25589	0	0	0	0	0	0.104658	0.692927	3.80024	0.182338	0.855318	NA	0.104658	0	3.81693	0	1	NA	0.104658	-0.768128	3.8003	-0.202123	0.83982	NA	RF00019	---	---	1	-1	8796571	8796673
ENSG00000226545	0	0	0	0	0	0	0	0	0	0	0	0	0	0	0	0	0	0	0	0	0	0	0	0	0	NA	NA	NA	NA	NA	0	NA	NA	NA	NA	NA	0	NA	NA	NA	NA	NA	AL357552.1	ribosomal protein L27 (RPL27) pseudogene	---	1	1	8798475	8799506
ENSG00000228423	0	0	0	0	0	0	0	0	0	0	0	0	0	0	0	0	0	0	0	0	0	0	0	0	0	NA	NA	NA	NA	NA	0	NA	NA	NA	NA	NA	0	NA	NA	NA	NA	NA	AL357552.2	novel transcript	---	1	-1	8805860	8807051
ENSG00000229716	0	0	0	0	0	0	0	0	0	0	0	0	0	0	0	0	0	0	0	0	0	0	0	0	0	NA	NA	NA	NA	NA	0	NA	NA	NA	NA	NA	0	NA	NA	NA	NA	NA	RPL23AP19	ribosomal protein L23a pseudogene 19 [Source:HGNC Symbol;Acc:HGNC:36708]	---	1	1	8831007	8831375
ENSG00000074800	16421	13823	15980	16632	15922	13282	13487	46858	36214	14310	12685	14380	17197.6	16817.2	17040.9	16013.6	18663	18416.1	16938.2	15965.5	18035.3	18031.4	18028.6	17124	17356	0.0608515	0.0578266	1.05231	0.292658	0.62917	17356	0.0866792	0.0578356	1.49872	0.133947	0.609353	17356	0.0258278	0.0578142	0.446738	0.655064	0.838036	ENO1	enolase 1 [Source:HGNC Symbol;Acc:HGNC:3350]	2023	1	-1	8861000	8879250
ENSG00000274258	0	0	0	2	1	1	0	0	0	0	1	0	0	0	0	1.92564	1.17215	1.38654	0	0	0	0	1.42125	0	0.492132	0.122151	2.29547	0.0532137	0.957562	NA	0.492132	-0.690912	2.33096	-0.296407	0.76692	NA	0.492132	-0.813062	2.28599	-0.355671	0.722087	NA	MIR6728	microRNA 6728 [Source:HGNC Symbol;Acc:HGNC:49961]	102465436	1	-1	8866502	8866590
ENSG00000230679	3	2	1	1	5	2	0	5	2	1	0	1	3.14188	2.43322	1.06639	0.962819	5.86076	2.77309	0	1.70361	0.996042	1.26006	0	1.19082	1.78239	0.407636	1.00941	0.403835	0.686334	NA	1.78239	-1.05992	1.17918	-0.898862	0.368726	NA	1.78239	-1.46755	1.1369	-1.29084	0.19676	NA	ENO1-AS1	ENO1 antisense RNA 1 [Source:HGNC Symbol;Acc:HGNC:40214]	100505975	1	1	8878835	8879894
ENSG00000201725	0	0	0	0	0	0	0	0	0	0	0	0	0	0	0	0	0	0	0	0	0	0	0	0	0	NA	NA	NA	NA	NA	0	NA	NA	NA	NA	NA	0	NA	NA	NA	NA	NA	RNU6-304P	RNA, U6 small nuclear 304, pseudogene [Source:HGNC Symbol;Acc:HGNC:47267]	---	1	-1	8883427	8883533
ENSG00000238249	9	10	8	20	9	8	12	25	22	10	11	11	9.42565	12.1661	8.53111	19.2564	10.5494	11.0923	15.0707	8.51804	10.9565	12.6006	15.6338	13.099	12.2416	-0.198596	0.40733	-0.487554	0.625866	0.86081	12.2416	0.0399703	0.40404	0.0989265	0.921197	0.994195	12.2416	0.238566	0.403276	0.59157	0.554139	NA	HMGN2P17	high mobility group nucleosomal binding domain 2 pseudogene 17 [Source:HGNC Symbol;Acc:HGNC:39381]	---	1	1	8893409	8894151
ENSG00000232208	9	4	9	3	4	4	5	21	24	7	12	12	9.42565	4.86644	9.5975	2.88846	4.68861	5.54617	6.27945	7.15515	11.9525	8.82039	17.055	14.2899	8.5471	-0.119571	0.516413	-0.231542	0.816894	0.93569	8.5471	0.947668	0.481678	1.96743	0.0491334	NA	8.5471	1.06724	0.474461	2.24937	0.0244889	NA	AL139415.1	zinc finger protein 271 (ZNF) pseudogene	---	1	-1	8907393	8907744
ENSG00000232663	0	0	0	0	0	0	0	0	0	0	0	0	0	0	0	0	0	0	0	0	0	0	0	0	0	NA	NA	NA	NA	NA	0	NA	NA	NA	NA	NA	0	NA	NA	NA	NA	NA	AL139415.2	pseudogene similar to part of cytochrome oxidase subunit II	---	1	1	8909742	8909904
ENSG00000131686	0	1	0	0	0	0	0	0	0	0	0	0	0	1.21661	0	0	0	0	0	0	0	0	0	0	0.101384	-0.949234	3.81693	-0.24869	0.8036	NA	0.101384	-0.796521	3.81693	-0.208681	0.834697	NA	0.101384	0	3.81698	0	1	NA	CA6	carbonic anhydrase 6 [Source:HGNC Symbol;Acc:HGNC:1380]	765	1	1	8945867	8975092
ENSG00000265141	0	0	0	0	0	0	0	0	0	0	0	0	0	0	0	0	0	0	0	0	0	0	0	0	0	NA	NA	NA	NA	NA	0	NA	NA	NA	NA	NA	0	NA	NA	NA	NA	NA	RN7SL451P	RNA, 7SL, cytoplasmic 451, pseudogene [Source:HGNC Symbol;Acc:HGNC:46467]	---	1	-1	8979576	8979874
ENSG00000197241	0	0	0	0	0	0	0	0	0	0	0	0	0	0	0	0	0	0	0	0	0	0	0	0	0	NA	NA	NA	NA	NA	0	NA	NA	NA	NA	NA	0	NA	NA	NA	NA	NA	SLC2A7	solute carrier family 2 member 7 [Source:HGNC Symbol;Acc:HGNC:13445]	155184	1	-1	9003300	9026345
ENSG00000142583	1	0	0	2	1	1	2	14	4	2	1	0	1.04729	0	0	1.92564	1.17215	1.38654	2.51178	4.7701	1.99208	2.52011	1.42125	0	1.56225	1.79013	1.23029	1.45504	0.145657	NA	1.56225	0.972031	1.29355	0.751447	0.452383	NA	1.56225	-0.818094	1.07147	-0.763524	0.445151	NA	SLC2A5	solute carrier family 2 member 5 [Source:HGNC Symbol;Acc:HGNC:11010]	6518	1	-1	9035107	9088478
ENSG00000252404	0	0	0	0	0	0	0	0	0	0	0	0	0	0	0	0	0	0	0	0	0	0	0	0	0	NA	NA	NA	NA	NA	0	NA	NA	NA	NA	NA	0	NA	NA	NA	NA	NA	RF00424	---	---	1	1	9082696	9082879
ENSG00000180758	153	120	118	144	84	102	119	374	262	101	85	106	160.236	145.993	125.834	138.646	98.4607	141.427	149.451	127.43	130.481	127.266	120.806	126.227	132.688	-0.148893	0.138136	-1.07787	0.281092	0.616539	132.688	-0.171196	0.139519	-1.22704	0.219807	0.723394	132.688	-0.0223032	0.139368	-0.160031	0.872857	0.94582	GPR157	G protein-coupled receptor 157 [Source:HGNC Symbol;Acc:HGNC:23687]	80045	1	-1	9100305	9129170
ENSG00000228526	934	762	772	933	857	709	773	2750	1727	715	657	729	978.173	927.057	823.252	898.31	1004.53	983.059	970.804	936.984	860.082	900.94	933.761	868.109	923.755	0.100142	0.0680484	1.47163	0.141119	0.436093	923.755	-0.028757	0.0686857	-0.418676	0.675453	0.955946	923.755	-0.128899	0.0680865	-1.89317	0.0583351	0.238815	MIR34AHG	MIR34A host gene [Source:HGNC Symbol;Acc:HGNC:51913]	106614088	1	-1	9148011	9198906
ENSG00000284357	1	0	3	1	0	0	0	3	5	1	0	1	1.04729	0	3.19917	0.962819	0	0	0	1.02216	2.4901	1.26006	0	1.19082	0.931035	-1.51858	1.56422	-0.97082	0.331638	NA	0.931035	0.0432063	1.42753	0.0302665	0.975854	NA	0.931035	1.56178	1.55638	1.00347	0.315634	NA	MIR34A	microRNA 34a [Source:HGNC Symbol;Acc:HGNC:31635]	407040	1	-1	9151668	9151777
ENSG00000234546	118	98	102	102	85	62	70	292	201	78	74	79	123.581	119.228	108.772	98.2075	99.6329	85.9657	87.9124	99.4907	100.102	98.2843	105.173	94.0749	101.702	-0.249235	0.140795	-1.7702	0.0766933	0.309037	101.702	-0.174974	0.141599	-1.2357	0.216569	0.718642	101.702	0.0742615	0.1421	0.5226	0.601253	0.804726	LNCTAM34A	long non coding transcriptional activator of miR34a [Source:HGNC Symbol;Acc:HGNC:52548]	102724571	1	1	9182004	9196284
ENSG00000049239	6324	5294	6341	6477	5485	4544	5448	19959	12452	4998	4369	5042	6623.09	6440.73	6761.97	6236.18	6429.25	6300.45	6842.09	6800.46	6201.35	6297.76	6209.44	6004.12	6428.91	0.0179769	0.0475432	0.378116	0.705344	0.896927	6428.91	-0.076626	0.0476507	-1.60808	0.107819	0.556216	6428.91	-0.0946029	0.0476015	-1.98739	0.046879	0.208861	H6PD	hexose-6-phosphate dehydrogenase/glucose 1-dehydrogenase [Source:HGNC Symbol;Acc:HGNC:4795]	9563	1	1	9234775	9271337
ENSG00000171621	682	466	640	643	661	583	750	2576	1465	603	594	572	714.255	566.94	682.489	619.092	774.792	808.355	941.918	877.699	729.6	759.814	844.223	681.15	750.027	0.39831	0.0949456	4.19514	2.72701e-05	0.000423856	750.027	0.219375	0.095587	2.29503	0.0217313	0.23507	750.027	-0.178935	0.0943042	-1.89742	0.0577722	0.237264	SPSB1	splA/ryanodine receptor domain and SOCS box containing 1 [Source:HGNC Symbol;Acc:HGNC:30628]	80176	1	1	9292880	9369532
ENSG00000284652	7	9	7	16	11	7	4	23	16	9	8	11	7.33106	10.9495	7.46472	15.4051	12.8937	9.7058	5.02356	7.83659	7.96833	11.3405	11.37	13.099	10.0323	-0.246377	0.449633	-0.54795	0.583726	0.83854	10.0323	0.0367338	0.444292	0.0826794	0.934106	0.995333	10.0323	0.283111	0.445358	0.635693	0.524977	NA	BX323043.1	novel transcript	---	1	-1	9421098	9422862
ENSG00000284693	99	88	102	91	80	73	99	325	215	73	87	94	103.682	107.062	108.772	87.6165	93.7721	101.218	124.333	110.734	107.074	91.9841	123.649	111.937	105.986	0.0878167	0.146701	0.598609	0.549434	0.818534	105.986	0.0933447	0.147996	0.630723	0.528221	0.916172	105.986	0.00552803	0.144839	0.0381666	0.969555	0.988912	LINC02606	long intergenic non-protein coding RNA 2606 [Source:HGNC Symbol;Acc:HGNC:54047]	100506022	1	-1	9425094	9440564
ENSG00000252956	0	0	0	0	0	0	0	0	0	0	0	0	0	0	0	0	0	0	0	0	0	0	0	0	0	NA	NA	NA	NA	NA	0	NA	NA	NA	NA	NA	0	NA	NA	NA	NA	NA	RNA5SP40	RNA, 5S ribosomal pseudogene 40 [Source:HGNC Symbol;Acc:HGNC:42816]	---	1	-1	9437669	9437778
ENSG00000235263	0	0	0	0	0	0	0	0	0	0	0	0	0	0	0	0	0	0	0	0	0	0	0	0	0	NA	NA	NA	NA	NA	0	NA	NA	NA	NA	NA	0	NA	NA	NA	NA	NA	AL928921.1	novel transcript	---	1	-1	9501092	9503471
ENSG00000171612	331	309	345	378	308	317	315	978	973	359	273	402	346.655	375.932	367.904	363.945	361.023	439.534	395.606	333.226	484.574	452.36	388.001	478.71	398.956	0.0586866	0.103925	0.564699	0.572279	0.833414	398.956	0.317882	0.103245	3.07891	0.00207762	0.0463712	398.956	0.259196	0.102409	2.53098	0.0113744	0.0839292	SLC25A33	solute carrier family 25 member 33 [Source:HGNC Symbol;Acc:HGNC:29681]	84275	1	1	9539482	9585179
ENSG00000231181	7	9	10	9	14	9	6	35	23	5	11	13	7.33106	10.9495	10.6639	8.66537	16.4101	12.4789	7.53534	11.9253	11.4545	6.30028	15.6338	15.4807	11.2357	0.370519	0.421606	0.878828	0.379495	0.707797	11.2357	0.370852	0.426128	0.870283	0.384146	0.860994	11.2357	0.000332774	0.402552	0.000826661	0.99934	NA	AL954705.1	ribosomal protein L9 (RPL9) pseudogene	---	1	1	9576427	9576985
ENSG00000188807	464	318	462	420	404	402	488	1806	882	421	285	277	485.945	386.882	492.672	404.384	473.549	557.39	612.875	615.343	439.254	530.483	405.056	329.857	477.808	0.354394	0.134419	2.63649	0.0083768	0.0622141	477.808	-0.0538853	0.135802	-0.396794	0.691519	0.960288	477.808	-0.408279	0.134611	-3.03303	0.00242113	0.0269494	TMEM201	transmembrane protein 201 [Source:HGNC Symbol;Acc:HGNC:33719]	199953	1	1	9588922	9614873
ENSG00000171608	398	344	375	408	345	293	312	1252	721	313	275	281	416.823	418.514	399.896	392.83	404.392	406.257	391.838	426.583	359.073	394.397	390.844	334.621	394.672	0.00899523	0.0819509	0.109764	0.912597	0.970479	394.672	-0.143217	0.0833953	-1.71732	0.08592	0.504686	394.672	-0.152212	0.0825241	-1.84446	0.0651168	0.255523	PIK3CD	phosphatidylinositol-4,5-bisphosphate 3-kinase catalytic subunit delta [Source:HGNC Symbol;Acc:HGNC:8977]	5293	1	1	9651732	9729114
ENSG00000179840	0	0	0	0	0	0	0	0	2	0	0	0	0	0	0	0	0	0	0	0	0.996042	0	0	0	0.0830035	0	3.81693	0	1	NA	0.0830035	1.02431	3.80349	0.269308	0.787692	NA	0.0830035	1.25223	3.80355	0.329226	0.741985	NA	PIK3CD-AS1	PIK3CD antisense RNA 1 [Source:HGNC Symbol;Acc:HGNC:32346]	644997	1	-1	9652610	9654586
ENSG00000233268	0	0	0	0	0	0	0	0	0	0	0	0	0	0	0	0	0	0	0	0	0	0	0	0	0	NA	NA	NA	NA	NA	0	NA	NA	NA	NA	NA	0	NA	NA	NA	NA	NA	AL691449.1	ribosomal protein L26 pseudogene (RPL26)	---	1	-1	9660828	9662626
ENSG00000231789	82	82	97	82	81	71	67	265	172	86	70	50	85.8782	99.762	103.44	78.9511	94.9443	98.4446	84.1447	90.2912	85.6596	108.365	99.4875	59.5411	90.7424	-0.000384457	0.172182	-0.00223286	0.998218	0.999436	90.7424	-0.0648337	0.174189	-0.372204	0.709741	0.963282	90.7424	-0.0644493	0.172429	-0.373773	0.708573	0.867395	PIK3CD-AS2	PIK3CD antisense RNA 2 [Source:HGNC Symbol;Acc:HGNC:51334]	101929074	1	-1	9672426	9687555
ENSG00000171603	12714	10419	12473	13038	11208	9087	9991	35462	26908	10142	9997	10273	13315.3	12675.9	13301.1	12553.2	13137.5	12599.5	12547.6	12082.7	13400.7	12779.5	14208.2	12233.3	12902.9	-0.0420616	0.0558196	-0.753526	0.451134	0.761633	12902.9	0.0214077	0.0558227	0.383494	0.701354	0.961472	12902.9	0.0634692	0.0558197	1.13704	0.255522	0.530619	CLSTN1	calsyntenin 1 [Source:HGNC Symbol;Acc:HGNC:17447]	22883	1	-1	9729026	9824526
ENSG00000271264	0	0	0	0	0	0	0	0	0	0	0	0	0	0	0	0	0	0	0	0	0	0	0	0	0	NA	NA	NA	NA	NA	0	NA	NA	NA	NA	NA	0	NA	NA	NA	NA	NA	MZT1P1	mitotic spindle organizing protein 1 pseudogene 1 [Source:HGNC Symbol;Acc:HGNC:50605]	---	1	1	9780822	9781240
ENSG00000280113	3	0	2	0	0	1	0	4	0	1	1	0	3.14188	0	2.13278	0	0	1.38654	0	1.36289	0	1.26006	1.42125	0	0.892116	-0.792109	1.6099	-0.492023	0.622703	NA	0.892116	-1.26457	1.67493	-0.754995	0.450252	NA	0.892116	-0.472457	1.73929	-0.271638	0.7859	NA	AL357140.3	TEC	---	1	-1	9826289	9828271
ENSG00000178585	892	731	932	968	775	691	776	2595	1786	728	571	677	934.187	889.342	993.875	932.009	908.417	958.101	974.571	884.172	889.465	917.321	811.534	806.186	908.265	-0.0146707	0.0694875	-0.211127	0.832788	0.941126	908.265	-0.12812	0.0700925	-1.82787	0.0675696	0.452867	908.265	-0.113449	0.069832	-1.6246	0.104248	0.333785	CTNNBIP1	catenin beta interacting protein 1 [Source:HGNC Symbol;Acc:HGNC:16913]	56998	1	-1	9848276	9910336
ENSG00000223989	0	0	0	0	0	0	0	0	0	0	0	0	0	0	0	0	0	0	0	0	0	0	0	0	0	NA	NA	NA	NA	NA	0	NA	NA	NA	NA	NA	0	NA	NA	NA	NA	NA	AL357140.1	novel transcript	---	1	1	9848318	9850154
ENSG00000285701	0	0	0	0	0	0	0	0	0	0	0	0	0	0	0	0	0	0	0	0	0	0	0	0	0	NA	NA	NA	NA	NA	0	NA	NA	NA	NA	NA	0	NA	NA	NA	NA	NA	AL357140.5	novel transcript, antisense to CTNNBIP1	---	1	1	9900614	9908034
ENSG00000162441	1203	1162	1211	1415	1130	954	965	3658	2939	976	1007	1351	1259.9	1413.7	1291.4	1362.39	1324.53	1322.76	1211.93	1246.36	1463.68	1229.81	1431.2	1608.8	1347.21	-0.0621194	0.0803823	-0.772799	0.439642	0.753949	1347.21	0.107358	0.080235	1.33804	0.180882	0.676147	1347.21	0.169477	0.0802079	2.11298	0.0346029	0.175242	LZIC	leucine zipper and CTNNBIP1 domain containing [Source:HGNC Symbol;Acc:HGNC:17497]	84328	1	-1	9922113	9943407
ENSG00000228150	0	2	1	0	3	0	1	6	4	0	1	1	0	2.43322	1.06639	0	3.51645	0	1.25589	2.04433	1.99208	0	1.42125	1.19082	1.24337	1.10283	1.32497	0.832347	0.405213	NA	1.24337	0.59093	1.37911	0.428486	0.668297	NA	1.24337	-0.511902	1.22835	-0.416738	0.67687	NA	AL357140.2	novel transcript	---	1	1	9942923	9949974
ENSG00000173614	703	662	666	806	699	571	603	2058	1650	576	594	728	736.248	805.396	710.215	776.032	819.334	791.716	757.302	701.205	821.734	725.792	844.223	866.918	779.676	0.0136653	0.0802309	0.170325	0.864754	0.95201	779.676	0.106958	0.0802287	1.33316	0.18248	0.678685	779.676	0.0932923	0.0798794	1.16791	0.242842	0.517897	NMNAT1	nicotinamide nucleotide adenylyltransferase 1 [Source:HGNC Symbol;Acc:HGNC:17877]	64802	1	1	9943428	9985501
ENSG00000202415	0	1	2	0	0	1	0	1	3	1	2	0	0	1.21661	2.13278	0	0	1.38654	0	0.340722	1.49406	1.26006	2.8425	0	0.889439	-0.982378	1.62157	-0.605821	0.544634	NA	0.889439	0.757693	1.48113	0.511563	0.608957	NA	0.889439	1.74007	1.52936	1.13778	0.255214	NA	RN7SKP269	RNA, 7SK small nuclear pseudogene 269 [Source:HGNC Symbol;Acc:HGNC:45993]	---	1	1	9947318	9947636
ENSG00000283611	0	0	0	0	0	0	0	2	0	0	0	0	0	0	0	0	0	0	0	0.681443	0	0	0	0	0.0567869	0.775695	3.79911	0.204178	0.838214	NA	0.0567869	0	3.81693	0	1	NA	0.0567869	-0.850897	3.79916	-0.22397	0.822781	NA	AL357140.4	novel pseudogene	---	1	-1	9950572	9960787
ENSG00000265521	1	0	0	0	0	0	0	1	1	0	0	0	1.04729	0	0	0	0	0	0	0.340722	0.498021	0	0	0	0.15717	-0.316869	3.38121	-0.0937147	0.925336	NA	0.15717	-0.121668	3.38868	-0.0359043	0.971359	NA	0.15717	0.195201	3.37477	0.0578415	0.953875	NA	MIR5697	microRNA 5697 [Source:HGNC Symbol;Acc:HGNC:43509]	100847055	1	1	9967381	9967458
ENSG00000241326	107	85	79	109	79	63	80	283	174	73	60	70	112.061	103.412	84.2447	104.947	92.6	87.3522	100.471	96.4242	86.6556	91.9841	85.275	83.3575	94.0653	-0.0970253	0.144021	-0.673689	0.500509	0.790691	94.0653	-0.221562	0.147357	-1.50357	0.132692	0.60723	94.0653	-0.124537	0.146018	-0.852886	0.393723	0.65755	AL603962.1	novel transcript	---	1	1	9983141	9984568
ENSG00000162444	73	75	76	88	81	74	87	329	235	94	94	99	76.4525	91.2458	81.0456	84.7281	94.9443	102.604	109.262	112.097	117.035	118.445	133.598	117.891	103.279	0.346318	0.142916	2.42323	0.015383	0.0999511	103.279	0.540373	0.142321	3.79685	0.000146544	0.00575299	103.279	0.194055	0.134693	1.44072	0.149663	0.406123	RBP7	retinol binding protein 7 [Source:HGNC Symbol;Acc:HGNC:30316]	116362	1	1	9997206	10016020
ENSG00000130939	3058	2777	2964	3524	3045	2406	2736	9607	7435	2593	2497	2974	3202.63	3378.53	3160.78	3392.97	3569.2	3336.02	3436.12	3273.31	3702.78	3267.32	3548.86	3541.5	3400.84	0.0507301	0.0560565	0.904982	0.365475	0.696504	3400.84	0.0996918	0.0560874	1.77744	0.0754964	0.47794	3400.84	0.0489617	0.0559657	0.874852	0.381654	0.647047	UBE4B	ubiquitination factor E4B [Source:HGNC Symbol;Acc:HGNC:12500]	10277	1	1	10032832	10181239
ENSG00000224340	0	0	0	0	0	0	0	0	0	0	0	0	0	0	0	0	0	0	0	0	0	0	0	0	0	NA	NA	NA	NA	NA	0	NA	NA	NA	NA	NA	0	NA	NA	NA	NA	NA	AL590639.1	pseudogene similar to part of ribosomal protein L21 (RPL21)	---	1	-1	10054445	10054781
ENSG00000233623	0	0	0	0	0	0	1	1	1	0	0	0	0	0	0	0	0	0	1.25589	0.340722	0.498021	0	0	0	0.174553	1.10274	3.25034	0.33927	0.734406	NA	0.174553	0.600152	3.26967	0.183551	0.854366	NA	0.174553	-0.502591	3.2436	-0.154948	0.876862	NA	PGAM1P11	phosphoglycerate mutase 1 pseudogene 11 [Source:HGNC Symbol;Acc:HGNC:42464]	---	1	1	10058671	10059648
ENSG00000201746	0	0	1	3	1	1	0	2	1	1	1	0	0	0	1.06639	2.88846	1.17215	1.38654	0	0.681443	0.498021	1.26006	1.42125	0	0.864526	-0.390155	1.48004	-0.26361	0.79208	NA	0.864526	-0.476966	1.51399	-0.31504	0.752732	NA	0.864526	-0.0868117	1.53602	-0.0565174	0.95493	NA	RNU6-828P	RNA, U6 small nuclear 828, pseudogene [Source:HGNC Symbol;Acc:HGNC:47791]	---	1	1	10163268	10163374
ENSG00000054523	4006	3793	4053	4924	3723	3228	3392	12918	9620	3299	3349	4127	4195.46	4614.6	4322.07	4740.92	4363.92	4475.76	4259.98	4401.44	4790.96	4156.92	4759.77	4914.52	4499.69	-0.0302941	0.0638498	-0.474459	0.635173	0.86553	4499.69	0.0596827	0.0638415	0.934857	0.349862	0.837707	4499.69	0.0899768	0.0638213	1.40982	0.158591	0.418662	KIF1B	kinesin family member 1B [Source:HGNC Symbol;Acc:HGNC:16636]	23095	1	1	10210805	10381603
ENSG00000264881	0	0	0	0	0	1	0	0	0	1	0	0	0	0	0	0	0	1.38654	0	0	0	1.26006	0	0	0.22055	0.687799	3.55164	0.193657	0.846445	NA	0.22055	0.728866	3.56067	0.204699	0.837807	NA	0.22055	0.0410671	3.54276	0.0115918	0.990751	NA	MIR1273D	microRNA 1273d [Source:HGNC Symbol;Acc:HGNC:38375]	---	1	1	10227718	10227803
ENSG00000199562	0	0	0	0	1	0	0	2	0	0	0	0	0	0	0	0	1.17215	0	0	0.681443	0	0	0	0	0.154466	1.38262	3.79233	0.364583	0.715423	NA	0.154466	0	3.81693	0	1	NA	0.154466	-1.45783	3.79239	-0.384409	0.700676	NA	RNU6-37P	RNA, U6 small nuclear 37, pseudogene [Source:HGNC Symbol;Acc:HGNC:34281]	---	1	1	10298966	10299072
ENSG00000264501	113	114	108	134	83	77	98	357	277	93	102	92	118.344	138.694	115.17	129.018	97.2886	106.764	123.077	121.638	137.952	117.185	144.968	109.556	121.638	-0.142757	0.14144	-1.00931	0.312825	0.64865	121.638	0.0332073	0.140927	0.235635	0.813716	0.979319	121.638	0.175965	0.140559	1.25189	0.210611	0.481922	RN7SL731P	RNA, 7SL, cytoplasmic 731, pseudogene [Source:HGNC Symbol;Acc:HGNC:46747]	---	1	1	10306465	10306757
ENSG00000284735	3	3	4	5	4	3	3	13	6	0	3	0	3.14188	3.64983	4.26556	4.81409	4.68861	4.15963	3.76767	4.42938	2.98812	0	4.26375	0	3.34738	0.107308	0.70492	0.152227	0.879008	NA	3.34738	-1.03042	0.804483	-1.28084	0.200249	NA	3.34738	-1.13772	0.787907	-1.44398	0.148744	NA	AL139424.3	novel transcript	---	1	-1	10381906	10387150
ENSG00000284642	5	3	11	6	4	2	5	27	21	7	5	6	5.23647	3.64983	11.7303	5.77691	4.68861	2.77309	6.27945	9.19948	10.4584	8.82039	7.10625	7.14493	6.90534	-0.0737518	0.555261	-0.132824	0.894333	NA	6.90534	0.374265	0.542315	0.690123	0.490117	NA	6.90534	0.448016	0.535462	0.836692	0.402766	NA	AL139424.2	novel transcript	---	1	1	10395416	10397432
ENSG00000142657	8824	8230	8764	9469	8491	6738	7174	24873	21028	7828	8087	8778	9241.33	10012.7	9345.83	9116.93	9952.74	9342.53	9009.76	8474.77	10472.4	9863.72	11493.6	10453	9731.61	-0.0368157	0.0656447	-0.560832	0.574912	0.834687	9731.61	0.164804	0.0656072	2.51197	0.0120059	0.160702	9731.61	0.201619	0.0656022	3.07336	0.00211663	0.0244208	PGD	phosphogluconate dehydrogenase [Source:HGNC Symbol;Acc:HGNC:8891]	5226	1	1	10398592	10420144
ENSG00000271989	0	1	0	0	2	0	0	1	2	0	0	0	0	1.21661	0	0	2.3443	0	0	0.340722	0.996042	0	0	0	0.40814	1.03376	2.34219	0.441364	0.65895	NA	0.40814	0.342964	2.37726	0.144269	0.885288	NA	0.40814	-0.690795	2.31753	-0.298073	0.765647	NA	AL139424.1	novel transcript, antisense to APITD1-CORT	---	1	-1	10429881	10430677
ENSG00000251503	228	186	212	213	202	155	182	698	451	167	153	173	238.783	226.289	226.074	205.08	236.775	214.914	228.572	237.824	224.607	210.429	217.451	206.012	222.734	0.0445724	0.0992766	0.448972	0.653452	0.874114	222.734	-0.0539356	0.100999	-0.534021	0.593327	0.935218	222.734	-0.098508	0.0992018	-0.993007	0.320707	0.593865	CENPS-CORT	CENPS-CORT readthrough [Source:HGNC Symbol;Acc:HGNC:38843]	100526739	1	1	10430102	10452153
ENSG00000175279	253	212	254	239	227	170	208	763	502	200	179	208	264.966	257.921	270.863	230.114	266.078	235.712	261.225	259.971	250.006	252.011	254.404	247.691	254.247	0.00536278	0.0946346	0.0566682	0.954809	0.984316	254.247	-0.027292	0.0957569	-0.285014	0.775633	0.971526	254.247	-0.0326548	0.094389	-0.34596	0.729373	0.877018	CENPS	centromere protein S [Source:HGNC Symbol;Acc:HGNC:23163]	378708	1	1	10430443	10442809
ENSG00000241563	17	12	26	28	11	16	13	68	40	8	13	13	17.804	14.5993	27.7261	26.9589	12.8937	22.1847	16.3266	23.1691	19.9208	10.0804	18.4763	15.4807	18.8017	-0.194538	0.336708	-0.577765	0.563423	0.827396	18.8017	-0.419167	0.34661	-1.20934	0.226534	0.733548	18.8017	-0.224629	0.346916	-0.647503	0.517307	NA	CORT	cortistatin [Source:HGNC Symbol;Acc:HGNC:2257]	1325	1	1	10449719	10451902
ENSG00000160049	1933	1716	1851	2046	1835	1469	1603	5730	4448	1587	1612	1895	2024.42	2087.7	1973.89	1969.93	2150.9	2036.83	2013.19	1952.33	2215.2	1999.71	2291.06	2256.61	2080.98	0.0157717	0.0591714	0.266543	0.789821	0.925813	2080.98	0.121909	0.0591409	2.06132	0.0392721	0.339282	2080.98	0.106137	0.0589867	1.79934	0.0719654	0.271016	DFFA	DNA fragmentation factor subunit alpha [Source:HGNC Symbol;Acc:HGNC:2772]	1676	1	-1	10456522	10472526
ENSG00000203469	2	0	0	1	1	0	0	4	3	0	1	1	2.09459	0	0	0.962819	1.17215	0	0	1.36289	1.49406	0	1.42125	1.19082	0.808215	-0.0359669	1.57458	-0.0228423	0.981776	NA	0.808215	0.448359	1.53352	0.292373	0.770002	NA	0.808215	0.484326	1.50651	0.321488	0.74784	NA	AL354956.1	novel transcript, antisense to DFFA	---	1	1	10458555	10459338
ENSG00000142655	406	282	396	389	336	329	414	1397	747	371	334	287	425.202	343.084	422.29	374.536	393.843	456.173	519.939	475.988	372.022	467.481	474.698	341.766	422.252	0.238282	0.122398	1.94678	0.0515617	0.238399	422.252	0.0734506	0.123264	0.59588	0.551255	0.924923	422.252	-0.164832	0.122102	-1.34995	0.177033	0.442116	PEX14	peroxisomal biogenesis factor 14 [Source:HGNC Symbol;Acc:HGNC:8856]	5195	1	1	10472288	10630758
ENSG00000243267	0	1	1	2	1	2	4	3	0	4	1	1	0	1.21661	1.06639	1.92564	1.17215	2.77309	5.02356	1.02216	0	5.04022	1.42125	1.19082	1.82099	1.13781	1.20938	0.940822	0.346796	NA	1.82099	0.699222	1.24844	0.560077	0.575427	NA	1.82099	-0.438591	1.11744	-0.392495	0.694692	NA	RN7SL614P	RNA, 7SL, cytoplasmic 614, pseudogene [Source:HGNC Symbol;Acc:HGNC:46630]	---	1	1	10616836	10617115
ENSG00000130940	12	4	4	7	14	12	8	50	18	13	14	5	12.5675	4.86644	4.26556	6.73973	16.4101	16.6385	10.0471	17.0361	8.96437	16.3807	19.8975	5.95411	11.6473	1.08909	0.472083	2.30698	0.0210561	0.127614	11.6473	0.779974	0.483338	1.61372	0.106587	0.554194	11.6473	-0.309112	0.434597	-0.71126	0.476923	NA	CASZ1	castor zinc finger 1 [Source:HGNC Symbol;Acc:HGNC:26002]	54897	1	-1	10636604	10796650
ENSG00000272078	2	6	4	0	3	5	4	17	3	5	4	1	2.09459	7.29966	4.26556	0	3.51645	6.93272	5.02356	5.79227	1.49406	6.30028	5.685	1.19082	4.13291	0.692445	0.767724	0.901946	0.367086	NA	4.13291	0.0344977	0.807909	0.0427	0.965941	NA	4.13291	-0.657947	0.760474	-0.865181	0.38694	NA	AL139423.1	novel transcript, antisense to CASZ1	---	1	1	10639241	10654333
ENSG00000225158	0	0	0	0	0	0	0	0	0	0	0	0	0	0	0	0	0	0	0	0	0	0	0	0	0	NA	NA	NA	NA	NA	0	NA	NA	NA	NA	NA	0	NA	NA	NA	NA	NA	HSPE1P24	heat shock protein family E (Hsp10) member 1 pseudogene 24 [Source:HGNC Symbol;Acc:HGNC:49343]	---	1	1	10895761	10895998
ENSG00000175262	0	1	0	4	1	0	1	1	2	0	0	0	0	1.21661	0	3.85128	1.17215	0	1.25589	0.340722	0.996042	0	0	0	0.736058	-0.963187	1.72523	-0.558296	0.576642	NA	0.736058	-1.60595	1.77623	-0.904134	0.365924	NA	0.736058	-0.642758	1.85904	-0.345747	0.729533	NA	C1orf127	chromosome 1 open reading frame 127 [Source:HGNC Symbol;Acc:HGNC:26730]	148345	1	-1	10946471	10982037
ENSG00000215785	2	0	0	0	0	0	0	0	2	0	0	0	2.09459	0	0	0	0	0	0	0	0.996042	0	0	0	0.257553	-1.68218	3.4306	-0.490345	0.62389	NA	0.257553	-0.424345	3.4154	-0.124245	0.901121	NA	0.257553	1.25783	3.42105	0.367674	0.713116	NA	CFL1P6	cofilin 1 pseudogene 6 [Source:HGNC Symbol;Acc:HGNC:34545]	---	1	-1	10990978	10991797
ENSG00000120948	5280	4693	4843	6247	5000	4239	4415	16322	11580	4421	4212	5150	5529.72	5709.55	5164.52	6014.73	5860.76	5877.56	5544.76	5561.26	5767.08	5570.71	5986.31	6132.73	5726.64	0.0265457	0.0581918	0.456175	0.648264	0.872303	5726.64	0.0649795	0.0582136	1.11623	0.264326	0.773038	5726.64	0.0384338	0.0581641	0.660783	0.508752	0.744096	TARDBP	TAR DNA binding protein [Source:HGNC Symbol;Acc:HGNC:11571]	23435	1	1	11012344	11026420
ENSG00000277726	2520	2294	2284	2985	2359	2003	2106	7816	5530	2012	2007	2453	2639.18	2790.9	2435.63	2874.01	2765.11	2777.25	2644.91	2663.08	2754.05	2535.23	2852.45	2921.08	2721.07	0.0141416	0.0658541	0.214741	0.829969	0.940177	2721.07	0.0425863	0.065908	0.646148	0.518184	0.913203	2721.07	0.0284447	0.0658209	0.432153	0.66563	0.844484	AL109811.3	novel protein	---	1	1	11012662	11030528
ENSG00000009724	1	0	0	0	1	0	0	3	0	1	0	1	1.04729	0	0	0	1.17215	0	0	1.02216	0	1.26006	0	1.19082	0.474374	0.938004	2.06059	0.455211	0.648957	NA	0.474374	0.819092	2.08026	0.393745	0.693769	NA	0.474374	-0.118912	2.01579	-0.0589904	0.95296	NA	MASP2	mannan binding lectin serine peptidase 2 [Source:HGNC Symbol;Acc:HGNC:6902]	10747	1	-1	11026523	11047233
ENSG00000271895	192	180	195	210	151	152	137	607	366	168	118	141	201.081	218.99	207.946	202.192	176.995	210.755	172.057	206.818	182.276	211.689	167.708	167.906	193.868	-0.102687	0.114192	-0.899253	0.368518	0.699297	193.868	-0.184123	0.115793	-1.5901	0.111811	0.564514	193.868	-0.0814354	0.115326	-0.706131	0.480107	0.722489	AL109811.2	novel transcript, antisense to MASP2	---	1	1	11029659	11030528
ENSG00000116649	2486	1596	2371	2323	1925	1783	2048	8042	4559	2325	1639	1589	2603.57	1941.71	2528.41	2236.63	2256.39	2472.21	2572.06	2740.08	2270.48	2929.63	2329.43	1892.21	2397.73	0.109511	0.121228	0.903352	0.366339	0.69721	2397.73	0.0164837	0.121337	0.135851	0.891939	0.990311	2397.73	-0.0930277	0.121231	-0.767359	0.442868	0.695136	SRM	spermidine synthase [Source:HGNC Symbol;Acc:HGNC:11296]	6723	1	-1	11054584	11060024
ENSG00000171824	2412	2159	2271	2449	2266	1698	1900	6864	4902	1774	1788	2090	2526.08	2626.66	2421.77	2357.94	2656.1	2354.35	2386.19	2338.71	2441.3	2235.34	2541.2	2488.82	2447.87	-0.0293944	0.064761	-0.453891	0.649908	0.872542	2447.87	-0.0327153	0.0648617	-0.504385	0.613991	0.942503	2447.87	-0.00332085	0.0648123	-0.051238	0.959136	0.984788	EXOSC10	exosome component 10 [Source:HGNC Symbol;Acc:HGNC:9138]	5394	1	-1	11066618	11099881
ENSG00000226849	36	19	23	28	21	12	18	47	44	18	12	17	37.7026	23.1156	24.5269	26.9589	24.6152	16.6385	22.606	16.0139	21.9129	22.681	17.055	20.244	22.8392	-0.539716	0.292688	-1.844	0.0651835	0.278458	22.8392	-0.44358	0.294122	-1.50815	0.131516	0.605219	22.8392	0.0961358	0.302235	0.318083	0.750422	0.887735	AL109811.1	novel transcript	---	1	1	11068471	11073097
ENSG00000230337	1	4	3	5	0	3	4	13	5	4	0	1	1.04729	4.86644	3.19917	4.81409	0	4.15963	5.02356	4.42938	2.4901	5.04022	0	1.19082	3.02173	0.010147	0.829453	0.0122333	0.990239	NA	3.02173	-0.627945	0.883869	-0.71045	0.477425	NA	3.02173	-0.638092	0.873102	-0.730833	0.464881	NA	EXOSC10-AS1	EXOSC10 antisense RNA 1 [Source:HGNC Symbol;Acc:HGNC:40456]	105376736	1	1	11099675	11102100
ENSG00000198793	2844	2458	2910	3053	2655	2106	2337	8365	6092	2174	2205	2496	2978.51	2990.43	3103.19	2939.49	3112.06	2920.06	2935.02	2850.14	3033.94	2739.36	3133.86	2972.29	2975.69	-0.0246467	0.0552378	-0.446192	0.655458	0.875029	2975.69	-0.0155222	0.0553216	-0.280581	0.779032	0.972397	2975.69	0.0091245	0.0552645	0.165106	0.868861	0.943698	MTOR	mechanistic target of rapamycin kinase [Source:HGNC Symbol;Acc:HGNC:3942]	2475	1	-1	11106535	11262507
ENSG00000225602	0	1	0	0	0	0	0	0	0	0	0	0	0	1.21661	0	0	0	0	0	0	0	0	0	0	0.101384	-0.949234	3.81693	-0.24869	0.8036	NA	0.101384	-0.796521	3.81693	-0.208681	0.834697	NA	0.101384	0	3.81698	0	1	NA	MTOR-AS1	MTOR antisense RNA 1 [Source:HGNC Symbol;Acc:HGNC:40242]	100873935	1	1	11143898	11149537
ENSG00000253086	0	0	0	0	0	0	0	0	0	0	0	0	0	0	0	0	0	0	0	0	0	0	0	0	0	NA	NA	NA	NA	NA	0	NA	NA	NA	NA	NA	0	NA	NA	NA	NA	NA	RNU6-537P	RNA, U6 small nuclear 537, pseudogene [Source:HGNC Symbol;Acc:HGNC:47500]	---	1	1	11152350	11152452
ENSG00000171819	0	0	0	0	0	0	0	0	1	2	0	0	0	0	0	0	0	0	0	0	0.498021	2.52011	0	0	0.251511	0	3.40501	0	1	NA	0.251511	1.9308	3.36155	0.574379	0.565711	NA	0.251511	2.15872	3.36159	0.642173	0.520761	NA	ANGPTL7	angiopoietin like 7 [Source:HGNC Symbol;Acc:HGNC:24078]	10218	1	1	11189341	11195981
ENSG00000207451	0	0	0	0	0	0	0	0	0	0	0	0	0	0	0	0	0	0	0	0	0	0	0	0	0	NA	NA	NA	NA	NA	0	NA	NA	NA	NA	NA	0	NA	NA	NA	NA	NA	RNU6-291P	RNA, U6 small nuclear 291, pseudogene [Source:HGNC Symbol;Acc:HGNC:47254]	---	1	1	11226254	11226360
ENSG00000238173	0	0	0	0	0	0	0	0	0	0	0	0	0	0	0	0	0	0	0	0	0	0	0	0	0	NA	NA	NA	NA	NA	0	NA	NA	NA	NA	NA	0	NA	NA	NA	NA	NA	RPL39P6	ribosomal protein L39 pseudogene 6 [Source:HGNC Symbol;Acc:HGNC:35803]	---	1	1	11232963	11233112
ENSG00000120942	664	618	660	778	491	474	533	1890	1399	534	503	601	695.404	751.865	703.817	749.073	575.526	657.222	669.39	643.964	696.731	672.87	714.889	715.684	687.203	-0.18732	0.0700064	-2.67575	0.00745624	0.0566288	687.203	-0.0509522	0.069894	-0.728992	0.466006	0.897212	687.203	0.136368	0.070097	1.94541	0.0517254	0.221672	UBIAD1	UbiA prenyltransferase domain containing 1 [Source:HGNC Symbol;Acc:HGNC:30791]	29914	1	1	11273206	11296049
ENSG00000238199	0	0	0	0	0	0	0	0	0	0	0	0	0	0	0	0	0	0	0	0	0	0	0	0	0	NA	NA	NA	NA	NA	0	NA	NA	NA	NA	NA	0	NA	NA	NA	NA	NA	UBE2V2P3	ubiquitin conjugating enzyme E2 V2 pseudogene 3 [Source:HGNC Symbol;Acc:HGNC:44891]	---	1	-1	11278616	11279351
ENSG00000284646	0	0	0	0	0	0	0	0	0	0	0	0	0	0	0	0	0	0	0	0	0	0	0	0	0	NA	NA	NA	NA	NA	0	NA	NA	NA	NA	NA	0	NA	NA	NA	NA	NA	AL031291.1	novel transcript	---	1	-1	11311734	11319093
ENSG00000224338	0	0	0	0	0	0	0	0	0	0	0	0	0	0	0	0	0	0	0	0	0	0	0	0	0	NA	NA	NA	NA	NA	0	NA	NA	NA	NA	NA	0	NA	NA	NA	NA	NA	MTCYBP45	MT-CYB pseudogene 45 [Source:HGNC Symbol;Acc:HGNC:52313]	---	1	-1	11425257	11425821
ENSG00000204624	84	85	99	86	13	13	32	97	78	55	34	40	87.9728	103.412	105.573	82.8024	15.238	18.0251	40.1885	33.05	38.8456	69.3031	48.3225	47.6328	57.5304	-1.78364	0.25273	-7.05752	1.69502e-12	6.63695e-11	57.5304	-0.91861	0.23875	-3.84758	0.000119289	0.00481424	57.5304	0.865034	0.262381	3.29686	0.000977722	0.0133836	DISP3	dispatched RND transporter family member 3 [Source:HGNC Symbol;Acc:HGNC:29251]	57540	1	1	11479166	11537584
ENSG00000285833	0	0	0	0	0	0	0	0	0	0	0	0	0	0	0	0	0	0	0	0	0	0	0	0	0	NA	NA	NA	NA	NA	0	NA	NA	NA	NA	NA	0	NA	NA	NA	NA	NA	AL590989.1	novel transcript, antisense to DISP3	---	1	-1	11500803	11502016
ENSG00000235643	0	0	0	0	0	0	0	2	0	0	0	0	0	0	0	0	0	0	0	0.681443	0	0	0	0	0.0567869	0.775695	3.79911	0.204178	0.838214	NA	0.0567869	0	3.81693	0	1	NA	0.0567869	-0.850897	3.79916	-0.22397	0.822781	NA	LINC01647	long intergenic non-protein coding RNA 1647 [Source:HGNC Symbol;Acc:HGNC:52434]	101929181	1	1	11609531	11613355
ENSG00000284708	0	0	0	0	1	0	0	0	0	0	0	0	0	0	0	0	1.17215	0	0	0	0	0	0	0	0.0976793	0.692927	3.80024	0.182338	0.855318	NA	0.0976793	0	3.81693	0	1	NA	0.0976793	-0.768128	3.8003	-0.202123	0.83982	NA	AL031731.1	novel transcript	---	1	1	11623558	11643416
ENSG00000116661	49	39	59	47	49	51	57	188	112	57	44	39	51.3174	47.4478	62.9169	45.2525	57.4354	70.7137	71.5858	64.0556	55.7783	71.8232	62.535	46.442	58.942	0.342509	0.191586	1.78776	0.0738143	0.301906	58.942	0.181015	0.195682	0.925045	0.354943	0.841824	58.942	-0.161494	0.18714	-0.862961	0.388159	0.652309	FBXO2	F-box protein 2 [Source:HGNC Symbol;Acc:HGNC:13581]	26232	1	-1	11637018	11655785
ENSG00000132879	1187	951	1203	1165	1059	820	1135	3804	2247	1193	817	899	1243.14	1157	1282.87	1121.68	1241.31	1136.97	1425.44	1296.1	1119.05	1503.25	1161.16	1070.55	1229.88	0.0867553	0.104755	0.828173	0.407572	0.728774	1229.88	0.0129972	0.104976	0.123811	0.901465	0.990779	1229.88	-0.0737581	0.104756	-0.704098	0.481372	0.723224	FBXO44	F-box protein 44 [Source:HGNC Symbol;Acc:HGNC:24847]	93611	1	1	11654375	11663327
ENSG00000116663	310	254	313	304	285	270	306	1048	726	316	286	310	324.661	309.019	333.78	292.697	334.063	374.367	384.303	357.076	361.563	398.178	406.478	369.155	353.778	0.199438	0.088588	2.2513	0.0243667	0.142497	353.778	0.277621	0.0887778	3.12715	0.0017651	0.0408066	353.778	0.0781834	0.0866027	0.902783	0.366641	0.635105	FBXO6	F-box protein 6 [Source:HGNC Symbol;Acc:HGNC:13585]	26270	1	1	11664124	11674354
ENSG00000116670	746	619	733	751	684	537	673	2457	1493	690	489	567	781.282	753.082	781.663	723.077	801.752	744.574	845.215	837.153	743.545	869.438	694.991	675.196	770.914	0.0905803	0.0837747	1.08124	0.279591	0.614962	770.914	-0.0264837	0.0843544	-0.313958	0.753553	0.969164	770.914	-0.117064	0.0838341	-1.39638	0.162601	0.424024	MAD2L2	mitotic arrest deficient 2 like 2 [Source:HGNC Symbol;Acc:HGNC:6764]	10459	1	-1	11674480	11691650
ENSG00000162490	62	62	53	84	55	38	66	218	144	62	46	55	64.9323	75.4298	56.5186	80.8768	64.4683	52.6886	82.8888	74.2773	71.715	78.1235	65.3775	65.4952	69.3993	-8.05694e-05	0.181237	-0.000444553	0.999645	0.999729	69.3993	0.0184889	0.182685	0.101206	0.919387	0.993925	69.3993	0.0185694	0.180107	0.103102	0.917882	0.967431	DRAXIN	dorsal inhibitory axon guidance protein [Source:HGNC Symbol;Acc:HGNC:25054]	374946	1	1	11691729	11725857
ENSG00000177674	407	275	418	405	341	294	349	1293	885	360	348	309	426.249	334.568	445.751	389.942	399.704	407.644	438.306	440.553	440.748	453.62	494.595	367.964	419.97	0.0806324	0.106675	0.755867	0.449729	0.760317	419.97	0.134354	0.106832	1.25762	0.208529	0.710244	419.97	0.0537212	0.106053	0.50655	0.612471	0.811871	AGTRAP	angiotensin II receptor associated protein [Source:HGNC Symbol;Acc:HGNC:13539]	57085	1	1	11736084	11754802
ENSG00000215910	1	1	2	1	4	1	2	9	6	2	1	0	1.04729	1.21661	2.13278	0.962819	4.68861	1.38654	2.51178	3.06649	2.98812	2.52011	1.42125	0	1.9952	1.15138	0.98777	1.16564	0.243761	NA	1.9952	0.505593	1.04255	0.48496	0.627705	NA	1.9952	-0.64579	0.914197	-0.706401	0.479939	NA	C1orf167	chromosome 1 open reading frame 167 [Source:HGNC Symbol;Acc:HGNC:25262]	284498	1	1	11761787	11789585
ENSG00000177553	0	0	0	0	0	0	0	0	0	0	0	0	0	0	0	0	0	0	0	0	0	0	0	0	0	NA	NA	NA	NA	NA	0	NA	NA	NA	NA	NA	0	NA	NA	NA	NA	NA	AL953897.1	---	102724659	1	-1	11777077	11779619
ENSG00000177000	2235	1834	2145	2222	1876	1420	1806	6119	4593	1900	1633	1833	2340.7	2231.26	2287.4	2139.38	2198.96	1968.89	2268.14	2084.87	2287.41	2394.11	2320.9	2182.78	2225.4	-0.0790236	0.0600004	-1.31705	0.187822	0.504904	2225.4	0.0293662	0.059967	0.489706	0.624342	0.946236	2225.4	0.10839	0.0599661	1.80752	0.0706818	0.269105	MTHFR	methylenetetrahydrofolate reductase [Source:HGNC Symbol;Acc:HGNC:7436]	4524	1	-1	11785723	11806920
ENSG00000011021	2196	1737	1937	2077	1916	1615	1770	6107	4968	1892	1799	2019	2299.86	2113.25	2065.6	1999.77	2245.84	2239.27	2222.93	2080.79	2474.17	2384.03	2556.83	2404.27	2257.22	0.0494702	0.0589814	0.838742	0.401614	0.72491	2257.22	0.21195	0.0588756	3.59996	0.000318267	0.0107579	2257.22	0.162479	0.0586836	2.76874	0.00562736	0.0507918	CLCN6	chloride voltage-gated channel 6 [Source:HGNC Symbol;Acc:HGNC:2024]	1185	1	1	11806096	11848079
ENSG00000276470	16	5	7	8	7	3	6	21	25	12	6	9	16.7567	6.08305	7.46472	7.70255	8.20506	4.15963	7.53534	7.15515	12.4505	15.1207	8.5275	10.7174	9.32319	-0.472932	0.475897	-0.99377	0.320335	0.655071	9.32319	0.30707	0.450797	0.681171	0.495763	0.908144	9.32319	0.780002	0.461965	1.68845	0.0913258	NA	RF02156	---	---	1	1	11843812	11843984
ENSG00000278852	9	13	8	14	16	11	8	27	32	9	6	11	9.42565	15.8159	8.53111	13.4795	18.7544	15.252	10.0471	9.19948	15.9367	11.3405	8.5275	13.099	12.4507	0.115292	0.410149	0.281098	0.778635	0.923095	12.4507	0.111649	0.414565	0.269316	0.787687	0.974668	12.4507	-0.00364293	0.4034	-0.00903056	0.992795	NA	RF02157	---	---	1	1	11845549	11845697
ENSG00000175206	5	4	6	2	2	2	3	5	8	8	3	4	5.23647	4.86644	6.39833	1.92564	2.3443	2.77309	3.76767	1.70361	3.98417	10.0804	4.26375	4.76328	4.34227	-0.907132	0.716252	-1.2665	0.205334	NA	4.34227	0.293106	0.64795	0.452359	0.651011	NA	4.34227	1.20024	0.697459	1.72087	0.0852739	NA	NPPA	natriuretic peptide A [Source:HGNC Symbol;Acc:HGNC:7939]	4878	1	-1	11845709	11848345
ENSG00000275915	5	11	6	2	9	4	5	18	18	9	7	10	5.23647	13.3827	6.39833	1.92564	10.5494	5.54617	6.27945	6.13299	8.96437	11.3405	9.94875	11.9082	8.13441	0.10201	0.53209	0.191715	0.847966	0.946187	8.13441	0.670171	0.51588	1.29908	0.193915	NA	8.13441	0.568162	0.499625	1.13718	0.255464	NA	RF02158	---	---	1	1	11847442	11847549
ENSG00000120937	1	0	0	0	0	0	0	0	0	0	0	1	1.04729	0	0	0	0	0	0	0	0	0	0	1.19082	0.18651	-0.94924	3.73459	-0.254175	0.79936	NA	0.18651	0.00920525	3.7261	0.00247048	0.998029	NA	0.18651	0.958445	3.72615	0.257221	0.797008	NA	NPPB	natriuretic peptide B [Source:HGNC Symbol;Acc:HGNC:7940]	4879	1	-1	11857464	11858931
ENSG00000224904	0	0	0	0	0	0	0	0	0	0	0	0	0	0	0	0	0	0	0	0	0	0	0	0	0	NA	NA	NA	NA	NA	0	NA	NA	NA	NA	NA	0	NA	NA	NA	NA	NA	AL021155.1	pseudogene similar to part of SET binding factor 1 (SBF1)	---	1	1	11877770	11880406
ENSG00000285646	1	1	0	2	3	0	0	3	1	1	2	0	1.04729	1.21661	0	1.92564	3.51645	0	0	1.02216	0.498021	1.26006	2.8425	0	1.11073	0.124116	1.38134	0.0898521	0.928405	NA	1.11073	-0.0220307	1.41209	-0.0156015	0.987552	NA	1.11073	-0.146147	1.37514	-0.106278	0.915362	NA	AL021155.2	novel transcript	---	1	1	11908147	11913232
ENSG00000199347	0	0	0	0	0	0	0	0	0	0	0	0	0	0	0	0	0	0	0	0	0	0	0	0	0	NA	NA	NA	NA	NA	0	NA	NA	NA	NA	NA	0	NA	NA	NA	NA	NA	RNU5E-1	RNA, U5E small nuclear 1 [Source:HGNC Symbol;Acc:HGNC:10215]	---	1	1	11908152	11908271
ENSG00000201801	0	0	0	0	0	0	0	0	0	1	0	0	0	0	0	0	0	0	0	0	0	1.26006	0	0	0.105005	0	3.81693	0	1	NA	0.105005	0.73128	3.80861	0.192007	0.847737	NA	0.105005	0.959193	3.80867	0.251845	0.801161	NA	RNU5E-4P	RNA, U5E small nuclear 4, pseudogene [Source:HGNC Symbol;Acc:HGNC:42513]	---	1	-1	11909808	11909927
ENSG00000116685	1478	1061	1444	1444	1146	1062	1196	4875	2609	1314	1012	946	1547.9	1290.82	1539.87	1390.31	1343.29	1472.51	1502.05	1661.02	1299.34	1655.71	1438.31	1126.52	1438.97	0.0533604	0.109019	0.48946	0.624516	0.860112	1438.97	-0.0654285	0.109256	-0.598854	0.54927	0.924634	1438.97	-0.118789	0.109122	-1.08859	0.276334	0.553914	KIAA2013	KIAA2013 [Source:HGNC Symbol;Acc:HGNC:28513]	90231	1	-1	11919591	11926428
ENSG00000083444	19777	16104	19325	20353	15196	12264	13048	46616	35529	14239	13304	13758	20712.3	19592.3	20608	19596.3	17812	17004.6	16386.9	15883.1	17694.2	17941.9	18908.3	16383.3	18210.3	-0.263446	0.0571971	-4.60594	4.10609e-06	7.40319e-05	18210.3	-0.182921	0.0571958	-3.19815	0.00138314	0.0341249	18210.3	0.0805256	0.0572342	1.40695	0.159443	0.420059	PLOD1	procollagen-lysine,2-oxoglutarate 5-dioxygenase 1 [Source:HGNC Symbol;Acc:HGNC:9081]	5351	1	1	11934205	11975538
ENSG00000116688	3812	3346	4002	4203	3540	2911	3204	11337	8197	3306	3070	3404	3992.29	4070.78	4267.69	4046.73	4149.42	4036.23	4023.87	3862.76	4082.28	4165.74	4363.24	4053.56	4092.88	-0.02858	0.0473506	-0.603583	0.546121	0.817747	4092.88	0.0241174	0.0473794	0.509026	0.610734	0.941437	4092.88	0.0526974	0.0473343	1.1133	0.265579	0.542426	MFN2	mitofusin 2 [Source:HGNC Symbol;Acc:HGNC:16877]	9927	1	1	11980181	12013514
ENSG00000270914	0	0	0	0	0	0	0	0	0	0	0	0	0	0	0	0	0	0	0	0	0	0	0	0	0	NA	NA	NA	NA	NA	0	NA	NA	NA	NA	NA	0	NA	NA	NA	NA	NA	AL096840.1	inositol(myo)-1(or 4)-monophosphatase 1 (IMPA1) pseudogene	---	1	-1	12017216	12017308
ENSG00000116691	412	237	383	345	335	327	446	1583	733	495	257	265	431.485	288.337	408.427	332.172	392.671	453.4	560.127	539.362	365.049	623.728	365.261	315.568	422.966	0.415194	0.186995	2.22035	0.0263949	0.15045	422.966	0.189929	0.187675	1.01201	0.311533	0.811259	422.966	-0.225266	0.186527	-1.20769	0.227168	0.501319	MIIP	migration and invasion inhibitory protein [Source:HGNC Symbol;Acc:HGNC:25715]	60672	1	1	12019466	12032045
ENSG00000202461	0	0	0	0	0	0	0	0	0	0	0	0	0	0	0	0	0	0	0	0	0	0	0	0	0	NA	NA	NA	NA	NA	0	NA	NA	NA	NA	NA	0	NA	NA	NA	NA	NA	RF00019	---	---	1	-1	12024012	12024124
ENSG00000276869	0	0	0	1	0	0	4	7	1	3	0	0	0	0	0	0.962819	0	0	5.02356	2.38505	0.498021	3.78017	0	0	1.05414	2.54131	1.7651	1.43975	0.149938	NA	1.05414	1.66983	1.835	0.909988	0.362829	NA	1.05414	-0.871478	1.61274	-0.540372	0.58894	NA	MIR6729	microRNA 6729 [Source:HGNC Symbol;Acc:HGNC:50103]	102466982	1	1	12029158	12029222
ENSG00000243539	0	0	0	0	0	0	0	0	0	0	0	0	0	0	0	0	0	0	0	0	0	0	0	0	0	NA	NA	NA	NA	NA	0	NA	NA	NA	NA	NA	0	NA	NA	NA	NA	NA	RN7SL649P	RNA, 7SL, cytoplasmic 649, pseudogene [Source:HGNC Symbol;Acc:HGNC:46665]	---	1	-1	12036740	12037014
ENSG00000120949	1	0	3	3	0	2	2	4	1	1	0	0	1.04729	0	3.19917	2.88846	0	2.77309	2.51178	1.36289	0.498021	1.26006	0	0	1.29506	-0.190425	1.16488	-0.163472	0.870147	NA	1.29506	-1.9436	1.38684	-1.40146	0.161075	NA	1.29506	-1.75318	1.3874	-1.26364	0.206358	NA	TNFRSF8	TNF receptor superfamily member 8 [Source:HGNC Symbol;Acc:HGNC:11923]	943	1	1	12063377	12144207
ENSG00000201135	0	0	0	0	0	0	0	0	0	0	0	0	0	0	0	0	0	0	0	0	0	0	0	0	0	NA	NA	NA	NA	NA	0	NA	NA	NA	NA	NA	0	NA	NA	NA	NA	NA	RNU6-777P	RNA, U6 small nuclear 777, pseudogene [Source:HGNC Symbol;Acc:HGNC:47740]	---	1	-1	12077881	12077984
ENSG00000227875	0	0	0	0	0	0	0	0	0	0	0	0	0	0	0	0	0	0	0	0	0	0	0	0	0	NA	NA	NA	NA	NA	0	NA	NA	NA	NA	NA	0	NA	NA	NA	NA	NA	RPL23AP89	ribosomal protein L23a pseudogene 89 [Source:HGNC Symbol;Acc:HGNC:51623]	---	1	-1	12080293	12080547
ENSG00000285604	0	0	0	0	0	0	0	0	0	0	0	0	0	0	0	0	0	0	0	0	0	0	0	0	0	NA	NA	NA	NA	NA	0	NA	NA	NA	NA	NA	0	NA	NA	NA	NA	NA	AL357835.1	novel transcript, antisense to TNFRSF8	---	1	-1	12088441	12092264
ENSG00000283789	0	0	0	0	0	0	0	0	0	0	0	0	0	0	0	0	0	0	0	0	0	0	0	0	0	NA	NA	NA	NA	NA	0	NA	NA	NA	NA	NA	0	NA	NA	NA	NA	NA	MIR7846	microRNA 7846 [Source:HGNC Symbol;Acc:HGNC:50029]	102465836	1	1	12166943	12167038
ENSG00000028137	41	46	52	52	46	21	35	149	114	37	30	31	42.9391	55.9641	55.4522	50.0666	53.919	29.1174	43.9562	50.7675	56.7744	46.6221	42.6375	36.9155	47.0943	-0.165332	0.223592	-0.739439	0.45964	0.767202	47.0943	-0.124072	0.224974	-0.551494	0.581295	0.933079	47.0943	0.0412609	0.224799	0.183546	0.85437	0.936798	TNFRSF1B	TNF receptor superfamily member 1B [Source:HGNC Symbol;Acc:HGNC:11917]	7133	1	1	12167003	12209228
ENSG00000263676	0	0	0	0	0	0	0	0	0	0	0	0	0	0	0	0	0	0	0	0	0	0	0	0	0	NA	NA	NA	NA	NA	0	NA	NA	NA	NA	NA	0	NA	NA	NA	NA	NA	MIR4632	microRNA 4632 [Source:HGNC Symbol;Acc:HGNC:41593]	100616438	1	1	12191713	12191773
ENSG00000225196	0	0	0	0	0	0	0	0	0	0	0	0	0	0	0	0	0	0	0	0	0	0	0	0	0	NA	NA	NA	NA	NA	0	NA	NA	NA	NA	NA	0	NA	NA	NA	NA	NA	RPL10P17	ribosomal protein L10 pseudogene 17 [Source:HGNC Symbol;Acc:HGNC:52348]	---	1	-1	12220794	12221109
ENSG00000252969	0	0	0	0	0	0	0	0	0	0	0	0	0	0	0	0	0	0	0	0	0	0	0	0	0	NA	NA	NA	NA	NA	0	NA	NA	NA	NA	NA	0	NA	NA	NA	NA	NA	RF00156	---	---	1	-1	12221148	12221271
ENSG00000048707	2469	2315	2661	2776	2414	1940	2113	7428	5832	1888	2152	2521	2585.77	2816.45	2837.66	2672.78	2829.57	2689.89	2653.7	2530.88	2904.46	2378.99	3058.53	3002.06	2746.73	-0.0287424	0.0786132	-0.365618	0.71465	0.901174	2746.73	0.0563329	0.0786069	0.716641	0.473596	0.899172	2746.73	0.0850753	0.0785776	1.08269	0.278945	0.556655	VPS13D	vacuolar protein sorting 13 homolog D [Source:HGNC Symbol;Acc:HGNC:23595]	55187	1	1	12230030	12512047
ENSG00000239149	1	0	4	0	1	1	3	9	5	3	1	1	1.04729	0	4.26556	0	1.17215	1.38654	3.76767	3.06649	2.4901	3.78017	1.42125	1.19082	1.96567	0.873797	1.06519	0.820319	0.412035	NA	1.96567	0.757818	1.08158	0.700659	0.483516	NA	1.96567	-0.115979	0.976825	-0.118731	0.905489	NA	SNORA59A	small nucleolar RNA, H/ACA box 59A [Source:HGNC Symbol;Acc:HGNC:32653]	677885	1	1	12507246	12507397
ENSG00000229484	1	1	0	0	0	0	0	0	1	0	0	0	1.04729	1.21661	0	0	0	0	0	0	0.498021	0	0	0	0.23016	-1.70143	3.01285	-0.564724	0.572261	NA	0.23016	-0.87209	3.00548	-0.290167	0.771688	NA	0.23016	0.829339	3.01355	0.275204	0.78316	NA	AC243836.1	novel transcript	---	1	1	12527724	12528420
ENSG00000162496	143	121	155	143	188	146	197	636	324	155	136	107	149.763	147.21	165.29	137.683	220.364	202.435	247.41	216.699	161.359	195.309	193.29	127.418	180.353	0.563253	0.133272	4.22635	2.3751e-05	0.000371543	180.353	0.16669	0.136677	1.21959	0.222622	0.727162	180.353	-0.396563	0.131448	-3.01689	0.00255383	0.0281089	DHRS3	dehydrogenase/reductase 3 [Source:HGNC Symbol;Acc:HGNC:17693]	9249	1	-1	12567910	12617731
ENSG00000221340	0	0	0	0	1	0	0	4	2	1	0	0	0	0	0	0	1.17215	0	0	1.36289	0.996042	1.26006	0	0	0.399261	1.83671	2.2393	0.820217	0.412092	NA	0.399261	1.63219	2.2669	0.720009	0.47152	NA	0.399261	-0.204522	2.19613	-0.0931284	0.925802	NA	RNU6ATAC18P	RNA, U6atac small nuclear 18, pseudogene [Source:HGNC Symbol;Acc:HGNC:46917]	---	1	-1	12569972	12570072
ENSG00000276830	0	0	0	1	0	1	1	4	1	0	0	0	0	0	0	0.962819	0	1.38654	1.25589	1.36289	0.498021	0	0	0	0.455513	1.65556	1.96091	0.84428	0.398513	NA	0.455513	-0.11003	2.08307	-0.052821	0.957875	NA	0.455513	-1.76559	1.94877	-0.906	0.364936	NA	MIR6730	microRNA 6730 [Source:HGNC Symbol;Acc:HGNC:50222]	102466722	1	-1	12578957	12579023
ENSG00000272482	0	0	0	1	0	0	0	4	0	0	0	0	0	0	0	0.962819	0	0	0	1.36289	0	0	0	0	0.193809	0.534965	3.70613	0.144346	0.885227	NA	0.193809	-0.796532	3.73015	-0.213539	0.830907	NA	0.193809	-1.3315	3.70618	-0.359264	0.719398	NA	AC254633.1	novel transcript	---	1	-1	12618900	12619244
ENSG00000204518	0	0	0	0	0	0	0	0	0	0	0	0	0	0	0	0	0	0	0	0	0	0	0	0	0	NA	NA	NA	NA	NA	0	NA	NA	NA	NA	NA	0	NA	NA	NA	NA	NA	AADACL4	arylacetamide deacetylase like 4 [Source:HGNC Symbol;Acc:HGNC:32038]	343066	1	1	12644547	12667086
ENSG00000226166	0	0	0	0	0	0	0	0	0	0	0	0	0	0	0	0	0	0	0	0	0	0	0	0	0	NA	NA	NA	NA	NA	0	NA	NA	NA	NA	NA	0	NA	NA	NA	NA	NA	AC244670.1	ribosomal protein L23a (RPL23A) pseudogene	---	1	1	12692909	12693020
ENSG00000188984	0	0	0	0	0	0	0	0	0	0	0	0	0	0	0	0	0	0	0	0	0	0	0	0	0	NA	NA	NA	NA	NA	0	NA	NA	NA	NA	NA	0	NA	NA	NA	NA	NA	AADACL3	arylacetamide deacetylase like 3 [Source:HGNC Symbol;Acc:HGNC:32037]	126767	1	1	12716115	12728759
ENSG00000157330	4	5	7	8	3	1	9	18	26	6	11	3	4.18918	6.08305	7.46472	7.70255	3.51645	1.38654	11.303	6.13299	12.9485	7.56033	15.6338	3.57246	7.29113	-0.162338	0.594306	-0.273156	0.784733	0.924976	7.29113	0.658454	0.56735	1.16058	0.245814	NA	7.29113	0.820792	0.565523	1.45139	0.146672	NA	C1orf158	chromosome 1 open reading frame 158 [Source:HGNC Symbol;Acc:HGNC:28567]	93190	1	1	12746215	12763699
ENSG00000116726	0	0	0	0	0	0	0	0	0	0	0	0	0	0	0	0	0	0	0	0	0	0	0	0	0	NA	NA	NA	NA	NA	0	NA	NA	NA	NA	NA	0	NA	NA	NA	NA	NA	PRAMEF12	PRAME family member 12 [Source:HGNC Symbol;Acc:HGNC:22125]	390999	1	1	12774841	12777906
ENSG00000116721	0	0	0	0	0	0	0	0	0	0	0	0	0	0	0	0	0	0	0	0	0	0	0	0	0	NA	NA	NA	NA	NA	0	NA	NA	NA	NA	NA	0	NA	NA	NA	NA	NA	PRAMEF1	PRAME family member 1 [Source:HGNC Symbol;Acc:HGNC:28840]	65121	1	1	12791397	12796628
ENSG00000228338	0	0	0	0	0	0	0	0	0	0	0	0	0	0	0	0	0	0	0	0	0	0	0	0	0	NA	NA	NA	NA	NA	0	NA	NA	NA	NA	NA	0	NA	NA	NA	NA	NA	LINC01784	long intergenic non-protein coding RNA 1784 [Source:HGNC Symbol;Acc:HGNC:52574]	---	1	-1	12822686	12823159
ENSG00000239810	0	0	0	0	0	0	0	0	0	0	0	0	0	0	0	0	0	0	0	0	0	0	0	0	0	NA	NA	NA	NA	NA	0	NA	NA	NA	NA	NA	0	NA	NA	NA	NA	NA	PRAMEF11	PRAME family member 11 [Source:HGNC Symbol;Acc:HGNC:14086]	440560	1	-1	12824605	12831410
ENSG00000231103	0	0	0	0	0	0	0	0	0	0	0	0	0	0	0	0	0	0	0	0	0	0	0	0	0	NA	NA	NA	NA	NA	0	NA	NA	NA	NA	NA	0	NA	NA	NA	NA	NA	PRAMEF30P	PRAME family member 30, pseudogene [Source:HGNC Symbol;Acc:HGNC:51892]	---	1	-1	12838125	12841357
ENSG00000179172	0	0	0	0	0	0	0	1	0	0	1	0	0	0	0	0	0	0	0	0.340722	0	0	1.42125	0	0.146831	0.402957	3.8047	0.10591	0.915653	NA	0.146831	0.731276	3.80861	0.192006	0.847738	NA	0.146831	0.328319	3.79641	0.0864813	0.931084	NA	HNRNPCL1	heterogeneous nuclear ribonucleoprotein C-like 1 [Source:HGNC Symbol;Acc:HGNC:29295]	343069	1	-1	12847408	12848725
ENSG00000120952	0	0	0	0	0	0	0	0	0	0	0	0	0	0	0	0	0	0	0	0	0	0	0	0	0	NA	NA	NA	NA	NA	0	NA	NA	NA	NA	NA	0	NA	NA	NA	NA	NA	PRAMEF2	PRAME family member 2 [Source:HGNC Symbol;Acc:HGNC:28841]	65122	1	1	12857086	12861909
ENSG00000243073	0	0	0	0	0	0	0	0	0	0	0	0	0	0	0	0	0	0	0	0	0	0	0	0	0	NA	NA	NA	NA	NA	0	NA	NA	NA	NA	NA	0	NA	NA	NA	NA	NA	PRAMEF4	PRAME family member 4 [Source:HGNC Symbol;Acc:HGNC:31971]	400735	1	-1	12879224	12886201
ENSG00000187545	0	0	0	0	0	0	0	0	0	0	0	0	0	0	0	0	0	0	0	0	0	0	0	0	0	NA	NA	NA	NA	NA	0	NA	NA	NA	NA	NA	0	NA	NA	NA	NA	NA	PRAMEF10	PRAME family member 10 [Source:HGNC Symbol;Acc:HGNC:27997]	343071	1	-1	12892896	12898270
ENSG00000204510	0	0	0	0	0	0	0	0	0	0	0	0	0	0	0	0	0	0	0	0	0	0	0	0	0	NA	NA	NA	NA	NA	0	NA	NA	NA	NA	NA	0	NA	NA	NA	NA	NA	PRAMEF7	PRAME family member 7 [Source:HGNC Symbol;Acc:HGNC:28415]	441871	1	1	12916610	12920482
ENSG00000207434	0	0	0	0	0	0	0	0	0	0	0	0	0	0	0	0	0	0	0	0	0	0	0	0	0	NA	NA	NA	NA	NA	0	NA	NA	NA	NA	NA	0	NA	NA	NA	NA	NA	RNU6-1072P	RNA, U6 small nuclear 1072, pseudogene [Source:HGNC Symbol;Acc:HGNC:48035]	---	1	1	12922554	12922660
ENSG00000234064	0	0	0	0	0	0	0	0	0	0	0	0	0	0	0	0	0	0	0	0	0	0	0	0	0	NA	NA	NA	NA	NA	0	NA	NA	NA	NA	NA	0	NA	NA	NA	NA	NA	PRAMEF29P	PRAME family member 29, pseudogene [Source:HGNC Symbol;Acc:HGNC:51891]	---	1	1	12926162	12928253
ENSG00000232423	0	0	0	0	0	0	0	0	0	0	0	0	0	0	0	0	0	0	0	0	0	0	0	0	0	NA	NA	NA	NA	NA	0	NA	NA	NA	NA	NA	0	NA	NA	NA	NA	NA	PRAMEF6	PRAME family member 6 [Source:HGNC Symbol;Acc:HGNC:30583]	440561	1	-1	12938472	12947580
ENSG00000274178	0	0	0	0	0	0	0	0	0	0	0	0	0	0	0	0	0	0	0	0	0	0	0	0	0	NA	NA	NA	NA	NA	0	NA	NA	NA	NA	NA	0	NA	NA	NA	NA	NA	PRAMEF28P	PRAME family member 28, pseudogene [Source:HGNC Symbol;Acc:HGNC:51890]	---	1	1	13029339	13032130
ENSG00000274764	0	0	0	0	0	0	0	0	0	0	0	0	0	0	0	0	0	0	0	0	0	0	0	0	0	NA	NA	NA	NA	NA	0	NA	NA	NA	NA	NA	0	NA	NA	NA	NA	NA	PRAMEF27	PRAME family member 27 [Source:HGNC Symbol;Acc:HGNC:51234]	101929983	1	-1	13049476	13056491
ENSG00000277058	0	0	0	0	0	0	0	0	0	0	0	0	0	0	0	0	0	0	0	0	0	0	0	0	0	NA	NA	NA	NA	NA	0	NA	NA	NA	NA	NA	0	NA	NA	NA	NA	NA	HNRNPCL3	heterogeneous nuclear ribonucleoprotein C-like 3 [Source:HGNC Symbol;Acc:HGNC:51235]	649330	1	1	13060869	13062229
ENSG00000229571	0	0	0	0	0	0	0	0	0	0	0	0	0	0	0	0	0	0	0	0	0	0	0	0	0	NA	NA	NA	NA	NA	0	NA	NA	NA	NA	NA	0	NA	NA	NA	NA	NA	PRAMEF25	PRAME family member 25 [Source:HGNC Symbol;Acc:HGNC:49179]	441873	1	1	13068677	13077884
ENSG00000277862	0	0	0	0	0	0	0	0	1	0	0	0	0	0	0	0	0	0	0	0	0.498021	0	0	0	0.0415017	0	3.81693	0	1	NA	0.0415017	0.598292	3.81124	0.156981	0.87526	NA	0.0415017	0.826204	3.8113	0.216778	0.828382	NA	PRAMEF34P	PRAME family member 34, pseudogene [Source:HGNC Symbol;Acc:HGNC:51895]	---	1	-1	13095179	13097971
ENSG00000236179	0	0	0	0	0	0	0	0	0	0	0	0	0	0	0	0	0	0	0	0	0	0	0	0	0	NA	NA	NA	NA	NA	0	NA	NA	NA	NA	NA	0	NA	NA	NA	NA	NA	PRAMEF35P	PRAME family member 35, pseudogene [Source:HGNC Symbol;Acc:HGNC:51896]	---	1	-1	13104403	13105689
ENSG00000275774	0	0	0	0	0	0	0	0	0	0	0	0	0	0	0	0	0	0	0	0	0	0	0	0	0	NA	NA	NA	NA	NA	0	NA	NA	NA	NA	NA	0	NA	NA	NA	NA	NA	HNRNPCL2	heterogeneous nuclear ribonucleoprotein C-like 2 [Source:HGNC Symbol;Acc:HGNC:48813]	440563	1	-1	13115496	13116854
ENSG00000229978	0	0	0	0	0	0	0	0	0	0	0	0	0	0	0	0	0	0	0	0	0	0	0	0	0	NA	NA	NA	NA	NA	0	NA	NA	NA	NA	NA	0	NA	NA	NA	NA	NA	PRAMEF36P	PRAME family member 36, pseudogene [Source:HGNC Symbol;Acc:HGNC:51897]	---	1	1	13128818	13131615
ENSG00000233336	0	0	0	0	0	0	0	0	0	0	0	0	0	0	0	0	0	0	0	0	0	0	0	0	0	NA	NA	NA	NA	NA	0	NA	NA	NA	NA	NA	0	NA	NA	NA	NA	NA	AC245056.1	novel transcript	---	1	-1	13146981	13147460
ENSG00000280267	0	0	0	0	0	0	0	0	0	0	0	0	0	0	0	0	0	0	0	0	0	0	0	0	0	NA	NA	NA	NA	NA	0	NA	NA	NA	NA	NA	0	NA	NA	NA	NA	NA	PRAMEF26	PRAME family member 26 [Source:HGNC Symbol;Acc:HGNC:49178]	645359	1	-1	13148905	13155961
ENSG00000179412	1	0	0	0	0	0	0	0	0	0	0	0	1.04729	0	0	0	0	0	0	0	0	0	0	0	0.0872746	-0.949234	3.81693	-0.24869	0.8036	NA	0.0872746	-0.796521	3.81693	-0.208681	0.834697	NA	0.0872746	0	3.81698	0	1	NA	HNRNPCL4	heterogeneous nuclear ribonucleoprotein C-like 4 [Source:HGNC Symbol;Acc:HGNC:51333]	101060301	1	-1	13164586	13165467
ENSG00000204505	0	0	0	0	0	0	0	0	0	0	0	0	0	0	0	0	0	0	0	0	0	0	0	0	0	NA	NA	NA	NA	NA	0	NA	NA	NA	NA	NA	0	NA	NA	NA	NA	NA	PRAMEF9	PRAME family member 9 [Source:HGNC Symbol;Acc:HGNC:27996]	343070	1	1	13172455	13179464
ENSG00000279169	0	0	0	0	0	0	0	0	0	0	0	0	0	0	0	0	0	0	0	0	0	0	0	0	0	NA	NA	NA	NA	NA	0	NA	NA	NA	NA	NA	0	NA	NA	NA	NA	NA	PRAMEF13	PRAME family member 13 [Source:HGNC Symbol;Acc:HGNC:13262]	400736	1	-1	13196330	13201409
ENSG00000279804	0	0	0	0	0	0	0	0	0	0	0	0	0	0	0	0	0	0	0	0	0	0	0	0	0	NA	NA	NA	NA	NA	0	NA	NA	NA	NA	NA	0	NA	NA	NA	NA	NA	PRAMEF18	PRAME family member 18 [Source:HGNC Symbol;Acc:HGNC:30693]	391003	1	-1	13222705	13226106
ENSG00000250894	0	0	0	0	0	0	0	0	0	0	0	0	0	0	0	0	0	0	0	0	0	0	0	0	0	NA	NA	NA	NA	NA	0	NA	NA	NA	NA	NA	0	NA	NA	NA	NA	NA	PRAMEF31P	PRAME family member 31, pseudogene [Source:HGNC Symbol;Acc:HGNC:51893]	---	1	1	13245863	13248652
ENSG00000270601	0	0	0	0	0	0	0	0	0	0	0	0	0	0	0	0	0	0	0	0	0	0	0	0	0	NA	NA	NA	NA	NA	0	NA	NA	NA	NA	NA	0	NA	NA	NA	NA	NA	PRAMEF5	PRAME family member 5 [Source:HGNC Symbol;Acc:HGNC:27995]	343068	1	1	13254212	13263314
ENSG00000231219	0	0	0	0	0	0	0	0	0	0	0	0	0	0	0	0	0	0	0	0	0	0	0	0	0	NA	NA	NA	NA	NA	0	NA	NA	NA	NA	NA	0	NA	NA	NA	NA	NA	PRAMEF32P	PRAME family member 32, pseudogene [Source:HGNC Symbol;Acc:HGNC:51894]	---	1	-1	13273539	13275627
ENSG00000207511	0	0	0	0	0	0	0	0	0	0	0	0	0	0	0	0	0	0	0	0	0	0	0	0	0	NA	NA	NA	NA	NA	0	NA	NA	NA	NA	NA	0	NA	NA	NA	NA	NA	RNU6-771P	RNA, U6 small nuclear 771, pseudogene [Source:HGNC Symbol;Acc:HGNC:47734]	---	1	-1	13279125	13279231
ENSG00000182330	0	0	0	0	0	0	0	0	0	0	0	0	0	0	0	0	0	0	0	0	0	0	0	0	0	NA	NA	NA	NA	NA	0	NA	NA	NA	NA	NA	0	NA	NA	NA	NA	NA	PRAMEF8	PRAME family member 8 [Source:HGNC Symbol;Acc:HGNC:24074]	391002	1	-1	13281035	13285174
ENSG00000237700	0	0	0	0	0	0	0	0	0	0	0	0	0	0	0	0	0	0	0	0	0	0	0	0	0	NA	NA	NA	NA	NA	0	NA	NA	NA	NA	NA	0	NA	NA	NA	NA	NA	PRAMEF33	PRAME family member 33 [Source:HGNC Symbol;Acc:HGNC:49193]	645382	1	1	13303539	13308907
ENSG00000204501	0	0	0	0	0	0	0	0	0	0	0	0	0	0	0	0	0	0	0	0	0	0	0	0	0	NA	NA	NA	NA	NA	0	NA	NA	NA	NA	NA	0	NA	NA	NA	NA	NA	PRAMEF15	PRAME family member 15 [Source:HGNC Symbol;Acc:HGNC:26764]	653619	1	1	13315581	13322598
ENSG00000228229	0	0	0	0	0	0	0	0	0	0	0	0	0	0	0	0	0	0	0	0	0	0	0	0	0	NA	NA	NA	NA	NA	0	NA	NA	NA	NA	NA	0	NA	NA	NA	NA	NA	AC243961.1	novel transcript	---	1	1	13324039	13324518
ENSG00000204481	0	0	0	0	0	0	0	0	0	0	0	0	0	0	0	0	0	0	0	0	0	0	0	0	0	NA	NA	NA	NA	NA	0	NA	NA	NA	NA	NA	0	NA	NA	NA	NA	NA	PRAMEF14	PRAME family member 14 [Source:HGNC Symbol;Acc:HGNC:13576]	729528	1	-1	13342034	13347134
ENSG00000204480	0	0	0	0	0	0	0	0	0	0	0	0	0	0	0	0	0	0	0	0	0	0	0	0	0	NA	NA	NA	NA	NA	0	NA	NA	NA	NA	NA	0	NA	NA	NA	NA	NA	PRAMEF19	PRAME family member 19 [Source:HGNC Symbol;Acc:HGNC:24908]	645414	1	-1	13369067	13371900
ENSG00000204479	0	0	0	0	0	0	0	0	0	0	0	0	0	0	0	0	0	0	0	0	0	0	0	0	0	NA	NA	NA	NA	NA	0	NA	NA	NA	NA	NA	0	NA	NA	NA	NA	NA	PRAMEF17	PRAME family member 17 [Source:HGNC Symbol;Acc:HGNC:29485]	391004	1	1	13389632	13392629
ENSG00000204478	0	0	0	0	0	0	0	0	0	0	0	0	0	0	0	0	0	0	0	0	0	0	0	0	0	NA	NA	NA	NA	NA	0	NA	NA	NA	NA	NA	0	NA	NA	NA	NA	NA	PRAMEF20	PRAME family member 20 [Source:HGNC Symbol;Acc:HGNC:25224]	645425	1	1	13410450	13421328
ENSG00000162494	0	0	0	0	0	0	0	0	0	0	0	0	0	0	0	0	0	0	0	0	0	0	0	0	0	NA	NA	NA	NA	NA	0	NA	NA	NA	NA	NA	0	NA	NA	NA	NA	NA	LRRC38	leucine rich repeat containing 38 [Source:HGNC Symbol;Acc:HGNC:27005]	126755	1	-1	13474977	13514048
ENSG00000259961	0	0	0	0	0	0	0	0	0	0	0	0	0	0	0	0	0	0	0	0	0	0	0	0	0	NA	NA	NA	NA	NA	0	NA	NA	NA	NA	NA	0	NA	NA	NA	NA	NA	AL354712.1	---	---	1	1	13513220	13516270
ENSG00000215909	0	0	0	0	0	0	0	0	0	0	0	0	0	0	0	0	0	0	0	0	0	0	0	0	0	NA	NA	NA	NA	NA	0	NA	NA	NA	NA	NA	0	NA	NA	NA	NA	NA	BRWD1P1	bromodomain and WD repeat domain containing 1 pseudogene 1 [Source:HGNC Symbol;Acc:HGNC:51528]	---	1	1	13555001	13555694
ENSG00000162493	74	56	69	84	61	45	74	216	127	62	57	53	77.4998	68.1302	73.5808	80.8768	71.5012	62.3945	92.9359	73.5958	63.2486	78.1235	81.0113	63.1135	73.8343	-0.00382489	0.170484	-0.0224355	0.982101	0.993221	73.8343	-0.0982338	0.173535	-0.566075	0.571343	0.931792	73.8343	-0.0944089	0.170974	-0.552183	0.580823	0.793235	PDPN	podoplanin [Source:HGNC Symbol;Acc:HGNC:29602]	10630	1	1	13583465	13617957
ENSG00000222952	0	0	0	0	0	0	0	0	0	0	0	0	0	0	0	0	0	0	0	0	0	0	0	0	0	NA	NA	NA	NA	NA	0	NA	NA	NA	NA	NA	0	NA	NA	NA	NA	NA	RNA5SP41	RNA, 5S ribosomal pseudogene 41 [Source:HGNC Symbol;Acc:HGNC:42817]	---	1	-1	13623184	13623284
ENSG00000237445	0	0	0	0	0	0	0	0	0	0	0	0	0	0	0	0	0	0	0	0	0	0	0	0	0	NA	NA	NA	NA	NA	0	NA	NA	NA	NA	NA	0	NA	NA	NA	NA	NA	AL359771.1	novel transcript	---	1	-1	13657311	13659910
ENSG00000253085	0	0	0	0	0	0	0	0	0	0	0	0	0	0	0	0	0	0	0	0	0	0	0	0	0	NA	NA	NA	NA	NA	0	NA	NA	NA	NA	NA	0	NA	NA	NA	NA	NA	RF00564	---	---	1	-1	13696070	13696199
ENSG00000116731	2501	2266	2469	2860	2188	1740	2047	7440	5075	1755	1810	2043	2619.28	2756.84	2632.91	2753.66	2564.67	2412.59	2570.81	2534.97	2527.46	2211.4	2572.46	2432.85	2549.16	-0.0935012	0.0577114	-1.62015	0.1052	0.371527	2549.16	-0.142373	0.0578832	-2.45965	0.0139071	0.17632	2549.16	-0.0488714	0.0579044	-0.844002	0.398668	0.661469	PRDM2	PR/SET domain 2 [Source:HGNC Symbol;Acc:HGNC:9347]	7799	1	1	13700198	13825079
ENSG00000189337	1052	778	905	1043	1237	1026	1138	4405	2368	961	832	930	1101.75	946.523	965.082	1004.22	1449.95	1422.59	1429.2	1500.88	1179.31	1210.91	1182.48	1107.46	1208.36	0.531948	0.0635316	8.37297	5.61824e-17	3.14719e-15	1208.36	0.219462	0.0644143	3.40704	0.000656722	0.0193405	1208.36	-0.312486	0.0628842	-4.96924	6.72173e-07	2.3217e-05	KAZN	kazrin, periplakin interacting protein [Source:HGNC Symbol;Acc:HGNC:29173]	23254	1	1	13892792	15118043
ENSG00000252151	0	0	0	0	0	0	0	0	0	0	0	0	0	0	0	0	0	0	0	0	0	0	0	0	0	NA	NA	NA	NA	NA	0	NA	NA	NA	NA	NA	0	NA	NA	NA	NA	NA	RNU6-1265P	RNA, U6 small nuclear 1265, pseudogene [Source:HGNC Symbol;Acc:HGNC:48228]	---	1	-1	14124233	14124335
ENSG00000231606	0	0	0	0	0	0	0	0	0	0	0	0	0	0	0	0	0	0	0	0	0	0	0	0	0	NA	NA	NA	NA	NA	0	NA	NA	NA	NA	NA	0	NA	NA	NA	NA	NA	AL357873.1	novel transcript	---	1	-1	14221891	14223118
ENSG00000234593	0	0	0	0	0	0	0	0	0	0	0	0	0	0	0	0	0	0	0	0	0	0	0	0	0	NA	NA	NA	NA	NA	0	NA	NA	NA	NA	NA	0	NA	NA	NA	NA	NA	KAZN-AS1	KAZN antisense RNA 1 [Source:HGNC Symbol;Acc:HGNC:53610]	---	1	-1	14348955	14391575
ENSG00000235829	0	0	0	0	0	0	0	0	0	0	0	0	0	0	0	0	0	0	0	0	0	0	0	0	0	NA	NA	NA	NA	NA	0	NA	NA	NA	NA	NA	0	NA	NA	NA	NA	NA	TBCAP2	tubulin folding cofactor A pseudogene 2 [Source:HGNC Symbol;Acc:HGNC:42631]	---	1	-1	14692129	14692613
ENSG00000175147	28	32	25	35	20	12	21	66	46	25	30	30	29.3243	38.9315	26.6597	33.6987	23.443	16.6385	26.3737	22.4876	22.909	31.5014	42.6375	35.7246	29.1941	-0.52003	0.277793	-1.872	0.0612061	0.266322	29.1941	-0.00171724	0.269143	-0.00638041	0.994909	0.999397	29.1941	0.518313	0.276597	1.87389	0.0609452	0.245855	TMEM51-AS1	TMEM51 antisense RNA 1 [Source:HGNC Symbol;Acc:HGNC:26301]	200197	1	-1	15111815	15153237
ENSG00000171729	211	200	241	251	191	131	181	676	442	178	199	180	220.979	243.322	257	241.668	223.881	181.637	227.316	230.328	220.125	224.29	282.829	214.348	230.644	-0.145875	0.115824	-1.25945	0.207868	0.532933	230.644	-0.0427391	0.11587	-0.368853	0.712237	0.963678	230.644	0.103136	0.115893	0.889919	0.373509	0.640717	TMEM51	transmembrane protein 51 [Source:HGNC Symbol;Acc:HGNC:25488]	55092	1	1	15152532	15220480
ENSG00000204464	0	0	1	0	0	0	0	0	0	0	0	0	0	0	1.06639	0	0	0	0	0	0	0	0	0	0.0888657	-0.949234	3.81693	-0.24869	0.8036	NA	0.0888657	-0.796521	3.81693	-0.208681	0.834697	NA	0.0888657	0	3.81698	0	1	NA	C1orf195	chromosome 1 open reading frame 195 [Source:HGNC Symbol;Acc:HGNC:32332]	---	1	-1	15164344	15171317
ENSG00000215720	0	0	0	0	0	0	0	0	0	0	0	0	0	0	0	0	0	0	0	0	0	0	0	0	0	NA	NA	NA	NA	NA	0	NA	NA	NA	NA	NA	0	NA	NA	NA	NA	NA	AL035405.1	novel pseudogene	---	1	-1	15191828	15192845
ENSG00000278480	0	0	1	1	0	0	0	1	0	0	0	1	0	0	1.06639	0.962819	0	0	0	0.340722	0	0	0	1.19082	0.296729	-1.01247	2.4892	-0.406748	0.684193	NA	0.296729	-0.713689	2.49661	-0.285863	0.774983	NA	0.296729	0.298785	2.48175	0.120393	0.904172	NA	AL391094.1	zinc finger and BTB domain containing 2 (ZBTB2) pseudogene	---	1	1	15226373	15227549
ENSG00000142621	4	12	3	9	10	8	10	22	14	12	8	7	4.18918	14.5993	3.19917	8.66537	11.7215	11.0923	12.5589	7.49587	6.97229	15.1207	11.37	8.33575	9.61003	0.451532	0.500723	0.901761	0.367184	0.69774	9.61003	0.41735	0.505984	0.824828	0.409469	0.873317	9.61003	-0.0341828	0.479765	-0.0712491	0.9432	NA	FHAD1	forkhead associated phosphopeptide binding domain 1 [Source:HGNC Symbol;Acc:HGNC:29408]	114827	1	1	15247272	15400283
ENSG00000233485	2	1	2	1	1	1	0	3	5	0	1	3	2.09459	1.21661	2.13278	0.962819	1.17215	1.38654	0	1.02216	2.4901	0	1.42125	3.57246	1.45596	-0.80003	1.17154	-0.682888	0.494678	NA	1.45596	0.292427	1.07007	0.273279	0.784639	NA	1.45596	1.09246	1.13837	0.95967	0.337221	NA	AL031283.2	novel transcript	101927417	1	-1	15326680	15343876
ENSG00000236045	0	0	0	0	0	0	0	0	0	0	0	0	0	0	0	0	0	0	0	0	0	0	0	0	0	NA	NA	NA	NA	NA	0	NA	NA	NA	NA	NA	0	NA	NA	NA	NA	NA	AL031283.3	novel transcript	---	1	-1	15334166	15335464
ENSG00000228140	2	6	5	3	9	3	6	24	20	8	6	4	2.09459	7.29966	5.33194	2.88846	10.5494	4.15963	7.53534	8.17732	9.96042	10.0804	8.5275	4.76328	6.78066	0.848056	0.567551	1.49424	0.135113	NA	6.78066	0.977465	0.567763	1.72161	0.0851408	NA	6.78066	0.129409	0.505838	0.255831	0.798081	NA	AL031283.1	novel transcript	---	1	-1	15402979	15409433
ENSG00000142634	863	593	852	844	724	654	845	3128	1543	840	562	577	903.815	721.45	908.563	812.619	848.638	906.799	1061.23	1065.78	768.446	1058.45	798.743	687.104	878.469	0.216027	0.125801	1.71721	0.0859406	0.331681	878.469	-0.0169269	0.126321	-0.133999	0.893404	0.990311	878.469	-0.232954	0.125857	-1.85094	0.0641778	0.254042	EFHD2	EF-hand domain family member D2 [Source:HGNC Symbol;Acc:HGNC:28670]	79180	1	1	15409895	15430343
ENSG00000162438	8	6	0	8	4	7	8	22	10	7	6	6	8.37836	7.29966	0	7.70255	4.68861	9.7058	10.0471	7.49587	4.98021	8.82039	8.5275	7.14493	7.06592	0.429191	0.567078	0.756846	0.449142	0.760021	7.06592	0.278338	0.578082	0.481485	0.630172	NA	7.06592	-0.150853	0.549254	-0.274651	0.783585	NA	CTRC	chymotrypsin C [Source:HGNC Symbol;Acc:HGNC:2523]	11330	1	1	15438439	15449242
ENSG00000142615	0	0	0	0	0	0	0	0	0	0	0	0	0	0	0	0	0	0	0	0	0	0	0	0	0	NA	NA	NA	NA	NA	0	NA	NA	NA	NA	NA	0	NA	NA	NA	NA	NA	CELA2A	chymotrypsin like elastase family member 2A [Source:HGNC Symbol;Acc:HGNC:24609]	63036	1	1	15456728	15472091
ENSG00000215704	0	0	0	0	0	0	0	0	0	0	0	0	0	0	0	0	0	0	0	0	0	0	0	0	0	NA	NA	NA	NA	NA	0	NA	NA	NA	NA	NA	0	NA	NA	NA	NA	NA	CELA2B	chymotrypsin like elastase family member 2B [Source:HGNC Symbol;Acc:HGNC:29995]	51032	1	1	15465909	15491400
ENSG00000132906	534	496	540	540	444	339	417	1391	1064	410	370	444	559.255	603.439	575.85	519.922	520.435	470.038	523.706	473.944	529.894	516.623	525.863	528.725	528.974	-0.187133	0.0760264	-2.46142	0.0138389	0.092364	528.974	-0.101077	0.076138	-1.32754	0.184329	0.681129	528.974	0.0860563	0.0763333	1.12738	0.259584	0.535733	CASP9	caspase 9 [Source:HGNC Symbol;Acc:HGNC:1511]	842	1	-1	15490832	15526534
ENSG00000116138	1127	1033	1132	1354	960	878	862	3290	2494	918	869	1029	1180.3	1256.76	1207.15	1303.66	1125.27	1217.39	1082.58	1120.97	1242.06	1156.73	1235.07	1225.36	1196.11	-0.124355	0.0612224	-2.03119	0.0422355	0.209216	1196.11	-0.0248928	0.0612137	-0.406654	0.684262	0.957988	1196.11	0.0994617	0.061253	1.62378	0.104422	0.333959	DNAJC16	DnaJ heat shock protein family (Hsp40) member C16 [Source:HGNC Symbol;Acc:HGNC:29157]	23341	1	1	15526813	15592379
ENSG00000251866	0	0	0	1	0	0	0	0	1	0	0	0	0	0	0	0.962819	0	0	0	0	0.498021	0	0	0	0.121737	-0.949239	3.81693	-0.248692	0.803599	NA	0.121737	-0.123035	3.81124	-0.0322822	0.974247	NA	0.121737	0.826203	3.81129	0.216778	0.828382	NA	SCARNA21B	small Cajal body-specific RNA 21B [Source:HGNC Symbol;Acc:HGNC:52237]	107397391	1	1	15542165	15542304
ENSG00000272510	0	0	0	1	0	0	0	4	2	0	0	1	0	0	0	0.962819	0	0	0	1.36289	0.996042	0	0	1.19082	0.376047	0.617441	2.37222	0.260279	0.794648	NA	0.376047	0.897707	2.37701	0.377662	0.705682	NA	0.376047	0.280266	2.33295	0.120134	0.904377	NA	AL121992.3	novel transcript, antisense to DNAJC16	---	1	-1	15565611	15565956
ENSG00000116771	10	18	8	11	10	12	11	48	48	23	11	15	10.4729	21.899	8.53111	10.591	11.7215	16.6385	13.8148	16.3546	23.905	28.9813	15.6338	17.8623	16.3672	0.228961	0.378004	0.605711	0.544706	0.81727	16.3672	0.787534	0.367281	2.14423	0.0320147	0.301715	16.3672	0.558573	0.351546	1.5889	0.112082	NA	AGMAT	agmatinase [Source:HGNC Symbol;Acc:HGNC:18407]	79814	1	-1	15572353	15585110
ENSG00000237301	2	2	3	3	1	5	0	7	9	3	0	5	2.09459	2.43322	3.19917	2.88846	1.17215	6.93272	0	2.38505	4.48219	3.78017	0	5.95411	2.94348	-0.0764794	0.885641	-0.0863549	0.931184	NA	2.94348	0.477436	0.859029	0.555786	0.578357	NA	2.94348	0.553916	0.848735	0.652637	0.51399	NA	AL121992.1	novel transcript	---	1	-1	15586136	15603626
ENSG00000235084	10	2	10	6	3	10	11	58	9	17	7	6	10.4729	2.43322	10.6639	5.77691	3.51645	13.8654	13.8148	19.7618	4.48219	21.4209	9.94875	7.14493	10.2752	0.83103	0.588016	1.41328	0.157574	0.462252	10.2752	0.48411	0.599552	0.807453	0.419405	0.876566	10.2752	-0.346919	0.568631	-0.610095	0.541799	NA	CHCHD2P6	coiled-coil-helix-coiled-coil-helix domain containing 2 pseudogene 6 [Source:HGNC Symbol;Acc:HGNC:39590]	---	1	1	15604597	15605043
ENSG00000252417	0	0	0	0	0	0	0	0	0	0	0	0	0	0	0	0	0	0	0	0	0	0	0	0	0	NA	NA	NA	NA	NA	0	NA	NA	NA	NA	NA	0	NA	NA	NA	NA	NA	RNU7-179P	RNA, U7 small nuclear 179 pseudogene [Source:HGNC Symbol;Acc:HGNC:45713]	---	1	-1	15608078	15608145
ENSG00000236500	0	0	0	0	0	0	0	0	0	0	0	0	0	0	0	0	0	0	0	0	0	0	0	0	0	NA	NA	NA	NA	NA	0	NA	NA	NA	NA	NA	0	NA	NA	NA	NA	NA	CD24P1	CD24 molecule pseudogene 1 [Source:HGNC Symbol;Acc:HGNC:1646]	---	1	-1	15614643	15614867
ENSG00000197312	1247	1129	1317	1616	1054	934	994	3500	2704	965	971	1152	1305.98	1373.55	1404.43	1555.92	1235.45	1295.03	1248.36	1192.53	1346.65	1215.95	1380.03	1371.83	1327.14	-0.18555	0.0699747	-2.65167	0.0080094	0.0600535	1327.14	-0.0860385	0.069951	-1.22998	0.218703	0.7223	1327.14	0.0995114	0.0701469	1.41862	0.156011	0.415379	DDI2	DNA damage inducible 1 homolog 2 [Source:HGNC Symbol;Acc:HGNC:24578]	84301	1	1	15617500	15669044
ENSG00000215695	312	310	368	418	286	278	229	910	678	238	272	293	326.756	377.149	392.431	402.458	335.235	385.459	287.599	310.057	337.658	299.893	386.58	348.911	349.182	-0.192834	0.110035	-1.75248	0.0796913	0.315976	349.182	-0.129525	0.110204	-1.17532	0.239866	0.749295	349.182	0.0633096	0.110584	0.572505	0.56698	0.785612	RSC1A1	regulator of solute carriers 1 [Source:HGNC Symbol;Acc:HGNC:10458]	6248	1	1	15659869	15661722
ENSG00000271742	0	1	0	0	0	0	0	2	0	0	0	2	0	1.21661	0	0	0	0	0	0.681443	0	0	0	2.38164	0.356641	0.0763196	2.76274	0.0276246	0.977962	NA	0.356641	0.889626	2.75737	0.322635	0.746971	NA	0.356641	0.813306	2.73094	0.297812	0.765847	NA	AL121992.2	novel transcript	---	1	-1	15682873	15683128
ENSG00000116786	2504	1739	2590	2477	2045	1903	2221	8148	4825	2225	1738	1690	2622.43	2115.68	2761.95	2384.9	2397.05	2638.59	2789.33	2776.2	2402.95	2803.62	2470.13	2012.49	2514.61	0.101138	0.103138	0.980608	0.326786	0.660547	2514.61	-0.0294328	0.103289	-0.284957	0.775677	0.971526	2514.61	-0.130571	0.103176	-1.26552	0.205686	0.475656	PLEKHM2	pleckstrin homology and RUN domain containing M2 [Source:HGNC Symbol;Acc:HGNC:29131]	23207	1	1	15684332	15734769
ENSG00000237938	0	0	0	0	1	0	0	0	0	0	0	0	0	0	0	0	1.17215	0	0	0	0	0	0	0	0.0976793	0.692927	3.80024	0.182338	0.855318	NA	0.0976793	0	3.81693	0	1	NA	0.0976793	-0.768128	3.8003	-0.202123	0.83982	NA	AL450998.2	novel transcript, antisense to SLC25A34 and PLEKHM2	---	1	-1	15720312	15736896
ENSG00000162461	83	72	76	89	71	52	81	312	140	68	45	64	86.9255	87.5959	81.0456	85.6909	83.2228	72.1003	101.727	106.305	69.7229	85.6838	63.9563	76.2126	83.3491	0.122225	0.164399	0.743463	0.457201	0.7652	83.3491	-0.212638	0.170068	-1.25031	0.211187	0.71289	83.3491	-0.334863	0.166546	-2.01064	0.0443638	0.202328	SLC25A34	solute carrier family 25 member 34 [Source:HGNC Symbol;Acc:HGNC:27653]	284723	1	1	15736405	15741396
ENSG00000224459	0	0	0	0	0	0	0	0	1	0	0	0	0	0	0	0	0	0	0	0	0.498021	0	0	0	0.0415017	0	3.81693	0	1	NA	0.0415017	0.598292	3.81124	0.156981	0.87526	NA	0.0415017	0.826204	3.8113	0.216778	0.828382	NA	SLC25A34-AS1	SLC25A34 and TMEM82 antisense RNA 1 [Source:HGNC Symbol;Acc:HGNC:53623]	110806303	1	-1	15740051	15749896
ENSG00000162460	0	0	0	0	0	0	0	0	0	0	0	0	0	0	0	0	0	0	0	0	0	0	0	0	0	NA	NA	NA	NA	NA	0	NA	NA	NA	NA	NA	0	NA	NA	NA	NA	NA	TMEM82	transmembrane protein 82 [Source:HGNC Symbol;Acc:HGNC:32350]	388595	1	1	15742422	15747982
ENSG00000162458	2548	2100	2589	2679	2574	2021	2446	9101	5295	2295	1865	1923	2668.51	2554.88	2760.88	2579.39	3017.12	2802.2	3071.91	3100.91	2637.02	2891.83	2650.63	2289.95	2752.1	0.183937	0.070882	2.59498	0.0094596	0.0684638	2752.1	-0.0131284	0.0711435	-0.184535	0.853594	0.984253	2752.1	-0.197066	0.0709094	-2.77912	0.00545062	0.0496784	FBLIM1	filamin binding LIM protein 1 [Source:HGNC Symbol;Acc:HGNC:24686]	54751	1	1	15756607	15786594
ENSG00000224321	0	2	0	1	2	2	0	3	1	0	0	2	0	2.43322	0	0.962819	2.3443	2.77309	0	1.02216	0.498021	0	0	2.38164	1.0346	0.844357	1.44382	0.584807	0.558678	NA	1.0346	-0.197377	1.57447	-0.125361	0.900238	NA	1.0346	-1.04173	1.46267	-0.712212	0.476334	NA	RPL12P14	ribosomal protein L12 pseudogene 14 [Source:HGNC Symbol;Acc:HGNC:36495]	---	1	1	15792796	15793285
ENSG00000233954	36	28	28	31	23	18	22	76	34	22	19	22	37.7026	34.0651	29.8589	29.8474	26.9595	24.9578	27.6296	25.8948	16.9327	27.7212	27.0038	26.1981	27.8976	-0.319185	0.259643	-1.22932	0.218951	0.545854	27.8976	-0.487265	0.267584	-1.82098	0.0686098	0.457871	27.8976	-0.168081	0.269896	-0.62276	0.533442	0.763668	UQCRHL	ubiquinol-cytochrome c reductase hinge protein like [Source:HGNC Symbol;Acc:HGNC:51714]	440567	1	-1	15807169	15809348
ENSG00000178715	1	3	3	1	0	0	3	3	0	1	1	0	1.04729	3.64983	3.19917	0.962819	0	0	3.76767	1.02216	0	1.26006	1.42125	0	1.36085	-0.89325	1.23063	-0.725848	0.467932	NA	1.36085	-2.05045	1.39718	-1.46756	0.142224	NA	1.36085	-1.1572	1.45227	-0.796822	0.425554	NA	AL450998.1	ribosomal protein S16 (RPS16) pseudogene	---	1	1	15828232	15828669
ENSG00000179743	49	38	57	35	38	31	50	171	67	44	16	35	51.3174	46.2312	60.7842	33.6987	44.5418	42.9828	62.7945	58.2634	33.3674	55.4425	22.74	41.6787	46.1535	0.137759	0.250506	0.549922	0.582373	0.837882	46.1535	-0.330626	0.259385	-1.27465	0.202432	0.700691	46.1535	-0.468385	0.255528	-1.833	0.0668019	0.259523	FLJ37453	uncharacterized LOC729614 [Source:NCBI gene;Acc:729614]	729614	1	-1	15834474	15848147
ENSG00000065526	3285	3166	3437	3765	3341	2523	3036	10650	7255	2559	2727	3043	3440.36	3851.79	3665.18	3625.01	3916.16	3498.25	3812.88	3628.68	3613.14	3224.48	3875.75	3623.67	3647.95	0.0268286	0.0664093	0.403988	0.686222	0.889543	3647.95	-0.024373	0.06651	-0.366456	0.714025	0.964081	3647.95	-0.0512015	0.0664414	-0.770626	0.440928	0.693896	SPEN	spen family transcriptional repressor [Source:HGNC Symbol;Acc:HGNC:17575]	23013	1	1	15847864	15940460
ENSG00000270620	0	0	0	0	0	0	0	0	0	0	0	0	0	0	0	0	0	0	0	0	0	0	0	0	0	NA	NA	NA	NA	NA	0	NA	NA	NA	NA	NA	0	NA	NA	NA	NA	NA	AL034555.1	cytochrome c oxidase subunit VIc (COX6C) pseudogene	---	1	-1	15917698	15917908
ENSG00000116809	775	460	674	591	556	513	642	2473	1102	629	413	439	811.653	559.641	718.746	569.026	651.716	711.297	806.282	842.604	548.819	792.575	586.976	522.771	676.842	0.182021	0.144182	1.26244	0.206792	0.531607	676.842	-0.120306	0.144915	-0.830182	0.406436	0.871013	676.842	-0.302327	0.144463	-2.09276	0.0363706	0.180421	ZBTB17	zinc finger and BTB domain containing 17 [Source:HGNC Symbol;Acc:HGNC:12936]	7709	1	-1	15941869	15976132
ENSG00000234607	0	0	0	0	0	1	0	0	0	0	0	0	0	0	0	0	0	1.38654	0	0	0	0	0	0	0.115545	0.692927	3.80024	0.182338	0.855318	NA	0.115545	0	3.81693	0	1	NA	0.115545	-0.768128	3.8003	-0.202123	0.83982	NA	AL355994.4	chromosome 16 open reading frame 52 (C16orf52) pseudogene	---	1	1	15969632	15970194
ENSG00000231353	0	0	0	0	0	0	0	0	0	0	0	0	0	0	0	0	0	0	0	0	0	0	0	0	0	NA	NA	NA	NA	NA	0	NA	NA	NA	NA	NA	0	NA	NA	NA	NA	NA	AL355994.1	pseudogene similar to part of carboxypeptidase D (CPD)	---	1	1	15988182	15988441
ENSG00000275503	0	0	0	0	0	0	0	0	0	0	0	0	0	0	0	0	0	0	0	0	0	0	0	0	0	NA	NA	NA	NA	NA	0	NA	NA	NA	NA	NA	0	NA	NA	NA	NA	NA	AL355994.5	tumor necrosis factor receptor superfamily, member 13B (TNFRSF13B) pseudogene	---	1	-1	15989140	15989375
ENSG00000224966	0	0	0	0	0	0	0	0	0	0	0	0	0	0	0	0	0	0	0	0	0	0	0	0	0	NA	NA	NA	NA	NA	0	NA	NA	NA	NA	NA	0	NA	NA	NA	NA	NA	TBC1D3P6	TBC1 domain family member 3 pseudogene 6 [Source:HGNC Symbol;Acc:HGNC:43568]	---	1	1	15989871	15994751
ENSG00000183888	0	0	0	0	0	0	0	0	0	0	0	0	0	0	0	0	0	0	0	0	0	0	0	0	0	NA	NA	NA	NA	NA	0	NA	NA	NA	NA	NA	0	NA	NA	NA	NA	NA	SRARP	steroid receptor associated and regulated protein [Source:HGNC Symbol;Acc:HGNC:28339]	149563	1	1	16004236	16008807
ENSG00000233078	0	0	0	0	0	0	0	0	0	0	0	0	0	0	0	0	0	0	0	0	0	0	0	0	0	NA	NA	NA	NA	NA	0	NA	NA	NA	NA	NA	0	NA	NA	NA	NA	NA	AL355994.3	novel transcript	---	1	-1	16006160	16006671
ENSG00000173641	53	38	54	62	40	41	29	126	109	42	38	43	55.5066	46.2312	57.585	59.6948	46.8861	56.8483	36.4208	42.9309	54.2843	52.9223	54.0075	51.2053	51.2103	-0.284142	0.19483	-1.45841	0.144728	0.443636	51.2103	-0.0467831	0.193267	-0.242065	0.80873	0.978301	51.2103	0.237359	0.194342	1.22135	0.221955	0.495494	HSPB7	heat shock protein family B (small) member 7 [Source:HGNC Symbol;Acc:HGNC:5249]	27129	1	-1	16014028	16019594
ENSG00000186510	1	0	8	5	1	2	2	16	3	0	1	2	1.04729	0	8.53111	4.81409	1.17215	2.77309	2.51178	5.45154	1.49406	0	1.42125	2.38164	2.63317	-0.180456	0.923256	-0.195456	0.845036	NA	2.63317	-1.42957	1.04063	-1.37375	0.169519	NA	2.63317	-1.24911	1.04223	-1.1985	0.230722	NA	CLCNKA	chloride voltage-gated channel Ka [Source:HGNC Symbol;Acc:HGNC:2026]	1187	1	1	16018875	16034050
ENSG00000232456	6	1	2	3	2	1	1	24	3	6	3	2	6.28377	1.21661	2.13278	2.88846	2.3443	1.38654	1.25589	8.17732	1.49406	7.56033	4.26375	2.38164	3.44879	0.272693	0.861843	0.316407	0.751693	NA	3.44879	0.227898	0.870364	0.261842	0.793443	NA	3.44879	-0.0447955	0.844149	-0.0530658	0.957679	NA	AL355994.2	pseudogene similar to part of novel protein FLJ36766	---	1	-1	16035178	16040029
ENSG00000184908	5	4	6	11	2	10	9	19	13	7	6	4	5.23647	4.86644	6.39833	10.591	2.3443	13.8654	11.303	6.47371	6.47427	8.82039	8.5275	4.76328	7.47201	0.244579	0.53831	0.454346	0.649579	0.872542	7.47201	0.0372824	0.552146	0.0675228	0.946165	NA	7.47201	-0.207297	0.533027	-0.388904	0.697347	NA	CLCNKB	chloride voltage-gated channel Kb [Source:HGNC Symbol;Acc:HGNC:2027]	1188	1	1	16043736	16057308
ENSG00000185519	40	28	43	36	21	20	29	120	84	42	34	42	41.8918	34.0651	45.8547	34.6615	24.6152	27.7309	36.4208	40.8866	41.8337	52.9223	48.3225	50.0145	39.935	-0.215333	0.237597	-0.906298	0.364778	0.695948	39.935	0.283601	0.231088	1.22724	0.219731	0.723394	39.935	0.498934	0.231286	2.15722	0.0309886	0.163812	FAM131C	family with sequence similarity 131 member C [Source:HGNC Symbol;Acc:HGNC:26717]	348487	1	-1	16057769	16073632
ENSG00000142627	1053	720	1029	983	843	767	868	3208	1775	819	685	609	1102.8	875.959	1097.31	946.451	988.124	1063.48	1090.11	1093.03	883.987	1031.99	973.556	725.21	989.335	0.0744785	0.10581	0.703889	0.481502	0.780372	989.335	-0.156253	0.106373	-1.46891	0.141857	0.621794	989.335	-0.230731	0.106128	-2.17408	0.0296993	0.159104	EPHA2	EPH receptor A2 [Source:HGNC Symbol;Acc:HGNC:3386]	1969	1	-1	16124337	16156087
ENSG00000227959	4	2	7	7	2	0	7	20	10	4	1	5	4.18918	2.43322	7.46472	6.73973	2.3443	0	8.79124	6.81443	4.98021	5.04022	1.42125	5.95411	4.68105	-0.128588	0.691915	-0.185843	0.852568	NA	4.68105	-0.236522	0.704195	-0.335876	0.736965	NA	4.68105	-0.107934	0.70184	-0.153788	0.877777	NA	AL451042.2	novel transcript	---	1	1	16155211	16157329
ENSG00000224621	4	5	3	3	2	7	0	6	7	1	2	6	4.18918	6.08305	3.19917	2.88846	2.3443	9.7058	0	2.04433	3.48615	1.26006	2.8425	7.14493	3.76566	-0.321832	0.798206	-0.403194	0.686806	NA	3.76566	-0.130429	0.794423	-0.164181	0.869589	NA	3.76566	0.191403	0.802782	0.238424	0.811552	NA	AL451042.1	novel transcript	---	1	1	16159266	16161883
ENSG00000234166	0	0	0	0	0	0	0	0	0	0	0	0	0	0	0	0	0	0	0	0	0	0	0	0	0	NA	NA	NA	NA	NA	0	NA	NA	NA	NA	NA	0	NA	NA	NA	NA	NA	ARHGEF19-AS1	ARHGEF19 antisense RNA 1 [Source:HGNC Symbol;Acc:HGNC:39996]	---	1	1	16197854	16198357
ENSG00000142632	1041	631	910	865	700	624	748	2530	1435	735	553	519	1090.23	767.681	970.414	832.838	820.506	865.203	939.406	862.025	714.66	926.141	785.951	618.036	849.425	-0.0711622	0.123176	-0.577725	0.56345	0.827396	849.425	-0.26857	0.123695	-2.17122	0.0299145	0.291608	849.425	-0.197408	0.123705	-1.59579	0.110536	0.345207	ARHGEF19	Rho guanine nucleotide exchange factor 19 [Source:HGNC Symbol;Acc:HGNC:26604]	128272	1	-1	16197854	16212609
ENSG00000237276	32	17	32	19	28	19	29	73	61	32	20	18	33.5134	20.6824	34.1244	18.2936	32.8202	26.3443	36.4208	24.8727	30.3793	40.3218	28.425	21.4348	28.9694	0.147308	0.287963	0.511551	0.608965	0.852811	28.9694	0.17655	0.289833	0.609145	0.542428	0.921689	28.9694	0.0292426	0.282602	0.103477	0.917585	0.967349	ANO7L1	anoctamin 7 like 1 [Source:HGNC Symbol;Acc:HGNC:32248]	---	1	-1	16215909	16228027
ENSG00000132881	143	97	135	124	129	92	128	441	254	115	112	78	149.763	118.011	143.963	119.39	151.208	127.562	160.754	150.258	126.497	144.906	159.18	92.8841	137.031	0.154259	0.153951	1.002	0.316343	0.652069	137.031	-0.0308366	0.156332	-0.197251	0.843631	0.982632	137.031	-0.185095	0.15394	-1.20239	0.229213	0.503379	CPLANE2	ciliogenesis and planar polarity effector 2 [Source:HGNC Symbol;Acc:HGNC:28127]	79363	1	-1	16231700	16237162
ENSG00000233929	5	0	2	1	0	0	0	2	0	0	0	0	5.23647	0	2.13278	0.962819	0	0	0	0.681443	0	0	0	0	0.751126	-2.57343	1.88768	-1.36328	0.172795	NA	0.751126	-3.48684	1.93046	-1.80622	0.0708836	NA	0.751126	-0.913413	2.08269	-0.438574	0.66097	NA	MT1XP1	metallothionein 1X pseudogene 1 [Source:HGNC Symbol;Acc:HGNC:7442]	---	1	-1	16241213	16241398
ENSG00000037637	1499	1231	1513	1611	1247	1096	1124	4430	3164	1214	1082	1316	1569.89	1497.65	1613.45	1551.1	1461.67	1519.65	1411.62	1509.4	1575.74	1529.71	1537.79	1567.12	1528.73	-0.0770456	0.051904	-1.48439	0.137706	0.430001	1528.73	-0.00421229	0.0519618	-0.0810653	0.93539	0.995656	1528.73	0.0728333	0.0518744	1.40403	0.160309	0.421254	FBXO42	F-box protein 42 [Source:HGNC Symbol;Acc:HGNC:29249]	54455	1	-1	16246839	16352454
ENSG00000055070	5312	4606	5495	5732	4653	3615	4195	15111	10385	4344	3935	4356	5563.23	5603.71	5859.81	5518.88	5454.02	5012.35	5268.46	5148.64	5171.95	5473.68	5592.62	5187.22	5404.55	-0.11058	0.0486329	-2.27377	0.0229798	0.136373	5404.55	-0.0745436	0.0486649	-1.53177	0.125578	0.594261	5404.55	0.0360366	0.0486963	0.740028	0.459283	0.706755	SZRD1	SUZ RNA binding domain containing 1 [Source:HGNC Symbol;Acc:HGNC:30232]	26099	1	1	16352575	16398145
ENSG00000226457	2	2	0	1	0	0	2	4	1	2	3	1	2.09459	2.43322	0	0.962819	0	0	2.51178	1.36289	0.498021	2.52011	4.26375	1.19082	1.4865	-0.372744	1.25672	-0.296601	0.766771	NA	1.4865	0.514687	1.1846	0.434483	0.663937	NA	1.4865	0.887431	1.20236	0.738074	0.46047	NA	RPL22P3	ribosomal protein L22 pseudogene 3 [Source:HGNC Symbol;Acc:HGNC:36804]	---	1	-1	16369150	16369530
ENSG00000187144	2	1	0	1	0	0	3	1	5	1	0	0	2.09459	1.21661	0	0.962819	0	0	3.76767	0.340722	2.4901	1.26006	0	0	1.01105	-0.18084	1.5397	-0.117452	0.906502	NA	1.01105	0.0273346	1.5306	0.0178587	0.985752	NA	1.01105	0.208175	1.5309	0.135982	0.891835	NA	SPATA21	spermatogenesis associated 21 [Source:HGNC Symbol;Acc:HGNC:28026]	374955	1	-1	16387117	16437424
ENSG00000157191	2037	1728	1982	2153	1871	1475	1573	5526	4077	1707	1427	1674	2133.34	2102.3	2113.58	2072.95	2193.1	2045.15	1975.52	1882.83	2030.43	2150.92	2028.12	1993.43	2060.14	-0.0602837	0.0583151	-1.03376	0.301249	0.636452	2060.14	-0.0384381	0.0584151	-0.658017	0.510527	0.912018	2060.14	0.0218456	0.0583786	0.374205	0.708252	0.867262	NECAP2	NECAP endocytosis associated 2 [Source:HGNC Symbol;Acc:HGNC:25528]	55707	1	1	16440672	16460078
ENSG00000226029	18	17	16	18	13	7	11	36	28	13	8	12	18.8513	20.6824	17.0622	17.3307	15.238	9.7058	13.8148	12.266	13.9446	16.3807	11.37	14.2899	15.078	-0.534369	0.336342	-1.58877	0.112113	0.385483	15.078	-0.392579	0.337117	-1.16452	0.244214	0.754632	15.078	0.14179	0.346467	0.409246	0.682359	NA	LINC01772	long intergenic non-protein coding RNA 1772 [Source:HGNC Symbol;Acc:HGNC:52562]	107984921	1	1	16460948	16468481
ENSG00000080947	530	387	453	483	433	371	453	1792	875	381	335	321	555.066	470.828	483.074	465.041	507.542	514.408	568.919	610.573	435.768	480.081	476.119	382.254	495.806	0.165011	0.0984276	1.67647	0.0936454	0.347745	495.806	-0.157029	0.0999629	-1.57087	0.116212	0.573738	495.806	-0.32204	0.0990242	-3.25214	0.00114541	0.0151444	CROCCP3	ciliary rootlet coiled-coil, rootletin pseudogene 3 [Source:HGNC Symbol;Acc:HGNC:29405]	114819	1	-1	16467436	16499257
ENSG00000206652	9	2	8	1	3	2	4	0	0	7	7	1	9.42565	2.43322	8.53111	0.962819	3.51645	2.77309	5.02356	0	0	8.82039	9.94875	1.19082	4.38549	-1.03606	1.09887	-0.942841	0.345762	NA	4.38549	-0.170239	1.06237	-0.160245	0.872688	NA	4.38549	0.865819	1.10456	0.783855	0.433125	NA	RNU1-1	RNA, U1 small nuclear 1 [Source:HGNC Symbol;Acc:HGNC:10120]	26871	1	-1	16514122	16514285
ENSG00000261135	17	11	9	21	13	14	12	48	28	16	7	12	17.804	13.3827	9.5975	20.2192	15.238	19.4116	15.0707	16.3546	13.9446	20.1609	9.94875	14.2899	15.4519	0.0984171	0.350346	0.280914	0.778777	0.923095	15.4519	-0.0759338	0.359893	-0.21099	0.832895	0.981444	15.4519	-0.174351	0.350203	-0.497857	0.618585	NA	AL137802.2	novel transcript	---	1	1	16514645	16515754
ENSG00000285853	17	9	14	28	14	11	11	50	25	18	4	11	17.804	10.9495	14.9294	26.9589	16.4101	15.252	13.8148	17.0361	12.4505	22.681	5.685	13.099	15.5892	-0.175171	0.377842	-0.463609	0.642928	0.869899	15.5892	-0.40635	0.38872	-1.04535	0.295859	0.799725	15.5892	-0.231179	0.388679	-0.594781	0.55199	NA	AL137802.3	novel transcript	---	1	1	16515034	16521788
ENSG00000224174	1	0	2	3	3	0	0	4	2	2	1	0	1.04729	0	2.13278	2.88846	3.51645	0	0	1.36289	0.996042	2.52011	1.42125	0	1.32377	-0.287994	1.23663	-0.232886	0.81585	NA	1.32377	-0.382742	1.26179	-0.303331	0.761637	NA	1.32377	-0.0947479	1.27076	-0.0745602	0.940565	NA	AL137802.1	novel transcript	---	1	1	16520694	16521796
ENSG00000233421	0	0	0	0	0	0	0	0	0	0	0	0	0	0	0	0	0	0	0	0	0	0	0	0	0	NA	NA	NA	NA	NA	0	NA	NA	NA	NA	NA	0	NA	NA	NA	NA	NA	LINC01783	long intergenic non-protein coding RNA 1783 [Source:HGNC Symbol;Acc:HGNC:52573]	100132147	1	-1	16533886	16536172
ENSG00000277344	0	0	0	0	0	0	0	0	0	0	0	0	0	0	0	0	0	0	0	0	0	0	0	0	0	NA	NA	NA	NA	NA	0	NA	NA	NA	NA	NA	0	NA	NA	NA	NA	NA	RNU1-6P	RNA, U1 small nuclear 6, pseudogene [Source:HGNC Symbol;Acc:HGNC:48305]	---	1	-1	16534081	16534224
ENSG00000225710	16	21	21	21	12	12	7	53	33	15	16	16	16.7567	25.5488	22.3942	20.2192	14.0658	16.6385	8.79124	18.0582	16.4347	18.9008	22.74	19.0531	18.3001	-0.492393	0.325835	-1.51118	0.130744	0.41812	18.3001	-0.162752	0.320408	-0.507951	0.611488	0.941437	18.3001	0.329641	0.328363	1.00389	0.31543	NA	AL355149.1	phosphodiesterase 4D interacting protein (myomegalin) (PDE4DIP) pseudogene	---	1	-1	16548651	16552531
ENSG00000219481	7356	6931	7443	8668	6685	5260	5694	20315	15838	5724	5933	6962	7703.9	8432.32	7937.13	8345.71	7835.83	7293.22	7151.04	6921.76	7887.65	7212.56	8432.28	8290.5	7786.99	-0.15127	0.0638083	-2.37069	0.017755	0.111766	7786.99	-0.0268824	0.0637891	-0.421426	0.673444	0.955946	7786.99	0.124387	0.0638264	1.94884	0.0513149	0.220417	NBPF1	NBPF member 1 [Source:HGNC Symbol;Acc:HGNC:26088]	55672	1	-1	16562319	16613562
ENSG00000271732	0	0	0	0	0	0	0	0	1	0	0	2	0	0	0	0	0	0	0	0	0.498021	0	0	2.38164	0.239972	0	3.44832	0	1	NA	0.239972	1.87427	3.40977	0.549677	0.582541	NA	0.239972	2.10219	3.40981	0.616512	0.537557	NA	AL137798.1	novel transcript	---	1	1	16617391	16617729
ENSG00000215908	964	631	892	894	762	763	910	3613	1670	920	604	630	1009.59	767.681	951.219	860.76	893.179	1057.93	1142.86	1231.03	831.695	1159.25	858.435	750.217	959.487	0.270894	0.133003	2.03675	0.0416746	0.207165	959.487	0.00220406	0.133502	0.0165096	0.986828	0.998889	959.487	-0.26869	0.133024	-2.01986	0.0433982	0.199864	CROCCP2	ciliary rootlet coiled-coil, rootletin pseudogene 2 [Source:HGNC Symbol;Acc:HGNC:28170]	84809	1	-1	16618253	16657232
ENSG00000283773	33	40	35	27	27	27	20	118	70	32	30	29	34.5607	48.6644	37.3236	25.9961	31.6481	37.4367	25.1178	40.2051	34.8615	40.3218	42.6375	34.5338	36.1089	-0.0749657	0.248463	-0.301717	0.762868	0.917296	36.1089	0.0530905	0.248518	0.213628	0.830837	0.981434	36.1089	0.128056	0.246157	0.520221	0.60291	0.80636	AL137798.3	ring finger protein 123 (RNF123) pseudogene	---	1	-1	16642767	16643109
ENSG00000186301	90	73	85	89	65	62	74	256	133	79	41	62	94.2565	88.8125	90.6431	85.6909	76.1899	85.9657	92.9359	87.2247	66.2368	99.5444	58.2713	73.8309	83.3002	-0.0676587	0.164344	-0.411688	0.680568	0.886539	83.3002	-0.283496	0.168739	-1.68008	0.092941	0.519527	83.3002	-0.215837	0.167415	-1.28923	0.197318	0.465592	MST1P2	macrophage stimulating 1 pseudogene 2 [Source:HGNC Symbol;Acc:HGNC:7383]	---	1	1	16645622	16650289
ENSG00000282143	0	1	0	1	0	0	0	1	2	0	1	0	0	1.21661	0	0.962819	0	0	0	0.340722	0.996042	0	1.42125	0	0.411453	-1.00984	2.10783	-0.479092	0.631873	NA	0.411453	0.219214	2.0845	0.105164	0.916246	NA	0.411453	1.22906	2.06588	0.594933	0.551888	NA	AL137798.2	novel transcript	---	1	1	16656879	16667524
ENSG00000207513	5	3	7	0	5	2	1	2	1	5	8	0	5.23647	3.64983	7.46472	0	5.86076	2.77309	1.25589	0.681443	0.498021	6.30028	11.37	0	3.75754	-0.712395	1.07505	-0.662661	0.507548	NA	3.75754	0.0731227	1.0397	0.0703306	0.943931	NA	3.75754	0.785518	1.07137	0.733188	0.463444	NA	RNU1-3	RNA, U1 small nuclear 3 [Source:HGNC Symbol;Acc:HGNC:10130]	26869	1	-1	16666785	16666948
ENSG00000280114	13	10	11	11	8	9	15	18	10	4	6	12	13.6148	12.1661	11.7303	10.591	9.37721	12.4789	18.8384	6.13299	4.98021	5.04022	8.5275	14.2899	10.6473	-0.126327	0.464902	-0.271727	0.785832	0.925484	10.6473	-0.610196	0.488355	-1.24949	0.211485	0.71289	10.6473	-0.483869	0.486949	-0.993675	0.320381	NA	AL021920.2	phosphodiesterase 4D interacting protein (myomegalin) (PDE4DIP) pseudogene	---	1	-1	16681097	16688749
ENSG00000236698	77	79	73	72	58	54	64	212	174	67	56	69	80.6417	96.1122	77.8464	69.323	67.9848	74.8733	80.377	72.233	86.6556	84.4237	79.59	82.1667	79.3523	-0.131471	0.158754	-0.828142	0.40759	0.728774	79.3523	0.0546478	0.15817	0.345499	0.729719	0.966112	79.3523	0.186119	0.156942	1.18591	0.235659	0.510245	EIF1AXP1	EIF1AX pseudogene 1 [Source:HGNC Symbol;Acc:HGNC:19900]	---	1	-1	16685621	16686055
ENSG00000268869	12	7	11	11	6	9	14	18	8	4	6	11	12.5675	8.51627	11.7303	10.591	7.03291	12.4789	17.5825	6.13299	3.98417	5.04022	8.5275	13.099	9.77361	-0.0939023	0.486101	-0.193175	0.846822	0.945971	9.77361	-0.584628	0.510634	-1.14491	0.252248	0.763777	9.77361	-0.490726	0.508109	-0.965788	0.33415	NA	ESPNP	espin pseudogene [Source:HGNC Symbol;Acc:HGNC:23285]	284729	1	-1	16687339	16720157
ENSG00000279151	0	0	0	0	0	0	0	0	0	0	0	0	0	0	0	0	0	0	0	0	0	0	0	0	0	NA	NA	NA	NA	NA	0	NA	NA	NA	NA	NA	0	NA	NA	NA	NA	NA	AL021920.1	novel transcript	---	1	1	16701546	16705594
ENSG00000282740	0	3	0	0	0	0	0	1	1	2	0	0	0	3.64983	0	0	0	0	0	0.340722	0.498021	2.52011	0	0	0.584057	-1.7457	2.19028	-0.797021	0.425439	NA	0.584057	-0.243525	2.14366	-0.113603	0.909553	NA	0.584057	1.50217	2.21366	0.678594	0.497395	NA	AL021920.3	novel transcript	---	1	-1	16739938	16750589
ENSG00000058453	853	470	758	687	609	572	768	3326	1161	802	477	453	893.342	571.807	808.323	661.456	713.84	793.103	964.524	1133.24	578.202	1010.56	677.936	539.442	778.815	0.297964	0.245336	1.21451	0.224553	0.553442	778.815	-0.0662572	0.245767	-0.269594	0.787473	0.974668	778.815	-0.364221	0.245434	-1.48399	0.137813	0.387485	CROCC	ciliary rootlet coiled-coil, rootletin [Source:HGNC Symbol;Acc:HGNC:21299]	9696	1	1	16740273	16972979
ENSG00000227684	4	1	1	3	1	0	1	3	3	2	2	0	4.18918	1.21661	1.06639	2.88846	1.17215	0	1.25589	1.02216	1.49406	2.52011	2.8425	0	1.63896	-1.37377	1.10822	-1.23962	0.215115	NA	1.63896	-0.518142	1.02353	-0.506233	0.612693	NA	1.63896	0.855633	1.14504	0.747251	0.454912	NA	CROCCP4	ciliary rootlet coiled-coil, rootletin pseudogene 4 [Source:HGNC Symbol;Acc:HGNC:43864]	---	1	1	16740280	16750968
ENSG00000207389	7	0	3	1	4	1	4	2	3	7	7	0	7.33106	0	3.19917	0.962819	4.68861	1.38654	5.02356	0.681443	1.49406	8.82039	9.94875	0	3.62803	-0.0676917	1.05466	-0.0641834	0.948824	NA	3.62803	0.741402	1.02141	0.72586	0.467925	NA	3.62803	0.809093	1.01694	0.795615	0.426256	NA	RNU1-4	RNA, U1 small nuclear 4 [Source:HGNC Symbol;Acc:HGNC:10128]	6060	1	1	16740516	16740679
ENSG00000186715	86	73	89	98	60	60	77	276	127	59	46	42	90.0674	88.8125	94.9086	94.3562	70.3291	83.1926	96.7036	94.0391	63.2486	74.3433	65.3775	50.0145	80.4494	-0.0817077	0.159574	-0.512036	0.608626	0.852676	80.4494	-0.545409	0.167869	-3.24901	0.00115806	0.0299759	80.4494	-0.463701	0.166656	-2.78238	0.00539614	0.0493699	MST1L	macrophage stimulating 1 like [Source:HGNC Symbol;Acc:HGNC:7390]	11223	1	-1	16754910	16770237
ENSG00000223643	0	0	0	1	1	0	1	2	0	0	0	0	0	0	0	0.962819	1.17215	0	1.25589	0.681443	0	0	0	0	0.339359	1.26309	2.31519	0.545564	0.585366	NA	0.339359	-0.796532	2.39584	-0.332465	0.739538	NA	0.339359	-2.05962	2.31521	-0.889604	0.373678	NA	BX284668.1	novel transcript	---	1	-1	16851257	16853129
ENSG00000230239	0	0	0	0	0	0	0	0	1	0	0	0	0	0	0	0	0	0	0	0	0.498021	0	0	0	0.0415017	0	3.81693	0	1	NA	0.0415017	0.598292	3.81124	0.156981	0.87526	NA	0.0415017	0.826204	3.8113	0.216778	0.828382	NA	BX284668.3	phosphodiesterase 4D interacting protein (PDE4DIP) pseudogene	---	1	1	16855407	16859284
ENSG00000263811	0	0	0	0	0	0	0	0	0	0	0	0	0	0	0	0	0	0	0	0	0	0	0	0	0	NA	NA	NA	NA	NA	0	NA	NA	NA	NA	NA	0	NA	NA	NA	NA	NA	MIR3675	microRNA 3675 [Source:HGNC Symbol;Acc:HGNC:38973]	100500876	1	-1	16858949	16859021
ENSG00000228549	1	0	0	0	0	0	0	2	0	0	0	1	1.04729	0	0	0	0	0	0	0.681443	0	0	0	1.19082	0.243297	0.0691501	2.99482	0.0230899	0.981579	NA	0.243297	-9.34137e-05	3.008	-3.10551e-05	0.999975	NA	0.243297	-0.0692436	2.98432	-0.0232024	0.981489	NA	BX284668.2	novel transcript	---	1	1	16870945	16874092
ENSG00000277234	0	0	0	0	0	0	0	0	0	0	0	0	0	0	0	0	0	0	0	0	0	0	0	0	0	NA	NA	NA	NA	NA	0	NA	NA	NA	NA	NA	0	NA	NA	NA	NA	NA	RNU1-5P	RNA, U1 small nuclear 5, pseudogene [Source:HGNC Symbol;Acc:HGNC:48304]	---	1	1	16873708	16873851
ENSG00000238142	3	0	2	1	2	0	1	5	5	3	0	1	3.14188	0	2.13278	0.962819	2.3443	0	1.25589	1.70361	2.4901	3.78017	0	1.19082	1.58353	-0.161971	1.13227	-0.14305	0.886251	NA	1.58353	0.304114	1.10315	0.275677	0.782796	NA	1.58353	0.466085	1.09705	0.424853	0.670944	NA	BX284668.5	---	---	1	-1	16888538	16889649
ENSG00000235241	0	0	0	0	0	0	0	0	0	0	0	0	0	0	0	0	0	0	0	0	0	0	0	0	0	NA	NA	NA	NA	NA	0	NA	NA	NA	NA	NA	0	NA	NA	NA	NA	NA	BX284668.4	cyclin-dependent kinase 5 (CDK5) pseudogene	---	1	1	16889095	16889602
ENSG00000207005	10	2	12	1	2	2	4	4	1	2	8	1	10.4729	2.43322	12.7967	0.962819	2.3443	2.77309	5.02356	1.36289	0.498021	2.52011	11.37	1.19082	4.47904	-1.30118	0.922954	-1.4098	0.158599	NA	4.47904	-0.907609	0.905869	-1.00192	0.316382	NA	4.47904	0.393571	0.959926	0.410002	0.681805	NA	RNU1-2	RNA, U1 small nuclear 2 [Source:HGNC Symbol;Acc:HGNC:10123]	26870	1	1	16895980	16896143
ENSG00000272426	1	0	0	2	0	0	1	4	6	1	5	1	1.04729	0	0	1.92564	0	0	1.25589	1.36289	2.98812	1.26006	7.10625	1.19082	1.51141	0.037894	1.4215	0.0266577	0.978733	NA	1.51141	1.97837	1.27195	1.55538	0.119855	NA	1.51141	1.94048	1.21899	1.59188	0.111412	NA	BX284668.6	novel transcript	---	1	-1	16904339	16904776
ENSG00000117122	10816	8405	10897	10331	7653	6629	8078	28378	17973	8701	7096	7065	11327.5	10225.6	11620.4	9946.88	8970.48	9191.4	10145.1	9668.99	8950.93	10963.7	10085.2	8413.15	9959.12	-0.183202	0.0860968	-2.12786	0.0333489	0.178358	9959.12	-0.167142	0.0861103	-1.94103	0.0522548	0.397146	9959.12	0.0160592	0.0861393	0.186433	0.852105	0.936035	MFAP2	microfibril associated protein 2 [Source:HGNC Symbol;Acc:HGNC:7033]	4237	1	-1	16974502	16980835
ENSG00000226526	1	2	3	5	4	1	3	8	11	2	0	6	1.04729	2.43322	3.19917	4.81409	4.68861	1.38654	3.76767	2.72577	5.47823	2.52011	0	7.14493	3.26714	0.100384	0.81578	0.123053	0.902065	NA	3.26714	0.472321	0.801816	0.589064	0.555818	NA	3.26714	0.371937	0.779017	0.477444	0.633046	NA	AL049569.1	novel transcript	---	1	1	16978926	17005091
ENSG00000159363	859	517	846	686	682	644	801	3106	1352	701	490	483	899.626	628.987	902.165	660.494	799.407	892.934	1005.97	1058.28	673.324	883.299	696.413	575.167	806.339	0.283049	0.144061	1.96478	0.0494392	0.231681	806.339	-0.129885	0.144852	-0.896675	0.369892	0.852999	806.339	-0.412934	0.144325	-2.86115	0.00422111	0.0408504	ATP13A2	ATPase cation transporting 13A2 [Source:HGNC Symbol;Acc:HGNC:30213]	23400	1	-1	16985958	17011928
ENSG00000117118	1025	960	1024	1104	986	762	897	2942	2292	946	868	985	1073.48	1167.95	1091.98	1062.95	1155.74	1056.55	1126.53	1002.4	1141.46	1192.01	1233.65	1172.96	1123.14	-0.0226733	0.0665997	-0.340442	0.733524	0.906872	1123.14	0.106923	0.0665113	1.60759	0.107926	0.556216	1123.14	0.129596	0.0663078	1.95446	0.050647	0.218557	SDHB	succinate dehydrogenase complex iron sulfur subunit B [Source:HGNC Symbol;Acc:HGNC:10681]	6390	1	-1	17018722	17054170
ENSG00000117115	1	1	2	3	1	1	2	2	3	1	0	1	1.04729	1.21661	2.13278	2.88846	1.17215	1.38654	2.51178	0.681443	1.49406	1.26006	0	1.19082	1.41517	-0.515503	1.08113	-0.476821	0.63349	NA	1.41517	-0.764977	1.13208	-0.675729	0.499213	NA	1.41517	-0.249474	1.15907	-0.215236	0.829583	NA	PADI2	peptidyl arginine deiminase 2 [Source:HGNC Symbol;Acc:HGNC:18341]	11240	1	-1	17066761	17119435
ENSG00000204362	7	6	2	6	14	3	14	24	15	11	7	4	7.33106	7.29966	2.13278	5.77691	16.4101	4.15963	17.5825	8.17732	7.47031	13.8606	9.94875	4.76328	8.74274	1.01528	0.547804	1.85335	0.0638315	0.274381	8.74274	0.653332	0.562698	1.16107	0.245614	NA	8.74274	-0.361943	0.511679	-0.707364	0.47934	NA	AL590644.1	novel transcript	400743	1	1	17189783	17197617
ENSG00000282843	0	0	0	0	0	0	0	0	0	0	0	0	0	0	0	0	0	0	0	0	0	0	0	0	0	NA	NA	NA	NA	NA	0	NA	NA	NA	NA	NA	0	NA	NA	NA	NA	NA	AL590644.3	novel transcript	---	1	-1	17193232	17201733
ENSG00000142623	3	1	0	0	1	2	0	2	4	1	2	1	3.14188	1.21661	0	0	1.17215	2.77309	0	0.681443	1.99208	1.26006	2.8425	1.19082	1.35589	-0.0339257	1.29374	-0.0262229	0.97908	NA	1.35589	0.758458	1.23174	0.61576	0.538053	NA	1.35589	0.792383	1.20466	0.657767	0.510688	NA	PADI1	peptidyl arginine deiminase 1 [Source:HGNC Symbol;Acc:HGNC:18367]	29943	1	1	17205126	17246005
ENSG00000142619	1	0	0	0	0	0	1	2	0	1	1	1	1.04729	0	0	0	0	0	1.25589	0.681443	0	1.26006	1.42125	1.19082	0.571396	0.705344	1.90204	0.370835	0.710761	NA	0.571396	1.43817	1.85309	0.776091	0.437695	NA	0.571396	0.732824	1.78635	0.410236	0.681633	NA	PADI3	peptidyl arginine deiminase 3 [Source:HGNC Symbol;Acc:HGNC:18337]	51702	1	1	17249098	17284233
ENSG00000266634	0	0	0	0	0	0	0	0	0	0	0	0	0	0	0	0	0	0	0	0	0	0	0	0	0	NA	NA	NA	NA	NA	0	NA	NA	NA	NA	NA	0	NA	NA	NA	NA	NA	MIR3972	microRNA 3972 [Source:HGNC Symbol;Acc:HGNC:41876]	100616188	1	1	17277889	17277975
ENSG00000159339	1	0	0	0	0	0	0	1	0	1	0	2	1.04729	0	0	0	0	0	0	0.340722	0	1.26006	0	2.38164	0.419143	-0.308996	2.3668	-0.130554	0.896128	NA	0.419143	1.43572	2.3	0.624227	0.532478	NA	0.419143	1.74472	2.27807	0.765877	0.443749	NA	PADI4	peptidyl arginine deiminase 4 [Source:HGNC Symbol;Acc:HGNC:18368]	23569	1	1	17308195	17364004
ENSG00000276747	0	0	0	0	0	0	0	0	0	0	0	0	0	0	0	0	0	0	0	0	0	0	0	0	0	NA	NA	NA	NA	NA	0	NA	NA	NA	NA	NA	0	NA	NA	NA	NA	NA	PADI6	peptidyl arginine deiminase 6 [Source:HGNC Symbol;Acc:HGNC:20449]	353238	1	1	17372196	17401699
ENSG00000227751	0	0	2	1	1	0	0	1	4	0	0	0	0	0	2.13278	0.962819	1.17215	0	0	0.340722	1.99208	0	0	0	0.550046	-0.908858	1.98746	-0.457295	0.647459	NA	0.550046	-0.288825	1.98036	-0.145845	0.884044	NA	0.550046	0.620033	2.01445	0.307793	0.75824	NA	AC004824.1	novel transcript	---	1	1	17406760	17407382
ENSG00000179051	5717	4817	5553	6192	5056	4224	4689	17547	12178	4987	4219	4928	5987.38	5860.41	5921.66	5961.77	5926.4	5856.76	5888.87	5978.64	6064.9	6283.9	5996.25	5868.37	5966.28	-0.00447681	0.0379126	-0.118083	0.906002	0.967821	5966.28	0.02895	0.0379535	0.762776	0.445597	0.888767	5966.28	0.0334268	0.0378933	0.882129	0.377707	0.644576	RCC2	regulator of chromosome condensation 2 [Source:HGNC Symbol;Acc:HGNC:30297]	55920	1	-1	17406760	17439724
ENSG00000074964	828	562	807	800	602	600	693	2664	1402	764	530	575	867.16	683.735	860.576	770.255	705.635	831.926	870.332	907.682	698.225	962.683	753.263	684.722	799.683	0.0613355	0.11848	0.517685	0.604678	0.850545	799.683	-0.0415127	0.118842	-0.34931	0.726857	0.965866	799.683	-0.102848	0.118589	-0.867267	0.385796	0.650906	ARHGEF10L	Rho guanine nucleotide exchange factor 10 like [Source:HGNC Symbol;Acc:HGNC:25540]	55160	1	1	17539835	17697874
ENSG00000236648	0	0	0	0	0	0	0	0	0	0	0	0	0	0	0	0	0	0	0	0	0	0	0	0	0	NA	NA	NA	NA	NA	0	NA	NA	NA	NA	NA	0	NA	NA	NA	NA	NA	AL136529.1	novel transcript	---	1	1	17717687	17749978
ENSG00000117148	1	1	1	1	0	0	1	0	1	0	1	1	1.04729	1.21661	1.06639	0.962819	0	0	1.25589	0	0.498021	0	1.42125	1.19082	0.721591	-1.89299	1.5815	-1.19696	0.231322	NA	0.721591	-0.544785	1.51976	-0.358467	0.719994	NA	0.721591	1.3482	1.64221	0.820967	0.411665	NA	ACTL8	actin like 8 [Source:HGNC Symbol;Acc:HGNC:24018]	81569	1	1	17755313	17827063
ENSG00000284653	0	0	0	0	0	0	0	0	0	0	0	0	0	0	0	0	0	0	0	0	0	0	0	0	0	NA	NA	NA	NA	NA	0	NA	NA	NA	NA	NA	0	NA	NA	NA	NA	NA	AL357509.1	novel transcript	---	1	1	18015712	18045612
ENSG00000261781	0	0	0	0	0	0	0	0	0	0	0	0	0	0	0	0	0	0	0	0	0	0	0	0	0	NA	NA	NA	NA	NA	0	NA	NA	NA	NA	NA	0	NA	NA	NA	NA	NA	LINC01654	long intergenic non-protein coding RNA 1654 [Source:HGNC Symbol;Acc:HGNC:52442]	101927876	1	1	18065657	18074412
ENSG00000117154	0	0	0	0	0	0	0	0	0	0	0	0	0	0	0	0	0	0	0	0	0	0	0	0	0	NA	NA	NA	NA	NA	0	NA	NA	NA	NA	NA	0	NA	NA	NA	NA	NA	IGSF21	immunoglobin superfamily member 21 [Source:HGNC Symbol;Acc:HGNC:28246]	84966	1	1	18107746	18378483
ENSG00000280222	0	0	0	0	0	0	0	0	0	0	0	0	0	0	0	0	0	0	0	0	0	0	0	0	0	NA	NA	NA	NA	NA	0	NA	NA	NA	NA	NA	0	NA	NA	NA	NA	NA	AL365209.1	TEC	---	1	1	18109389	18115861
ENSG00000230035	0	0	0	0	0	0	0	0	0	0	0	0	0	0	0	0	0	0	0	0	0	0	0	0	0	NA	NA	NA	NA	NA	0	NA	NA	NA	NA	NA	0	NA	NA	NA	NA	NA	IGSF21-AS1	IGSF21 antisense RNA 1 [Source:HGNC Symbol;Acc:HGNC:41190]	---	1	-1	18166929	18179346
ENSG00000225387	0	0	0	0	0	0	0	0	0	0	0	0	0	0	0	0	0	0	0	0	0	0	0	0	0	NA	NA	NA	NA	NA	0	NA	NA	NA	NA	NA	0	NA	NA	NA	NA	NA	AL591896.1	novel transcript	---	1	1	18385829	18388514
ENSG00000179023	2	3	1	1	0	3	2	9	3	0	1	4	2.09459	3.64983	1.06639	0.962819	0	4.15963	2.51178	3.06649	1.49406	0	1.42125	4.76328	2.09918	0.383906	0.994045	0.386206	0.699344	NA	2.09918	-0.00234119	1.0338	-0.00226465	0.998193	NA	2.09918	-0.386248	0.987011	-0.391331	0.695553	NA	KLHDC7A	kelch domain containing 7A [Source:HGNC Symbol;Acc:HGNC:26791]	127707	1	1	18480982	18486126
ENSG00000235282	0	0	0	0	0	0	0	0	0	0	0	0	0	0	0	0	0	0	0	0	0	0	0	0	0	NA	NA	NA	NA	NA	0	NA	NA	NA	NA	NA	0	NA	NA	NA	NA	NA	DYNLL1P3	dynein light chain LC8-type 1 pseudogene 3 [Source:HGNC Symbol;Acc:HGNC:49654]	---	1	1	18513118	18513383
ENSG00000225478	0	0	0	0	0	0	0	0	0	0	0	0	0	0	0	0	0	0	0	0	0	0	0	0	0	NA	NA	NA	NA	NA	0	NA	NA	NA	NA	NA	0	NA	NA	NA	NA	NA	AL031737.1	MT-ND1 (MT-ND1) pseudogene	---	1	1	18595414	18595636
ENSG00000009709	0	0	0	0	0	0	0	0	0	0	0	0	0	0	0	0	0	0	0	0	0	0	0	0	0	NA	NA	NA	NA	NA	0	NA	NA	NA	NA	NA	0	NA	NA	NA	NA	NA	PAX7	paired box 7 [Source:HGNC Symbol;Acc:HGNC:8621]	5081	1	1	18631006	18748866
ENSG00000179002	0	0	0	0	0	0	0	0	0	0	0	0	0	0	0	0	0	0	0	0	0	0	0	0	0	NA	NA	NA	NA	NA	0	NA	NA	NA	NA	NA	0	NA	NA	NA	NA	NA	TAS1R2	taste 1 receptor member 2 [Source:HGNC Symbol;Acc:HGNC:14905]	80834	1	-1	18839599	18859682
ENSG00000255275	331	255	396	379	281	270	312	1108	643	309	278	221	346.655	310.236	422.29	364.908	329.375	374.367	391.838	377.519	320.227	389.357	395.108	263.171	357.088	0.0282957	0.12817	0.220768	0.825273	0.938645	357.088	-0.0854991	0.128985	-0.662862	0.507419	0.911237	357.088	-0.113795	0.128516	-0.885455	0.375912	0.643169	AL080251.1	novel transcript	---	1	-1	18849273	18921121
ENSG00000159423	684	496	672	623	455	465	525	1857	1163	559	466	422	716.35	603.439	716.613	599.836	533.329	644.743	659.343	632.72	579.198	704.371	662.303	502.527	629.564	-0.0937216	0.111412	-0.84122	0.400225	0.723911	629.564	-0.110172	0.111685	-0.98645	0.323913	0.819294	629.564	-0.0164501	0.111722	-0.147241	0.882942	0.950765	ALDH4A1	aldehyde dehydrogenase 4 family member A1 [Source:HGNC Symbol;Acc:HGNC:406]	8659	1	-1	18871430	18902781
ENSG00000265606	0	0	0	0	0	0	0	0	0	0	0	0	0	0	0	0	0	0	0	0	0	0	0	0	0	NA	NA	NA	NA	NA	0	NA	NA	NA	NA	NA	0	NA	NA	NA	NA	NA	MIR4695	microRNA 4695 [Source:HGNC Symbol;Acc:HGNC:41573]	100616120	1	-1	18883202	18883275
ENSG00000221662	0	0	0	1	0	0	0	0	0	0	0	0	0	0	0	0.962819	0	0	0	0	0	0	0	0	0.0802349	-0.949234	3.81693	-0.24869	0.8036	NA	0.0802349	-0.796521	3.81693	-0.208681	0.834697	NA	0.0802349	0	3.81698	0	1	NA	MIR1290	microRNA 1290 [Source:HGNC Symbol;Acc:HGNC:35283]	100302276	1	-1	18897071	18897148
ENSG00000169991	423	347	436	473	315	285	344	1193	810	330	306	329	443.006	422.164	464.946	455.413	369.228	395.165	432.026	406.481	403.397	415.818	434.903	391.78	419.527	-0.155251	0.0800062	-1.94048	0.052321	0.240958	419.527	-0.122631	0.0804552	-1.52421	0.127455	0.597578	419.527	0.0326196	0.0804393	0.405519	0.685096	0.853289	IFFO2	intermediate filament family orphan 2 [Source:HGNC Symbol;Acc:HGNC:27006]	126917	1	-1	18904281	18956686
ENSG00000272084	465	407	451	513	463	372	397	1510	821	448	333	348	486.992	495.16	480.941	493.926	542.706	515.794	498.589	514.489	408.875	564.505	473.276	414.406	490.805	0.0819435	0.0973581	0.841672	0.399972	0.723911	490.805	-0.0817651	0.0983317	-0.831524	0.405678	0.870073	490.805	-0.163709	0.0976407	-1.67664	0.0936122	0.313952	AL137127.1	novel transcript	---	1	-1	19072110	19075511
ENSG00000127481	11189	10093	12016	12241	11791	8610	10245	34963	24751	8371	8973	10539	11718.2	12279.2	12813.7	11785.9	13820.8	11938.1	12866.6	11912.6	12326.5	10547.9	12752.9	12550.1	12276.1	0.0563272	0.0728655	0.77303	0.439505	0.7539	12276.1	-0.0124134	0.0728959	-0.170289	0.864783	0.985597	12276.1	-0.0687406	0.0728734	-0.943288	0.345534	0.616244	UBR4	ubiquitin protein ligase E3 component n-recognin 4 [Source:HGNC Symbol;Acc:HGNC:30313]	23352	1	-1	19074506	19210276
ENSG00000230424	56	60	62	75	54	39	49	170	106	44	51	59	58.6485	72.9966	66.1161	72.2114	63.2962	54.0752	61.5386	57.9227	52.7902	55.4425	72.4838	70.2585	63.1483	-0.190365	0.179997	-1.0576	0.290239	0.626679	63.1483	-0.133541	0.181258	-0.736745	0.461278	0.895486	63.1483	0.0568235	0.181017	0.313912	0.753587	0.889136	EMC1-AS1	EMC1 antisense RNA 1 [Source:HGNC Symbol;Acc:HGNC:54050]	---	1	1	19210501	19240704
ENSG00000127463	5131	4530	4992	5751	4440	3436	3838	12858	10771	3887	3539	4415	5373.67	5511.24	5323.41	5537.17	5204.35	4764.16	4820.11	4381	5364.18	4897.84	5029.8	5257.48	5122.03	-0.183513	0.0593443	-3.09234	0.00198584	0.0188582	5122.03	-0.0808065	0.0593282	-1.36202	0.17319	0.664447	5122.03	0.102706	0.0594047	1.72893	0.0838221	0.294997	EMC1	ER membrane protein complex subunit 1 [Source:HGNC Symbol;Acc:HGNC:28957]	23065	1	-1	19215664	19251552
ENSG00000053372	926	777	867	920	736	661	707	2482	1957	793	742	866	969.795	945.306	924.559	885.793	862.704	916.505	887.915	845.671	974.627	999.224	1054.57	1031.25	941.493	-0.0891145	0.0622006	-1.4327	0.151945	0.454335	941.493	0.120873	0.0618763	1.95347	0.0507642	0.391681	941.493	0.209988	0.0617481	3.40072	0.000672096	0.00990233	MRTO4	MRT4 homolog, ribosome maturation factor [Source:HGNC Symbol;Acc:HGNC:18477]	51154	1	1	19251539	19260128
ENSG00000211454	47	25	32	43	34	21	30	108	57	47	27	20	49.2229	30.4153	34.1244	41.4012	39.8532	29.1174	37.6767	36.7979	28.3872	59.2226	38.3738	23.8164	37.3674	-0.111172	0.274375	-0.405183	0.685343	0.889321	37.3674	-0.0885518	0.275969	-0.320876	0.748305	0.967925	37.3674	0.0226202	0.27525	0.0821806	0.934503	0.973971	AKR7L	aldo-keto reductase family 7 like (gene/pseudogene) [Source:HGNC Symbol;Acc:HGNC:24056]	246181	1	-1	19265982	19274194
ENSG00000162482	24	21	23	30	24	21	32	96	56	37	21	17	25.1351	25.5488	24.5269	28.8846	28.1316	29.1174	40.1885	32.7093	27.8892	46.6221	29.8463	20.244	29.9036	0.320908	0.271941	1.18006	0.237975	0.570501	29.9036	0.238103	0.276066	0.862486	0.38842	0.862162	29.9036	-0.0828051	0.264493	-0.313071	0.754227	0.889136	AKR7A3	aldo-keto reductase family 7 member A3 [Source:HGNC Symbol;Acc:HGNC:390]	22977	1	-1	19282558	19289250
ENSG00000270728	0	0	0	0	0	0	0	0	0	0	0	0	0	0	0	0	0	0	0	0	0	0	0	0	0	NA	NA	NA	NA	NA	0	NA	NA	NA	NA	NA	0	NA	NA	NA	NA	NA	AL035413.1	synaptonemal complex protein 3 (SYCP3) pseudogene	---	1	1	19297080	19297903
ENSG00000053371	1431	1051	1307	1240	985	908	1046	3800	2509	1169	912	912	1498.68	1278.66	1393.77	1193.9	1154.57	1258.98	1313.66	1294.74	1249.53	1473.01	1296.18	1086.03	1290.98	-0.0945144	0.0960052	-0.984472	0.324884	0.658947	1290.98	-0.0725902	0.0960952	-0.755398	0.45001	0.890647	1290.98	0.0219242	0.0961352	0.228056	0.819603	0.920487	AKR7A2	aldo-keto reductase family 7 member A2 [Source:HGNC Symbol;Acc:HGNC:389]	8574	1	-1	19303965	19312146
ENSG00000200403	4	3	0	1	0	2	0	6	4	0	2	2	4.18918	3.64983	0	0.962819	0	2.77309	0	2.04433	1.99208	0	2.8425	2.38164	1.73629	-0.733464	1.16087	-0.63182	0.527504	NA	1.73629	-0.260787	1.1287	-0.23105	0.817276	NA	1.73629	0.472676	1.17768	0.401361	0.688154	NA	RNU6-1099P	RNA, U6 small nuclear 1099, pseudogene [Source:HGNC Symbol;Acc:HGNC:48062]	---	1	-1	19305076	19305182
ENSG00000040487	570	432	497	530	407	339	418	1725	1135	579	419	396	596.958	525.576	529.995	510.294	477.066	470.038	524.962	587.745	565.254	729.572	595.504	471.565	548.711	-0.0632685	0.120275	-0.526033	0.598865	0.847407	548.711	0.124838	0.119986	1.04044	0.298134	0.800869	548.711	0.188107	0.119935	1.56841	0.116786	0.354997	PQLC2	PQ loop repeat containing 2 [Source:HGNC Symbol;Acc:HGNC:26001]	54896	1	1	19312326	19329300
ENSG00000077549	6056	5702	6197	6726	5621	4256	4874	17506	12678	4930	4855	5454	6342.42	6937.11	6608.41	6475.92	6588.66	5901.13	6121.21	5964.67	6313.91	6212.07	6900.17	6494.74	6405.04	-0.101462	0.0560069	-1.8116	0.0700477	0.292474	6405.04	-0.0248118	0.0560071	-0.443012	0.657757	0.951321	6405.04	0.0766504	0.0560294	1.36804	0.1713	0.43466	CAPZB	capping actin protein of muscle Z-line subunit beta [Source:HGNC Symbol;Acc:HGNC:1491]	832	1	-1	19338776	19485539
ENSG00000240490	0	0	0	0	0	0	0	0	0	0	0	0	0	0	0	0	0	0	0	0	0	0	0	0	0	NA	NA	NA	NA	NA	0	NA	NA	NA	NA	NA	0	NA	NA	NA	NA	NA	RN7SL277P	RNA, 7SL, cytoplasmic 277, pseudogene [Source:HGNC Symbol;Acc:HGNC:46293]	---	1	1	19424384	19424671
ENSG00000173436	1019	945	1125	1148	897	748	783	2586	2276	888	771	1039	1067.19	1149.7	1199.69	1105.32	1051.42	1037.13	983.362	881.106	1133.5	1118.93	1095.78	1237.26	1088.37	-0.200855	0.0756542	-2.6549	0.00793314	0.0595508	1088.37	0.0206405	0.0753511	0.273924	0.784143	0.973724	1088.37	0.221495	0.0756065	2.92958	0.00339423	0.0346497	MINOS1	mitochondrial inner membrane organizing system 1 [Source:HGNC Symbol;Acc:HGNC:32068]	440574	1	1	19484403	19629821
ENSG00000201609	0	0	0	0	0	0	0	0	0	0	1	0	0	0	0	0	0	0	0	0	0	0	1.42125	0	0.118438	0	3.81693	0	1	NA	0.118438	0.73128	3.80861	0.192007	0.847737	NA	0.118438	0.959193	3.80867	0.251845	0.801161	NA	RNU4-28P	RNA, U4 small nuclear 28, pseudogene [Source:HGNC Symbol;Acc:HGNC:46964]	---	1	1	19510593	19510733
ENSG00000235185	0	0	0	0	0	0	0	0	0	0	0	0	0	0	0	0	0	0	0	0	0	0	0	0	0	NA	NA	NA	NA	NA	0	NA	NA	NA	NA	NA	0	NA	NA	NA	NA	NA	AL031727.2	---	105378614	1	-1	19591802	19596832
ENSG00000158747	4750	3942	5275	4527	2125	1726	2349	8331	5373	2952	2182	2393	4974.65	4795.88	5625.2	4358.68	2490.82	2393.17	2950.09	2838.55	2675.87	3719.68	3101.17	2849.64	3564.45	-0.887413	0.108475	-8.18083	2.81896e-16	1.4969e-14	3564.45	-0.679159	0.108393	-6.2657	3.71164e-10	5.84068e-08	3564.45	0.208254	0.1088	1.9141	0.0556071	0.231782	NBL1	NBL1, DAN family BMP antagonist [Source:HGNC Symbol;Acc:HGNC:7650]	4681	1	1	19596979	19658456
ENSG00000270136	1976	1692	2106	1929	1205	911	1073	4029	3001	1383	1128	1367	2069.45	2058.5	2245.82	1857.28	1412.44	1263.14	1347.57	1372.77	1494.56	1742.66	1603.17	1627.85	1674.6	-0.6074	0.0731448	-8.30408	1.00594e-16	5.57058e-15	1674.6	-0.349898	0.0728472	-4.80318	1.56163e-06	0.000117442	1674.6	0.257502	0.0736618	3.49573	0.000472763	0.00737404	MINOS1-NBL1	MINOS1-NBL1 readthrough [Source:HGNC Symbol;Acc:HGNC:48338]	---	1	1	19597067	19656927
ENSG00000226396	65	28	102	62	40	24	57	202	96	79	42	38	68.0742	34.0651	108.772	59.6948	46.8861	33.277	71.5858	68.8257	47.81	99.5444	59.6925	45.2512	61.9565	-0.280523	0.324742	-0.863834	0.387679	0.715346	61.9565	-0.116122	0.324012	-0.358388	0.720053	0.964222	61.9565	0.164401	0.3258	0.504609	0.613833	0.812629	AL031727.1	ribosomal protein S14 (RPS14) pseudogene	---	1	1	19608114	19608568
ENSG00000158748	2	0	2	1	0	0	0	0	0	1	0	0	2.09459	0	2.13278	0.962819	0	0	0	0	0	1.26006	0	0	0.53752	-2.95999	2.03644	-1.45351	0.146083	NA	0.53752	-2.03488	2.02129	-1.00672	0.314068	NA	0.53752	0.925105	2.1679	0.426728	0.669578	NA	HTR6	5-hydroxytryptamine receptor 6 [Source:HGNC Symbol;Acc:HGNC:5301]	3362	1	1	19665287	19679562
ENSG00000162542	305	254	338	319	298	221	290	997	560	313	224	259	319.425	309.019	360.439	307.139	349.301	306.426	364.208	339.699	278.892	394.397	318.36	308.423	329.644	0.0701636	0.111831	0.627405	0.530394	0.809392	329.644	-0.00666516	0.112672	-0.0591555	0.952828	0.996351	329.644	-0.0768287	0.111772	-0.687369	0.49185	0.732237	TMCO4	transmembrane and coiled-coil domains 4 [Source:HGNC Symbol;Acc:HGNC:27393]	255104	1	-1	19682213	19799945
ENSG00000178828	0	0	0	0	0	0	0	0	0	0	0	0	0	0	0	0	0	0	0	0	0	0	0	0	0	NA	NA	NA	NA	NA	0	NA	NA	NA	NA	NA	0	NA	NA	NA	NA	NA	RNF186	ring finger protein 186 [Source:HGNC Symbol;Acc:HGNC:25978]	54546	1	-1	19814029	19815278
ENSG00000235434	0	0	0	0	0	0	0	0	0	0	0	0	0	0	0	0	0	0	0	0	0	0	0	0	0	NA	NA	NA	NA	NA	0	NA	NA	NA	NA	NA	0	NA	NA	NA	NA	NA	AL391883.1	novel transcript	---	1	1	19814367	19819502
ENSG00000169914	784	657	665	840	648	554	570	2140	1631	594	553	679	821.079	799.313	709.149	808.768	759.554	768.145	715.858	729.144	812.272	748.473	785.951	808.568	772.189	-0.0806688	0.0691838	-1.16601	0.243612	0.576747	772.189	0.0103512	0.0692207	0.149539	0.881129	0.988731	772.189	0.0910199	0.0690705	1.31778	0.187576	0.454151	OTUD3	OTU deubiquitinase 3 [Source:HGNC Symbol;Acc:HGNC:29038]	23252	1	1	19882513	19912945
ENSG00000188784	0	0	0	0	0	0	0	0	0	0	0	0	0	0	0	0	0	0	0	0	0	0	0	0	0	NA	NA	NA	NA	NA	0	NA	NA	NA	NA	NA	0	NA	NA	NA	NA	NA	PLA2G2E	phospholipase A2 group IIE [Source:HGNC Symbol;Acc:HGNC:13414]	30814	1	-1	19920009	19923617
ENSG00000242688	0	0	0	0	0	0	0	0	0	0	0	0	0	0	0	0	0	0	0	0	0	0	0	0	0	NA	NA	NA	NA	NA	0	NA	NA	NA	NA	NA	0	NA	NA	NA	NA	NA	RN7SL304P	RNA, 7SL, cytoplasmic 304, pseudogene [Source:HGNC Symbol;Acc:HGNC:46320]	---	1	1	19970969	19971269
ENSG00000188257	0	0	0	0	0	0	0	3	0	0	0	0	0	0	0	0	0	0	0	1.02216	0	0	0	0	0.0851804	1.04356	3.7958	0.274924	0.783375	NA	0.0851804	0	3.81693	0	1	NA	0.0851804	-1.11876	3.79585	-0.294732	0.768199	NA	PLA2G2A	phospholipase A2 group IIA [Source:HGNC Symbol;Acc:HGNC:9031]	5320	1	-1	19975431	19980416
ENSG00000127472	0	0	0	0	0	0	0	0	0	0	0	0	0	0	0	0	0	0	0	0	0	0	0	0	0	NA	NA	NA	NA	NA	0	NA	NA	NA	NA	NA	0	NA	NA	NA	NA	NA	PLA2G5	phospholipase A2 group V [Source:HGNC Symbol;Acc:HGNC:9038]	5322	1	1	20028179	20091190
ENSG00000117215	0	0	0	0	0	0	0	0	0	0	0	0	0	0	0	0	0	0	0	0	0	0	0	0	0	NA	NA	NA	NA	NA	0	NA	NA	NA	NA	NA	0	NA	NA	NA	NA	NA	PLA2G2D	phospholipase A2 group IID [Source:HGNC Symbol;Acc:HGNC:9033]	26279	1	-1	20111939	20119566
ENSG00000158786	0	0	0	0	0	0	0	0	0	0	0	0	0	0	0	0	0	0	0	0	0	0	0	0	0	NA	NA	NA	NA	NA	0	NA	NA	NA	NA	NA	0	NA	NA	NA	NA	NA	PLA2G2F	phospholipase A2 group IIF [Source:HGNC Symbol;Acc:HGNC:30040]	64600	1	1	20139326	20150386
ENSG00000227066	0	1	1	0	1	1	0	1	0	0	0	1	0	1.21661	1.06639	0	1.17215	1.38654	0	0.340722	0	0	0	1.19082	0.531103	0.297378	1.88419	0.157828	0.874592	NA	0.531103	-0.779603	1.94976	-0.399846	0.68927	NA	0.531103	-1.07698	1.88008	-0.572838	0.566754	NA	Z98257.1	novel transcript	---	1	1	20154338	20160568
ENSG00000187980	0	1	0	0	0	0	0	0	0	0	0	0	0	1.21661	0	0	0	0	0	0	0	0	0	0	0.101384	-0.949234	3.81693	-0.24869	0.8036	NA	0.101384	-0.796521	3.81693	-0.208681	0.834697	NA	0.101384	0	3.81698	0	1	NA	PLA2G2C	phospholipase A2 group IIC [Source:HGNC Symbol;Acc:HGNC:9032]	391013	1	-1	20161253	20177424
ENSG00000225986	0	0	0	0	0	0	0	0	0	0	0	0	0	0	0	0	0	0	0	0	0	0	0	0	0	NA	NA	NA	NA	NA	0	NA	NA	NA	NA	NA	0	NA	NA	NA	NA	NA	UBXN10-AS1	UBXN10 antisense RNA 1 [Source:HGNC Symbol;Acc:HGNC:41141]	101928017	1	-1	20184242	20186486
ENSG00000162543	0	0	0	0	0	0	1	0	0	0	0	0	0	0	0	0	0	0	1.25589	0	0	0	0	0	0.104658	0.692927	3.80024	0.182338	0.855318	NA	0.104658	0	3.81693	0	1	NA	0.104658	-0.768128	3.8003	-0.202123	0.83982	NA	UBXN10	UBX domain protein 10 [Source:HGNC Symbol;Acc:HGNC:26354]	127733	1	1	20186085	20196048
ENSG00000228105	0	0	0	0	0	0	0	0	0	0	0	0	0	0	0	0	0	0	0	0	0	0	0	0	0	NA	NA	NA	NA	NA	0	NA	NA	NA	NA	NA	0	NA	NA	NA	NA	NA	LINC01757	long intergenic non-protein coding RNA 1757 [Source:HGNC Symbol;Acc:HGNC:52546]	105376827	1	1	20243095	20244655
ENSG00000284710	0	0	0	0	0	0	0	0	0	0	0	0	0	0	0	0	0	0	0	0	0	0	0	0	0	NA	NA	NA	NA	NA	0	NA	NA	NA	NA	NA	0	NA	NA	NA	NA	NA	Z98257.2	novel transcript	---	1	1	20272018	20275005
ENSG00000158816	2	0	1	1	0	1	2	4	1	2	2	3	2.09459	0	1.06639	0.962819	0	1.38654	2.51178	1.36289	0.498021	2.52011	2.8425	3.57246	1.56818	0.313967	1.20979	0.259522	0.795232	NA	1.56818	1.04134	1.16113	0.89684	0.369804	NA	1.56818	0.727378	1.08761	0.668783	0.503634	NA	VWA5B1	von Willebrand factor A domain containing 5B1 [Source:HGNC Symbol;Acc:HGNC:26538]	127731	1	1	20290919	20354894
ENSG00000226664	0	0	0	0	0	0	0	0	0	0	0	0	0	0	0	0	0	0	0	0	0	0	0	0	0	NA	NA	NA	NA	NA	0	NA	NA	NA	NA	NA	0	NA	NA	NA	NA	NA	AL020998.1	novel transcript	---	1	-1	20294211	20323187
ENSG00000236963	0	0	0	0	0	0	0	0	0	0	0	3	0	0	0	0	0	0	0	0	0	0	0	3.57246	0.297705	0	3.81693	0	1	NA	0.297705	2.16926	3.76355	0.576386	0.564354	NA	0.297705	2.39718	3.7636	0.636937	0.524166	NA	LINC01141	long intergenic non-protein coding RNA 1141 [Source:HGNC Symbol;Acc:HGNC:49455]	---	1	-1	20360579	20431234
ENSG00000226487	0	0	0	0	0	0	0	0	0	0	0	0	0	0	0	0	0	0	0	0	0	0	0	0	0	NA	NA	NA	NA	NA	0	NA	NA	NA	NA	NA	0	NA	NA	NA	NA	NA	AL139254.1	novel transcript	---	1	-1	20412304	20413253
ENSG00000284641	0	0	0	0	0	0	0	0	0	0	0	0	0	0	0	0	0	0	0	0	0	0	0	0	0	NA	NA	NA	NA	NA	0	NA	NA	NA	NA	NA	0	NA	NA	NA	NA	NA	AL139254.2	novel transcript	---	1	1	20476222	20478937
ENSG00000284743	0	0	0	0	0	0	0	0	0	0	0	1	0	0	0	0	0	0	0	0	0	0	0	1.19082	0.0992351	0	3.81693	0	1	NA	0.0992351	0.73128	3.80861	0.192007	0.847737	NA	0.0992351	0.959193	3.80867	0.251845	0.801161	NA	AL139254.3	novel transcript	---	1	-1	20478779	20480397
ENSG00000162545	1319	1060	1220	1567	986	1009	1022	4472	2533	925	829	906	1381.38	1289.61	1300.99	1508.74	1155.74	1399.02	1283.52	1523.71	1261.49	1165.55	1178.22	1078.88	1293.9	-0.0283752	0.0908326	-0.31239	0.754744	0.914517	1293.9	-0.225122	0.0912878	-2.46607	0.0136604	0.174254	1293.9	-0.196747	0.0912257	-2.1567	0.0310288	0.163886	CAMK2N1	calcium/calmodulin dependent protein kinase II inhibitor 1 [Source:HGNC Symbol;Acc:HGNC:24190]	55450	1	-1	20482391	20486220
ENSG00000090432	1168	905	1091	1196	937	871	868	3037	2293	948	729	861	1223.24	1101.03	1163.43	1151.53	1098.31	1207.68	1090.11	1034.77	1141.96	1194.53	1036.09	1025.3	1122.33	-0.0716204	0.0733362	-0.976603	0.328766	0.66266	1122.33	-0.0753044	0.0735454	-1.02392	0.305874	0.807591	1122.33	-0.00368408	0.0735041	-0.0501207	0.960026	0.985137	MUL1	mitochondrial E3 ubiquitin protein ligase 1 [Source:HGNC Symbol;Acc:HGNC:25762]	79594	1	-1	20499448	20508161
ENSG00000215520	0	0	0	0	0	0	1	0	0	0	0	0	0	0	0	0	0	0	1.25589	0	0	0	0	0	0.104658	0.692927	3.80024	0.182338	0.855318	NA	0.104658	0	3.81693	0	1	NA	0.104658	-0.768128	3.8003	-0.202123	0.83982	NA	RPS4XP4	ribosomal protein S4X pseudogene 4 [Source:HGNC Symbol;Acc:HGNC:36545]	---	1	1	20525989	20526751
ENSG00000183114	4	0	1	0	0	0	0	3	3	1	1	1	4.18918	0	1.06639	0	0	0	0	1.02216	1.49406	1.26006	1.42125	1.19082	0.970327	-1.5306	1.57757	-0.970225	0.331934	NA	0.970327	0.0312488	1.44206	0.0216695	0.982712	NA	0.970327	1.56185	1.57102	0.994159	0.320145	NA	FAM43B	family with sequence similarity 43 member B [Source:HGNC Symbol;Acc:HGNC:31791]	163933	1	1	20552439	20555010
ENSG00000158825	0	0	0	0	0	1	0	0	0	1	0	0	0	0	0	0	0	1.38654	0	0	0	1.26006	0	0	0.22055	0.687799	3.55164	0.193657	0.846445	NA	0.22055	0.728866	3.56067	0.204699	0.837807	NA	0.22055	0.0410671	3.54276	0.0115918	0.990751	NA	CDA	cytidine deaminase [Source:HGNC Symbol;Acc:HGNC:1712]	978	1	1	20588948	20618908
ENSG00000158828	1593	1356	1649	1593	1373	1020	1152	4257	2966	1325	1167	1219	1668.34	1649.72	1758.48	1533.77	1609.36	1414.27	1446.79	1450.45	1477.13	1669.57	1658.6	1451.61	1565.67	-0.15895	0.0722869	-2.19887	0.027887	0.156582	1565.67	-0.0816455	0.0722988	-1.12928	0.25878	0.767883	1565.67	0.0773042	0.0724314	1.06728	0.285847	0.561665	PINK1	PTEN induced kinase 1 [Source:HGNC Symbol;Acc:HGNC:14581]	65018	1	1	20633455	20651511
ENSG00000284005	0	0	0	0	1	0	1	7	0	2	1	0	0	0	0	0	1.17215	0	1.25589	2.38505	0	2.52011	1.42125	0	0.729538	2.72514	1.85349	1.47027	0.141488	NA	0.729538	2.18802	1.90954	1.14584	0.251863	NA	0.729538	-0.537119	1.73193	-0.310127	0.756464	NA	MIR6084	microRNA 6084 [Source:HGNC Symbol;Acc:HGNC:50235]	102464833	1	1	20633679	20633788
ENSG00000117242	2452	2147	2483	2700	1851	1712	1836	6336	5184	1916	1617	1940	2567.97	2612.06	2647.84	2599.61	2169.65	2373.76	2305.82	2158.81	2581.74	2414.27	2298.16	2310.19	2419.99	-0.213607	0.0570809	-3.74219	0.000182425	0.00231398	2419.99	-0.115521	0.0570626	-2.02445	0.0429237	0.357743	2419.99	0.0980869	0.0572428	1.71353	0.086616	0.300573	PINK1-AS	PINK1 antisense RNA [Source:HGNC Symbol;Acc:HGNC:38872]	100861548	1	-1	20642657	20652193
ENSG00000244038	18270	16067	18851	19802	14551	12124	13009	43578	36489	14211	13343	14740	19134.1	19547.3	20102.5	19065.7	17056	16810.5	16337.9	14848	18172.3	17906.7	18963.7	17552.7	17958.1	-0.259717	0.0536344	-4.84235	1.28312e-06	2.53252e-05	17958.1	-0.100852	0.0536169	-1.88097	0.0599765	0.427529	17958.1	0.158865	0.0536583	2.96068	0.0030696	0.0321387	DDOST	dolichyl-diphosphooligosaccharide--protein glycosyltransferase non-catalytic subunit [Source:HGNC Symbol;Acc:HGNC:2728]	1650	1	-1	20651767	20661544
ENSG00000117245	49	35	39	58	32	34	65	158	104	55	37	36	51.3174	42.5814	41.5892	55.8435	37.5088	47.1425	81.6329	53.834	51.7942	69.3031	52.5863	42.8696	52.3336	0.193469	0.235704	0.820812	0.411753	0.732433	52.3336	0.167953	0.237553	0.707013	0.479558	0.901444	52.3336	-0.0255156	0.232429	-0.109778	0.912585	0.96458	KIF17	kinesin family member 17 [Source:HGNC Symbol;Acc:HGNC:19167]	57576	1	-1	20664014	20718017
ENSG00000235432	0	0	0	0	1	0	0	0	0	0	0	0	0	0	0	0	1.17215	0	0	0	0	0	0	0	0.0976793	0.692927	3.80024	0.182338	0.855318	NA	0.0976793	0	3.81693	0	1	NA	0.0976793	-0.768128	3.8003	-0.202123	0.83982	NA	AL663074.2	nucleolar protein 5A 56kDa with KKE/D repeat (NOL5A) pseudogene	---	1	-1	20692734	20694013
ENSG00000189410	87	60	75	66	58	63	66	254	253	100	93	80	91.1146	72.9966	79.9792	63.546	67.9848	87.3522	82.8888	86.5433	125.999	126.006	132.176	95.2657	92.6544	0.0889127	0.168425	0.527907	0.597564	0.846265	92.6544	0.643951	0.163917	3.92852	8.54695e-05	0.00364579	92.6544	0.555039	0.160129	3.4662	0.000527879	0.00804643	SH2D5	SH2 domain containing 5 [Source:HGNC Symbol;Acc:HGNC:28819]	400745	1	-1	20719732	20732837
ENSG00000233069	0	0	0	0	0	0	0	0	0	0	0	0	0	0	0	0	0	0	0	0	0	0	0	0	0	NA	NA	NA	NA	NA	0	NA	NA	NA	NA	NA	0	NA	NA	NA	NA	NA	AL663074.1	novel transcript	---	1	1	20732880	20733952
ENSG00000127483	9000	8116	8754	11329	8776	7434	8005	31593	20620	7100	6732	8046	9425.65	9874.01	9335.17	10907.8	10286.8	10307.6	10053.4	10764.4	10269.2	8946.4	9567.86	9581.35	9943.3	0.0668872	0.0631734	1.05879	0.289696	0.626453	9943.3	-0.0431845	0.0632294	-0.682982	0.494618	0.907833	9943.3	-0.110072	0.0631938	-1.74181	0.0815416	0.29078	HP1BP3	heterochromatin protein 1 binding protein 3 [Source:HGNC Symbol;Acc:HGNC:24973]	50809	1	-1	20742661	20787323
ENSG00000075151	5377	5141	5384	6017	5185	3992	4384	15781	11945	4194	4450	5396	5631.3	6254.59	5741.44	5793.28	6077.61	5535.08	5505.83	5376.93	5948.86	5284.67	6324.56	6425.67	5824.98	-0.0584224	0.0707084	-0.826244	0.408666	0.729687	5824.98	0.0343103	0.0707005	0.48529	0.627471	0.946236	5824.98	0.0927327	0.0707019	1.3116	0.189655	0.456348	EIF4G3	eukaryotic translation initiation factor 4 gamma 3 [Source:HGNC Symbol;Acc:HGNC:3298]	8672	1	-1	20806292	21176888
ENSG00000251914	0	0	0	0	0	0	0	0	0	0	0	0	0	0	0	0	0	0	0	0	0	0	0	0	0	NA	NA	NA	NA	NA	0	NA	NA	NA	NA	NA	0	NA	NA	NA	NA	NA	RNU7-200P	RNA, U7 small nuclear 200 pseudogene [Source:HGNC Symbol;Acc:HGNC:45734]	---	1	1	20841241	20841302
ENSG00000221808	0	0	0	0	0	0	0	0	0	0	0	0	0	0	0	0	0	0	0	0	0	0	0	0	0	NA	NA	NA	NA	NA	0	NA	NA	NA	NA	NA	0	NA	NA	NA	NA	NA	MIR1256	microRNA 1256 [Source:HGNC Symbol;Acc:HGNC:35321]	100302155	1	-1	20988314	20988432
ENSG00000233072	0	0	0	0	1	0	0	0	0	0	0	0	0	0	0	0	1.17215	0	0	0	0	0	0	0	0.0976793	0.692927	3.80024	0.182338	0.855318	NA	0.0976793	0	3.81693	0	1	NA	0.0976793	-0.768128	3.8003	-0.202123	0.83982	NA	RPS15AP6	ribosomal protein S15a pseudogene 6 [Source:HGNC Symbol;Acc:HGNC:35657]	---	1	-1	21003550	21003934
ENSG00000236073	0	0	1	1	0	0	0	0	0	0	0	0	0	0	1.06639	0.962819	0	0	0	0	0	0	0	0	0.169101	-1.64641	3.81388	-0.431688	0.665968	NA	0.169101	-1.49369	3.81388	-0.391647	0.695319	NA	0.169101	0	3.81698	0	1	NA	AL627311.1	ribosomal protein L34 (RPL34) pseudogene	---	1	-1	21073639	21073753
ENSG00000235112	0	0	0	0	0	0	0	0	0	0	0	0	0	0	0	0	0	0	0	0	0	0	0	0	0	NA	NA	NA	NA	NA	0	NA	NA	NA	NA	NA	0	NA	NA	NA	NA	NA	HSPE1P27	heat shock protein family E (Hsp10) member 1 pseudogene 27 [Source:HGNC Symbol;Acc:HGNC:49346]	---	1	1	21161475	21162081
ENSG00000117298	5211	4407	5109	5333	4881	3763	4654	17241	9536	4211	3847	3882	5457.45	5361.6	5448.18	5134.71	5721.27	5217.56	5844.92	5874.38	4749.13	5306.09	5467.55	4622.77	5350.47	0.0830386	0.0663182	1.25212	0.210524	0.535588	5350.47	-0.0882858	0.0664509	-1.32859	0.183984	0.680753	5350.47	-0.171324	0.0663785	-2.58102	0.00985077	0.076365	ECE1	endothelin converting enzyme 1 [Source:HGNC Symbol;Acc:HGNC:3146]	1889	1	-1	21217247	21345572
ENSG00000236936	0	0	0	0	0	0	0	0	0	0	0	0	0	0	0	0	0	0	0	0	0	0	0	0	0	NA	NA	NA	NA	NA	0	NA	NA	NA	NA	NA	0	NA	NA	NA	NA	NA	AL031005.1	novel transcript	---	1	1	21266082	21267251
ENSG00000231105	3	6	1	3	2	3	6	13	7	5	0	5	3.14188	7.29966	1.06639	2.88846	2.3443	4.15963	7.53534	4.42938	3.48615	6.30028	0	5.95411	4.05046	0.37853	0.734723	0.515201	0.606413	NA	4.05046	0.167476	0.752876	0.222449	0.823965	NA	4.05046	-0.211054	0.718591	-0.293705	0.768984	NA	AL031728.1	---	100506801	1	1	21293290	21299774
ENSG00000236216	3	2	4	5	3	1	2	6	4	6	2	2	3.14188	2.43322	4.26556	4.81409	3.51645	1.38654	2.51178	2.04433	1.99208	7.56033	2.8425	2.38164	3.24087	-0.671029	0.77617	-0.864539	0.387292	NA	3.24087	-0.0867998	0.744096	-0.116651	0.907136	NA	3.24087	0.58423	0.776833	0.752066	0.452011	NA	PPP1R11P1	protein phosphatase 1 regulatory inhibitor subunit 11 pseudogene 1 [Source:HGNC Symbol;Acc:HGNC:16326]	---	1	1	21397987	21398362
ENSG00000228823	0	1	0	0	0	0	0	0	0	0	0	0	0	1.21661	0	0	0	0	0	0	0	0	0	0	0.101384	-0.949234	3.81693	-0.24869	0.8036	NA	0.101384	-0.796521	3.81693	-0.208681	0.834697	NA	0.101384	0	3.81698	0	1	NA	AL592309.1	phosphodiesterase 4D interacting protein (myomegalin) (PDE4DIP) pseudogene	---	1	-1	21411460	21413293
ENSG00000236009	3	0	0	3	2	2	1	5	3	1	4	1	3.14188	0	0	2.88846	2.3443	2.77309	1.25589	1.70361	1.49406	1.26006	5.685	1.19082	1.9781	0.332131	1.05342	0.315288	0.752543	NA	1.9781	0.529617	1.04872	0.505014	0.613549	NA	1.9781	0.197486	0.995008	0.198477	0.842672	NA	AL592309.2	novel transcript	---	1	1	21415898	21417492
ENSG00000227001	104	90	94	119	127	85	95	321	214	86	77	98	108.919	109.495	100.241	114.575	148.863	117.856	119.31	109.372	106.576	108.365	109.436	116.7	114.142	0.173826	0.139657	1.24466	0.213257	0.539178	114.142	0.0205983	0.142568	0.144481	0.885121	0.989644	114.142	-0.153228	0.138629	-1.10531	0.269026	0.545807	NBPF2P	NBPF member 2, pseudogene [Source:HGNC Symbol;Acc:HGNC:31987]	---	1	-1	21424625	21427967
ENSG00000187952	41	13	33	23	42	61	62	350	66	44	38	22	42.9391	15.8159	35.1908	22.1448	49.2304	84.5791	77.8652	119.253	32.8694	55.4425	54.0075	26.1981	51.2946	1.52487	0.324786	4.69501	2.6659e-06	4.98269e-05	51.2946	0.511038	0.335384	1.52374	0.127574	0.597684	51.2946	-1.01384	0.315684	-3.21155	0.00132019	0.0170384	HS6ST1P1	heparan sulfate 6-O-sulfotransferase 1 pseudogene 1 [Source:HGNC Symbol;Acc:HGNC:31835]	---	1	1	21428303	21429536
ENSG00000186543	0	0	1	1	0	0	1	3	0	2	0	0	0	0	1.06639	0.962819	0	0	1.25589	1.02216	0	2.52011	0	0	0.568948	0.255521	2.01325	0.12692	0.899004	NA	0.568948	0.106034	2.03549	0.0520926	0.958455	NA	0.568948	-0.149487	1.97398	-0.075729	0.939635	NA	CROCCP5	ciliary rootlet coiled-coil, rootletin pseudogene 5 [Source:HGNC Symbol;Acc:HGNC:43865]	---	1	1	21434318	21437558
ENSG00000142794	2278	2083	2120	2656	2367	1924	1960	6964	5227	1884	1917	2196	2385.74	2534.2	2260.74	2557.25	2774.48	2667.71	2461.55	2372.78	2603.15	2373.94	2724.54	2615.04	2527.59	0.0756018	0.0705053	1.07229	0.283591	0.619021	2527.59	0.0833158	0.0705798	1.18045	0.237821	0.748352	2527.59	0.007714	0.0704277	0.109531	0.912781	0.964666	NBPF3	NBPF member 3 [Source:HGNC Symbol;Acc:HGNC:25076]	84224	1	1	21440128	21485005
ENSG00000176378	0	0	0	0	0	0	0	0	0	0	0	0	0	0	0	0	0	0	0	0	0	0	0	0	0	NA	NA	NA	NA	NA	0	NA	NA	NA	NA	NA	0	NA	NA	NA	NA	NA	PFN1P10	profilin 1 pseudogene 10 [Source:HGNC Symbol;Acc:HGNC:42985]	---	1	-1	21459756	21460082
ENSG00000162551	12364	9214	11867	12051	11942	10195	11640	43236	25351	10825	9410	8757	12948.8	11209.8	12654.8	11602.9	13997.8	14135.8	14618.6	14731.4	12625.3	13640.1	13374	10428	12997.3	0.24771	0.0816727	3.03295	0.00242173	0.0223195	12997.3	0.0482683	0.0817205	0.590651	0.554754	0.926371	12997.3	-0.199441	0.081668	-2.4421	0.0146022	0.0994371	ALPL	alkaline phosphatase, biomineralization associated [Source:HGNC Symbol;Acc:HGNC:438]	249	1	1	21509372	21578412
ENSG00000233431	0	0	0	0	1	0	0	0	0	1	0	1	0	0	0	0	1.17215	0	0	0	0	1.26006	0	1.19082	0.301919	0.664267	2.83551	0.234267	0.814777	NA	0.301919	1.61978	2.82724	0.57292	0.566699	NA	0.301919	0.955514	2.80432	0.340729	0.733307	NA	LINC02596	long intergenic non-protein coding RNA 2596 [Source:HGNC Symbol;Acc:HGNC:53948]	---	1	1	21586472	21591187
ENSG00000076864	112	73	86	100	135	112	121	441	311	125	116	102	117.297	88.8125	91.7095	96.2819	158.24	155.293	151.963	150.258	154.884	157.507	164.865	121.464	134.048	0.637345	0.137	4.65215	3.2849e-06	6.03487e-05	134.048	0.60163	0.138275	4.35097	1.35538e-05	0.000737813	134.048	-0.0357142	0.129336	-0.276135	0.782444	0.903654	RAP1GAP	RAP1 GTPase activating protein [Source:HGNC Symbol;Acc:HGNC:9858]	5909	1	-1	21596215	21669363
ENSG00000090686	3158	2993	3002	3663	3489	2895	3079	10658	7277	2651	2456	3307	3307.36	3641.31	3201.3	3526.81	4089.64	4014.04	3866.89	3631.41	3624.1	3340.41	3490.59	3938.05	3639.32	0.188822	0.0682747	2.76562	0.00568141	0.045353	3639.32	0.0741904	0.0684168	1.08439	0.278193	0.78632	3639.32	-0.114632	0.0682274	-1.68014	0.0929294	0.312664	USP48	ubiquitin specific peptidase 48 [Source:HGNC Symbol;Acc:HGNC:18533]	84196	1	-1	21678298	21783606
ENSG00000231978	0	0	0	0	0	0	0	0	0	0	0	0	0	0	0	0	0	0	0	0	0	0	0	0	0	NA	NA	NA	NA	NA	0	NA	NA	NA	NA	NA	0	NA	NA	NA	NA	NA	AL590103.1	S100 calcium binding protein A11 (calgizzarin) (S100A11) pseudogene	---	1	1	21768269	21768575
ENSG00000187942	10	9	10	13	6	11	13	36	17	8	4	8	10.4729	10.9495	10.6639	12.5166	7.03291	15.252	16.3266	12.266	8.46635	10.0804	5.685	9.52657	10.7699	0.169628	0.400502	0.423538	0.671902	0.882838	10.7699	-0.394489	0.428059	-0.921576	0.35675	0.843556	10.7699	-0.564117	0.414418	-1.36123	0.173442	NA	LDLRAD2	low density lipoprotein receptor class A domain containing 2 [Source:HGNC Symbol;Acc:HGNC:32071]	401944	1	1	21812265	21825221
ENSG00000142798	16438	8689	16200	14522	11424	11196	14956	57875	23483	12535	8936	7821	17215.4	10571.1	17275.5	13982.1	13390.7	15523.7	18783.1	19719.3	11695	15794.8	12700.3	9313.41	14663.7	0.191368	0.207265	0.923298	0.355852	0.688335	14663.7	-0.25433	0.207299	-1.22688	0.219868	0.723468	14663.7	-0.445698	0.207285	-2.15017	0.0315417	0.165276	HSPG2	heparan sulfate proteoglycan 2 [Source:HGNC Symbol;Acc:HGNC:5273]	3339	1	-1	21822245	21937297
ENSG00000232037	1	1	3	2	2	0	1	1	3	0	2	1	1.04729	1.21661	3.19917	1.92564	2.3443	0	1.25589	0.340722	1.49406	0	2.8425	1.19082	1.40475	-1.0859	1.19647	-0.907584	0.364098	NA	1.40475	-0.436918	1.13478	-0.385024	0.700219	NA	1.40475	0.648984	1.23103	0.527187	0.598064	NA	AL590556.1	ribosomal protein L21 (RPL21) pseudogene	---	1	1	21908098	21908580
ENSG00000283234	0	0	0	0	0	0	0	0	0	0	0	0	0	0	0	0	0	0	0	0	0	0	0	0	0	NA	NA	NA	NA	NA	0	NA	NA	NA	NA	NA	0	NA	NA	NA	NA	NA	AL590556.2	novel pseudogene	---	1	-1	21950679	21956871
ENSG00000219073	0	0	0	0	0	0	0	0	0	0	0	0	0	0	0	0	0	0	0	0	0	0	0	0	0	NA	NA	NA	NA	NA	0	NA	NA	NA	NA	NA	0	NA	NA	NA	NA	NA	CELA3B	chymotrypsin like elastase family member 3B [Source:HGNC Symbol;Acc:HGNC:15945]	23436	1	1	21977021	21998642
ENSG00000285959	156	143	142	134	119	100	81	376	302	131	104	143	163.378	173.975	151.427	129.018	139.486	138.654	101.727	128.111	150.402	165.067	147.81	170.287	146.612	-0.276456	0.135013	-2.04762	0.0405969	0.203373	146.612	0.0368413	0.133274	0.276433	0.782216	0.973498	146.612	0.313297	0.134303	2.33276	0.0196607	0.121713	AL590556.3	novel transcript	---	1	1	21983606	22030617
ENSG00000273610	0	0	0	0	0	0	0	0	0	0	0	0	0	0	0	0	0	0	0	0	0	0	0	0	0	NA	NA	NA	NA	NA	0	NA	NA	NA	NA	NA	0	NA	NA	NA	NA	NA	RN7SL386P	RNA, 7SL, cytoplasmic 386, pseudogene [Source:HGNC Symbol;Acc:HGNC:46402]	---	1	1	21987481	21987777
ENSG00000201919	0	0	0	0	0	0	0	0	0	0	0	0	0	0	0	0	0	0	0	0	0	0	0	0	0	NA	NA	NA	NA	NA	0	NA	NA	NA	NA	NA	0	NA	NA	NA	NA	NA	RNU6-1022P	RNA, U6 small nuclear 1022, pseudogene [Source:HGNC Symbol;Acc:HGNC:47985]	---	1	1	21987816	21987919
ENSG00000142789	0	0	0	0	0	0	0	0	0	0	0	0	0	0	0	0	0	0	0	0	0	0	0	0	0	NA	NA	NA	NA	NA	0	NA	NA	NA	NA	NA	0	NA	NA	NA	NA	NA	CELA3A	chymotrypsin like elastase family member 3A [Source:HGNC Symbol;Acc:HGNC:15944]	10136	1	1	22001656	22012539
ENSG00000278124	0	0	0	0	0	0	0	0	0	0	0	0	0	0	0	0	0	0	0	0	0	0	0	0	0	NA	NA	NA	NA	NA	0	NA	NA	NA	NA	NA	0	NA	NA	NA	NA	NA	RN7SL186P	RNA, 7SL, cytoplasmic 186, pseudogene [Source:HGNC Symbol;Acc:HGNC:46202]	---	1	1	22010650	22010946
ENSG00000201273	0	0	0	0	0	0	0	0	0	0	0	0	0	0	0	0	0	0	0	0	0	0	0	0	0	NA	NA	NA	NA	NA	0	NA	NA	NA	NA	NA	0	NA	NA	NA	NA	NA	RNU6-776P	RNA, U6 small nuclear 776, pseudogene [Source:HGNC Symbol;Acc:HGNC:47739]	---	1	1	22010985	22011088
ENSG00000228397	2	1	1	3	2	2	2	9	4	1	0	2	2.09459	1.21661	1.06639	2.88846	2.3443	2.77309	2.51178	3.06649	1.99208	1.26006	0	2.38164	1.96629	0.5639	0.909547	0.61998	0.535271	NA	1.96629	-0.267126	0.993455	-0.268886	0.788018	NA	1.96629	-0.831026	0.92887	-0.894664	0.370967	NA	LINC01635	long intergenic non-protein coding RNA 1635 [Source:HGNC Symbol;Acc:HGNC:52422]	101928043	1	-1	22023990	22026048
ENSG00000218510	476	420	423	462	419	328	330	1274	941	412	279	393	498.512	510.976	451.083	444.822	491.131	454.786	414.444	434.079	468.638	519.143	396.529	467.993	462.678	-0.0877194	0.0939394	-0.933787	0.350414	0.682928	462.678	-0.0364554	0.0941368	-0.38726	0.698563	0.960288	462.678	0.0512639	0.0940217	0.545235	0.585592	0.796082	LINC00339	long intergenic non-protein coding RNA 339 [Source:HGNC Symbol;Acc:HGNC:25011]	29092	1	1	22024558	22031223
ENSG00000285721	7261	6468	7348	9032	6656	5539	5990	22395	16552	5986	5367	7305	7604.41	7869.03	7835.83	8696.18	7801.84	7680.06	7522.79	7630.46	8243.24	7542.69	7627.85	8698.95	7896.11	-0.0632913	0.0611965	-1.03423	0.301028	0.636365	7896.11	0.00512422	0.0611993	0.0837301	0.933271	0.995251	7896.11	0.0684155	0.0612025	1.11785	0.263629	0.540179	AL031281.2	novel protein, identical to cell division cycle 42 (GTP binding protein, 25kDa) CDC42	---	1	1	22025511	22101360
ENSG00000285752	6	4	2	1	0	0	2	7	11	8	3	1	6.28377	4.86644	2.13278	0.962819	0	0	2.51178	2.38505	5.47823	10.0804	4.26375	1.19082	3.34632	-1.26959	0.945594	-1.34264	0.179388	NA	3.34632	0.579457	0.823627	0.703543	0.481717	NA	3.34632	1.84905	0.916363	2.01781	0.0436105	NA	AL031281.3	novel transcript	---	1	-1	22028317	22052927
ENSG00000285794	120	125	141	127	127	78	85	327	250	112	70	123	125.675	152.076	150.361	122.278	148.863	108.15	106.751	111.416	124.505	141.126	99.4875	146.471	128.097	-0.213951	0.153478	-1.39402	0.163312	0.469587	128.097	-0.100211	0.15346	-0.653009	0.51375	0.912281	128.097	0.113739	0.154087	0.738152	0.460422	0.70729	AL031281.4	SCAN domain containing 1 (SCAND1) pseudogene	---	1	1	22030527	22030748
ENSG00000070831	7247	6453	7339	9026	6635	5531	5988	22342	16513	5975	5353	7297	7589.75	7850.78	7826.23	8690.4	7777.23	7668.97	7520.27	7612.4	8223.82	7528.83	7607.95	8689.42	7882.17	-0.0637759	0.0614205	-1.03835	0.299107	0.634868	7882.17	0.0044764	0.0614234	0.0728777	0.941903	0.99567	7882.17	0.0682523	0.0614268	1.11112	0.266518	0.54335	CDC42	cell division cycle 42 [Source:HGNC Symbol;Acc:HGNC:1736]	998	1	1	22052627	22092946
ENSG00000230068	9	0	0	3	1	1	2	9	4	3	4	2	9.42565	0	0	2.88846	1.17215	1.38654	2.51178	3.06649	1.99208	3.78017	5.685	2.38164	2.8575	-0.525643	0.975202	-0.539009	0.589881	NA	2.8575	0.0821901	0.942939	0.0871638	0.930541	NA	2.8575	0.607833	0.967869	0.628012	0.529996	NA	CDC42-IT1	CDC42 intronic transcript 1 [Source:HGNC Symbol;Acc:HGNC:41317]	---	1	1	22059197	22064199
ENSG00000271428	0	0	0	0	0	0	0	0	0	0	0	0	0	0	0	0	0	0	0	0	0	0	0	0	0	NA	NA	NA	NA	NA	0	NA	NA	NA	NA	NA	0	NA	NA	NA	NA	NA	AL031281.1	M-phase phosphoprotein 6 (MPHOSPH6) pseudogene	---	1	-1	22068340	22068827
ENSG00000162552	2	1	0	2	0	0	4	4	5	0	0	2	2.09459	1.21661	0	1.92564	0	0	5.02356	1.36289	2.4901	0	0	2.38164	1.37459	0.25655	1.32451	0.193695	0.846415	NA	1.37459	0.0464255	1.35334	0.0343045	0.972634	NA	1.37459	-0.210124	1.31401	-0.159911	0.872951	NA	WNT4	Wnt family member 4 [Source:HGNC Symbol;Acc:HGNC:12783]	54361	1	-1	22117305	22143969
ENSG00000285873	0	0	1	1	2	1	1	6	2	1	1	3	0	0	1.06639	0.962819	2.3443	1.38654	1.25589	2.04433	0.996042	1.26006	1.42125	3.57246	1.35917	1.76736	1.34676	1.31231	0.189417	NA	1.35917	1.70329	1.36087	1.25162	0.210708	NA	1.35917	-0.0640666	1.05281	-0.0608528	0.951476	NA	AL445253.1	uncharacterized LOC105376845 [Source:NCBI gene;Acc:105376845]	105376845	1	1	22142850	22157401
ENSG00000266564	0	0	0	0	0	0	0	0	0	0	0	0	0	0	0	0	0	0	0	0	0	0	0	0	0	NA	NA	NA	NA	NA	0	NA	NA	NA	NA	NA	0	NA	NA	NA	NA	NA	MIR4418	microRNA 4418 [Source:HGNC Symbol;Acc:HGNC:41789]	100616433	1	1	22266239	22266300
ENSG00000234397	0	0	0	1	0	1	1	0	2	0	0	1	0	0	0	0.962819	0	1.38654	1.25589	0	0.996042	0	0	1.19082	0.482676	0.751766	2.09532	0.358783	0.719757	NA	0.482676	0.913965	2.10361	0.434475	0.663943	NA	0.482676	0.162199	2.04744	0.0792205	0.936857	NA	PPIAP34	peptidylprolyl isomerase A pseudogene 34 [Source:HGNC Symbol;Acc:HGNC:53658]	---	1	-1	22322840	22323331
ENSG00000279625	0	0	0	0	0	0	0	0	0	0	0	0	0	0	0	0	0	0	0	0	0	0	0	0	0	NA	NA	NA	NA	NA	0	NA	NA	NA	NA	NA	0	NA	NA	NA	NA	NA	AL591122.1	TEC	---	1	-1	22364630	22366482
ENSG00000184677	2144	1955	2037	2108	1814	1351	1534	5499	3972	1596	1562	1873	2245.4	2378.47	2172.23	2029.62	2126.28	1873.22	1926.54	1873.63	1978.14	2011.05	2219.99	2230.41	2088.75	-0.178604	0.071576	-2.4953	0.0125849	0.0859786	2088.75	-0.0657544	0.0715355	-0.919186	0.357998	0.844039	2088.75	0.112849	0.0716715	1.57454	0.115363	0.353022	ZBTB40	zinc finger and BTB domain containing 40 [Source:HGNC Symbol;Acc:HGNC:29045]	9923	1	1	22428838	22531157
ENSG00000237200	1	2	5	4	6	3	2	7	12	2	6	1	1.04729	2.43322	5.33194	3.85128	7.03291	4.15963	2.51178	2.38505	5.97625	2.52011	8.5275	1.19082	3.91398	0.260234	0.767196	0.339202	0.734458	NA	3.91398	0.536486	0.759513	0.706355	0.479967	NA	3.91398	0.276251	0.727989	0.379472	0.704337	NA	ZBTB40-IT1	ZBTB40 intronic transcript 1 [Source:HGNC Symbol;Acc:HGNC:41493]	---	1	1	22517474	22519708
ENSG00000070886	0	0	0	0	0	0	1	0	0	0	1	0	0	0	0	0	0	0	1.25589	0	0	0	1.42125	0	0.223095	0.687505	3.53887	0.194273	0.845962	NA	0.223095	0.728729	3.54794	0.205395	0.837263	NA	0.223095	0.0412237	3.52996	0.0116782	0.990682	NA	EPHA8	EPH receptor A8 [Source:HGNC Symbol;Acc:HGNC:3391]	2046	1	1	22563564	22603594
ENSG00000276835	0	0	0	0	0	0	0	0	0	0	0	0	0	0	0	0	0	0	0	0	0	0	0	0	0	NA	NA	NA	NA	NA	0	NA	NA	NA	NA	NA	0	NA	NA	NA	NA	NA	MIR6127	microRNA 6127 [Source:HGNC Symbol;Acc:HGNC:50163]	102466615	1	-1	22633258	22633366
ENSG00000173372	0	0	0	0	0	0	0	0	0	1	0	0	0	0	0	0	0	0	0	0	0	1.26006	0	0	0.105005	0	3.81693	0	1	NA	0.105005	0.73128	3.80861	0.192007	0.847737	NA	0.105005	0.959193	3.80867	0.251845	0.801161	NA	C1QA	complement C1q A chain [Source:HGNC Symbol;Acc:HGNC:1241]	712	1	1	22636506	22639608
ENSG00000159189	0	0	0	0	0	0	0	0	0	0	0	0	0	0	0	0	0	0	0	0	0	0	0	0	0	NA	NA	NA	NA	NA	0	NA	NA	NA	NA	NA	0	NA	NA	NA	NA	NA	C1QC	complement C1q C chain [Source:HGNC Symbol;Acc:HGNC:1245]	714	1	1	22643630	22648110
ENSG00000173369	0	0	0	0	0	0	0	0	0	0	0	0	0	0	0	0	0	0	0	0	0	0	0	0	0	NA	NA	NA	NA	NA	0	NA	NA	NA	NA	NA	0	NA	NA	NA	NA	NA	C1QB	complement C1q B chain [Source:HGNC Symbol;Acc:HGNC:1242]	713	1	1	22652762	22661538
ENSG00000133216	5230	4505	5511	5439	3598	2822	3442	12569	9163	3942	3593	3970	5477.35	5480.83	5876.87	5236.77	4217.4	3912.83	4322.78	4282.53	4563.36	4967.14	5106.55	4727.56	4847.66	-0.398392	0.0584305	-6.81822	9.2178e-12	3.37093e-10	4847.66	-0.189944	0.0583371	-3.25597	0.00113007	0.0294732	4847.66	0.208448	0.0585629	3.55938	0.000371727	0.00602241	EPHB2	EPH receptor B2 [Source:HGNC Symbol;Acc:HGNC:3393]	2048	1	1	22710839	22921500
ENSG00000265422	0	0	0	0	0	0	0	0	0	0	0	0	0	0	0	0	0	0	0	0	0	0	0	0	0	NA	NA	NA	NA	NA	0	NA	NA	NA	NA	NA	0	NA	NA	NA	NA	NA	MIR4684	microRNA 4684 [Source:HGNC Symbol;Acc:HGNC:41695]	100616391	1	1	22719517	22719598
ENSG00000225952	0	0	0	0	0	0	0	0	0	0	0	0	0	0	0	0	0	0	0	0	0	0	0	0	0	NA	NA	NA	NA	NA	0	NA	NA	NA	NA	NA	0	NA	NA	NA	NA	NA	AL512444.1	novel transcript	---	1	-1	22835713	22836849
ENSG00000264014	0	0	0	0	0	0	0	0	0	0	0	0	0	0	0	0	0	0	0	0	0	0	0	0	0	NA	NA	NA	NA	NA	0	NA	NA	NA	NA	NA	0	NA	NA	NA	NA	NA	MIR4253	microRNA 4253 [Source:HGNC Symbol;Acc:HGNC:38231]	100422914	1	-1	22863159	22863226
ENSG00000215906	0	0	0	0	0	0	0	0	0	0	0	0	0	0	0	0	0	0	0	0	0	0	0	0	0	NA	NA	NA	NA	NA	0	NA	NA	NA	NA	NA	0	NA	NA	NA	NA	NA	LACTBL1	lactamase beta like 1 [Source:HGNC Symbol;Acc:HGNC:35445]	646262	1	-1	22953043	22965338
ENSG00000227868	6	7	2	1	1	2	2	7	8	2	1	3	6.28377	8.51627	2.13278	0.962819	1.17215	2.77309	2.51178	2.38505	3.98417	2.52011	1.42125	3.57246	3.18631	-0.975601	0.806234	-1.21007	0.226252	NA	3.18631	-0.528125	0.782668	-0.674775	0.499818	NA	3.18631	0.447476	0.834937	0.535939	0.592	NA	TEX46	testis expressed 46 [Source:HGNC Symbol;Acc:HGNC:44651]	729059	1	-1	23010834	23015850
ENSG00000004487	4187	4125	4321	4772	3659	2929	3160	11749	8624	3392	3096	3909	4385.02	5018.52	4607.87	4594.57	4288.9	4061.19	3968.61	4003.14	4294.93	4274.11	4400.19	4654.92	4379.33	-0.188986	0.0563603	-3.35317	0.000798914	0.00858821	4379.33	-0.0782756	0.0563356	-1.38945	0.164695	0.651425	4379.33	0.11071	0.0564305	1.96189	0.0497758	0.216302	KDM1A	lysine demethylase 1A [Source:HGNC Symbol;Acc:HGNC:29079]	23028	1	1	23019443	23083689
ENSG00000240553	151	134	151	154	145	116	132	393	349	108	100	132	158.142	163.026	161.025	148.274	169.962	160.839	165.778	133.904	173.809	136.086	142.125	157.188	155.846	-0.0219067	0.13034	-0.168073	0.866526	0.95307	155.846	-0.0288584	0.131398	-0.219625	0.826163	0.980899	155.846	-0.00695169	0.130189	-0.0533968	0.957416	0.984267	AL031428.1	novel transcript	---	1	-1	23020147	23088058
ENSG00000263793	0	0	0	0	0	0	0	0	0	0	1	0	0	0	0	0	0	0	0	0	0	0	1.42125	0	0.118438	0	3.81693	0	1	NA	0.118438	0.73128	3.80861	0.192007	0.847737	NA	0.118438	0.959193	3.80867	0.251845	0.801161	NA	MIR3115	microRNA 3115 [Source:HGNC Symbol;Acc:HGNC:38371]	100422866	1	1	23044305	23044372
ENSG00000266802	0	0	0	0	0	0	0	0	0	0	0	0	0	0	0	0	0	0	0	0	0	0	0	0	0	NA	NA	NA	NA	NA	0	NA	NA	NA	NA	NA	0	NA	NA	NA	NA	NA	MIR4419A	microRNA 4419a [Source:HGNC Symbol;Acc:HGNC:41828]	---	1	-1	23057858	23057934
ENSG00000169641	3321	3067	3407	3731	3155	2493	2732	9449	7133	2350	2615	3132	3478.07	3731.34	3633.19	3592.28	3698.14	3456.65	3431.09	3219.48	3552.38	2961.13	3716.57	3729.65	3516.66	-0.0653012	0.0758888	-0.860486	0.389521	0.716632	3516.66	-0.0480173	0.0759317	-0.632374	0.527142	0.915872	3516.66	0.017284	0.0759361	0.227612	0.819948	0.920691	LUZP1	leucine zipper protein 1 [Source:HGNC Symbol;Acc:HGNC:14985]	7798	1	-1	23084023	23177808
ENSG00000229010	0	0	0	0	0	0	0	0	0	0	0	0	0	0	0	0	0	0	0	0	0	0	0	0	0	NA	NA	NA	NA	NA	0	NA	NA	NA	NA	NA	0	NA	NA	NA	NA	NA	AL161672.1	novel pseudogene	---	1	1	23140325	23141142
ENSG00000206935	0	0	0	0	0	0	0	0	0	0	0	0	0	0	0	0	0	0	0	0	0	0	0	0	0	NA	NA	NA	NA	NA	0	NA	NA	NA	NA	NA	0	NA	NA	NA	NA	NA	RNU6-514P	RNA, U6 small nuclear 514, pseudogene [Source:HGNC Symbol;Acc:HGNC:47477]	---	1	1	23162704	23162810
ENSG00000252578	0	0	0	0	0	0	0	0	0	0	0	0	0	0	0	0	0	0	0	0	0	0	0	0	0	NA	NA	NA	NA	NA	0	NA	NA	NA	NA	NA	0	NA	NA	NA	NA	NA	RNU6-135P	RNA, U6 small nuclear 135, pseudogene [Source:HGNC Symbol;Acc:HGNC:47098]	---	1	1	23163953	23164053
ENSG00000179546	1	3	3	1	7	3	4	11	13	2	1	2	1.04729	3.64983	3.19917	0.962819	8.20506	4.15963	5.02356	3.74794	6.47427	2.52011	1.42125	2.38164	3.56605	1.2492	0.79364	1.57401	0.115486	NA	3.56605	0.738079	0.824873	0.894779	0.370905	NA	3.56605	-0.511117	0.720872	-0.709026	0.478308	NA	HTR1D	5-hydroxytryptamine receptor 1D [Source:HGNC Symbol;Acc:HGNC:5289]	3352	1	-1	23191895	23194729
ENSG00000215381	0	0	0	0	0	0	0	3	0	0	0	0	0	0	0	0	0	0	0	1.02216	0	0	0	0	0.0851804	1.04356	3.7958	0.274924	0.783375	NA	0.0851804	0	3.81693	0	1	NA	0.0851804	-1.11876	3.79585	-0.294732	0.768199	NA	AL109936.1	ribosomal protein L29 (RPL29) pseudogene	---	1	1	23244765	23245224
ENSG00000261326	344	293	271	413	298	281	317	1187	610	260	222	221	360.269	356.467	288.991	397.644	349.301	389.619	398.117	404.436	303.793	327.614	315.518	263.171	346.245	0.137941	0.106938	1.28991	0.19708	0.516862	346.245	-0.215988	0.109136	-1.97908	0.0478074	0.378941	346.245	-0.35393	0.107991	-3.27739	0.00104773	0.0141317	LINC01355	long intergenic non-protein coding RNA 1355 [Source:HGNC Symbol;Acc:HGNC:50584]	---	1	-1	23281308	23286752
ENSG00000284726	2	1	3	0	2	2	5	15	6	2	1	2	2.09459	1.21661	3.19917	0	2.3443	2.77309	6.27945	5.11082	2.98812	2.52011	1.42125	2.38164	2.6941	1.40224	0.875852	1.601	0.109376	NA	2.6941	0.597045	0.930771	0.641452	0.521229	NA	2.6941	-0.805198	0.798064	-1.00894	0.313004	NA	AL109936.6	novel transcript	---	1	1	23297797	23302866
ENSG00000125944	5115	4893	5269	6264	5648	4476	4464	16684	11735	4302	4802	5557	5356.91	5952.87	5618.8	6031.1	6620.31	6206.17	5606.3	5684.6	5844.27	5420.76	6824.84	6617.39	5982.03	0.0705473	0.0832357	0.847561	0.396683	0.7224	5982.03	0.10538	0.0832506	1.26581	0.205579	0.705716	5982.03	0.0348326	0.0832028	0.418647	0.675474	0.84926	HNRNPR	heterogeneous nuclear ribonucleoprotein R [Source:HGNC Symbol;Acc:HGNC:5047]	10236	1	-1	23303771	23344336
ENSG00000125945	1223	1248	1212	1446	1090	867	962	3704	2563	1006	943	1193	1280.84	1518.33	1292.46	1392.24	1277.65	1202.13	1208.17	1262.03	1276.43	1267.62	1340.24	1420.65	1311.56	-0.145319	0.0697997	-2.08194	0.0373482	0.19242	1311.56	-0.0485841	0.069782	-0.696227	0.486287	0.903214	1311.56	0.0967346	0.0698978	1.38394	0.166376	0.428362	ZNF436	zinc finger protein 436 [Source:HGNC Symbol;Acc:HGNC:20814]	80818	1	-1	23359448	23369442
ENSG00000249087	170	153	131	145	129	117	125	435	281	101	107	107	178.04	186.141	139.697	139.609	151.208	162.226	156.986	148.214	139.944	127.266	152.074	127.418	150.735	-0.0597735	0.128748	-0.464269	0.642455	0.869679	150.735	-0.22981	0.131388	-1.7491	0.0802743	0.490101	150.735	-0.170036	0.13049	-1.30306	0.192555	0.459993	ZNF436-AS1	ZNF436 antisense RNA 1 [Source:HGNC Symbol;Acc:HGNC:25122]	---	1	1	23368997	23371839
ENSG00000201405	10	5	7	7	5	5	11	39	14	11	6	8	10.4729	6.08305	7.46472	6.73973	5.86076	6.93272	13.8148	13.2881	6.97229	13.8606	8.5275	9.52657	9.12865	0.437064	0.473715	0.922632	0.356199	0.688732	9.12865	0.287922	0.483722	0.595222	0.551695	0.924923	9.12865	-0.149143	0.456723	-0.32655	0.744008	NA	RF00019	---	---	1	1	23370254	23370346
ENSG00000271420	0	0	0	1	3	0	0	1	2	0	1	0	0	0	0	0.962819	3.51645	0	0	0.340722	0.996042	0	1.42125	0	0.603107	1.5237	1.95467	0.779519	0.435674	NA	0.603107	0.93009	2.02774	0.458683	0.646461	NA	0.603107	-0.593614	1.90124	-0.312224	0.75487	NA	AL109936.2	novel transcript	---	1	-1	23378380	23379029
ENSG00000204219	57	54	51	68	68	39	53	217	120	44	57	53	59.6958	65.6969	54.3858	65.4717	79.7063	54.0752	66.5622	73.9366	59.7625	55.4425	81.0113	63.1135	64.905	0.18201	0.18308	0.994156	0.320147	0.65493	64.905	0.063147	0.186482	0.338622	0.734894	0.966414	64.905	-0.118863	0.180988	-0.656744	0.511346	0.746498	TCEA3	transcription elongation factor A3 [Source:HGNC Symbol;Acc:HGNC:11615]	6920	1	-1	23381061	23424740
ENSG00000232482	0	0	0	0	0	0	0	0	0	0	0	0	0	0	0	0	0	0	0	0	0	0	0	0	0	NA	NA	NA	NA	NA	0	NA	NA	NA	NA	NA	0	NA	NA	NA	NA	NA	AL357134.1	single-stranded DNA binding protein (SSBP1) pseudogene	---	1	1	23410832	23412146
ENSG00000088280	2785	2309	2688	2823	2382	1892	2192	7877	4938	2136	1883	2126	2916.72	2809.15	2866.45	2718.04	2792.06	2623.34	2752.91	2683.86	2459.23	2691.48	2676.21	2531.69	2710.1	-0.0597575	0.0514681	-1.16106	0.245618	0.578862	2710.1	-0.129246	0.0516781	-2.50098	0.012385	0.163787	2710.1	-0.0694884	0.0516489	-1.3454	0.178497	0.44391	ASAP3	ArfGAP with SH3 domain, ankyrin repeat and PH domain 3 [Source:HGNC Symbol;Acc:HGNC:14987]	55616	1	-1	23428563	23484568
ENSG00000007968	32	36	35	38	83	57	96	244	90	32	35	28	33.5134	43.798	37.3236	36.5871	97.2886	79.033	120.566	83.136	44.8219	40.3218	49.7438	33.343	58.2896	1.32097	0.205536	6.42698	1.30167e-10	4.24729e-09	58.2896	0.16437	0.222226	0.739654	0.45951	0.894616	58.2896	-1.1566	0.20001	-5.78271	7.35052e-09	3.49818e-07	E2F2	E2F transcription factor 2 [Source:HGNC Symbol;Acc:HGNC:3114]	1870	1	-1	23506430	23531220
ENSG00000235052	1	2	2	1	1	1	3	3	1	0	1	2	1.04729	2.43322	2.13278	0.962819	1.17215	1.38654	3.76767	1.02216	0.498021	0	1.42125	2.38164	1.5188	0.0767028	1.07358	0.0714462	0.943043	NA	1.5188	-0.713035	1.18044	-0.60404	0.545817	NA	1.5188	-0.789738	1.15387	-0.684424	0.493708	NA	AL021154.1	novel transcript	---	1	-1	23549139	23550915
ENSG00000117318	127	75	142	111	74	93	104	397	169	102	69	62	133.006	91.2458	151.427	106.873	86.7392	128.949	130.613	135.266	84.1655	128.526	98.0663	73.8309	112.392	0.00269505	0.197733	0.0136297	0.989125	0.996244	112.392	-0.34103	0.201432	-1.69303	0.0904503	0.514744	112.392	-0.343725	0.200625	-1.71327	0.0866624	0.300573	ID3	inhibitor of DNA binding 3, HLH protein [Source:HGNC Symbol;Acc:HGNC:5362]	3399	1	-1	23557918	23559794
ENSG00000285802	0	0	0	0	0	0	0	0	0	0	0	0	0	0	0	0	0	0	0	0	0	0	0	0	0	NA	NA	NA	NA	NA	0	NA	NA	NA	NA	NA	0	NA	NA	NA	NA	NA	AL450043.1	novel transcript	---	1	-1	23576436	23593621
ENSG00000197880	2	0	0	1	0	0	0	0	0	0	0	0	2.09459	0	0	0.962819	0	0	0	0	0	0	0	0	0.254784	-2.19534	3.33491	-0.65829	0.510352	NA	0.254784	-2.04263	3.33491	-0.612497	0.540209	NA	0.254784	0	3.38191	0	1	NA	MDS2	myelodysplastic syndrome 2 translocation associated [Source:HGNC Symbol;Acc:HGNC:29633]	259283	1	1	23581495	23640568
ENSG00000229239	0	0	0	0	0	0	0	0	0	0	0	0	0	0	0	0	0	0	0	0	0	0	0	0	0	NA	NA	NA	NA	NA	0	NA	NA	NA	NA	NA	0	NA	NA	NA	NA	NA	AL451000.1	eukaryotic translation elongation factor 1 alpha 2 (EEF1A2) pseudogene	---	1	1	23670294	23680259
ENSG00000142676	25793	26233	26148	27034	23826	17665	19586	69357	54717	21764	22938	24897	27012.9	31915.3	27883.9	26028.8	27927.7	24493.3	24597.9	23631.4	27250.2	27423.9	32600.6	29647.9	27534.5	-0.164979	0.0827188	-1.99445	0.0461027	0.221443	27534.5	0.0511877	0.0827066	0.618907	0.535978	0.919155	27534.5	0.216166	0.0827167	2.61334	0.00896632	0.071628	RPL11	ribosomal protein L11 [Source:HGNC Symbol;Acc:HGNC:10301]	6135	1	1	23691742	23696835
ENSG00000011007	2403	2223	2421	2591	2288	1811	1901	6666	5331	1889	1887	2284	2516.65	2704.52	2581.73	2494.66	2681.88	2511.03	2387.45	2271.25	2654.95	2380.25	2681.9	2719.84	2548.84	-0.0658634	0.0672782	-0.978971	0.327594	0.661586	2548.84	0.020149	0.0672722	0.299514	0.764548	0.969731	2548.84	0.0860124	0.0672687	1.27864	0.201024	0.469608	ELOA	elongin A [Source:HGNC Symbol;Acc:HGNC:11620]	6924	1	1	23743155	23762059
ENSG00000236810	78	75	73	97	63	53	56	245	160	59	63	83	81.689	91.2458	77.8464	93.3934	73.8455	73.4868	70.3299	83.4768	79.6833	74.3433	89.5388	98.8382	82.3098	-0.168682	0.159487	-1.05765	0.290214	0.626679	82.3098	-0.0179966	0.159312	-0.112965	0.910059	0.992705	82.3098	0.150685	0.158832	0.948709	0.342769	0.614524	ELOA-AS1	ELOA antisense RNA 1 [Source:HGNC Symbol;Acc:HGNC:50582]	100506963	1	-1	23760382	23778287
ENSG00000057757	1233	1057	1163	1403	1043	906	957	3571	2591	1112	818	968	1291.31	1285.96	1240.21	1350.83	1222.55	1256.21	1201.89	1216.72	1290.37	1401.18	1162.58	1152.71	1256.04	-0.0786088	0.0696288	-1.12897	0.258911	0.593713	1256.04	-0.0442443	0.0697441	-0.63438	0.525833	0.915469	1256.04	0.0343645	0.0697198	0.492895	0.622087	0.817781	PITHD1	PITH domain containing 1 [Source:HGNC Symbol;Acc:HGNC:25022]	57095	1	1	23778405	23788232
ENSG00000011009	1042	658	904	890	820	707	752	2883	1586	862	664	615	1091.28	800.529	964.016	856.909	961.164	980.286	944.43	982.3	789.861	1086.17	943.71	732.355	927.751	0.0590746	0.118543	0.49834	0.618245	0.857692	927.751	-0.06752	0.118895	-0.567894	0.570107	0.931626	927.751	-0.126595	0.118687	-1.06662	0.286142	0.561772	LYPLA2	lysophospholipase II [Source:HGNC Symbol;Acc:HGNC:6738]	11313	1	1	23790970	23795539
ENSG00000117308	485	389	510	555	479	401	434	1402	1076	423	387	391	507.938	473.261	543.858	534.364	561.461	556.004	545.057	477.692	535.87	533.004	550.024	465.611	523.679	0.0435621	0.0872956	0.499018	0.617767	0.857336	523.679	0.0168935	0.087782	0.192449	0.847391	0.983677	523.679	-0.0266686	0.0871441	-0.306029	0.759583	0.892111	GALE	UDP-galactose-4-epimerase [Source:HGNC Symbol;Acc:HGNC:4116]	2582	1	-1	23795599	23800804
ENSG00000117305	1211	1028	1159	1274	1012	877	908	3047	2720	1020	999	1142	1268.27	1250.68	1235.94	1226.63	1186.22	1216	1140.35	1038.18	1354.62	1285.26	1419.83	1359.92	1248.49	-0.128492	0.0653478	-1.96629	0.0492655	0.231129	1248.49	0.121277	0.064993	1.86599	0.0620422	0.434481	1248.49	0.249769	0.0650608	3.83901	0.000123531	0.00240068	HMGCL	3-hydroxy-3-methylglutaryl-CoA lyase [Source:HGNC Symbol;Acc:HGNC:5005]	3155	1	-1	23801885	23838620
ENSG00000179163	1568	1351	1581	1795	1048	945	982	3382	2987	1230	1034	1179	1642.16	1643.64	1685.96	1728.26	1228.41	1310.28	1233.28	1152.32	1487.59	1549.87	1469.57	1403.98	1461.28	-0.450765	0.0594498	-7.58228	3.39543e-14	1.53047e-12	1461.28	-0.180913	0.0590509	-3.06368	0.00218629	0.0480522	1461.28	0.269852	0.0598055	4.51215	6.41726e-06	0.000179469	FUCA1	alpha-L-fucosidase 1 [Source:HGNC Symbol;Acc:HGNC:4006]	2517	1	-1	23845077	23868294
ENSG00000188822	2	0	1	3	1	4	0	7	10	3	2	2	2.09459	0	1.06639	2.88846	1.17215	5.54617	0	2.38505	4.98021	3.78017	2.8425	2.38164	2.42811	0.516848	0.983811	0.525353	0.599338	NA	2.42811	1.21274	0.949592	1.27711	0.201562	NA	2.42811	0.695889	0.872586	0.797502	0.42516	NA	CNR2	cannabinoid receptor 2 [Source:HGNC Symbol;Acc:HGNC:2160]	1269	1	-1	23870526	23913362
ENSG00000229106	10	5	5	3	6	0	4	2	9	2	2	5	10.4729	6.08305	5.33194	2.88846	7.03291	0	5.02356	0.681443	4.48219	2.52011	2.8425	5.95411	4.44277	-1.1007	0.778025	-1.41474	0.157146	NA	4.44277	-0.616305	0.755288	-0.815987	0.414508	NA	4.44277	0.484396	0.805296	0.601513	0.547499	NA	BTBD6P1	BTB domain containing 6 pseudogene 1 [Source:HGNC Symbol;Acc:HGNC:51542]	---	1	-1	23901471	23902737
ENSG00000232557	0	0	0	0	0	0	0	0	0	0	0	0	0	0	0	0	0	0	0	0	0	0	0	0	0	NA	NA	NA	NA	NA	0	NA	NA	NA	NA	NA	0	NA	NA	NA	NA	NA	AL590609.3	novel transcript, antisense to CNR2	---	1	1	23907111	23907885
ENSG00000264926	0	0	0	0	0	0	0	0	0	0	0	0	0	0	0	0	0	0	0	0	0	0	0	0	0	NA	NA	NA	NA	NA	0	NA	NA	NA	NA	NA	0	NA	NA	NA	NA	NA	MIR378F	microRNA 378f [Source:HGNC Symbol;Acc:HGNC:41686]	100616492	1	1	23929070	23929147
ENSG00000230228	0	0	0	0	0	0	0	0	0	0	0	0	0	0	0	0	0	0	0	0	0	0	0	0	0	NA	NA	NA	NA	NA	0	NA	NA	NA	NA	NA	0	NA	NA	NA	NA	NA	AL590609.2	H3 histone, family 3A (H3F3A) pseudogene	---	1	-1	23949016	23949383
ENSG00000189266	2657	2268	2689	3517	2534	2278	2348	9553	5842	2199	1997	2643	2782.66	2759.27	2867.52	3386.23	2970.23	3158.55	2948.83	3254.91	2909.44	2770.86	2838.24	3147.34	2982.84	0.0646666	0.0755199	0.856286	0.39184	0.718169	2982.84	-0.0163252	0.0756522	-0.215793	0.829149	0.981344	2982.84	-0.0809918	0.0755481	-1.07206	0.283695	0.559903	PNRC2	proline rich nuclear receptor coactivator 2 [Source:HGNC Symbol;Acc:HGNC:23158]	55629	1	1	23956839	23963462
ENSG00000188529	2842	2540	2727	3991	2836	2463	2529	10346	6637	2364	2034	2808	2976.41	3090.19	2908.04	3842.61	3324.22	3415.06	3176.15	3525.1	3305.36	2978.77	2890.82	3343.83	3231.38	0.0687433	0.0889734	0.772627	0.439743	0.75399	3231.38	-0.0334482	0.0890907	-0.37544	0.707334	0.963052	3231.38	-0.102191	0.0890097	-1.14809	0.25093	0.526171	SRSF10	serine and arginine rich splicing factor 10 [Source:HGNC Symbol;Acc:HGNC:16713]	10772	1	-1	23964804	23980927
ENSG00000215905	0	0	0	0	0	0	0	0	0	0	0	0	0	0	0	0	0	0	0	0	0	0	0	0	0	NA	NA	NA	NA	NA	0	NA	NA	NA	NA	NA	0	NA	NA	NA	NA	NA	AL590609.1	ribosomal protein L36 (RPL36) pseudogene	---	1	-1	24007881	24008519
ENSG00000225315	0	0	0	0	0	0	0	0	0	1	0	0	0	0	0	0	0	0	0	0	0	1.26006	0	0	0.105005	0	3.81693	0	1	NA	0.105005	0.73128	3.80861	0.192007	0.847737	NA	0.105005	0.959193	3.80867	0.251845	0.801161	NA	AL591178.1	novel transcript, antisense to MYOM3	---	1	1	24040835	24086799
ENSG00000142661	0	0	0	0	0	0	0	0	0	0	0	0	0	0	0	0	0	0	0	0	0	0	0	0	0	NA	NA	NA	NA	NA	0	NA	NA	NA	NA	NA	0	NA	NA	NA	NA	NA	MYOM3	myomesin 3 [Source:HGNC Symbol;Acc:HGNC:26679]	127294	1	-1	24056035	24112175
ENSG00000230703	0	0	0	1	0	0	0	0	0	0	0	0	0	0	0	0.962819	0	0	0	0	0	0	0	0	0.0802349	-0.949234	3.81693	-0.24869	0.8036	NA	0.0802349	-0.796521	3.81693	-0.208681	0.834697	NA	0.0802349	0	3.81698	0	1	NA	AL591178.2	novel transcript, antisense to MYOM3	---	1	1	24066774	24083565
ENSG00000142677	1	0	2	2	0	0	0	7	1	1	1	0	1.04729	0	2.13278	1.92564	0	0	0	2.38505	0.498021	1.26006	1.42125	0	0.889174	-0.612865	1.51861	-0.40357	0.686529	NA	0.889174	-0.803768	1.56312	-0.514207	0.607108	NA	0.889174	-0.190903	1.60907	-0.118642	0.905559	NA	IL22RA1	interleukin 22 receptor subunit alpha 1 [Source:HGNC Symbol;Acc:HGNC:13700]	58985	1	-1	24119771	24143121
ENSG00000185436	22	14	10	17	15	4	8	49	27	9	6	4	23.0405	17.0325	10.6639	16.3679	17.5823	5.54617	10.0471	16.6954	13.4466	11.3405	8.5275	4.76328	12.9211	-0.357998	0.419562	-0.853265	0.393512	0.719721	12.9211	-0.754513	0.437756	-1.72359	0.0847813	0.501746	12.9211	-0.396516	0.443003	-0.895064	0.370753	NA	IFNLR1	interferon lambda receptor 1 [Source:HGNC Symbol;Acc:HGNC:18584]	163702	1	-1	24154157	24187959
ENSG00000230023	1	0	0	0	0	0	0	0	0	0	0	0	1.04729	0	0	0	0	0	0	0	0	0	0	0	0.0872746	-0.949234	3.81693	-0.24869	0.8036	NA	0.0872746	-0.796521	3.81693	-0.208681	0.834697	NA	0.0872746	0	3.81698	0	1	NA	AL590683.1	---	284632	1	1	24200240	24211693
ENSG00000232298	0	0	0	0	0	0	0	0	0	0	0	0	0	0	0	0	0	0	0	0	0	0	0	0	0	NA	NA	NA	NA	NA	0	NA	NA	NA	NA	NA	0	NA	NA	NA	NA	NA	AL138902.1	---	---	1	-1	24307556	24321901
ENSG00000158055	1	1	0	2	5	3	1	11	6	1	4	2	1.04729	1.21661	0	1.92564	5.86076	4.15963	1.25589	3.74794	2.98812	1.26006	5.685	2.38164	2.62738	1.82809	0.987633	1.85098	0.0641726	NA	2.62738	1.51081	1.01009	1.49573	0.134725	NA	2.62738	-0.317273	0.791861	-0.400668	0.688665	NA	GRHL3	grainyhead like transcription factor 3 [Source:HGNC Symbol;Acc:HGNC:25839]	57822	1	1	24319322	24364482
ENSG00000001460	165	143	158	196	177	165	173	528	369	126	121	143	172.804	173.975	168.489	188.712	207.471	228.78	217.269	179.901	183.77	158.767	171.971	170.287	185.183	0.219522	0.116725	1.88068	0.0600157	0.262829	185.183	-0.0313128	0.119585	-0.261846	0.79344	0.976342	185.183	-0.250835	0.116535	-2.15245	0.0313621	0.164799	STPG1	sperm tail PG-rich repeat containing 1 [Source:HGNC Symbol;Acc:HGNC:28070]	90529	1	-1	24356999	24416934
ENSG00000001461	1849	1612	1916	1911	1944	1436	1657	5373	3971	1262	1282	1646	1936.45	1961.18	2043.2	1839.95	2278.66	1991.08	2081.01	1830.7	1977.64	1590.19	1822.04	1960.09	1942.68	0.0703931	0.0846084	0.831987	0.405417	0.727895	1942.68	-0.0801287	0.0848717	-0.944116	0.34511	0.832988	1942.68	-0.150522	0.0847216	-1.77666	0.0756238	0.277392	NIPAL3	NIPA like domain containing 3 [Source:HGNC Symbol;Acc:HGNC:25233]	57185	1	1	24415794	24472976
ENSG00000117602	322	238	285	424	288	254	259	1183	800	270	236	307	337.229	289.553	303.921	408.235	337.58	352.182	325.276	403.074	398.417	340.215	335.415	365.582	349.723	0.0897079	0.11867	0.755943	0.449684	0.760317	349.723	0.10858	0.118983	0.912571	0.361468	0.845928	349.723	0.0188725	0.118123	0.15977	0.873062	0.945834	RCAN3	RCAN family member 3 [Source:HGNC Symbol;Acc:HGNC:3042]	11123	1	1	24502351	24541040
ENSG00000264443	0	0	0	0	0	0	0	0	0	0	0	0	0	0	0	0	0	0	0	0	0	0	0	0	0	NA	NA	NA	NA	NA	0	NA	NA	NA	NA	NA	0	NA	NA	NA	NA	NA	AL445686.2	---	---	1	-1	24538802	24556024
ENSG00000184454	0	0	1	1	0	0	0	2	1	1	0	0	0	0	1.06639	0.962819	0	0	0	0.681443	0.498021	1.26006	0	0	0.372394	-0.596982	2.18535	-0.273175	0.784718	NA	0.372394	-0.163212	2.18868	-0.0745709	0.940556	NA	0.372394	0.433771	2.15814	0.200993	0.840704	NA	NCMAP	non-compact myelin associated protein [Source:HGNC Symbol;Acc:HGNC:29332]	400746	1	1	24556111	24609328
ENSG00000227312	0	0	0	0	0	0	0	0	0	0	0	0	0	0	0	0	0	0	0	0	0	0	0	0	0	NA	NA	NA	NA	NA	0	NA	NA	NA	NA	NA	0	NA	NA	NA	NA	NA	AL445686.1	ribosomal protein L26 (RPL26) pseudogene	---	1	1	24563627	24563974
ENSG00000239106	0	0	0	0	0	0	0	0	0	0	0	0	0	0	0	0	0	0	0	0	0	0	0	0	0	NA	NA	NA	NA	NA	0	NA	NA	NA	NA	NA	0	NA	NA	NA	NA	NA	RF00019	---	---	1	-1	24625411	24625513
ENSG00000133226	3658	3265	3455	4199	3561	2925	2933	11766	7400	2723	2813	3230	3831	3972.23	3684.37	4042.88	4174.03	4055.64	3683.53	4008.93	3685.35	3431.13	3997.98	3846.35	3867.79	0.036114	0.0629417	0.57377	0.566124	0.829562	3867.79	-0.0544409	0.0630728	-0.863144	0.388058	0.862162	3867.79	-0.0905549	0.0629976	-1.43743	0.150595	0.407196	SRRM1	serine and arginine repetitive matrix 1 [Source:HGNC Symbol;Acc:HGNC:16638]	10250	1	1	24631716	24673267
ENSG00000284699	0	0	0	0	0	0	0	0	0	0	0	0	0	0	0	0	0	0	0	0	0	0	0	0	0	NA	NA	NA	NA	NA	0	NA	NA	NA	NA	NA	0	NA	NA	NA	NA	NA	AL445648.1	novel transcript	---	1	1	24704894	24717596
ENSG00000169504	23560	20268	23584	37641	22133	22277	21110	97507	56096	20055	16984	24175	24674.3	24658.3	25149.7	36241.5	25943.2	30888	26511.9	33222.7	27937	25270.4	24138.5	28788.1	27785.3	0.074235	0.122346	0.606765	0.544007	0.81698	27785.3	-0.0610615	0.122357	-0.499042	0.61775	0.944366	27785.3	-0.135297	0.122351	-1.10581	0.268809	0.545499	CLIC4	chloride intracellular channel 4 [Source:HGNC Symbol;Acc:HGNC:13518]	25932	1	1	24745357	24844324
ENSG00000238482	0	0	0	0	0	0	0	0	0	0	0	0	0	0	0	0	0	0	0	0	0	0	0	0	0	NA	NA	NA	NA	NA	0	NA	NA	NA	NA	NA	0	NA	NA	NA	NA	NA	RNU6-1208P	RNA, U6 small nuclear 1208, pseudogene [Source:HGNC Symbol;Acc:HGNC:48171]	---	1	-1	24777873	24777979
ENSG00000020633	42	36	41	49	63	55	69	226	128	63	54	51	43.9864	43.798	43.7219	47.1781	73.8455	76.2599	86.6565	77.0031	63.7467	79.3835	76.7475	60.7319	64.4216	0.806387	0.180089	4.47771	7.54476e-06	0.000130448	64.4216	0.629896	0.183988	3.42357	0.000618051	0.0183639	64.4216	-0.176491	0.166281	-1.0614	0.288508	0.564085	RUNX3	runt related transcription factor 3 [Source:HGNC Symbol;Acc:HGNC:10473]	864	1	-1	24899511	24965121
ENSG00000278034	0	0	0	0	0	0	0	0	1	0	0	0	0	0	0	0	0	0	0	0	0.498021	0	0	0	0.0415017	0	3.81693	0	1	NA	0.0415017	0.598292	3.81124	0.156981	0.87526	NA	0.0415017	0.826204	3.8113	0.216778	0.828382	NA	MIR6731	microRNA 6731 [Source:HGNC Symbol;Acc:HGNC:50036]	102465437	1	-1	24919345	24919416
ENSG00000229162	0	2	0	0	0	0	0	0	2	0	0	0	0	2.43322	0	0	0	0	0	0	0.996042	0	0	0	0.285772	-1.7701	3.33407	-0.530912	0.59548	NA	0.285772	-0.510624	3.31834	-0.153879	0.877705	NA	0.285772	1.25947	3.3308	0.378129	0.705335	NA	AL445471.1	novel transcript	---	1	1	24961345	24963097
ENSG00000261025	0	1	0	1	0	0	0	1	0	0	0	0	0	1.21661	0	0.962819	0	0	0	0.340722	0	0	0	0	0.210013	-1.01443	3.07709	-0.329671	0.741648	NA	0.210013	-1.49557	3.09257	-0.483602	0.628668	NA	0.210013	-0.481146	3.08102	-0.156164	0.875903	NA	AL445471.2	novel transcript	---	1	-1	24968423	24970865
ENSG00000264371	0	0	0	0	0	0	0	0	0	0	0	0	0	0	0	0	0	0	0	0	0	0	0	0	0	NA	NA	NA	NA	NA	0	NA	NA	NA	NA	NA	0	NA	NA	NA	NA	NA	MIR4425	microRNA 4425 [Source:HGNC Symbol;Acc:HGNC:41891]	100616365	1	1	25023503	25023586
ENSG00000285823	0	0	0	0	0	0	0	0	0	0	0	0	0	0	0	0	0	0	0	0	0	0	0	0	0	NA	NA	NA	NA	NA	0	NA	NA	NA	NA	NA	0	NA	NA	NA	NA	NA	AL050344.2	---	105376879	1	1	25041136	25047404
ENSG00000233755	0	0	0	1	1	1	0	1	0	0	0	0	0	0	0	0.962819	1.17215	1.38654	0	0.340722	0	0	0	0	0.321853	1.09959	2.40625	0.456974	0.64769	NA	0.321853	-0.796531	2.46806	-0.322735	0.746896	NA	0.321853	-1.89612	2.40626	-0.787995	0.430699	NA	AL050344.1	novel transcript	---	1	-1	25043707	25113120
ENSG00000233419	0	0	0	0	0	0	0	0	0	0	0	0	0	0	0	0	0	0	0	0	0	0	0	0	0	NA	NA	NA	NA	NA	0	NA	NA	NA	NA	NA	0	NA	NA	NA	NA	NA	AL121994.1	interferon induced transmembrane protein pseudogene	---	1	-1	25125053	25125454
ENSG00000231953	1	1	0	2	1	2	0	2	1	1	0	0	1.04729	1.21661	0	1.92564	1.17215	2.77309	0	0.681443	0.498021	1.26006	0	0	0.881192	0.0156484	1.39453	0.0112213	0.991047	NA	0.881192	-1.15833	1.5388	-0.752746	0.451603	NA	0.881192	-1.17398	1.51519	-0.774804	0.438456	NA	AL031432.1	novel transcript	---	1	1	25208139	25209437
ENSG00000117614	1538	1480	1563	1791	1540	1163	1314	4948	3439	1459	1369	1731	1610.74	1800.58	1666.77	1724.41	1805.11	1612.55	1650.24	1685.89	1712.69	1838.42	1945.69	2061.31	1759.53	-0.00957871	0.0706257	-0.135627	0.892117	0.962522	1759.53	0.149375	0.0705137	2.11839	0.0341423	0.312335	1759.53	0.158954	0.0704081	2.25761	0.02397	0.138655	SYF2	SYF2 pre-mRNA splicing factor [Source:HGNC Symbol;Acc:HGNC:19824]	25949	1	-1	25222679	25232502
ENSG00000284602	72	50	42	61	51	43	49	150	121	42	33	51	75.4052	60.8305	44.7883	58.7319	59.7797	59.6214	61.5386	51.1082	60.2605	52.9223	46.9013	60.7319	57.7183	-0.0710347	0.19516	-0.363982	0.715872	0.901444	57.7183	-0.100537	0.197595	-0.508803	0.61089	0.941437	57.7183	-0.029502	0.195792	-0.15068	0.880228	0.949265	AL031432.4	novel transcript	---	1	1	25232586	25234775
ENSG00000284657	10	5	7	6	11	9	13	24	14	9	10	7	10.4729	6.08305	7.46472	5.77691	12.8937	12.4789	16.3266	8.17732	6.97229	11.3405	14.2125	8.33575	10.0446	0.671753	0.460259	1.45951	0.144425	0.443323	10.0446	0.386224	0.47427	0.814355	0.415442	0.875395	10.0446	-0.285529	0.437648	-0.652416	0.514133	NA	AL031432.5	novel transcript	---	1	1	25239494	25240253
ENSG00000117616	3404	2658	2903	3725	3116	2916	3184	12538	6503	2865	2090	2588	3564.99	3233.75	3095.73	3586.5	3652.42	4043.16	3998.76	4271.97	3238.63	3610.06	2970.41	3081.85	3529.02	0.244741	0.0778905	3.14212	0.00167732	0.0163201	3529.02	-0.06346	0.0781518	-0.812009	0.416786	0.875658	3529.02	-0.308201	0.0779517	-3.95374	7.69385e-05	0.00159712	RSRP1	arginine and serine rich protein 1 [Source:HGNC Symbol;Acc:HGNC:25234]	57035	1	-1	25242237	25338213
ENSG00000272432	1	0	2	3	0	0	2	2	2	0	0	1	1.04729	0	2.13278	2.88846	0	0	2.51178	0.681443	0.996042	0	0	1.19082	0.954051	-0.989292	1.41703	-0.698142	0.485088	NA	0.954051	-1.29476	1.48312	-0.872993	0.382667	NA	0.954051	-0.305465	1.56565	-0.195104	0.845311	NA	AL031432.3	novel transcript	---	1	1	25247837	25248321
ENSG00000261349	6	5	4	11	5	2	4	19	11	3	5	3	6.28377	6.08305	4.26556	10.591	5.86076	2.77309	5.02356	6.47371	5.47823	3.78017	7.10625	3.57246	5.60763	-0.367856	0.560442	-0.656367	0.511588	NA	5.60763	-0.456168	0.573869	-0.7949	0.426672	NA	5.60763	-0.0883124	0.580998	-0.152001	0.879186	NA	AL031432.2	novel pseudogene	---	1	-1	25266102	25267136
ENSG00000187010	3	2	3	4	1	2	2	10	2	4	1	2	3.14188	2.43322	3.19917	3.85128	1.17215	2.77309	2.51178	3.40722	0.996042	5.04022	1.42125	2.38164	2.69408	-0.281318	0.806347	-0.34888	0.72718	NA	2.69408	-0.489153	0.835896	-0.585184	0.558424	NA	2.69408	-0.207835	0.839847	-0.247468	0.804546	NA	RHD	Rh blood group D antigen [Source:HGNC Symbol;Acc:HGNC:10009]	6007	1	1	25272393	25330445
ENSG00000224183	27	35	28	25	33	29	26	99	81	29	24	20	28.277	42.5814	29.8589	24.0705	38.681	40.2098	32.6532	33.7314	40.3397	36.5416	34.11	23.8164	33.7392	0.218173	0.253001	0.862339	0.388501	0.71612	33.7392	0.152956	0.256688	0.59588	0.551255	0.924923	33.7392	-0.0652171	0.248002	-0.26297	0.792573	0.909169	SDHDP6	succinate dehydrogenase complex subunit D pseudogene 6 [Source:HGNC Symbol;Acc:HGNC:10689]	---	1	-1	25294164	25294643
ENSG00000259984	22	24	33	16	29	19	20	97	49	24	18	10	23.0405	29.1986	35.1908	15.4051	33.9924	26.3443	25.1178	33.05	24.403	30.2413	25.5825	11.9082	26.1229	0.235045	0.305032	0.770559	0.440968	0.754621	26.1229	-0.146885	0.315593	-0.465425	0.641627	0.948407	26.1229	-0.38193	0.307324	-1.24276	0.213956	0.486256	AL928711.1	novel pseudogene	---	1	-1	25336429	25337465
ENSG00000183726	2093	1765	2134	2578	1936	1728	1821	6685	4553	1808	1546	2012	2191.99	2147.32	2275.67	2482.15	2269.29	2395.95	2286.98	2277.72	2267.49	2278.18	2197.25	2395.93	2288.83	0.0192129	0.0586812	0.327411	0.743357	0.911133	2288.83	0.00592416	0.0588154	0.100725	0.919769	0.993925	2288.83	-0.0132887	0.0586788	-0.226465	0.82084	0.921382	TMEM50A	transmembrane protein 50A [Source:HGNC Symbol;Acc:HGNC:30590]	23585	1	1	25337917	25362361
ENSG00000188672	31	23	35	42	26	23	23	74	63	29	18	23	32.4661	27.982	37.3236	40.4384	30.4759	31.8905	28.8855	25.2134	31.3753	36.5416	25.5825	27.3889	31.297	-0.290287	0.245112	-1.18431	0.236292	0.568935	31.297	-0.191621	0.246254	-0.778144	0.436484	0.884267	31.297	0.0986662	0.247718	0.398301	0.690408	0.856847	RHCE	Rh blood group CcEe antigens [Source:HGNC Symbol;Acc:HGNC:10008]	6006	1	-1	25362249	25430192
ENSG00000238084	18	27	23	35	24	20	23	81	71	23	18	17	18.8513	32.8485	24.5269	33.6987	28.1316	27.7309	28.8855	27.5984	35.3595	28.9813	25.5825	20.244	27.7033	0.0295739	0.27519	0.107467	0.914419	0.971231	27.7033	0.0483818	0.277666	0.174245	0.861673	0.985403	27.7033	0.018808	0.272396	0.0690463	0.944953	0.978229	AL031284.1	succinate dehydrogenase complex, subunit D, integral membrane protein (SDHD) pseudogene	---	1	1	25398721	25399198
ENSG00000204178	1285	1152	1273	1495	1171	933	1011	3895	2830	981	983	1211	1345.77	1401.53	1357.51	1439.41	1372.59	1293.64	1269.71	1327.11	1409.4	1236.11	1397.09	1442.08	1357.66	-0.0742088	0.06274	-1.1828	0.236889	0.569378	1357.66	-0.0140733	0.0628072	-0.224071	0.822702	0.980899	1357.66	0.0601355	0.0627572	0.958224	0.33795	0.610054	MACO1	macoilin 1 [Source:HGNC Symbol;Acc:HGNC:25572]	55219	1	1	25430858	25500209
ENSG00000157978	1059	771	1021	998	982	815	900	3411	2203	1001	745	827	1109.09	938.006	1088.78	960.893	1151.05	1130.03	1130.3	1162.2	1097.14	1261.32	1058.83	984.809	1089.37	0.15931	0.0832755	1.91305	0.0557417	0.251361	1089.37	0.103129	0.0835541	1.23427	0.217101	0.719419	1089.37	-0.0561815	0.0830572	-0.676419	0.498775	0.737009	LDLRAP1	low density lipoprotein receptor adaptor protein 1 [Source:HGNC Symbol;Acc:HGNC:18640]	26119	1	1	25543580	25568886
ENSG00000225643	4	5	8	6	8	2	6	15	19	8	5	8	4.18918	6.08305	8.53111	5.77691	9.37721	2.77309	7.53534	5.11082	9.46239	10.0804	7.10625	9.52657	7.12937	-0.0159156	0.527408	-0.030177	0.975926	0.991487	7.12937	0.572812	0.50875	1.12592	0.260199	NA	7.12937	0.588727	0.495631	1.18783	0.234899	NA	AL606491.1	novel transcript	---	1	1	25581478	25590356
ENSG00000117643	162	125	159	196	269	211	229	884	528	219	203	222	169.662	152.076	169.556	188.712	315.309	292.561	287.599	301.198	262.955	275.952	288.514	264.362	247.371	0.812324	0.100293	8.09948	5.51943e-16	2.8376e-14	247.371	0.671636	0.101843	6.59481	4.25799e-11	7.45188e-09	247.371	-0.140688	0.0936769	-1.50185	0.133137	0.379626	MAN1C1	mannosidase alpha class 1C member 1 [Source:HGNC Symbol;Acc:HGNC:19080]	57134	1	1	25617468	25786207
ENSG00000233478	0	0	0	0	0	0	0	0	0	0	0	0	0	0	0	0	0	0	0	0	0	0	0	0	0	NA	NA	NA	NA	NA	0	NA	NA	NA	NA	NA	0	NA	NA	NA	NA	NA	AL031280.1	novel transcript	---	1	-1	25644544	25659111
ENSG00000162430	6197	5128	6248	6452	5254	4137	5070	18443	11410	4698	4054	4446	6490.09	6238.78	6662.8	6212.11	6158.48	5736.13	6367.37	6283.93	5682.42	5919.74	5761.75	5294.39	6067.33	-0.0602453	0.0542157	-1.11121	0.266476	0.601682	6067.33	-0.17644	0.0543303	-3.24755	0.00116405	0.0300248	6067.33	-0.116195	0.0543303	-2.13868	0.0324619	0.168725	SELENON	selenoprotein N [Source:HGNC Symbol;Acc:HGNC:15999]	57190	1	1	25800176	25818224
ENSG00000255054	1320	1153	1328	1335	1131	810	1029	3556	2554	931	894	1029	1382.43	1402.75	1416.16	1285.36	1325.7	1123.1	1292.31	1211.61	1271.95	1173.11	1270.6	1225.36	1281.7	-0.147462	0.0667342	-2.20969	0.0271265	0.153553	1281.7	-0.149204	0.066937	-2.22903	0.0258121	0.263841	1281.7	-0.00174247	0.0670528	-0.0259865	0.979268	0.992758	AL020996.2	novel transcript	---	1	1	25811470	25823744
ENSG00000228172	8	5	17	16	11	5	5	27	33	11	17	9	8.37836	6.08305	18.1286	15.4051	12.8937	6.93272	6.27945	9.19948	16.4347	13.8606	24.1613	10.7174	12.3729	-0.438929	0.442431	-0.992084	0.321156	0.656183	12.3729	0.415212	0.418972	0.991025	0.321673	0.818475	12.3729	0.854141	0.428036	1.99549	0.0459896	NA	AL020996.1	novel transcript	---	1	-1	25816749	25820797
ENSG00000117640	2954	2709	2983	3194	2693	2129	2449	8355	5890	2344	1974	2531	3093.71	3295.8	3181.04	3075.24	3156.6	2951.95	3075.68	2846.73	2933.34	2953.57	2805.55	3013.97	3031.93	-0.0735898	0.0522332	-1.40887	0.158874	0.463636	3031.93	-0.110472	0.0523778	-2.10913	0.0349334	0.31725	3031.93	-0.0368818	0.0523734	-0.704208	0.481303	0.723224	MTFR1L	mitochondrial fission regulator 1 like [Source:HGNC Symbol;Acc:HGNC:28836]	56181	1	1	25818640	25832942
ENSG00000272478	0	1	0	0	0	0	1	0	2	0	0	0	0	1.21661	0	0	0	0	1.25589	0	0.996042	0	0	0	0.289045	-0.0554239	2.8715	-0.0193014	0.984601	NA	0.289045	0.321317	2.87516	0.111756	0.911017	NA	0.289045	0.376741	2.85264	0.132067	0.894931	NA	AL020996.3	novel transcript, antisense to MTFR1L	---	1	-1	25831913	25832134
ENSG00000127423	23	23	23	28	25	22	33	110	74	24	29	22	24.0878	27.982	24.5269	26.9589	29.3038	30.504	41.4444	37.4794	36.8535	30.2413	41.2163	26.1981	31.3997	0.441232	0.251631	1.75349	0.079518	0.315444	31.3997	0.388192	0.255283	1.52063	0.128351	0.59914	31.3997	-0.05304	0.239685	-0.221291	0.824866	0.922923	AUNIP	aurora kinase A and ninein interacting protein [Source:HGNC Symbol;Acc:HGNC:28363]	79000	1	-1	25831913	25859458
ENSG00000236528	4	0	2	1	5	0	1	8	3	1	3	6	4.18918	0	2.13278	0.962819	5.86076	0	1.25589	2.72577	1.49406	1.26006	4.26375	7.14493	2.6075	0.462479	1.01329	0.456412	0.648094	NA	2.6075	0.876037	0.996199	0.87938	0.379195	NA	2.6075	0.413558	0.941006	0.439485	0.66031	NA	AL033528.2	novel transcript	---	1	1	25859613	25863420
ENSG00000182749	766	618	647	766	675	545	662	2132	1498	626	480	600	802.228	751.865	689.954	737.519	791.202	755.666	831.4	726.418	746.035	788.795	682.2	714.493	751.481	0.053275	0.0761082	0.699989	0.483934	0.781373	751.481	-0.0223177	0.0766445	-0.291184	0.77091	0.971526	751.481	-0.0755927	0.076132	-0.992916	0.320751	0.593865	PAQR7	progestin and adipoQ receptor family member 7 [Source:HGNC Symbol;Acc:HGNC:23146]	164091	1	-1	25861210	25871253
ENSG00000207302	0	0	0	0	0	0	0	0	0	0	0	0	0	0	0	0	0	0	0	0	0	0	0	0	0	NA	NA	NA	NA	NA	0	NA	NA	NA	NA	NA	0	NA	NA	NA	NA	NA	RF00019	---	---	1	1	25877496	25877605
ENSG00000117632	7057	6721	7039	7696	7888	6221	6802	25087	16405	6080	5787	7233	7390.76	8176.84	7506.31	7409.85	9245.93	8625.69	8542.57	8547.68	8170.03	7661.14	8224.77	8613.21	8176.23	0.197772	0.0556992	3.55072	0.000384175	0.00452099	8176.23	0.100158	0.0557693	1.79593	0.072505	0.471433	8176.23	-0.0976144	0.0556633	-1.75366	0.0794891	0.28612	STMN1	stathmin 1 [Source:HGNC Symbol;Acc:HGNC:6510]	3925	1	-1	25884181	25906991
ENSG00000229786	0	0	0	0	0	0	0	0	0	0	0	0	0	0	0	0	0	0	0	0	0	0	0	0	0	NA	NA	NA	NA	NA	0	NA	NA	NA	NA	NA	0	NA	NA	NA	NA	NA	SNRPFP2	small nuclear ribonucleoprotein polypeptide F pseudogene 2 [Source:HGNC Symbol;Acc:HGNC:39665]	---	1	1	25887360	25887610
ENSG00000223624	0	0	0	0	0	0	0	0	0	0	0	0	0	0	0	0	0	0	0	0	0	0	0	0	0	NA	NA	NA	NA	NA	0	NA	NA	NA	NA	NA	0	NA	NA	NA	NA	NA	AL033528.1	ribosomal protein L39 (RPL39) pseudogene	---	1	1	25888970	25889109
ENSG00000283938	16	11	15	13	13	9	11	17	12	17	18	6	16.7567	13.3827	15.9958	12.5166	15.238	12.4789	13.8148	5.79227	5.97625	21.4209	25.5825	7.14493	13.8417	-0.384988	0.487253	-0.79012	0.429458	0.746033	13.8417	-0.0399288	0.480598	-0.0830815	0.933787	0.995281	13.8417	0.34506	0.487532	0.707769	0.479089	NA	MIR3917	microRNA 3917 [Source:HGNC Symbol;Acc:HGNC:38911]	100500808	1	-1	25906362	25906454
ENSG00000158006	615	597	662	763	638	457	519	1781	1458	569	535	608	644.086	726.316	705.95	734.631	747.833	633.65	651.807	606.825	726.114	716.972	760.369	724.019	698.214	-0.0964525	0.0798913	-1.2073	0.227318	0.557283	698.214	0.0576781	0.0797029	0.723663	0.469272	0.898183	698.214	0.154131	0.0796559	1.93496	0.0529958	0.225092	PAFAH2	platelet activating factor acetylhydrolase 2 [Source:HGNC Symbol;Acc:HGNC:8579]	5051	1	-1	25959767	25998157
ENSG00000207237	0	0	0	0	0	0	0	0	0	0	0	0	0	0	0	0	0	0	0	0	0	0	0	0	0	NA	NA	NA	NA	NA	0	NA	NA	NA	NA	NA	0	NA	NA	NA	NA	NA	RNU6-110P	RNA, U6 small nuclear 110, pseudogene [Source:HGNC Symbol;Acc:HGNC:47073]	---	1	1	25964197	25964300
ENSG00000252190	0	0	0	0	0	0	0	0	0	0	0	0	0	0	0	0	0	0	0	0	0	0	0	0	0	NA	NA	NA	NA	NA	0	NA	NA	NA	NA	NA	0	NA	NA	NA	NA	NA	RF00492	---	---	1	1	26006006	26006130
ENSG00000252691	0	0	0	0	0	0	0	0	0	0	0	0	0	0	0	0	0	0	0	0	0	0	0	0	0	NA	NA	NA	NA	NA	0	NA	NA	NA	NA	NA	0	NA	NA	NA	NA	NA	RF00283	---	---	1	1	26006216	26006299
ENSG00000158008	105	64	104	95	69	70	86	369	130	79	54	58	109.966	77.863	110.904	91.4678	80.8785	97.058	108.007	125.726	64.7427	99.5444	76.7475	69.0676	92.6644	0.0981333	0.185341	0.529474	0.596477	0.845804	92.6644	-0.353736	0.191195	-1.85013	0.0642948	0.442316	92.6644	-0.451869	0.189056	-2.39013	0.0168424	0.109741	EXTL1	exostosin like glycosyltransferase 1 [Source:HGNC Symbol;Acc:HGNC:3515]	2134	1	1	26019884	26036464
ENSG00000158014	2	0	2	0	0	0	2	0	2	1	0	0	2.09459	0	2.13278	0	0	0	2.51178	0	0.996042	1.26006	0	0	0.749604	-0.987581	1.85835	-0.531428	0.595122	NA	0.749604	-0.777481	1.8662	-0.416611	0.676963	NA	0.749604	0.2101	1.93934	0.108335	0.91373	NA	SLC30A2	solute carrier family 30 member 2 [Source:HGNC Symbol;Acc:HGNC:11013]	7780	1	-1	26037252	26046133
ENSG00000284309	0	0	0	0	1	0	0	0	0	0	0	0	0	0	0	0	1.17215	0	0	0	0	0	0	0	0.0976793	0.692927	3.80024	0.182338	0.855318	NA	0.0976793	0	3.81693	0	1	NA	0.0976793	-0.768128	3.8003	-0.202123	0.83982	NA	AL391650.2	novel transcript	---	1	1	26046665	26049099
ENSG00000158022	4	12	6	17	14	3	10	32	30	13	8	20	4.18918	14.5993	6.39833	16.3679	16.4101	4.15963	12.5589	10.9031	14.9406	16.3807	11.37	23.8164	12.6745	0.0976696	0.468346	0.208542	0.834806	0.941655	12.6745	0.677126	0.455664	1.48602	0.137274	0.615415	12.6745	0.579456	0.445555	1.30053	0.193421	NA	TRIM63	tripartite motif containing 63 [Source:HGNC Symbol;Acc:HGNC:16007]	84676	1	-1	26051304	26068436
ENSG00000175087	308	267	314	382	242	223	217	841	599	243	167	286	322.567	324.835	334.846	367.797	283.661	309.199	272.528	286.547	298.314	306.194	237.349	340.575	307.034	-0.232087	0.104324	-2.22467	0.0261031	0.14933	307.034	-0.187723	0.104683	-1.79324	0.0729339	0.472909	307.034	0.0443641	0.105235	0.421571	0.673338	0.848612	PDIK1L	PDLIM1 interacting kinase 1 like [Source:HGNC Symbol;Acc:HGNC:18981]	149420	1	1	26111165	26125543
ENSG00000197245	12	7	10	13	12	7	11	38	28	3	7	7	12.5675	8.51627	10.6639	12.5166	14.0658	9.7058	13.8148	12.9474	13.9446	3.78017	9.94875	8.33575	10.9006	0.192443	0.416259	0.462314	0.643856	0.870353	10.9006	-0.210129	0.435446	-0.48256	0.629408	0.946881	10.9006	-0.402571	0.421829	-0.954346	0.339908	NA	FAM110D	family with sequence similarity 110 member D [Source:HGNC Symbol;Acc:HGNC:25860]	79927	1	1	26159020	26163962
ENSG00000282872	0	0	0	0	0	0	0	0	0	0	0	0	0	0	0	0	0	0	0	0	0	0	0	0	0	NA	NA	NA	NA	NA	0	NA	NA	NA	NA	NA	0	NA	NA	NA	NA	NA	C1orf232	chromosome 1 open reading frame 230 [Source:HGNC Symbol;Acc:HGNC:53426]	110806296	1	-1	26164161	26168581
ENSG00000236782	0	0	1	0	0	0	0	0	1	0	0	0	0	0	1.06639	0	0	0	0	0	0.498021	0	0	0	0.130367	-0.949239	3.81693	-0.248692	0.803599	NA	0.130367	-0.123035	3.81124	-0.0322822	0.974247	NA	0.130367	0.826203	3.81129	0.216778	0.828382	NA	AL391650.1	novel protein	---	1	-1	26169516	26171831
ENSG00000142684	171	100	169	147	144	133	149	630	318	189	107	91	179.087	121.661	180.22	141.534	168.79	184.41	187.128	214.655	158.371	238.151	152.074	108.365	169.537	0.283865	0.191355	1.48345	0.137954	0.43045	169.537	0.0735812	0.192971	0.381307	0.702975	0.962064	169.537	-0.210284	0.190873	-1.1017	0.270594	0.547521	ZNF593	zinc finger protein 593 [Source:HGNC Symbol;Acc:HGNC:30943]	51042	1	1	26169871	26170873
ENSG00000142675	31	20	23	14	20	19	16	62	35	12	11	19	32.4661	24.3322	24.5269	13.4795	23.443	26.3443	20.0943	21.1247	17.4307	15.1207	15.6338	22.6256	21.3852	-0.0687642	0.305848	-0.224831	0.822111	0.937523	21.3852	-0.410807	0.318704	-1.28899	0.197401	0.695961	21.3852	-0.342042	0.315667	-1.08355	0.278563	0.556263	CNKSR1	connector enhancer of kinase suppressor of Ras 1 [Source:HGNC Symbol;Acc:HGNC:19700]	10256	1	1	26177403	26189886
ENSG00000188782	0	0	0	0	0	0	0	0	0	0	0	0	0	0	0	0	0	0	0	0	0	0	0	0	0	NA	NA	NA	NA	NA	0	NA	NA	NA	NA	NA	0	NA	NA	NA	NA	NA	CATSPER4	cation channel sperm associated 4 [Source:HGNC Symbol;Acc:HGNC:23220]	378807	1	1	26190561	26202968
ENSG00000236155	2	1	4	1	1	3	3	6	12	0	2	2	2.09459	1.21661	4.26556	0.962819	1.17215	4.15963	3.76767	2.04433	5.97625	0	2.8425	2.38164	2.57365	0.313656	0.929243	0.33754	0.73571	NA	2.57365	0.543232	0.922925	0.588598	0.556131	NA	2.57365	0.229575	0.880445	0.260749	0.794286	NA	AL355877.1	---	101928303	1	1	26209741	26229840
ENSG00000278572	20	13	22	23	16	17	21	66	41	22	19	16	20.9459	15.8159	23.4606	22.1448	18.7544	23.5712	26.3737	22.4876	20.4189	27.7212	27.0038	19.0531	22.3126	0.13233	0.28997	0.456358	0.648133	0.872248	22.3126	0.154879	0.293038	0.528527	0.597134	0.936641	22.3126	0.0225487	0.282941	0.079694	0.936481	0.975011	AL355877.3	ADP-ribosylation factor-like 16 (ARL16) pseudogene	---	1	-1	26218581	26220476
ENSG00000130695	472	414	410	470	541	422	461	1550	1034	368	414	439	494.323	503.677	437.219	452.525	634.134	585.121	578.966	528.118	514.953	463.7	588.398	522.771	525.325	0.295659	0.0917394	3.22282	0.00126936	0.0128342	525.325	0.145378	0.0926126	1.56975	0.116474	0.573854	525.325	-0.150281	0.0910624	-1.65031	0.0988797	0.324155	CEP85	centrosomal protein 85 [Source:HGNC Symbol;Acc:HGNC:25309]	64793	1	1	26234200	26278808
ENSG00000270733	0	0	0	0	0	0	0	0	0	0	0	0	0	0	0	0	0	0	0	0	0	0	0	0	0	NA	NA	NA	NA	NA	0	NA	NA	NA	NA	NA	0	NA	NA	NA	NA	NA	AL355877.2	mitochondrial ribosomal protein S6 (MRPS6) pseudogene	---	1	-1	26263041	26263398
ENSG00000142669	3781	3106	3935	3919	3414	2542	2952	11689	7498	3157	2944	2859	3959.82	3778.79	4196.24	3773.29	4001.73	3524.59	3707.39	3982.69	3734.16	3978	4184.16	3404.56	3852.12	-0.044857	0.0732507	-0.612376	0.540289	0.814678	3852.12	-0.0386735	0.0732986	-0.527615	0.597767	0.93686	3852.12	0.00618354	0.0732894	0.0843715	0.932761	0.973558	SH3BGRL3	SH3 domain binding glutamate rich protein like 3 [Source:HGNC Symbol;Acc:HGNC:15568]	83442	1	1	26279176	26281522
ENSG00000158062	442	310	446	424	355	293	360	1278	817	414	372	347	462.904	377.149	475.609	408.235	416.114	406.257	452.121	435.442	406.883	521.663	528.705	413.215	442.025	-0.0111027	0.109553	-0.101346	0.919276	0.972975	442.025	0.107595	0.109451	0.98304	0.325588	0.820233	442.025	0.118698	0.109107	1.0879	0.276639	0.554137	UBXN11	UBX domain protein 11 [Source:HGNC Symbol;Acc:HGNC:30600]	91544	1	-1	26281328	26318363
ENSG00000169442	1	0	1	0	0	0	0	1	1	0	0	0	1.04729	0	1.06639	0	0	0	0	0.340722	0.498021	0	0	0	0.246036	-1.05113	2.61176	-0.402463	0.687343	NA	0.246036	-0.856405	2.62188	-0.326638	0.743942	NA	0.246036	0.194729	2.61114	0.0745765	0.940552	NA	CD52	CD52 molecule [Source:HGNC Symbol;Acc:HGNC:1804]	1043	1	1	26317957	26320523
ENSG00000176092	0	0	0	0	0	0	0	0	0	0	0	0	0	0	0	0	0	0	0	0	0	0	0	0	0	NA	NA	NA	NA	NA	0	NA	NA	NA	NA	NA	0	NA	NA	NA	NA	NA	CRYBG2	crystallin beta-gamma domain containing 2 [Source:HGNC Symbol;Acc:HGNC:17295]	55057	1	-1	26321698	26360080
ENSG00000225854	0	0	0	0	0	0	0	0	0	0	0	0	0	0	0	0	0	0	0	0	0	0	0	0	0	NA	NA	NA	NA	NA	0	NA	NA	NA	NA	NA	0	NA	NA	NA	NA	NA	AL451139.1	ribosomal protein L34 (RPL34) pseudogene	---	1	1	26326688	26327033
ENSG00000176083	0	0	0	0	0	0	0	0	0	0	0	0	0	0	0	0	0	0	0	0	0	0	0	0	0	NA	NA	NA	NA	NA	0	NA	NA	NA	NA	NA	0	NA	NA	NA	NA	NA	ZNF683	zinc finger protein 683 [Source:HGNC Symbol;Acc:HGNC:28495]	257101	1	-1	26361634	26374522
ENSG00000131914	0	0	0	1	0	0	0	0	0	0	0	0	0	0	0	0.962819	0	0	0	0	0	0	0	0	0.0802349	-0.949234	3.81693	-0.24869	0.8036	NA	0.0802349	-0.796521	3.81693	-0.208681	0.834697	NA	0.0802349	0	3.81698	0	1	NA	LIN28A	lin-28 homolog A [Source:HGNC Symbol;Acc:HGNC:15986]	79727	1	1	26410778	26429722
ENSG00000117682	1578	1345	1534	1660	1328	1056	1149	4188	3382	1266	1264	1331	1652.63	1636.34	1635.84	1598.28	1556.62	1464.19	1443.02	1426.94	1684.31	1595.23	1796.46	1584.98	1589.57	-0.148907	0.0582743	-2.55528	0.0106102	0.0747533	1589.57	0.0299876	0.0580998	0.51614	0.605757	0.939791	1589.57	0.178895	0.0582037	3.0736	0.00211492	0.0244208	DHDDS	dehydrodolichyl diphosphate synthase subunit [Source:HGNC Symbol;Acc:HGNC:20603]	79947	1	1	26432282	26471294
ENSG00000223583	3	1	3	7	4	3	2	18	7	5	6	5	3.14188	1.21661	3.19917	6.73973	4.68861	4.15963	2.51178	6.13299	3.48615	6.30028	8.5275	5.95411	4.67154	0.344024	0.672126	0.511845	0.608759	NA	4.67154	0.648585	0.664105	0.976631	0.328752	NA	4.67154	0.304561	0.626782	0.485912	0.627029	NA	AL513365.1	ribosomal protein L17 (RPL17) pseudogene	---	1	-1	26454653	26455187
ENSG00000225891	6	3	2	4	5	3	5	11	10	2	4	4	6.28377	3.64983	2.13278	3.85128	5.86076	4.15963	6.27945	3.74794	4.98021	2.52011	5.685	4.76328	4.49284	0.270321	0.635491	0.425373	0.670565	NA	4.49284	0.185097	0.648343	0.285492	0.775267	NA	4.49284	-0.0852236	0.616449	-0.138249	0.890044	NA	AL513365.2	---	---	1	-1	26462756	26467282
ENSG00000198830	9401	8498	9615	10627	9158	7954	9412	32032	20781	8496	6430	8336	9845.62	10338.8	10253.3	10231.9	10734.6	11028.6	11820.4	10914	10349.4	10705.4	9138.64	9926.69	10440.6	0.129606	0.0574351	2.25656	0.0240355	0.141131	10440.6	-0.0191668	0.0575054	-0.333304	0.738905	0.966654	10440.6	-0.148773	0.0574485	-2.58967	0.00960685	0.0749576	HMGN2	high mobility group nucleosomal binding domain 2 [Source:HGNC Symbol;Acc:HGNC:4986]	3151	1	1	26472450	26475972
ENSG00000224129	0	0	0	0	0	0	0	0	0	0	0	0	0	0	0	0	0	0	0	0	0	0	0	0	0	NA	NA	NA	NA	NA	0	NA	NA	NA	NA	NA	0	NA	NA	NA	NA	NA	DPPA2P2	developmental pluripotency associated 2 pseudogene 2 [Source:HGNC Symbol;Acc:HGNC:44627]	---	1	-1	26519354	26520250
ENSG00000117676	60	52	58	42	31	40	45	162	95	47	43	35	62.8377	63.2637	61.8506	40.4384	36.3367	55.4617	56.5151	55.1969	47.312	59.2226	61.1138	41.6787	53.4357	-0.149565	0.215032	-0.695546	0.486713	0.783231	53.4357	-0.137663	0.216738	-0.635158	0.525325	0.915092	53.4357	0.0119023	0.216423	0.0549955	0.956142	0.983803	RPS6KA1	ribosomal protein S6 kinase A1 [Source:HGNC Symbol;Acc:HGNC:10430]	6195	1	1	26529761	26575030
ENSG00000238705	0	0	0	0	0	0	0	0	0	0	0	0	0	0	0	0	0	0	0	0	0	0	0	0	0	NA	NA	NA	NA	NA	0	NA	NA	NA	NA	NA	0	NA	NA	NA	NA	NA	MIR1976	microRNA 1976 [Source:HGNC Symbol;Acc:HGNC:37064]	100302190	1	1	26554542	26554593
ENSG00000243905	0	0	0	0	0	0	0	0	0	0	0	0	0	0	0	0	0	0	0	0	0	0	0	0	0	NA	NA	NA	NA	NA	0	NA	NA	NA	NA	NA	0	NA	NA	NA	NA	NA	RN7SL679P	RNA, 7SL, cytoplasmic 679, pseudogene [Source:HGNC Symbol;Acc:HGNC:46695]	---	1	-1	26593243	26593546
ENSG00000252802	0	0	0	0	0	0	0	0	0	0	0	0	0	0	0	0	0	0	0	0	0	0	0	0	0	NA	NA	NA	NA	NA	0	NA	NA	NA	NA	NA	0	NA	NA	NA	NA	NA	RF00019	---	---	1	-1	26593940	26594041
ENSG00000252429	0	0	0	0	0	0	0	0	0	0	0	0	0	0	0	0	0	0	0	0	0	0	0	0	0	NA	NA	NA	NA	NA	0	NA	NA	NA	NA	NA	0	NA	NA	NA	NA	NA	RNU7-29P	RNA, U7 small nuclear 29 pseudogene [Source:HGNC Symbol;Acc:HGNC:34125]	---	1	-1	26602369	26602432
ENSG00000229247	0	0	0	0	0	0	0	0	0	0	0	0	0	0	0	0	0	0	0	0	0	0	0	0	0	NA	NA	NA	NA	NA	0	NA	NA	NA	NA	NA	0	NA	NA	NA	NA	NA	AL627313.1	chromosome 20 open reading frame 52 (C20orf52) pseudogene	---	1	-1	26640377	26640614
ENSG00000238316	0	0	0	0	0	0	0	0	0	0	0	0	0	0	0	0	0	0	0	0	0	0	0	0	0	NA	NA	NA	NA	NA	0	NA	NA	NA	NA	NA	0	NA	NA	NA	NA	NA	RF01210	---	---	1	-1	26642286	26642389
ENSG00000235069	0	0	0	0	0	0	0	0	0	0	0	0	0	0	0	0	0	0	0	0	0	0	0	0	0	NA	NA	NA	NA	NA	0	NA	NA	NA	NA	NA	0	NA	NA	NA	NA	NA	AL627082.1	chromosome 20 open reading frame 52 (C20orf52) pseudogene	---	1	1	26647447	26647681
ENSG00000260063	33	17	20	23	14	20	6	59	41	28	16	28	34.5607	20.6824	21.3278	22.1448	16.4101	27.7309	7.53534	20.1026	20.4189	35.2816	22.74	33.343	23.5232	-0.44925	0.341692	-1.31478	0.188584	0.50575	23.5232	0.150822	0.330763	0.455982	0.648403	0.948845	23.5232	0.600071	0.337638	1.77726	0.0755249	0.27738	AL512408.1	---	101928728	1	-1	26692132	26694131
ENSG00000117713	3881	3448	4128	4177	3807	2894	3475	12867	7940	2931	3058	3359	4064.55	4194.87	4402.05	4021.69	4462.38	4012.66	4364.22	4384.06	3954.28	3693.22	4346.18	3999.97	4158.35	0.0467464	0.0617555	0.756959	0.449075	0.760021	4158.35	-0.0613165	0.0618926	-0.990691	0.321836	0.818475	4158.35	-0.108063	0.0618143	-1.74819	0.0804319	0.28809	ARID1A	AT-rich interaction domain 1A [Source:HGNC Symbol;Acc:HGNC:11110]	8289	1	1	26693236	26782110
ENSG00000060642	561	549	596	643	482	420	416	1555	1158	429	397	463	587.532	667.919	635.568	619.092	564.977	582.348	522.451	529.822	576.708	540.564	564.236	551.35	578.547	-0.19475	0.0725902	-2.68287	0.00729942	0.0557217	578.547	-0.164176	0.0729376	-2.25092	0.0243908	0.252623	578.547	0.0305732	0.0731586	0.417904	0.676018	0.8493	PIGV	phosphatidylinositol glycan anchor biosynthesis class V [Source:HGNC Symbol;Acc:HGNC:26031]	55650	1	1	26787472	26798398
ENSG00000241188	0	0	1	0	0	0	0	0	0	0	0	1	0	0	1.06639	0	0	0	0	0	0	0	0	1.19082	0.188101	-0.94924	3.7236	-0.254925	0.798781	NA	0.188101	0.00910138	3.71508	0.00244985	0.998045	NA	0.188101	0.958341	3.71513	0.257956	0.796441	NA	RN7SL165P	RNA, 7SL, cytoplasmic 165, pseudogene [Source:HGNC Symbol;Acc:HGNC:46181]	---	1	1	26814822	26815112
ENSG00000204160	1087	824	1024	1140	852	780	875	3262	2059	859	738	838	1138.41	1002.49	1091.98	1097.61	998.673	1081.5	1098.9	1111.43	1025.42	1082.39	1048.88	997.908	1064.63	-0.0118596	0.0642112	-0.184696	0.853467	0.947797	1064.63	-0.0621845	0.0645981	-0.962638	0.335729	0.826416	1064.63	-0.050325	0.0643441	-0.782123	0.434142	0.688969	ZDHHC18	zinc finger DHHC-type containing 18 [Source:HGNC Symbol;Acc:HGNC:20712]	84243	1	1	26826710	26857602
ENSG00000175793	1	0	0	0	0	1	0	0	1	0	1	0	1.04729	0	0	0	0	1.38654	0	0	0.498021	0	1.42125	0	0.362759	-0.0846701	2.38624	-0.0354827	0.971695	NA	0.362759	0.540127	2.38418	0.226546	0.820777	NA	0.362759	0.624797	2.35661	0.265126	0.790913	NA	SFN	stratifin [Source:HGNC Symbol;Acc:HGNC:10773]	2810	1	1	26863138	26864457
ENSG00000142751	985	843	859	929	822	694	768	2825	1807	745	636	767	1031.59	1025.6	916.028	894.459	963.509	962.261	964.524	962.538	899.924	938.741	903.915	913.36	948.037	-0.00418267	0.0648597	-0.064488	0.948582	0.982199	948.037	-0.080911	0.0653734	-1.23767	0.215837	0.717769	948.037	-0.0767283	0.0650514	-1.1795	0.238198	0.513302	GPN2	GPN-loop GTPase 2 [Source:HGNC Symbol;Acc:HGNC:25513]	54707	1	-1	26876133	26890297
ENSG00000226698	0	0	0	0	0	0	0	0	0	0	0	0	0	0	0	0	0	0	0	0	0	0	0	0	0	NA	NA	NA	NA	NA	0	NA	NA	NA	NA	NA	0	NA	NA	NA	NA	NA	AL034380.1	novel transcript	---	1	1	26876133	26878245
ENSG00000198746	412	343	380	369	310	250	278	997	753	323	321	272	431.485	417.297	405.228	355.28	363.367	346.636	349.138	339.699	375.01	406.998	456.221	323.903	380.855	-0.20331	0.103864	-1.95747	0.0502924	0.234402	380.855	-0.0475912	0.1036	-0.459376	0.645964	0.948564	380.855	0.155719	0.104008	1.49719	0.134345	0.381772	GPATCH3	G-patch domain containing 3 [Source:HGNC Symbol;Acc:HGNC:25720]	63906	1	-1	26890488	26900466
ENSG00000090273	2208	1856	2248	2169	2145	1664	2058	6922	4765	1997	1924	1865	2312.43	2258.03	2397.24	2088.35	2514.27	2307.21	2584.62	2358.47	2373.07	2516.33	2734.49	2220.88	2388.78	0.108251	0.0741777	1.45935	0.14447	0.443323	2388.78	0.119249	0.0742483	1.60608	0.108257	0.556216	2388.78	0.0109978	0.0740601	0.148498	0.881949	0.95022	NUDC	nuclear distribution C, dynein complex regulator [Source:HGNC Symbol;Acc:HGNC:8045]	10726	1	1	26900238	26946862
ENSG00000131910	0	0	0	0	0	0	0	1	0	0	0	0	0	0	0	0	0	0	0	0.340722	0	0	0	0	0.0283935	0.402963	3.8047	0.105912	0.915652	NA	0.0283935	0	3.81693	0	1	NA	0.0283935	-0.478162	3.80475	-0.125675	0.899989	NA	NR0B2	nuclear receptor subfamily 0 group B member 2 [Source:HGNC Symbol;Acc:HGNC:7961]	8431	1	-1	26911489	26913966
ENSG00000175707	0	0	0	0	0	0	0	0	0	0	0	0	0	0	0	0	0	0	0	0	0	0	0	0	0	NA	NA	NA	NA	NA	0	NA	NA	NA	NA	NA	0	NA	NA	NA	NA	NA	KDF1	keratinocyte differentiation factor 1 [Source:HGNC Symbol;Acc:HGNC:26624]	126695	1	-1	26949562	26960406
ENSG00000172746	4	1	2	0	3	2	1	3	6	3	2	2	4.18918	1.21661	2.13278	0	3.51645	2.77309	1.25589	1.02216	2.98812	3.78017	2.8425	2.38164	2.34155	0.0531591	0.958176	0.0554795	0.955756	NA	2.34155	0.676059	0.923359	0.732173	0.464063	NA	2.34155	0.6229	0.894097	0.69668	0.486003	NA	RPL12P13	ribosomal protein L12 pseudogene 13 [Source:HGNC Symbol;Acc:HGNC:51936]	---	1	1	26980165	26980975
ENSG00000224064	0	0	0	0	0	0	0	0	0	0	0	0	0	0	0	0	0	0	0	0	0	0	0	0	0	NA	NA	NA	NA	NA	0	NA	NA	NA	NA	NA	0	NA	NA	NA	NA	NA	AL356390.1	ribosomal protein L32 (RPL32) pseudogene	---	1	1	26983628	26984024
ENSG00000225294	0	0	0	0	0	0	0	0	1	0	0	1	0	0	0	0	0	0	0	0	0.498021	0	0	1.19082	0.140737	0	3.81693	0	1	NA	0.140737	1.25889	3.79998	0.331289	0.740426	NA	0.140737	1.48681	3.80004	0.391262	0.695604	NA	OSTCP2	oligosaccharyltransferase complex subunit pseudogene 2 [Source:HGNC Symbol;Acc:HGNC:42864]	---	1	-1	26985897	26986340
ENSG00000253368	562	483	569	701	441	426	455	1630	1178	428	398	417	588.58	587.623	606.775	674.936	516.919	590.667	571.43	555.376	586.668	539.304	565.658	496.572	573.376	-0.140816	0.0816044	-1.72559	0.0844208	0.327839	573.376	-0.164043	0.082092	-1.99828	0.0456864	0.369828	573.376	-0.0232267	0.0821751	-0.282649	0.777446	0.901424	TRNP1	TMF1-regulated nuclear protein 1 [Source:HGNC Symbol;Acc:HGNC:34348]	388610	1	1	26993707	27000898
ENSG00000158246	41	20	47	29	39	30	34	136	73	27	29	35	42.9391	24.3322	50.1203	27.9217	45.7139	41.5963	42.7003	46.3381	36.3555	34.0215	41.2163	41.6787	39.5778	0.285513	0.236663	1.20641	0.227658	0.557904	39.5778	0.0639692	0.242661	0.263615	0.792076	0.976183	39.5778	-0.221544	0.23394	-0.947015	0.343631	0.615053	TENT5B	terminal nucleotidyltransferase 5B [Source:HGNC Symbol;Acc:HGNC:28273]	115572	1	-1	27005020	27012836
ENSG00000090020	2105	1575	2120	2081	1625	1316	1506	5911	4023	1632	1512	1567	2204.56	1916.16	2260.74	2003.63	1904.75	1824.69	1891.37	2014	2003.54	2056.41	2148.93	1866.02	2007.9	-0.133231	0.0699878	-1.90364	0.0569577	0.25533	2007.9	-0.0555076	0.0699938	-0.793035	0.427757	0.879734	2007.9	0.0777237	0.0700744	1.10916	0.267361	0.5439	SLC9A1	solute carrier family 9 member A1 [Source:HGNC Symbol;Acc:HGNC:11071]	6548	1	-1	27098815	27166981
ENSG00000229985	0	1	0	0	0	1	0	0	0	0	0	0	0	1.21661	0	0	0	1.38654	0	0	0	0	0	0	0.216929	-0.0333691	3.55841	-0.00937754	0.992518	NA	0.216929	-0.796528	3.57628	-0.222725	0.823749	NA	0.216929	-0.763159	3.55845	-0.214464	0.830185	NA	AL590640.2	ribosomal protein L18a (RPL18A) pseudogene	---	1	1	27176751	27177277
ENSG00000214973	5	3	4	3	6	3	4	8	14	7	5	3	5.23647	3.64983	4.26556	2.88846	7.03291	4.15963	5.02356	2.72577	6.97229	8.82039	7.10625	3.57246	5.12113	0.134284	0.63703	0.210797	0.833046	NA	5.12113	0.727902	0.615304	1.183	0.236811	NA	5.12113	0.593618	0.589136	1.00761	0.313643	NA	CHCHD3P3	coiled-coil-helix-coiled-coil-helix domain containing 3 pseudogene 3 [Source:HGNC Symbol;Acc:HGNC:44699]	---	1	-1	27200834	27201473
ENSG00000225159	291	289	299	341	266	242	249	759	632	323	192	256	304.763	351.6	318.85	328.321	311.792	335.544	312.717	258.608	314.749	406.998	272.88	304.85	318.473	-0.109705	0.122982	-0.892041	0.372371	0.702072	318.473	-0.00411053	0.122928	-0.0334386	0.973325	0.997415	318.473	0.105594	0.122953	0.858814	0.390443	0.654267	NPM1P39	nucleophosmin 1 pseudogene 39 [Source:HGNC Symbol;Acc:HGNC:45218]	---	1	1	27206930	27207796
ENSG00000225990	0	0	0	0	0	0	0	0	0	0	0	0	0	0	0	0	0	0	0	0	0	0	0	0	0	NA	NA	NA	NA	NA	0	NA	NA	NA	NA	NA	0	NA	NA	NA	NA	NA	SNRPEP7	small nuclear ribonucleoprotein polypeptide E pseudogene 7 [Source:HGNC Symbol;Acc:HGNC:43572]	---	1	1	27211265	27211484
ENSG00000224311	0	0	0	0	0	0	0	0	0	0	0	0	0	0	0	0	0	0	0	0	0	0	0	0	0	NA	NA	NA	NA	NA	0	NA	NA	NA	NA	NA	0	NA	NA	NA	NA	NA	AL590640.1	---	---	1	-1	27229106	27234352
ENSG00000142784	2515	2120	2507	2607	2090	1655	1981	6802	4644	1910	1776	1887	2633.95	2579.21	2673.44	2510.07	2449.8	2294.73	2487.92	2317.59	2312.81	2406.71	2524.14	2247.08	2453.12	-0.123574	0.0550779	-2.24362	0.0248571	0.144462	2453.12	-0.133152	0.0552119	-2.41165	0.0158807	0.192979	2453.12	-0.00957794	0.0552692	-0.173296	0.862419	0.940725	WDTC1	WD and tetratricopeptide repeats 1 [Source:HGNC Symbol;Acc:HGNC:29175]	23038	1	1	27234516	27308633
ENSG00000252098	0	0	0	0	0	0	0	0	0	0	0	0	0	0	0	0	0	0	0	0	0	0	0	0	0	NA	NA	NA	NA	NA	0	NA	NA	NA	NA	NA	0	NA	NA	NA	NA	NA	RF00019	---	---	1	-1	27255464	27255567
ENSG00000243659	2	2	2	2	2	0	1	5	6	3	0	1	2.09459	2.43322	2.13278	1.92564	2.3443	0	1.25589	1.70361	2.98812	3.78017	0	1.19082	1.82076	-0.582213	1.0083	-0.577418	0.563657	NA	1.82076	-0.000952711	0.968034	-0.000984171	0.999215	NA	1.82076	0.58126	1.00189	0.580161	0.561806	NA	FO393419.3	SMT3 suppressor of mif two 3 homolog 2 (yeast) (SMT3H2) pseudogene	---	1	1	27311240	27311838
ENSG00000186501	1234	922	1177	1155	1118	875	998	3400	2327	1050	877	909	1292.36	1121.71	1255.14	1112.06	1310.47	1213.23	1253.38	1158.45	1158.89	1323.06	1246.44	1082.46	1210.64	0.0431465	0.0802842	0.537422	0.590976	0.84229	1210.64	0.00673462	0.0805133	0.083646	0.933338	0.995251	1210.64	-0.0364119	0.0802786	-0.453569	0.650139	0.834866	TMEM222	transmembrane protein 222 [Source:HGNC Symbol;Acc:HGNC:25363]	84065	1	1	27322145	27336400
ENSG00000206888	0	5	8	3	6	3	4	17	9	4	1	4	0	6.08305	8.53111	2.88846	7.03291	4.15963	5.02356	5.79227	4.48219	5.04022	1.42125	4.76328	4.60149	0.366044	0.677929	0.539944	0.589235	NA	4.60149	-0.0969129	0.708501	-0.136786	0.8912	NA	4.60149	-0.462957	0.679658	-0.681162	0.495769	NA	RNU6-48P	RNA, U6 small nuclear 48, pseudogene [Source:HGNC Symbol;Acc:HGNC:34292]	---	1	1	27325219	27325325
ENSG00000241547	13	18	17	19	12	12	11	50	34	6	14	14	13.6148	21.899	18.1286	18.2936	14.0658	16.6385	13.8148	17.0361	16.9327	7.56033	19.8975	16.6715	16.2128	-0.195912	0.340337	-0.575643	0.564856	0.82843	16.2128	-0.216152	0.345478	-0.625661	0.531537	0.916341	16.2128	-0.0202397	0.34482	-0.0586963	0.953194	NA	ACTG1P20	actin gamma 1 pseudogene 20 [Source:HGNC Symbol;Acc:HGNC:51500]	---	1	1	27325329	27325796
ENSG00000142765	54	38	51	56	64	56	75	269	114	71	37	35	56.5539	46.2312	54.3858	53.9179	75.0177	77.6464	94.1918	91.6541	56.7744	89.464	52.5863	41.6787	65.8418	0.688402	0.205563	3.34886	0.000811451	0.00870367	65.8418	0.177526	0.212857	0.834018	0.404271	0.869454	65.8418	-0.510876	0.201858	-2.53087	0.0113779	0.0839292	SYTL1	synaptotagmin like 1 [Source:HGNC Symbol;Acc:HGNC:15584]	84958	1	1	27342020	27353937
ENSG00000142733	1092	758	1016	1091	839	721	973	3662	1809	934	714	677	1143.65	922.19	1083.45	1050.44	983.435	999.698	1221.98	1247.72	900.92	1176.89	1014.77	806.186	1045.94	0.0867634	0.118155	0.73432	0.462754	0.76889	1045.94	-0.109905	0.118576	-0.926877	0.353991	0.840795	1045.94	-0.196669	0.118356	-1.66168	0.0965776	0.320243	MAP3K6	mitogen-activated protein kinase kinase kinase 6 [Source:HGNC Symbol;Acc:HGNC:6858]	9064	1	-1	27355184	27366892
ENSG00000142748	0	0	0	0	0	0	0	0	0	0	0	0	0	0	0	0	0	0	0	0	0	0	0	0	0	NA	NA	NA	NA	NA	0	NA	NA	NA	NA	NA	0	NA	NA	NA	NA	NA	FCN3	ficolin 3 [Source:HGNC Symbol;Acc:HGNC:3625]	8547	1	-1	27369112	27374824
ENSG00000174950	1	0	0	0	1	1	0	4	0	0	0	0	1.04729	0	0	0	1.17215	1.38654	0	1.36289	0	0	0	0	0.414073	1.62854	2.1676	0.751312	0.452465	NA	0.414073	-0.796532	2.28564	-0.348494	0.727469	NA	0.414073	-2.42507	2.16761	-1.11878	0.263234	NA	CD164L2	CD164 molecule like 2 [Source:HGNC Symbol;Acc:HGNC:32043]	388611	1	-1	27379176	27383380
ENSG00000231207	0	0	0	0	0	0	0	0	0	0	0	0	0	0	0	0	0	0	0	0	0	0	0	0	0	NA	NA	NA	NA	NA	0	NA	NA	NA	NA	NA	0	NA	NA	NA	NA	NA	FO393419.1	ribosomal protein S24 (RPS24) pseudogene	---	1	1	27389468	27390145
ENSG00000181773	22	25	12	25	18	17	17	85	42	14	8	12	23.0405	30.4153	12.7967	24.0705	21.0987	23.5712	21.3501	28.9613	20.9169	17.6408	11.37	14.2899	20.7935	0.116662	0.316612	0.368471	0.712522	0.900191	20.7935	-0.428023	0.334054	-1.2813	0.200088	0.69926	20.7935	-0.544685	0.327283	-1.66426	0.0960599	0.319235	GPR3	G protein-coupled receptor 3 [Source:HGNC Symbol;Acc:HGNC:4484]	2827	1	1	27392644	27395814
ENSG00000158195	6698	5971	6649	7130	6381	5028	5851	20433	14663	5295	5394	6083	7014.78	7264.38	7090.42	6864.9	7479.5	6971.54	7348.22	6961.96	7302.48	6671.99	7666.22	7243.77	7156.68	0.0263862	0.0531904	0.496071	0.619844	0.858757	7156.68	0.0329604	0.0532252	0.619264	0.535743	0.919155	7156.68	0.0065742	0.0531826	0.123616	0.90162	0.959788	WASF2	WAS protein family member 2 [Source:HGNC Symbol;Acc:HGNC:12733]	10163	1	-1	27404226	27490158
ENSG00000241169	0	0	0	0	0	0	0	0	0	0	0	0	0	0	0	0	0	0	0	0	0	0	0	0	0	NA	NA	NA	NA	NA	0	NA	NA	NA	NA	NA	0	NA	NA	NA	NA	NA	FO393419.2	novel transcript	---	1	1	27457198	27459582
ENSG00000237429	0	0	0	0	0	0	1	0	0	0	0	0	0	0	0	0	0	0	1.25589	0	0	0	0	0	0.104658	0.692927	3.80024	0.182338	0.855318	NA	0.104658	0	3.81693	0	1	NA	0.104658	-0.768128	3.8003	-0.202123	0.83982	NA	BX293535.1	novel transcript	---	1	1	27525805	27530561
ENSG00000126705	1708	960	1508	1345	1115	1130	1545	6964	2275	1364	932	806	1788.78	1167.95	1608.11	1294.99	1306.95	1566.79	1940.35	2372.78	1133	1718.72	1324.61	959.802	1515.24	0.295443	0.241377	1.22399	0.220956	0.548274	1515.24	-0.190842	0.241671	-0.789679	0.429715	0.880341	1515.24	-0.486285	0.241503	-2.01358	0.044054	0.201582	AHDC1	AT-hook DNA binding motif containing 1 [Source:HGNC Symbol;Acc:HGNC:25230]	27245	1	-1	27534035	27604431
ENSG00000000938	0	0	0	0	0	0	0	1	1	0	0	0	0	0	0	0	0	0	0	0.340722	0.498021	0	0	0	0.0698952	0.402958	3.8047	0.105911	0.915653	NA	0.0698952	0.598287	3.81124	0.15698	0.875261	NA	0.0698952	0.195329	3.79905	0.0514154	0.958995	NA	FGR	FGR proto-oncogene, Src family tyrosine kinase [Source:HGNC Symbol;Acc:HGNC:3697]	2268	1	-1	27612064	27635277
ENSG00000235912	10	22	10	19	19	16	12	37	41	17	27	21	10.4729	26.7654	10.6639	18.2936	22.2709	22.1847	15.0707	12.6067	20.4189	21.4209	38.3738	25.0072	20.2958	0.0816271	0.374742	0.217822	0.827568	0.939367	20.2958	0.649889	0.364805	1.78147	0.0748358	0.476983	20.2958	0.568262	0.357266	1.59059	0.111703	0.347234	AL031729.1	novel pseudogene	---	1	1	27649419	27649610
ENSG00000233975	0	0	0	1	0	0	1	3	0	1	0	0	0	0	0	0.962819	0	0	1.25589	1.02216	0	1.26006	0	0	0.375077	0.932718	2.30595	0.404484	0.685857	NA	0.375077	-0.0169436	2.34605	-0.00722218	0.994238	NA	0.375077	-0.949662	2.29249	-0.414249	0.678692	NA	LINC02574	long intergenic non-protein coding RNA 2574 [Source:HGNC Symbol;Acc:HGNC:53746]	111216282	1	-1	27660328	27662722
ENSG00000126709	663	547	651	787	419	438	527	1788	1269	568	440	464	694.356	665.486	694.219	757.738	491.131	607.306	661.854	609.21	631.988	715.712	625.35	552.541	642.241	-0.247013	0.0992964	-2.48764	0.0128595	0.0874228	642.241	-0.156098	0.0992893	-1.57215	0.115915	0.573738	642.241	0.0909154	0.0997461	0.911468	0.362049	0.63079	IFI6	interferon alpha inducible protein 6 [Source:HGNC Symbol;Acc:HGNC:4054]	2537	1	-1	27666061	27672218
ENSG00000225886	0	0	0	0	0	0	0	0	0	0	0	0	0	0	0	0	0	0	0	0	0	0	0	0	0	NA	NA	NA	NA	NA	0	NA	NA	NA	NA	NA	0	NA	NA	NA	NA	NA	AL445490.1	novel transcript, antisense to IFI6	---	1	1	27669468	27703063
ENSG00000206767	0	0	0	0	0	0	0	0	0	0	0	0	0	0	0	0	0	0	0	0	0	0	0	0	0	NA	NA	NA	NA	NA	0	NA	NA	NA	NA	NA	0	NA	NA	NA	NA	NA	RNU6-949P	RNA, U6 small nuclear 949, pseudogene [Source:HGNC Symbol;Acc:HGNC:47912]	---	1	-1	27675603	27675709
ENSG00000226662	0	0	0	0	0	0	0	0	0	0	0	0	0	0	0	0	0	0	0	0	0	0	0	0	0	NA	NA	NA	NA	NA	0	NA	NA	NA	NA	NA	0	NA	NA	NA	NA	NA	CHMP1AP1	charged multivesicular body protein 1A pseudogene 1 [Source:HGNC Symbol;Acc:HGNC:39514]	---	1	-1	27686810	27687471
ENSG00000207095	0	0	0	0	0	0	0	0	0	0	0	0	0	0	0	0	0	0	0	0	0	0	0	0	0	NA	NA	NA	NA	NA	0	NA	NA	NA	NA	NA	0	NA	NA	NA	NA	NA	RNU6-424P	RNA, U6 small nuclear 424, pseudogene [Source:HGNC Symbol;Acc:HGNC:47387]	---	1	1	27693731	27693835
ENSG00000009780	232	224	236	262	252	191	209	805	661	223	197	239	242.972	272.521	251.668	252.259	295.382	264.83	262.481	274.281	329.192	280.992	279.986	284.606	274.264	0.108819	0.0984108	1.10576	0.268828	0.604482	274.264	0.221355	0.0984388	2.24866	0.0245342	0.253827	274.264	0.112536	0.0965429	1.16566	0.243752	0.518935	FAM76A	family with sequence similarity 76 member A [Source:HGNC Symbol;Acc:HGNC:28530]	199870	1	1	27725979	27763122
ENSG00000231344	3	0	1	1	3	1	3	2	5	0	2	2	3.14188	0	1.06639	0.962819	3.51645	1.38654	3.76767	0.681443	2.4901	0	2.8425	2.38164	1.85312	0.695965	1.09802	0.633835	0.526188	NA	1.85312	0.587263	1.11574	0.526345	0.598648	NA	1.85312	-0.108702	1.02594	-0.105953	0.915619	NA	AL020997.1	novel pseudogene	---	1	1	27739091	27739439
ENSG00000230833	1	0	0	0	1	0	0	0	0	1	0	0	1.04729	0	0	0	1.17215	0	0	0	0	1.26006	0	0	0.289959	-0.0573949	2.82842	-0.0202922	0.98381	NA	0.289959	-0.00331238	2.84015	-0.00116627	0.999069	NA	0.289959	0.0540825	2.81733	0.0191964	0.984684	NA	RPEP3	ribulose-5-phosphate-3-epimerase pseudogene 3 [Source:HGNC Symbol;Acc:HGNC:44522]	---	1	1	27739954	27740629
ENSG00000117758	1326	1206	1352	1800	1285	1178	1151	4979	3071	1157	993	1215	1388.71	1467.23	1441.76	1733.07	1506.21	1633.35	1445.53	1696.45	1529.42	1457.88	1411.3	1446.85	1513.15	0.0606385	0.0803358	0.754813	0.450361	0.760984	1513.15	-0.044082	0.0806212	-0.54678	0.58453	0.934005	1513.15	-0.104721	0.0804205	-1.30216	0.192861	0.460491	STX12	syntaxin 12 [Source:HGNC Symbol;Acc:HGNC:11430]	23673	1	1	27773183	27824452
ENSG00000269971	0	0	0	0	1	0	0	2	0	0	1	0	0	0	0	0	1.17215	0	0	0.681443	0	0	1.42125	0	0.272904	1.39296	2.82454	0.493165	0.621896	NA	0.272904	0.718197	2.84872	0.252112	0.800954	NA	0.272904	-0.674767	2.81343	-0.239838	0.810456	NA	AL020997.2	novel transcript, sense intronic to STX12	---	1	1	27773858	27774041
ENSG00000270031	3	2	2	4	0	3	2	14	7	2	4	3	3.14188	2.43322	2.13278	3.85128	0	4.15963	2.51178	4.7701	3.48615	2.52011	5.685	3.57246	3.1887	0.105622	0.784461	0.134643	0.892894	NA	3.1887	0.363396	0.777315	0.467501	0.640141	NA	3.1887	0.257774	0.752381	0.34261	0.731892	NA	AL020997.3	novel transcript, sense intronic to STX12	---	1	1	27819983	27820341
ENSG00000223062	0	0	0	0	0	0	0	0	1	0	0	0	0	0	0	0	0	0	0	0	0.498021	0	0	0	0.0415017	0	3.81693	0	1	NA	0.0415017	0.598292	3.81124	0.156981	0.87526	NA	0.0415017	0.826204	3.8113	0.216778	0.828382	NA	RNU6-1245P	RNA, U6 small nuclear 1245, pseudogene [Source:HGNC Symbol;Acc:HGNC:48208]	---	1	1	27824538	27824643
ENSG00000117751	1566	1473	1625	1823	1447	1170	1250	4764	3439	1256	1249	1434	1640.06	1792.07	1732.88	1755.22	1696.1	1622.26	1569.86	1623.2	1712.69	1582.63	1775.14	1707.64	1684.15	-0.0874753	0.0566495	-1.54415	0.122552	0.403511	1684.15	-0.0294546	0.0567135	-0.519358	0.603511	0.938996	1684.15	0.0580207	0.0566959	1.02337	0.306134	0.580985	PPP1R8	protein phosphatase 1 regulatory subunit 8 [Source:HGNC Symbol;Acc:HGNC:9296]	5511	1	1	27830778	27851676
ENSG00000252947	1	3	0	0	3	1	0	4	2	0	0	3	1.04729	3.64983	0	0	3.51645	1.38654	0	1.36289	0.996042	0	0	3.57246	1.29429	0.476909	1.38386	0.344623	0.730378	NA	1.29429	0.0481744	1.43369	0.0336017	0.973195	NA	1.29429	-0.428734	1.37131	-0.312647	0.754549	NA	SCARNA1	small Cajal body-specific RNA 1 [Source:HGNC Symbol;Acc:HGNC:32555]	677774	1	1	27834401	27834566
ENSG00000130775	80	74	79	73	61	49	48	177	141	53	51	62	83.7836	90.0291	84.2447	70.2858	71.5012	67.9406	60.2828	60.3077	70.2209	66.783	72.4838	73.8309	72.6412	-0.349064	0.16275	-2.14478	0.0319701	0.172791	72.6412	-0.209279	0.162868	-1.28496	0.198807	0.697818	72.6412	0.139785	0.164732	0.848562	0.396125	0.659427	THEMIS2	thymocyte selection associated family member 2 [Source:HGNC Symbol;Acc:HGNC:16839]	9473	1	1	27872543	27886685
ENSG00000117748	1011	952	1059	1134	996	805	839	2895	2182	839	817	1002	1058.82	1158.21	1129.31	1091.84	1167.46	1116.17	1053.69	986.389	1086.68	1057.19	1161.16	1193.2	1105.01	-0.0428465	0.0720116	-0.594995	0.551847	0.820111	1105.01	0.0181468	0.072078	0.251767	0.801221	0.977149	1105.01	0.0609934	0.0719586	0.847618	0.396651	0.659916	RPA2	replication protein A2 [Source:HGNC Symbol;Acc:HGNC:10290]	6118	1	-1	27891524	27914746
ENSG00000130768	6	4	5	10	5	1	3	9	7	5	4	1	6.28377	4.86644	5.33194	9.62819	5.86076	1.38654	3.76767	3.06649	3.48615	6.30028	5.685	1.19082	4.73784	-0.920327	0.634271	-1.451	0.14678	NA	4.73784	-0.712078	0.630837	-1.12878	0.25899	NA	4.73784	0.208249	0.669315	0.311138	0.755696	NA	SMPDL3B	sphingomyelin phosphodiesterase acid like 3B [Source:HGNC Symbol;Acc:HGNC:21416]	27293	1	1	27934993	27959157
ENSG00000227050	0	0	0	0	0	0	0	0	0	0	1	0	0	0	0	0	0	0	0	0	0	0	1.42125	0	0.118438	0	3.81693	0	1	NA	0.118438	0.73128	3.80861	0.192007	0.847737	NA	0.118438	0.959193	3.80867	0.251845	0.801161	NA	AL512288.1	novel transcript	---	1	-1	27938875	27960193
ENSG00000158156	325	229	259	252	216	187	274	747	570	260	200	212	340.371	278.604	276.195	242.63	253.185	259.284	344.114	254.519	283.872	327.614	284.25	252.454	283.091	-0.0402565	0.131128	-0.307	0.758843	0.915274	283.091	0.0126042	0.131327	0.0959756	0.92354	0.994293	283.091	0.0528606	0.131014	0.403475	0.686599	0.854323	XKR8	XK related 8 [Source:HGNC Symbol;Acc:HGNC:25508]	55113	1	1	27959462	27968096
ENSG00000158161	1337	1172	1233	1479	1191	994	1065	3640	2704	906	941	1131	1400.23	1425.87	1314.86	1424.01	1396.03	1378.22	1337.52	1240.23	1346.65	1141.61	1337.4	1346.82	1340.79	-0.060285	0.0708668	-0.850681	0.394947	0.720777	1340.79	-0.103677	0.0711238	-1.4577	0.144924	0.625961	1340.79	-0.0433919	0.0710765	-0.610496	0.541533	0.7695	EYA3	EYA transcriptional coactivator and phosphatase 3 [Source:HGNC Symbol;Acc:HGNC:3521]	2140	1	-1	27970344	28088696
ENSG00000238231	1	0	0	1	0	1	0	0	2	0	0	0	1.04729	0	0	0.962819	0	1.38654	0	0	0.996042	0	0	0	0.366058	-0.780681	2.42575	-0.321831	0.747581	NA	0.366058	-0.35982	2.42919	-0.148123	0.882246	NA	0.366058	0.420862	2.40724	0.174832	0.861212	NA	AL512288.2	interferon-induced transmembrane protein pseudogene	---	1	-1	27990158	27990524
ENSG00000240750	4	2	0	3	3	2	3	6	5	1	1	2	4.18918	2.43322	0	2.88846	3.51645	2.77309	3.76767	2.04433	2.4901	1.26006	1.42125	2.38164	2.43045	0.269462	0.852763	0.315987	0.752012	NA	2.43045	-0.264967	0.906421	-0.292322	0.77004	NA	2.43045	-0.534429	0.869671	-0.614518	0.538873	NA	RN7SL559P	RNA, 7SL, cytoplasmic 559, pseudogene [Source:HGNC Symbol;Acc:HGNC:46575]	---	1	-1	28031884	28032180
ENSG00000228589	367	311	411	420	338	279	275	937	819	309	226	356	384.357	378.366	438.286	404.384	396.187	386.846	345.37	319.256	407.879	389.357	321.203	423.932	382.952	-0.161288	0.10576	-1.52503	0.127252	0.411822	382.952	-0.0516978	0.105706	-0.489073	0.62479	0.946236	382.952	0.10959	0.105929	1.03456	0.300874	0.575831	SPCS2P4	signal peptidase complex subunit 2 pseudogene 4 [Source:HGNC Symbol;Acc:HGNC:45237]	---	1	-1	28095742	28096422
ENSG00000228943	0	0	0	0	0	0	0	0	0	0	0	0	0	0	0	0	0	0	0	0	0	0	0	0	0	NA	NA	NA	NA	NA	0	NA	NA	NA	NA	NA	0	NA	NA	NA	NA	NA	AL137792.2	NADH dehydrogenase (ubiquinone) 1 alpha subcomplex, 4, 9kDa (NDUFA4) pseudogene	---	1	1	28109739	28110298
ENSG00000214812	0	0	0	0	0	0	0	0	0	0	0	0	0	0	0	0	0	0	0	0	0	0	0	0	0	NA	NA	NA	NA	NA	0	NA	NA	NA	NA	NA	0	NA	NA	NA	NA	NA	AL137792.1	novel ADP-ribosylation factor family domain containing pseudogene	---	1	-1	28120449	28121321
ENSG00000253005	0	0	0	0	0	0	0	0	0	0	0	0	0	0	0	0	0	0	0	0	0	0	0	0	0	NA	NA	NA	NA	NA	0	NA	NA	NA	NA	NA	0	NA	NA	NA	NA	NA	RNU6-176P	RNA, U6 small nuclear 176, pseudogene [Source:HGNC Symbol;Acc:HGNC:47139]	---	1	-1	28142737	28142841
ENSG00000169403	5	7	4	12	10	7	3	29	16	5	9	3	5.23647	8.51627	4.26556	11.5538	11.7215	9.7058	3.76767	9.88092	7.96833	6.30028	12.7913	3.57246	7.94003	0.265953	0.517744	0.513676	0.607479	0.852129	7.94003	0.0315331	0.531988	0.0592741	0.952734	NA	7.94003	-0.23442	0.51296	-0.456994	0.647676	NA	PTAFR	platelet activating factor receptor [Source:HGNC Symbol;Acc:HGNC:9582]	5724	1	-1	28147166	28193936
ENSG00000126698	3242	3239	3447	3640	3302	2491	2639	9598	7835	3050	3109	3558	3395.33	3940.6	3675.84	3504.66	3870.44	3453.88	3314.3	3270.25	3901.99	3843.17	4418.67	4236.94	3735.51	-0.0622422	0.0746607	-0.833666	0.404469	0.727219	3735.51	0.175618	0.0745523	2.35563	0.0184911	0.214441	3735.51	0.23786	0.0745544	3.19043	0.00142063	0.0179545	DNAJC8	DnaJ heat shock protein family (Hsp40) member C8 [Source:HGNC Symbol;Acc:HGNC:15470]	22826	1	-1	28199456	28233025
ENSG00000130770	1445	1187	1441	1315	1336	1033	1307	4620	2801	1335	1135	1119	1513.34	1444.12	1536.67	1266.11	1565.99	1432.3	1641.45	1574.13	1394.96	1682.17	1613.12	1332.53	1499.74	0.110467	0.0890778	1.24011	0.214933	0.541229	1499.74	0.0622811	0.0892544	0.697793	0.485307	0.902471	1499.74	-0.0481855	0.089003	-0.541392	0.588237	0.797241	ATP5IF1	ATP synthase inhibitory factor subunit 1 [Source:HGNC Symbol;Acc:HGNC:871]	93974	1	1	28236109	28246906
ENSG00000270605	49	31	43	58	47	42	44	154	95	53	34	36	51.3174	37.7149	45.8547	55.8435	55.0911	58.2348	55.2592	52.4711	47.312	66.783	48.3225	42.8696	51.4228	0.192734	0.201599	0.956026	0.339059	0.672288	51.4228	0.0837712	0.205387	0.40787	0.683369	0.957791	51.4228	-0.108963	0.19871	-0.548352	0.583451	0.795072	AL353622.1	novel transcript	---	1	-1	28239509	28241453
ENSG00000271398	0	0	0	0	0	0	0	0	0	0	0	0	0	0	0	0	0	0	0	0	0	0	0	0	0	NA	NA	NA	NA	NA	0	NA	NA	NA	NA	NA	0	NA	NA	NA	NA	NA	AL353622.2	novel transcript	---	1	1	28247144	28247568
ENSG00000130766	4215	3268	3941	4154	3543	2971	3462	12021	8650	3542	3124	3234	4414.35	3975.88	4202.64	3999.55	4152.93	4119.42	4347.89	4095.81	4307.88	4463.12	4439.99	3851.12	4197.55	0.0101938	0.0607765	0.167726	0.866799	0.953294	4197.55	0.0400575	0.0608121	0.65871	0.510082	0.911779	4197.55	0.0298637	0.0607576	0.491523	0.623057	0.818495	SESN2	sestrin 2 [Source:HGNC Symbol;Acc:HGNC:20746]	83667	1	1	28259527	28282491
ENSG00000130772	332	332	356	390	335	229	260	1027	801	295	275	319	347.702	403.915	379.634	375.499	392.671	317.518	326.532	349.921	398.915	371.716	390.844	379.872	369.562	-0.114526	0.0892864	-1.28268	0.199605	0.520126	369.562	0.0377257	0.0890753	0.423526	0.671911	0.955741	369.562	0.152251	0.0888783	1.71303	0.0867067	0.300634	MED18	mediator complex subunit 18 [Source:HGNC Symbol;Acc:HGNC:25944]	54797	1	1	28329002	28335967
ENSG00000204138	1758	1645	1685	1988	1675	1330	1578	5619	3998	1402	1463	1620	1841.14	2001.32	1796.87	1914.08	1963.35	1844.1	1981.8	1914.51	1991.09	1766.6	2079.29	1929.13	1918.61	0.0288685	0.0630498	0.457868	0.647047	0.872006	1918.61	0.0409135	0.0631602	0.647773	0.517132	0.913203	1918.61	0.012045	0.0629903	0.19122	0.848354	0.934053	PHACTR4	phosphatase and actin regulator 4 [Source:HGNC Symbol;Acc:HGNC:25793]	65979	1	1	28369582	28500369
ENSG00000206779	0	0	0	0	0	0	0	0	0	0	0	0	0	0	0	0	0	0	0	0	0	0	0	0	0	NA	NA	NA	NA	NA	0	NA	NA	NA	NA	NA	0	NA	NA	NA	NA	NA	RF00019	---	---	1	-1	28422555	28422655
ENSG00000229820	0	0	0	0	1	0	0	1	0	0	1	0	0	0	0	0	1.17215	0	0	0.340722	0	0	1.42125	0	0.24451	1.10041	2.93987	0.374307	0.708176	NA	0.24451	0.720347	2.95861	0.243475	0.807637	NA	0.24451	-0.380065	2.92918	-0.129751	0.896763	NA	CR391992.1	DnaJ (Hsp40) homolog, subfamily C member 8 (DNAJC8) pseudogene	---	1	1	28453541	28453934
ENSG00000221216	0	0	0	0	0	0	0	2	2	0	0	1	0	0	0	0	0	0	0	0.681443	0.996042	0	0	1.19082	0.239025	0.790603	2.99033	0.264387	0.791482	NA	0.239025	1.60023	2.98586	0.535937	0.592002	NA	0.239025	0.809629	2.96199	0.273339	0.784592	NA	RNU6ATAC27P	RNA, U6atac small nuclear 27, pseudogene [Source:HGNC Symbol;Acc:HGNC:46926]	---	1	1	28481362	28481480
ENSG00000180198	965	833	863	1002	946	761	866	3052	2027	768	705	836	1010.64	1013.44	920.294	964.744	1108.86	1055.16	1087.6	1039.88	1009.49	967.723	1001.98	995.527	1014.61	0.132425	0.0590816	2.24138	0.0250013	0.145039	1014.61	0.0260051	0.0596858	0.4357	0.663054	0.953097	1014.61	-0.106419	0.0589118	-1.80642	0.0708525	0.26951	RCC1	regulator of chromosome condensation 1 [Source:HGNC Symbol;Acc:HGNC:1913]	1104	1	1	28505943	28539300
ENSG00000242125	1138	881	855	1075	995	884	950	3241	2246	912	720	879	1191.82	1071.83	911.763	1035.03	1166.29	1225.7	1193.1	1104.28	1118.55	1149.17	1023.3	1046.73	1103.13	0.152497	0.0819418	1.86104	0.0627389	0.270886	1103.13	0.044689	0.0823272	0.542822	0.587253	0.934536	1103.13	-0.107808	0.0818487	-1.31716	0.187786	0.45433	SNHG3	small nucleolar RNA host gene 3 [Source:HGNC Symbol;Acc:HGNC:10118]	8420	1	1	28505980	28510892
ENSG00000274266	25	26	25	27	16	16	18	75	50	21	15	11	26.1824	31.6319	26.6597	25.9961	18.7544	22.1847	22.606	25.5541	24.901	26.4612	21.3188	13.099	23.7791	-0.272487	0.280455	-0.971591	0.331254	0.664979	23.7791	-0.334167	0.285874	-1.16893	0.24243	0.75258	23.7791	-0.0616799	0.287268	-0.214712	0.829992	0.925414	SNORA73A	small nucleolar RNA, H/ACA box 73A [Source:HGNC Symbol;Acc:HGNC:10115]	---	1	1	28507366	28507571
ENSG00000200087	12	8	8	13	16	12	8	31	30	12	7	8	12.5675	9.73288	8.53111	12.5166	18.7544	16.6385	10.0471	10.5624	14.9406	15.1207	9.94875	9.52657	12.4073	0.308771	0.399385	0.773116	0.439454	0.7539	12.4073	0.223518	0.406465	0.549906	0.582384	0.933079	12.4073	-0.0852535	0.387301	-0.220122	0.825776	NA	SNORA73B	small nucleolar RNA, H/ACA box 73B [Source:HGNC Symbol;Acc:HGNC:10116]	26768	1	1	28508559	28508762
ENSG00000231468	0	0	0	0	0	0	0	0	0	0	0	0	0	0	0	0	0	0	0	0	0	0	0	0	0	NA	NA	NA	NA	NA	0	NA	NA	NA	NA	NA	0	NA	NA	NA	NA	NA	PRDX3P2	peroxiredoxin 3 pseudogene 2 [Source:HGNC Symbol;Acc:HGNC:39265]	---	1	-1	28526318	28527227
ENSG00000279443	19	12	11	12	14	13	9	37	32	13	9	10	19.8986	14.5993	11.7303	11.5538	16.4101	18.0251	11.303	12.6067	15.9367	16.3807	12.7913	11.9082	14.4286	-0.0192358	0.359728	-0.0534732	0.957355	0.984729	14.4286	0.00630546	0.363587	0.0173424	0.986163	0.998816	14.4286	0.0255413	0.356595	0.0716254	0.9429	NA	AL513497.1	TEC	---	1	1	28544460	28546542
ENSG00000180098	453	446	458	494	450	335	362	1297	941	373	357	462	474.425	542.608	488.406	475.632	527.468	464.492	454.632	441.916	468.638	470.001	507.386	550.159	488.814	-0.0729234	0.0889218	-0.820085	0.412168	0.732489	488.814	0.00822166	0.0890018	0.0923763	0.926399	0.994655	488.814	0.0811451	0.0888	0.913796	0.360824	0.629835	TRNAU1AP	tRNA selenocysteine 1 associated protein 1 [Source:HGNC Symbol;Acc:HGNC:30813]	54952	1	1	28553085	28578545
ENSG00000197989	530	393	475	462	459	391	398	1510	945	426	371	448	555.066	478.128	506.535	444.822	538.018	542.138	499.845	514.489	470.63	536.784	527.284	533.488	512.269	0.0761781	0.0862146	0.883588	0.376919	0.70635	512.269	0.0523455	0.0867071	0.603705	0.54604	0.92334	512.269	-0.0238326	0.0858914	-0.277473	0.781417	0.903215	SNHG12	small nucleolar RNA host gene 12 [Source:HGNC Symbol;Acc:HGNC:30062]	85028	1	-1	28578538	28583132
ENSG00000221539	16	16	6	5	13	6	16	30	19	8	10	10	16.7567	19.4658	6.39833	4.81409	15.238	8.31926	20.0943	10.2216	9.46239	10.0804	14.2125	11.9082	12.2476	0.174438	0.456884	0.3818	0.702609	0.895743	12.2476	-0.061183	0.467734	-0.130807	0.895928	0.990311	12.2476	-0.235621	0.457219	-0.515336	0.606318	NA	SNORD99	small nucleolar RNA, C/D box 99 [Source:HGNC Symbol;Acc:HGNC:32762]	692212	1	-1	28578749	28578822
ENSG00000278274	39	41	35	32	55	38	38	105	67	45	38	42	40.8445	49.881	37.3236	30.8102	64.4683	52.6886	47.7239	35.7758	33.3674	56.7025	54.0075	50.0145	46.134	0.308491	0.255299	1.20835	0.226912	0.556921	46.134	0.261235	0.257523	1.01442	0.310384	0.809984	46.134	-0.0472552	0.250118	-0.188931	0.850147	0.934676	SNORA61	small nucleolar RNA, H/ACA box 61 [Source:HGNC Symbol;Acc:HGNC:32655]	677838	1	-1	28579764	28579893
ENSG00000273544	32	32	27	23	35	27	18	84	57	35	28	34	33.5134	38.9315	28.7925	22.1448	41.0253	37.4367	22.606	28.6206	28.3872	44.1019	39.795	40.4879	33.8202	0.0611022	0.269822	0.226453	0.820849	0.937012	33.8202	0.284392	0.268017	1.06109	0.288647	0.793774	33.8202	0.223289	0.262793	0.849677	0.395505	0.658946	SNORA44	small nucleolar RNA, H/ACA box 44 [Source:HGNC Symbol;Acc:HGNC:32637]	677825	1	-1	28580381	28580512
ENSG00000280498	10	20	25	15	19	9	18	61	34	16	10	15	10.4729	24.3322	26.6597	14.4423	22.2709	12.4789	22.606	20.784	16.9327	20.1609	14.2125	17.8623	18.6013	0.0737845	0.339451	0.217364	0.827924	0.939468	18.6013	-0.120931	0.348073	-0.347431	0.728268	0.965866	18.6013	-0.194716	0.341118	-0.570817	0.568124	NA	SNORA16A	small nucleolar RNA, H/ACA box 16A [Source:HGNC Symbol;Acc:HGNC:32605]	692073	1	-1	28580920	28581054
ENSG00000274582	10	21	26	16	19	9	19	64	36	16	10	16	10.4729	25.5488	27.7261	15.4051	22.2709	12.4789	23.8619	21.8062	17.9287	20.1609	14.2125	19.0531	19.2438	0.0575277	0.33872	0.169838	0.865137	0.952203	19.2438	-0.131909	0.346919	-0.380228	0.703776	0.96232	19.2438	-0.189436	0.340748	-0.555943	0.57825	NA	SNORA16A	small nucleolar RNA, H/ACA box 16A [Source:HGNC Symbol;Acc:HGNC:32605]	---	1	-1	28580920	28581056
ENSG00000120656	880	756	771	909	765	633	663	2509	1946	767	760	841	921.619	919.757	822.186	875.202	896.696	877.682	832.656	854.87	969.148	966.463	1080.15	1001.48	918.159	-0.0322451	0.0665426	-0.484577	0.627976	0.861878	918.159	0.180026	0.0662144	2.71883	0.00655127	0.107405	918.159	0.212271	0.0659409	3.21911	0.00128589	0.0166986	TAF12	TATA-box binding protein associated factor 12 [Source:HGNC Symbol;Acc:HGNC:11545]	6883	1	-1	28589323	28643085
ENSG00000188060	121	133	142	148	151	84	117	381	306	109	98	114	126.723	161.809	151.427	142.497	176.995	116.47	146.939	129.815	152.394	137.346	139.283	135.754	143.121	-0.0363698	0.139848	-0.260067	0.794812	0.927957	143.121	-0.0325501	0.140809	-0.231166	0.817186	0.980058	143.121	0.00381971	0.139772	0.0273281	0.978198	0.992367	RAB42	RAB42, member RAS oncogene family [Source:HGNC Symbol;Acc:HGNC:28702]	115273	1	1	28592200	28595443
ENSG00000229388	4	4	2	3	5	4	2	15	9	10	3	2	4.18918	4.86644	2.13278	2.88846	5.86076	5.54617	2.51178	5.11082	4.48219	12.6006	4.26375	2.38164	4.73621	0.465212	0.682945	0.681185	0.495755	NA	4.73621	0.730125	0.676868	1.07868	0.280729	NA	4.73621	0.264914	0.631844	0.419271	0.675018	NA	LINC01715	long intergenic non-protein coding RNA 1715 [Source:HGNC Symbol;Acc:HGNC:52502]	105378616	1	1	28643228	28648581
ENSG00000270103	1	0	1	0	0	1	0	2	2	2	1	0	1.04729	0	1.06639	0	0	1.38654	0	0.681443	0.996042	2.52011	1.42125	0	0.759923	-0.00832661	1.70708	-0.00487769	0.996108	NA	0.759923	1.15848	1.60789	0.720498	0.471218	NA	0.759923	1.16681	1.5357	0.759787	0.447382	NA	AL360012.1	RNA, U11 small nuclear	---	1	1	28648600	28648730
ENSG00000274978	1	0	1	0	0	1	0	2	2	2	1	0	1.04729	0	1.06639	0	0	1.38654	0	0.681443	0.996042	2.52011	1.42125	0	0.759923	-0.00832661	1.70708	-0.00487769	0.996108	NA	0.759923	1.15848	1.60789	0.720498	0.471218	NA	0.759923	1.16681	1.5357	0.759787	0.447382	NA	RNU11	RNA, U11 small nuclear [Source:HGNC Symbol;Acc:HGNC:10108]	26824	1	1	28648600	28648733
ENSG00000162419	586	567	535	686	534	458	467	1654	1251	429	451	481	613.715	689.818	570.518	660.494	625.929	635.037	586.501	563.553	623.024	540.564	640.984	572.785	610.243	-0.0773576	0.0852536	-0.907382	0.364205	0.695264	610.243	-0.0893245	0.0856338	-1.0431	0.296902	0.799725	610.243	-0.0119669	0.0855274	-0.139919	0.888724	0.953236	GMEB1	glucocorticoid modulatory element binding protein 1 [Source:HGNC Symbol;Acc:HGNC:4370]	10691	1	1	28668732	28719353
ENSG00000252777	0	0	0	0	1	0	0	2	2	0	0	0	0	0	0	0	1.17215	0	0	0.681443	0.996042	0	0	0	0.23747	1.3905	2.98058	0.466522	0.640842	NA	0.23747	1.03916	2.99562	0.346893	0.728672	NA	0.23747	-0.351343	2.9626	-0.118593	0.905598	NA	RF00422	---	---	1	1	28689665	28689794
ENSG00000198492	2276	2096	2193	2766	2037	1818	1943	7288	4963	1897	1714	2063	2383.64	2550.01	2338.59	2663.16	2387.67	2520.74	2440.2	2483.18	2471.68	2390.33	2436.02	2456.66	2460.16	-0.0150278	0.0542199	-0.277164	0.781654	0.924509	2460.16	-0.0260283	0.0543542	-0.478864	0.632035	0.947279	2460.16	-0.0110005	0.0542607	-0.202734	0.839343	0.930116	YTHDF2	YTH N6-methyladenosine RNA binding protein 2 [Source:HGNC Symbol;Acc:HGNC:31675]	51441	1	1	28736621	28769775
ENSG00000116329	3	2	0	0	2	2	1	2	1	1	2	1	3.14188	2.43322	0	0	2.3443	2.77309	1.25589	0.681443	0.498021	1.26006	2.8425	1.19082	1.5351	0.236311	1.17709	0.200759	0.840887	NA	1.5351	-0.0594938	1.21888	-0.0488103	0.96107	NA	1.5351	-0.295805	1.175	-0.251749	0.801235	NA	OPRD1	opioid receptor delta 1 [Source:HGNC Symbol;Acc:HGNC:8153]	4985	1	1	28812142	28871267
ENSG00000233427	5	2	1	2	2	2	1	9	6	4	2	1	5.23647	2.43322	1.06639	1.92564	2.3443	2.77309	1.25589	3.06649	2.98812	5.04022	2.8425	1.19082	2.68026	-0.103425	0.835592	-0.123775	0.901493	NA	2.68026	0.171089	0.826531	0.206996	0.836013	NA	2.68026	0.274514	0.815754	0.336516	0.736482	NA	AL009181.1	novel transcript	---	1	-1	28870483	28877336
ENSG00000199756	2	0	0	0	0	0	0	0	0	0	0	0	2.09459	0	0	0	0	0	0	0	0	0	0	0	0.174549	-1.68256	3.81188	-0.441398	0.658925	NA	0.174549	-1.52984	3.81188	-0.401336	0.688173	NA	0.174549	0	3.81698	0	1	NA	RF00019	---	---	1	-1	28881726	28881835
ENSG00000159023	1756	1627	1704	1913	1424	1149	1268	4405	3992	1296	1366	1601	1839.05	1979.42	1817.13	1841.87	1669.14	1593.14	1592.47	1500.88	1988.1	1633.03	1941.43	1906.5	1775.18	-0.236455	0.0706312	-3.34774	0.000814739	0.00873387	1775.18	0.000709265	0.0703961	0.0100753	0.991961	0.999139	1775.18	0.237164	0.0706413	3.3573	0.000787074	0.0113469	EPB41	erythrocyte membrane protein band 4.1 [Source:HGNC Symbol;Acc:HGNC:3377]	2035	1	1	28887091	29120046
ENSG00000225616	0	1	0	0	0	0	0	1	0	0	0	0	0	1.21661	0	0	0	0	0	0.340722	0	0	0	0	0.129778	-0.318364	3.8047	-0.0836766	0.933314	NA	0.129778	-0.796526	3.81693	-0.208682	0.834696	NA	0.129778	-0.478162	3.80475	-0.125675	0.899989	NA	AL138785.1	ribosomal protein L27 (RPL27) pseudogene	---	1	-1	28982278	28982608
ENSG00000206704	0	0	0	0	0	0	0	0	0	0	0	0	0	0	0	0	0	0	0	0	0	0	0	0	0	NA	NA	NA	NA	NA	0	NA	NA	NA	NA	NA	0	NA	NA	NA	NA	NA	RF00019	---	---	1	1	28985710	28985810
ENSG00000277958	0	0	1	0	0	1	1	0	0	0	1	0	0	0	1.06639	0	0	1.38654	1.25589	0	0	0	1.42125	0	0.427506	0.803251	2.34268	0.342877	0.731691	NA	0.427506	-0.0158399	2.37717	-0.00666333	0.994683	NA	0.427506	-0.819091	2.32942	-0.351629	0.725117	NA	RF00017	---	---	1	1	29041199	29041480
ENSG00000253304	1030	806	995	1185	862	795	830	2954	2019	869	661	880	1078.71	980.588	1061.06	1140.94	1010.39	1102.3	1042.39	1006.49	1005.5	1094.99	939.446	1047.92	1042.56	-0.0386289	0.0701874	-0.550368	0.582067	0.837882	1042.56	-0.0613283	0.0704751	-0.870212	0.384185	0.860994	1042.56	-0.0226994	0.070326	-0.322773	0.746867	0.885752	TMEM200B	transmembrane protein 200B [Source:HGNC Symbol;Acc:HGNC:33785]	399474	1	-1	29119428	29123935
ENSG00000225750	0	1	1	0	0	0	0	0	0	0	0	0	0	1.21661	1.06639	0	0	0	0	0	0	0	0	0	0.19025	-1.71933	3.70343	-0.464254	0.642465	NA	0.19025	-1.56662	3.70343	-0.423019	0.672281	NA	0.19025	0	3.71121	0	1	NA	AL357500.1	novel transcript	---	1	-1	29144494	29146994
ENSG00000116350	3159	2753	2946	3188	2837	2357	2627	9329	6108	2566	2402	2510	3308.4	3349.33	3141.58	3069.47	3325.39	3268.08	3299.23	3178.59	3041.91	3233.3	3413.84	2988.96	3218.17	0.0220107	0.0566363	0.388633	0.697548	0.89365	3218.17	-0.0229224	0.0567658	-0.403807	0.686355	0.958411	3218.17	-0.0449331	0.0566709	-0.792879	0.427848	0.684287	SRSF4	serine and arginine rich splicing factor 4 [Source:HGNC Symbol;Acc:HGNC:10786]	6429	1	-1	29147743	29181987
ENSG00000277916	18	17	11	18	21	7	20	61	49	17	17	11	18.8513	20.6824	11.7303	17.3307	24.6152	9.7058	25.1178	20.784	24.403	21.4209	24.1613	13.099	19.3251	0.248294	0.340049	0.73017	0.465286	0.770258	19.3251	0.299893	0.341892	0.877157	0.380401	0.858858	19.3251	0.0515991	0.329396	0.156647	0.875523	NA	RF02271	---	---	1	-1	29171285	29171453
ENSG00000116353	503	418	499	479	443	384	428	1442	1033	387	352	434	526.789	508.543	532.128	461.19	519.263	532.433	537.521	491.32	514.455	487.642	500.28	516.816	510.698	0.0297309	0.0763546	0.389379	0.696996	0.893405	510.698	-0.00313424	0.0769925	-0.0407084	0.967528	0.997415	510.698	-0.0328651	0.0761914	-0.431349	0.666214	0.844527	MECR	mitochondrial trans-2-enoyl-CoA reductase [Source:HGNC Symbol;Acc:HGNC:19691]	51102	1	-1	29192873	29230942
ENSG00000237934	0	0	0	0	0	0	0	0	0	0	0	0	0	0	0	0	0	0	0	0	0	0	0	0	0	NA	NA	NA	NA	NA	0	NA	NA	NA	NA	NA	0	NA	NA	NA	NA	NA	AL590729.1	novel transcript	---	1	1	29223933	29224816
ENSG00000060656	995	797	1116	1050	842	696	869	3390	1965	1016	675	705	1042.06	969.638	1190.09	1010.96	986.952	965.034	1091.37	1155.05	978.611	1280.22	959.344	839.529	1039.07	-0.00241696	0.115242	-0.020973	0.983267	0.993822	1039.07	-0.0551582	0.11545	-0.477767	0.632816	0.947279	1039.07	-0.0527412	0.115354	-0.457214	0.647517	0.833532	PTPRU	protein tyrosine phosphatase, receptor type U [Source:HGNC Symbol;Acc:HGNC:9683]	10076	1	1	29236516	29326813
ENSG00000230523	0	0	0	0	0	0	0	0	0	0	0	0	0	0	0	0	0	0	0	0	0	0	0	0	0	NA	NA	NA	NA	NA	0	NA	NA	NA	NA	NA	0	NA	NA	NA	NA	NA	LINC01756	long intergenic non-protein coding RNA 1756 [Source:HGNC Symbol;Acc:HGNC:52545]	101928460	1	-1	29329620	29350114
ENSG00000225011	0	0	0	0	0	0	0	0	0	0	0	0	0	0	0	0	0	0	0	0	0	0	0	0	0	NA	NA	NA	NA	NA	0	NA	NA	NA	NA	NA	0	NA	NA	NA	NA	NA	AL671862.1	protein tyrosine phosphatase, receptor type, U (PTPRU) pseudogene	---	1	-1	29488193	29496893
ENSG00000228176	0	0	0	0	0	0	0	3	0	0	0	0	0	0	0	0	0	0	0	1.02216	0	0	0	0	0.0851804	1.04356	3.7958	0.274924	0.783375	NA	0.0851804	0	3.81693	0	1	NA	0.0851804	-1.11876	3.79585	-0.294732	0.768199	NA	AC092265.1	novel transcript	---	1	-1	29708851	29709547
ENSG00000284676	0	1	0	0	0	0	0	0	0	0	0	0	0	1.21661	0	0	0	0	0	0	0	0	0	0	0.101384	-0.949234	3.81693	-0.24869	0.8036	NA	0.101384	-0.796521	3.81693	-0.208681	0.834697	NA	0.101384	0	3.81698	0	1	NA	AL645944.2	novel transcript	---	1	1	29755175	29790597
ENSG00000270927	0	0	0	0	0	0	0	0	0	0	0	0	0	0	0	0	0	0	0	0	0	0	0	0	0	NA	NA	NA	NA	NA	0	NA	NA	NA	NA	NA	0	NA	NA	NA	NA	NA	AL645944.1	N(alpha)-acetyltransferase 20, NatB catalytic subunit (NAA20) pseudogene	---	1	-1	29904865	29905357
ENSG00000233399	0	0	0	0	0	0	0	0	0	0	0	0	0	0	0	0	0	0	0	0	0	0	0	0	0	NA	NA	NA	NA	NA	0	NA	NA	NA	NA	NA	0	NA	NA	NA	NA	NA	LINC01648	long intergenic non-protein coding RNA 1648 [Source:HGNC Symbol;Acc:HGNC:52435]	101929406	1	-1	30013952	30037612
ENSG00000233372	0	0	0	0	0	0	0	0	0	0	0	0	0	0	0	0	0	0	0	0	0	0	0	0	0	NA	NA	NA	NA	NA	0	NA	NA	NA	NA	NA	0	NA	NA	NA	NA	NA	AL137076.1	novel transcript	---	1	1	30140263	30141607
ENSG00000231251	0	0	0	0	0	0	0	0	0	0	0	0	0	0	0	0	0	0	0	0	0	0	0	0	0	NA	NA	NA	NA	NA	0	NA	NA	NA	NA	NA	0	NA	NA	NA	NA	NA	AL021921.1	family with sequence similarity 32, member A (FAM32A) pseudogene	---	1	1	30226523	30226615
ENSG00000236335	0	0	0	0	0	0	0	0	0	0	0	0	0	0	0	0	0	0	0	0	0	0	0	0	0	NA	NA	NA	NA	NA	0	NA	NA	NA	NA	NA	0	NA	NA	NA	NA	NA	AL161638.2	novel transcript	---	1	-1	30409560	30411638
ENSG00000231949	0	0	0	0	0	0	0	0	0	0	0	0	0	0	0	0	0	0	0	0	0	0	0	0	0	NA	NA	NA	NA	NA	0	NA	NA	NA	NA	NA	0	NA	NA	NA	NA	NA	AL161638.1	novel transcript	---	1	1	30415825	30421108
ENSG00000162510	60	51	59	44	51	34	46	137	89	39	46	45	62.8377	62.0471	62.9169	42.364	59.7797	47.1425	57.771	46.6788	44.3238	49.1422	65.3775	53.587	54.4974	-0.136359	0.205214	-0.664475	0.506387	0.793242	54.4974	-0.139667	0.207292	-0.673768	0.500459	0.908643	54.4974	-0.00330776	0.206559	-0.0160136	0.987224	0.995693	MATN1	matrilin 1 [Source:HGNC Symbol;Acc:HGNC:6907]	4146	1	-1	30711277	30723587
ENSG00000186056	67	46	69	90	49	49	72	217	120	55	41	43	70.1688	55.9641	73.5808	86.6537	57.4354	67.9406	90.4241	73.9366	59.7625	69.3031	58.2713	51.2053	67.8872	0.0113077	0.185884	0.0608318	0.951493	0.982861	67.8872	-0.272036	0.191481	-1.42069	0.155406	0.63962	67.8872	-0.283344	0.189148	-1.498	0.134132	0.381271	MATN1-AS1	MATN1 antisense RNA 1 [Source:HGNC Symbol;Acc:HGNC:40364]	100129196	1	1	30718504	30726827
ENSG00000162511	4	3	3	8	10	6	5	25	12	7	1	4	4.18918	3.64983	3.19917	7.70255	11.7215	8.31926	6.27945	8.51804	5.97625	8.82039	1.42125	4.76328	6.21335	0.874146	0.561758	1.55609	0.119687	NA	6.21335	0.184689	0.596835	0.309448	0.756981	NA	6.21335	-0.689457	0.543759	-1.26795	0.204817	NA	LAPTM5	lysosomal protein transmembrane 5 [Source:HGNC Symbol;Acc:HGNC:29612]	7805	1	-1	30732469	30757820
ENSG00000264773	0	0	0	0	0	0	0	0	0	0	0	0	0	0	0	0	0	0	0	0	0	0	0	0	0	NA	NA	NA	NA	NA	0	NA	NA	NA	NA	NA	0	NA	NA	NA	NA	NA	MIR4420	microRNA 4420 [Source:HGNC Symbol;Acc:HGNC:41772]	100616164	1	-1	30739156	30739232
ENSG00000229607	0	0	0	0	0	0	0	0	0	0	0	0	0	0	0	0	0	0	0	0	0	0	0	0	0	NA	NA	NA	NA	NA	0	NA	NA	NA	NA	NA	0	NA	NA	NA	NA	NA	AL137027.1	novel transcript	---	1	-1	30810378	30815553
ENSG00000223382	10	9	11	7	13	12	8	33	19	11	8	11	10.4729	10.9495	11.7303	6.73973	15.238	16.6385	10.0471	11.2438	9.46239	13.8606	11.37	13.099	11.7377	0.38535	0.401311	0.960228	0.336941	0.670651	11.7377	0.232736	0.411185	0.566012	0.571386	0.931792	11.7377	-0.152615	0.387331	-0.394016	0.693569	NA	LINC01778	long intergenic non-protein coding RNA 1778 [Source:HGNC Symbol;Acc:HGNC:52568]	---	1	1	30824228	30834431
ENSG00000222784	0	0	0	0	0	0	0	0	0	0	0	0	0	0	0	0	0	0	0	0	0	0	0	0	0	NA	NA	NA	NA	NA	0	NA	NA	NA	NA	NA	0	NA	NA	NA	NA	NA	RN7SKP91	RNA, 7SK small nuclear pseudogene 91 [Source:HGNC Symbol;Acc:HGNC:45815]	---	1	1	30843823	30844110
ENSG00000235143	0	0	0	0	0	0	0	0	1	0	0	0	0	0	0	0	0	0	0	0	0.498021	0	0	0	0.0415017	0	3.81693	0	1	NA	0.0415017	0.598292	3.81124	0.156981	0.87526	NA	0.0415017	0.826204	3.8113	0.216778	0.828382	NA	AL445235.1	novel transcript	---	1	1	30858158	30860254
ENSG00000162512	6080	4759	6288	6054	5617	4580	5251	18543	11686	5099	4603	4802	6367.55	5789.85	6705.45	5828.9	6583.98	6350.37	6594.68	6318	5819.87	6425.02	6542.01	5718.32	6253.67	0.065683	0.0657278	0.999318	0.317641	0.653003	6253.67	-0.0117621	0.0657983	-0.178759	0.858127	0.984895	6253.67	-0.077445	0.0657429	-1.178	0.238797	0.514098	SDC3	syndecan 3 [Source:HGNC Symbol;Acc:HGNC:10660]	9672	1	-1	30869467	30908761
ENSG00000266210	0	0	0	0	2	0	0	0	0	1	1	0	0	0	0	0	2.3443	0	0	0	0	1.26006	1.42125	0	0.418801	1.56814	2.66926	0.587481	0.55688	NA	0.418801	1.61885	2.67648	0.604843	0.545284	NA	0.418801	0.0507081	2.63568	0.0192391	0.98465	NA	RN7SL371P	RNA, 7SL, cytoplasmic 371, pseudogene [Source:HGNC Symbol;Acc:HGNC:46387]	---	1	-1	30918469	30918735
ENSG00000134644	3922	3741	3961	4703	3708	2809	3160	11998	8280	2912	3140	3767	4107.49	4551.34	4223.97	4528.14	4346.34	3894.8	3968.61	4087.98	4123.61	3669.28	4462.73	4485.82	4204.18	-0.0950103	0.0721861	-1.31619	0.188112	0.504984	4204.18	-0.0568004	0.0722106	-0.786593	0.43152	0.881493	4204.18	0.03821	0.0722335	0.528979	0.59682	0.802261	PUM1	pumilio RNA binding family member 1 [Source:HGNC Symbol;Acc:HGNC:14957]	9698	1	-1	30931506	31065991
ENSG00000237329	0	0	0	0	0	0	0	0	0	0	0	0	0	0	0	0	0	0	0	0	0	0	0	0	0	NA	NA	NA	NA	NA	0	NA	NA	NA	NA	NA	0	NA	NA	NA	NA	NA	AL356320.2	TAF9 RNA polymerase II, TATA box binding protein (TBP)-associated factor, 32kDa (TAF9) pseudogene	---	1	1	31036734	31037240
ENSG00000232768	0	0	0	0	0	0	0	0	0	0	0	0	0	0	0	0	0	0	0	0	0	0	0	0	0	NA	NA	NA	NA	NA	0	NA	NA	NA	NA	NA	0	NA	NA	NA	NA	NA	AL356320.1	ribosomal protein S29 (RPS29) pseudogene	---	1	1	31050872	31051034
ENSG00000215900	0	0	0	0	0	0	0	0	0	0	0	0	0	0	0	0	0	0	0	0	0	0	0	0	0	NA	NA	NA	NA	NA	0	NA	NA	NA	NA	NA	0	NA	NA	NA	NA	NA	SELENOWP1	selenoprotein W pseudogene 1 [Source:HGNC Symbol;Acc:HGNC:10753]	---	1	-1	31094987	31095558
ENSG00000225142	0	0	0	0	0	0	0	0	0	0	0	0	0	0	0	0	0	0	0	0	0	0	0	0	0	NA	NA	NA	NA	NA	0	NA	NA	NA	NA	NA	0	NA	NA	NA	NA	NA	AC114495.1	ribosomal protein L21 (RPL21) pseudogene	---	1	-1	31108188	31108623
ENSG00000084628	88	68	57	97	56	31	45	163	174	50	64	50	92.1619	82.7295	60.7842	93.3934	65.6405	42.9828	56.5151	55.5376	86.6556	63.0028	90.96	59.5411	70.8254	-0.57178	0.200739	-2.84838	0.00439431	0.0368863	70.8254	-0.122527	0.196323	-0.624109	0.532556	0.917025	70.8254	0.449254	0.201762	2.22665	0.0259704	0.146533	NKAIN1	sodium/potassium transporting ATPase interacting 1 [Source:HGNC Symbol;Acc:HGNC:25743]	79570	1	-1	31179745	31239554
ENSG00000060688	1059	954	1122	1058	1090	829	934	3176	2330	926	868	978	1109.09	1160.65	1196.49	1018.66	1277.65	1149.44	1173	1082.13	1160.39	1166.81	1233.65	1164.62	1157.71	0.0589943	0.0722698	0.816307	0.414325	0.733843	1157.71	0.0750036	0.0724261	1.03559	0.300394	0.802927	1157.71	0.0160093	0.0720903	0.222073	0.824257	0.922745	SNRNP40	small nuclear ribonucleoprotein U5 subunit 40 [Source:HGNC Symbol;Acc:HGNC:30857]	9410	1	-1	31259568	31296782
ENSG00000229447	7	5	7	10	5	10	7	21	16	11	3	6	7.33106	6.08305	7.46472	9.62819	5.86076	13.8654	8.79124	7.15515	7.96833	13.8606	4.26375	7.14493	8.28477	0.155145	0.487911	0.317977	0.750502	0.91343	8.28477	0.115025	0.495156	0.232301	0.816304	NA	8.28477	-0.0401194	0.47869	-0.0838108	0.933207	NA	AC114495.2	general transcription factor IIA, 2, 12kDa (GTF2A2) pseudogene	---	1	-1	31263245	31263681
ENSG00000121766	912	959	886	1026	979	761	728	2511	2043	775	795	970	955.133	1166.73	944.821	987.852	1147.54	1055.16	914.289	855.552	1017.46	976.543	1129.89	1155.1	1025.51	-0.0330864	0.103873	-0.318527	0.750085	0.91343	1025.51	0.0772605	0.103821	0.744169	0.456774	0.893488	1025.51	0.110347	0.103754	1.06354	0.287537	0.563349	ZCCHC17	zinc finger CCHC-type containing 17 [Source:HGNC Symbol;Acc:HGNC:30246]	51538	1	1	31296982	31364953
ENSG00000229044	0	0	0	0	0	0	0	0	1	0	0	0	0	0	0	0	0	0	0	0	0.498021	0	0	0	0.0415017	0	3.81693	0	1	NA	0.0415017	0.598292	3.81124	0.156981	0.87526	NA	0.0415017	0.826204	3.8113	0.216778	0.828382	NA	AL451070.1	novel transcript	---	1	-1	31333067	31346799
ENSG00000121769	316	253	287	287	300	233	241	873	1159	408	483	465	330.945	307.802	306.054	276.329	351.645	323.065	302.67	297.45	577.206	514.103	686.464	553.732	402.289	0.0564048	0.106939	0.527446	0.597884	0.846656	402.289	0.931642	0.103819	8.97374	2.86612e-19	1.27788e-16	402.289	0.875237	0.102786	8.5151	1.66443e-17	2.30434e-15	FABP3	fatty acid binding protein 3 [Source:HGNC Symbol;Acc:HGNC:3557]	2170	1	-1	31365625	31376850
ENSG00000168528	1046	601	1030	989	1007	874	1096	4082	2185	1057	754	696	1095.47	731.183	1098.38	952.228	1180.36	1211.84	1376.46	1390.83	1088.18	1331.88	1071.62	828.812	1113.1	0.412567	0.138804	2.9723	0.00295578	0.026364	1113.1	0.155255	0.139191	1.11541	0.264674	0.773816	1113.1	-0.257312	0.138616	-1.8563	0.0634106	0.252257	SERINC2	serine incorporator 2 [Source:HGNC Symbol;Acc:HGNC:23231]	347735	1	1	31409565	31434680
ENSG00000215899	0	0	0	0	1	0	0	1	0	0	0	0	0	0	0	0	1.17215	0	0	0.340722	0	0	0	0	0.126073	1.10544	3.79511	0.291279	0.770838	NA	0.126073	0	3.81693	0	1	NA	0.126073	-1.18064	3.79517	-0.311091	0.755732	NA	AC209007.1	eukaryotic translation elongation factor 1 alpha 1 (EEF1A1) pseudogene	---	1	-1	31487589	31488930
ENSG00000206981	0	0	0	0	0	0	0	0	0	0	0	0	0	0	0	0	0	0	0	0	0	0	0	0	0	NA	NA	NA	NA	NA	0	NA	NA	NA	NA	NA	0	NA	NA	NA	NA	NA	RNU6-40P	RNA, U6 small nuclear 40, pseudogene [Source:HGNC Symbol;Acc:HGNC:34248]	---	1	-1	31497577	31497683
ENSG00000260386	0	0	0	0	0	0	0	0	0	0	0	0	0	0	0	0	0	0	0	0	0	0	0	0	0	NA	NA	NA	NA	NA	0	NA	NA	NA	NA	NA	0	NA	NA	NA	NA	NA	LINC01225	LINC01225 pseudogene [Source:HGNC Symbol;Acc:HGNC:49677]	149086	1	1	31500085	31509648
ENSG00000265961	0	0	0	0	0	0	0	0	0	0	0	0	0	0	0	0	0	0	0	0	0	0	0	0	0	NA	NA	NA	NA	NA	0	NA	NA	NA	NA	NA	0	NA	NA	NA	NA	NA	RF00019	---	---	1	-1	31503631	31503744
ENSG00000284543	1	0	0	0	2	2	0	5	4	0	1	1	1.04729	0	0	0	2.3443	2.77309	0	1.70361	1.99208	0	1.42125	1.19082	1.03937	2.38886	1.49329	1.59973	0.10966	NA	1.03937	1.93403	1.53829	1.25726	0.20866	NA	1.03937	-0.454826	1.27237	-0.357463	0.720745	NA	LINC01226	long intergenic non-protein coding RNA 1226 [Source:HGNC Symbol;Acc:HGNC:49678]	---	1	1	31506226	31583306
ENSG00000229167	0	0	0	0	0	0	0	0	0	0	0	0	0	0	0	0	0	0	0	0	0	0	0	0	0	NA	NA	NA	NA	NA	0	NA	NA	NA	NA	NA	0	NA	NA	NA	NA	NA	AC114488.1	novel transcript	---	1	-1	31571585	31575573
ENSG00000142910	1	0	0	0	0	1	1	4	1	1	0	0	1.04729	0	0	0	0	1.38654	1.25589	1.36289	0.498021	1.26006	0	0	0.567558	1.66618	1.76648	0.94322	0.345569	NA	0.567558	0.543094	1.87643	0.289429	0.772253	NA	0.567558	-1.12309	1.72234	-0.652072	0.514355	NA	TINAGL1	tubulointerstitial nephritis antigen like 1 [Source:HGNC Symbol;Acc:HGNC:19168]	64129	1	1	31576485	31587686
ENSG00000121764	0	0	0	0	0	0	1	0	0	0	0	0	0	0	0	0	0	0	1.25589	0	0	0	0	0	0.104658	0.692927	3.80024	0.182338	0.855318	NA	0.104658	0	3.81693	0	1	NA	0.104658	-0.768128	3.8003	-0.202123	0.83982	NA	HCRTR1	hypocretin receptor 1 [Source:HGNC Symbol;Acc:HGNC:4848]	3061	1	1	31617686	31632518
ENSG00000162517	1735	1509	1749	1840	1588	1242	1467	4571	3524	1521	1313	1477	1817.06	1835.86	1865.11	1771.59	1861.38	1722.09	1842.39	1557.44	1755.03	1916.54	1866.1	1758.84	1797.45	-0.0663679	0.067781	-0.979151	0.327505	0.661564	1797.45	-7.95216e-05	0.0678082	-0.00117274	0.999064	0.999767	1797.45	0.0662883	0.0677898	0.977851	0.328148	0.601517	PEF1	penta-EF-hand domain containing 1 [Source:HGNC Symbol;Acc:HGNC:30009]	553115	1	-1	31629862	31644896
ENSG00000235790	0	0	3	4	2	4	2	7	2	2	2	0	0	0	3.19917	3.85128	2.3443	5.54617	2.51178	2.38505	0.996042	2.52011	2.8425	0	2.18303	0.75891	0.989895	0.766657	0.443285	NA	2.18303	-0.30133	1.08295	-0.27825	0.78082	NA	2.18303	-1.06024	1.01445	-1.04514	0.295958	NA	AC114488.2	novel transcript, antisense to COL16A1	---	1	1	31644049	31660162
ENSG00000264078	2	0	0	0	0	0	0	1	1	1	0	0	2.09459	0	0	0	0	0	0	0.340722	0.498021	1.26006	0	0	0.349449	-1.04053	2.41707	-0.430492	0.666838	NA	0.349449	-0.190765	2.40875	-0.0791968	0.936876	NA	0.349449	0.849766	2.39581	0.354689	0.722823	NA	AC114488.3	novel transcript, antisense to PEF1	---	1	1	31644694	31649371
ENSG00000084636	18507	11553	17592	16322	14168	13085	14926	52683	29406	15701	11729	10924	19382.3	14055.5	18759.9	15715.1	16607	18142.9	18745.4	17950.2	14644.8	19784.1	16669.8	13008.5	16955.5	0.0731255	0.12125	0.603099	0.546443	0.817797	16955.5	-0.0833623	0.121271	-0.687404	0.491828	0.907259	16955.5	-0.156488	0.12126	-1.29051	0.196873	0.464967	COL16A1	collagen type XVI alpha 1 chain [Source:HGNC Symbol;Acc:HGNC:2193]	1307	1	-1	31652247	31704319
ENSG00000121753	1397	782	1404	1221	947	863	1211	4890	2011	1144	678	704	1463.07	951.389	1497.21	1175.6	1110.03	1196.59	1520.88	1666.13	1001.52	1441.5	963.608	838.338	1235.49	0.111789	0.219068	0.510292	0.609847	0.853187	1235.49	-0.261655	0.219392	-1.19264	0.233012	0.742067	1235.49	-0.373443	0.219286	-1.703	0.0885681	0.304285	ADGRB2	adhesion G protein-coupled receptor B2 [Source:HGNC Symbol;Acc:HGNC:944]	576	1	-1	31727117	31764893
ENSG00000266580	0	0	0	0	0	0	0	1	0	0	0	0	0	0	0	0	0	0	0	0.340722	0	0	0	0	0.0283935	0.402963	3.8047	0.105912	0.915652	NA	0.0283935	0	3.81693	0	1	NA	0.0283935	-0.478162	3.80475	-0.125675	0.899989	NA	MIR4254	microRNA 4254 [Source:HGNC Symbol;Acc:HGNC:38193]	100423028	1	-1	31758660	31758735
ENSG00000254545	0	0	0	0	0	0	0	0	0	0	0	0	0	0	0	0	0	0	0	0	0	0	0	0	0	NA	NA	NA	NA	NA	0	NA	NA	NA	NA	NA	0	NA	NA	NA	NA	NA	AL354919.2	novel transcript	---	1	1	31789130	31791322
ENSG00000134668	151	123	169	158	114	80	104	353	297	122	107	117	158.142	149.643	180.22	152.125	133.625	110.923	130.613	120.275	147.912	153.727	152.074	139.326	144.05	-0.374018	0.121859	-3.06926	0.00214592	0.0200734	144.05	-0.112325	0.120605	-0.931345	0.351675	0.838273	144.05	0.261692	0.122346	2.13895	0.0324393	0.168713	SPOCD1	SPOC domain containing 1 [Source:HGNC Symbol;Acc:HGNC:26338]	90853	1	-1	31790422	31816051
ENSG00000203620	16	10	12	13	15	16	23	33	41	18	11	12	16.7567	12.1661	12.7967	12.5166	17.5823	22.1847	28.8855	11.2438	20.4189	22.681	15.6338	14.2899	17.263	0.475221	0.374302	1.26962	0.20422	0.527537	17.263	0.444476	0.378039	1.17574	0.239699	0.749295	17.263	-0.0307446	0.358001	-0.0858787	0.931563	NA	AL354919.1	novel transcript	---	1	-1	31842019	31855568
ENSG00000269967	4	2	5	4	2	3	5	10	11	2	0	4	4.18918	2.43322	5.33194	3.85128	2.3443	4.15963	6.27945	3.40722	5.47823	2.52011	0	4.76328	3.72982	-0.0163543	0.709757	-0.0230421	0.981617	NA	3.72982	-0.166448	0.72779	-0.228703	0.819099	NA	3.72982	-0.150094	0.715912	-0.209654	0.833938	NA	AL136115.2	novel transcript	---	1	-1	31851913	31921841
ENSG00000184007	6627	5738	6440	8217	5304	4699	4950	19355	14317	5295	4590	5813	6940.42	6980.91	6867.55	7911.48	6217.09	6515.37	6216.66	6594.66	7130.16	6671.99	6523.54	6922.24	6791.01	-0.167871	0.0586722	-2.86117	0.00422085	0.0355814	6791.01	-0.0744324	0.0586639	-1.26879	0.204514	0.704432	6791.01	0.0934384	0.0587164	1.59135	0.11153	0.346916	PTP4A2	protein tyrosine phosphatase type IVA, member 2 [Source:HGNC Symbol;Acc:HGNC:9635]	8073	1	-1	31906421	31944856
ENSG00000228634	0	0	0	0	0	0	0	0	0	0	0	0	0	0	0	0	0	0	0	0	0	0	0	0	0	NA	NA	NA	NA	NA	0	NA	NA	NA	NA	NA	0	NA	NA	NA	NA	NA	AL136115.1	novel transcript	---	1	1	31933020	31933975
ENSG00000284702	0	0	0	0	0	0	0	0	0	0	0	0	0	0	0	0	0	0	0	0	0	0	0	0	0	NA	NA	NA	NA	NA	0	NA	NA	NA	NA	NA	0	NA	NA	NA	NA	NA	AL136115.3	novel transcript	---	1	-1	31972189	31987034
ENSG00000121774	4583	4039	4548	5573	4656	3926	4326	15939	10861	4161	3666	4444	4799.75	4913.89	4849.94	5365.79	5457.54	5443.57	5432.98	5430.76	5409	5243.09	5210.3	5292.01	5237.39	0.126731	0.0468138	2.70714	0.00678656	0.0524383	5237.39	0.0863991	0.0469038	1.84205	0.0654677	0.445759	5237.39	-0.0403324	0.0467532	-0.862666	0.388321	0.652393	KHDRBS1	KH RNA binding domain containing, signal transduction associated 1 [Source:HGNC Symbol;Acc:HGNC:18116]	10657	1	1	32013829	32060850
ENSG00000203325	5	3	5	4	8	8	4	15	18	3	6	5	5.23647	3.64983	5.33194	3.85128	9.37721	11.0923	5.02356	5.11082	8.96437	3.78017	8.5275	5.95411	6.32497	0.677905	0.571489	1.18621	0.23554	NA	6.32497	0.635344	0.578825	1.09764	0.27236	NA	6.32497	-0.0425612	0.528283	-0.0805652	0.935788	NA	AL445248.1	novel transcript	---	1	-1	32052291	32073474
ENSG00000121775	574	423	517	524	489	376	480	1753	1030	496	340	355	601.147	514.626	551.323	504.517	573.182	521.34	602.828	597.285	512.961	624.988	483.225	422.742	542.514	0.082268	0.107922	0.762288	0.445888	0.757955	542.514	-0.0875743	0.108729	-0.80544	0.420566	0.876929	542.514	-0.169842	0.10821	-1.56956	0.116518	0.354733	TMEM39B	transmembrane protein 39B [Source:HGNC Symbol;Acc:HGNC:25510]	55116	1	1	32072031	32102866
ENSG00000266203	0	0	0	1	0	0	0	0	0	0	0	0	0	0	0	0.962819	0	0	0	0	0	0	0	0	0.0802349	-0.949234	3.81693	-0.24869	0.8036	NA	0.0802349	-0.796521	3.81693	-0.208681	0.834697	NA	0.0802349	0	3.81698	0	1	NA	MIR5585	microRNA 5585 [Source:HGNC Symbol;Acc:HGNC:43452]	100847018	1	1	32086949	32087007
ENSG00000276493	0	2	0	0	2	0	0	1	1	0	1	1	0	2.43322	0	0	2.3443	0	0	0.340722	0.498021	0	1.42125	1.19082	0.685695	0.250756	1.86072	0.134763	0.892799	NA	0.685695	0.443658	1.85564	0.239086	0.811039	NA	0.685695	0.192902	1.78652	0.107976	0.914015	NA	RF00017	---	---	1	-1	32087523	32087813
ENSG00000025800	3041	2797	3004	3322	2700	2268	2466	8562	6864	2242	2244	2733	3184.82	3402.86	3203.43	3198.48	3164.81	3144.68	3097.03	2917.26	3418.41	2825.04	3189.29	3254.51	3166.72	-0.0771654	0.0641987	-1.20198	0.229372	0.560095	3166.72	-0.0319444	0.0642309	-0.497337	0.618951	0.944465	3166.72	0.045221	0.0642411	0.703926	0.481479	0.723226	KPNA6	karyopherin subunit alpha 6 [Source:HGNC Symbol;Acc:HGNC:6399]	23633	1	1	32108038	32176568
ENSG00000250135	316	278	295	332	290	255	269	941	693	252	252	265	330.945	338.218	314.585	319.656	339.924	353.569	337.835	320.619	345.128	317.534	358.155	315.568	332.645	0.0443255	0.0859563	0.515675	0.606081	0.851451	332.645	0.0397347	0.0867035	0.458283	0.646749	0.948564	332.645	-0.00459077	0.0853497	-0.0537877	0.957104	0.984128	AL049795.2	novel transcript	---	1	1	32170733	32176568
ENSG00000084652	5973	5564	6014	6399	5457	4221	5038	17898	12616	5006	4655	5290	6255.49	6769.22	6413.26	6161.08	6396.43	5852.6	6327.18	6098.23	6283.03	6307.84	6615.92	6299.44	6314.98	-0.0527974	0.0495386	-1.06578	0.286522	0.622088	6314.98	-0.00536714	0.0495574	-0.108302	0.913756	0.993491	6314.98	0.0474302	0.0495512	0.957197	0.338468	0.610401	TXLNA	taxilin alpha [Source:HGNC Symbol;Acc:HGNC:30685]	200081	1	1	32179686	32198285
ENSG00000160050	385	289	363	339	334	283	341	1059	724	352	244	269	403.208	351.6	387.099	326.396	391.499	392.392	428.259	360.824	360.567	443.54	346.785	320.331	376.042	0.0928503	0.109618	0.847031	0.396978	0.722444	376.042	0.00178214	0.110422	0.0161394	0.987123	0.998912	376.042	-0.0910681	0.109544	-0.831335	0.405784	0.666341	CCDC28B	coiled-coil domain containing 28B [Source:HGNC Symbol;Acc:HGNC:28163]	79140	1	1	32200386	32205387
ENSG00000224066	96	61	72	73	53	48	60	233	128	66	48	47	100.54	74.2132	76.78	70.2858	62.124	66.5541	75.3534	79.3881	63.7467	83.1637	68.22	55.9686	73.0282	-0.162529	0.179505	-0.905428	0.365239	0.696445	73.0282	-0.258316	0.182491	-1.4155	0.156922	0.641737	73.0282	-0.0957871	0.182355	-0.525278	0.59939	0.803793	AL049795.1	novel transcript	---	1	-1	32204769	32206814
ENSG00000160051	142	121	113	135	121	101	117	345	261	119	106	102	148.716	147.21	120.502	129.981	141.83	140.041	146.939	117.549	129.983	149.947	150.653	121.464	137.068	-0.021711	0.136246	-0.159351	0.873392	0.955217	137.068	0.00648845	0.1371	0.0473265	0.962253	0.997263	137.068	0.0281994	0.135687	0.207827	0.835364	0.927953	IQCC	IQ motif containing C [Source:HGNC Symbol;Acc:HGNC:25545]	55721	1	1	32205661	32208687
ENSG00000222046	0	0	1	0	1	1	1	0	0	0	0	0	0	0	1.06639	0	1.17215	1.38654	1.25589	0	0	0	0	0	0.406748	1.46156	2.30496	0.634094	0.52602	NA	0.406748	-0.796532	2.40298	-0.331477	0.740284	NA	0.406748	-2.25809	2.30497	-0.979662	0.327253	NA	DCDC2B	doublecortin domain containing 2B [Source:HGNC Symbol;Acc:HGNC:32576]	149069	1	1	32209094	32216196
ENSG00000160055	635	549	599	687	555	427	499	1653	1200	508	492	461	665.032	667.919	638.767	661.456	650.544	592.054	626.69	563.213	597.625	640.108	699.255	548.969	629.303	-0.12032	0.0830526	-1.44872	0.147415	0.447628	629.303	-0.0878827	0.0832798	-1.05527	0.291301	0.79689	629.303	0.0324374	0.0833151	0.389334	0.697029	0.860854	TMEM234	transmembrane protein 234 [Source:HGNC Symbol;Acc:HGNC:28837]	56063	1	-1	32214472	32222359
ENSG00000084623	4628	4374	4701	4796	4284	3423	3705	12488	10371	3924	3755	4457	4846.88	5321.45	5013.09	4617.68	5021.5	4746.14	4653.08	4254.93	5164.97	4944.46	5336.79	5307.49	4935.71	-0.0854577	0.0648083	-1.31862	0.187295	0.504592	4935.71	0.068159	0.0647627	1.05244	0.292596	0.797891	4935.71	0.153617	0.0647786	2.37141	0.0177204	0.113302	EIF3I	eukaryotic translation initiation factor 3 subunit I [Source:HGNC Symbol;Acc:HGNC:3272]	8668	1	1	32221928	32231604
ENSG00000220785	465	370	479	474	417	292	384	1399	726	345	291	252	486.992	450.146	510.8	456.376	488.787	404.871	482.262	476.669	361.563	434.719	413.584	300.087	438.905	-0.0366322	0.107579	-0.340513	0.73347	0.906872	438.905	-0.340125	0.109169	-3.11558	0.00183582	0.042181	438.905	-0.303492	0.108956	-2.78546	0.00534511	0.0490368	MTMR9LP	myotubularin related protein 9-like, pseudogene [Source:HGNC Symbol;Acc:HGNC:27920]	---	1	-1	32231658	32241620
ENSG00000183615	39	22	40	36	24	24	34	123	76	29	21	17	40.8445	26.7654	42.6556	34.6615	28.1316	33.277	42.7003	41.9087	37.8496	36.5416	29.8463	20.244	34.6188	0.0303029	0.255466	0.118618	0.905578	0.967552	34.6188	-0.194466	0.262165	-0.741769	0.458227	0.894009	34.6188	-0.224769	0.258349	-0.870021	0.384289	0.649791	FAM167B	family with sequence similarity 167 member B [Source:HGNC Symbol;Acc:HGNC:28133]	84734	1	1	32247233	32248856
ENSG00000182866	0	0	0	0	0	0	0	0	0	1	0	0	0	0	0	0	0	0	0	0	0	1.26006	0	0	0.105005	0	3.81693	0	1	NA	0.105005	0.73128	3.80861	0.192007	0.847737	NA	0.105005	0.959193	3.80867	0.251845	0.801161	NA	LCK	LCK proto-oncogene, Src family tyrosine kinase [Source:HGNC Symbol;Acc:HGNC:6524]	3932	1	1	32251239	32286165
ENSG00000277617	0	0	0	0	0	0	0	0	0	0	0	0	0	0	0	0	0	0	0	0	0	0	0	0	0	NA	NA	NA	NA	NA	0	NA	NA	NA	NA	NA	0	NA	NA	NA	NA	NA	RF00017	---	---	1	-1	32269338	32269597
ENSG00000252450	0	0	0	0	0	0	0	0	0	0	0	0	0	0	0	0	0	0	0	0	0	0	0	0	0	NA	NA	NA	NA	NA	0	NA	NA	NA	NA	NA	0	NA	NA	NA	NA	NA	RF00019	---	---	1	-1	32286452	32286561
ENSG00000116478	3221	2976	3043	3514	2834	2253	2433	8871	6399	2416	2306	2843	3373.34	3620.63	3245.02	3383.35	3321.88	3123.88	3055.58	3022.54	3186.83	3044.29	3277.4	3385.5	3253.35	-0.121982	0.0568861	-2.14433	0.0320067	0.172849	3253.35	-0.0792153	0.0569261	-1.39155	0.16406	0.65075	3253.35	0.0427672	0.0569776	0.750596	0.452896	0.702687	HDAC1	histone deacetylase 1 [Source:HGNC Symbol;Acc:HGNC:4852]	3065	1	1	32292086	32333635
ENSG00000175130	5701	4762	6141	6130	5071	4106	5209	19601	10248	5170	3908	4212	5970.63	5793.5	6548.69	5902.08	5943.98	5693.15	6541.94	6678.48	5103.72	6514.49	5554.25	5015.74	5938.39	0.0383673	0.0870863	0.440567	0.659527	0.877274	5938.39	-0.12674	0.0871758	-1.45385	0.145989	0.627467	5938.39	-0.165108	0.0871437	-1.89466	0.0581376	0.238356	MARCKSL1	MARCKS like 1 [Source:HGNC Symbol;Acc:HGNC:7142]	65108	1	-1	32333832	32336379
ENSG00000233775	7	2	6	2	7	1	4	12	9	0	4	1	7.33106	2.43322	6.39833	1.92564	8.20506	1.38654	5.02356	4.08866	4.48219	0	5.685	1.19082	4.01251	0.043594	0.743943	0.0585986	0.953272	NA	4.01251	-0.604214	0.79025	-0.764586	0.444518	NA	4.01251	-0.647808	0.779899	-0.830631	0.406182	NA	AL109945.1	novel transcript	---	1	-1	32349194	32350663
ENSG00000162526	34	23	21	20	22	12	27	79	65	22	23	21	35.608	27.982	22.3942	19.2564	25.7873	16.6385	33.9091	26.917	32.3714	27.7212	32.6888	25.0072	27.1901	-0.00711654	0.282539	-0.0251879	0.979905	0.99251	27.1901	0.179257	0.281404	0.637011	0.524117	0.914957	27.1901	0.186374	0.276749	0.673441	0.500667	0.738112	TSSK3	testis specific serine kinase 3 [Source:HGNC Symbol;Acc:HGNC:15473]	81629	1	1	32351521	32364312
ENSG00000225828	267	233	254	264	207	209	224	773	437	207	143	203	279.628	283.47	270.863	254.184	242.635	289.788	281.32	263.378	217.635	260.832	203.239	241.737	257.392	-0.0183021	0.102017	-0.179402	0.857622	0.949284	257.392	-0.239972	0.104293	-2.30093	0.0213955	0.233073	257.392	-0.22167	0.103435	-2.14308	0.032107	0.167661	FAM229A	family with sequence similarity 229 member A [Source:HGNC Symbol;Acc:HGNC:44652]	100128071	1	-1	32361270	32364278
ENSG00000160058	3080	2799	3104	3273	2834	2196	2528	8192	6160	2286	2389	2663	3225.67	3405.29	3310.07	3151.31	3321.88	3044.85	3174.89	2791.19	3067.81	2880.49	3395.37	3171.16	3161.66	-0.0880667	0.0690619	-1.27519	0.202243	0.524388	3161.66	-0.0655331	0.0691112	-0.948227	0.343014	0.831409	3161.66	0.0225337	0.0691324	0.32595	0.744463	0.885109	BSDC1	BSD domain containing 1 [Source:HGNC Symbol;Acc:HGNC:25501]	55108	1	-1	32365103	32394731
ENSG00000224333	0	0	0	0	0	0	0	0	0	0	0	0	0	0	0	0	0	0	0	0	0	0	0	0	0	NA	NA	NA	NA	NA	0	NA	NA	NA	NA	NA	0	NA	NA	NA	NA	NA	GAPDHP20	glyceraldehyde 3 phosphate dehydrogenase pseudogene 20 [Source:HGNC Symbol;Acc:HGNC:37772]	---	1	-1	32402109	32403115
ENSG00000270850	0	0	0	0	0	0	0	0	0	0	0	0	0	0	0	0	0	0	0	0	0	0	0	0	0	NA	NA	NA	NA	NA	0	NA	NA	NA	NA	NA	0	NA	NA	NA	NA	NA	AL356986.1	golgi SNAP receptor complex member 2 (GOSR2) pseudogene	---	1	1	32421979	32422319
ENSG00000229259	0	0	0	0	0	0	0	0	0	0	0	0	0	0	0	0	0	0	0	0	0	0	0	0	0	NA	NA	NA	NA	NA	0	NA	NA	NA	NA	NA	0	NA	NA	NA	NA	NA	LRRC37A12P	leucine rich repeat containing 37 member A12, pseudogene [Source:HGNC Symbol;Acc:HGNC:43816]	---	1	-1	32423214	32426789
ENSG00000263529	0	0	0	0	0	0	0	0	0	0	0	0	0	0	0	0	0	0	0	0	0	0	0	0	0	NA	NA	NA	NA	NA	0	NA	NA	NA	NA	NA	0	NA	NA	NA	NA	NA	RN7SL122P	RNA, 7SL, cytoplasmic 122, pseudogene [Source:HGNC Symbol;Acc:HGNC:46138]	---	1	1	32457835	32458135
ENSG00000254553	274	254	276	333	305	242	252	1002	643	259	230	289	286.959	309.019	294.323	320.619	357.506	335.544	316.484	341.403	320.227	326.354	326.888	344.147	323.289	0.160077	0.0859168	1.86317	0.0624386	0.270264	323.289	0.118084	0.0868944	1.35894	0.174167	0.66669	323.289	-0.0419934	0.0847117	-0.495722	0.620091	0.816199	AL033529.1	novel transcript	---	1	1	32465057	32600792
ENSG00000273274	34	22	16	27	22	15	21	74	52	24	14	30	35.608	26.7654	17.0622	25.9961	25.7873	20.7982	26.3737	25.2134	25.8971	30.2413	19.8975	35.7246	26.2804	-0.0942721	0.283771	-0.332212	0.739729	0.909678	26.2804	0.0808348	0.282896	0.28574	0.775077	0.971526	26.2804	0.175107	0.280213	0.624906	0.532033	0.76261	ZBTB8B	zinc finger and BTB domain containing 8B [Source:HGNC Symbol;Acc:HGNC:37057]	728116	1	1	32465069	32496686
ENSG00000160062	662	613	670	934	653	563	591	2524	1531	594	550	695	693.309	745.782	714.481	899.273	765.415	780.624	742.231	859.981	762.47	748.473	781.688	827.621	776.779	0.0485258	0.0897516	0.540667	0.588737	0.841	776.779	0.029398	0.0900299	0.326536	0.744019	0.967064	776.779	-0.0191278	0.0896654	-0.213324	0.831074	0.925858	ZBTB8A	zinc finger and BTB domain containing 8A [Source:HGNC Symbol;Acc:HGNC:24172]	653121	1	1	32539427	32605939
ENSG00000176261	435	433	420	515	435	368	351	1296	1053	414	457	464	455.573	526.792	447.883	495.852	509.886	510.248	440.818	441.575	524.416	521.663	649.511	552.541	506.397	-0.0232862	0.0967422	-0.240703	0.809785	0.933019	506.397	0.218154	0.0962072	2.26754	0.0233573	0.244078	506.397	0.24144	0.0958684	2.51845	0.0117873	0.0857807	ZBTB8OS	zinc finger and BTB domain containing 8 opposite strand [Source:HGNC Symbol;Acc:HGNC:24094]	339487	1	-1	32600172	32650903
ENSG00000200591	0	0	0	0	0	0	0	0	0	0	0	0	0	0	0	0	0	0	0	0	0	0	0	0	0	NA	NA	NA	NA	NA	0	NA	NA	NA	NA	NA	0	NA	NA	NA	NA	NA	RF00019	---	---	1	1	32639951	32640052
ENSG00000162521	5666	5438	5635	6634	5330	4710	4839	17955	12976	4892	4466	5857	5933.97	6615.93	6009.1	6387.34	6247.57	6530.62	6077.26	6117.65	6462.32	6164.19	6347.3	6974.64	6322.32	0.00122894	0.0570598	0.0215377	0.982817	0.993548	6322.32	0.0570572	0.0570708	0.999761	0.317426	0.815064	6322.32	0.0558283	0.0570389	0.978776	0.327691	0.600928	RBBP4	RB binding protein 4, chromatin remodeling factor [Source:HGNC Symbol;Acc:HGNC:9887]	5928	1	1	32651142	32686211
ENSG00000162520	2781	2603	2742	3265	4453	3661	3693	13560	8222	3044	2814	3566	2912.53	3166.84	2924.04	3143.6	5219.59	5076.14	4638	4620.18	4094.73	3835.61	3999.4	4246.47	3989.76	0.685906	0.0613031	11.1888	4.62813e-29	5.3714e-27	3989.76	0.413754	0.0615458	6.72271	1.78373e-11	3.44351e-09	3989.76	-0.272151	0.06094	-4.46589	7.97365e-06	0.000217903	SYNC	syncoilin, intermediate filament protein [Source:HGNC Symbol;Acc:HGNC:28897]	81493	1	-1	32680360	32703596
ENSG00000224409	1	1	0	3	0	0	1	2	1	0	1	2	1.04729	1.21661	0	2.88846	0	0	1.25589	0.681443	0.498021	0	1.42125	2.38164	0.949217	-1.28328	1.47096	-0.872413	0.382983	NA	0.949217	-0.370554	1.38562	-0.267429	0.789139	NA	0.949217	0.912727	1.50397	0.606879	0.543931	NA	AC114489.1	novel transcript	---	1	-1	32717734	32725237
ENSG00000162522	1671	1360	1801	1643	2291	1886	2400	8847	4208	1872	1553	1672	1750.03	1654.59	1920.57	1581.91	2685.4	2615.02	3014.14	3014.36	2095.67	2358.82	2207.2	1991.05	2240.73	0.7153	0.0807823	8.85466	8.39372e-19	5.31657e-17	2240.73	0.324276	0.0812257	3.99228	6.54416e-05	0.00288343	2240.73	-0.391024	0.0803944	-4.86382	1.1514e-06	3.70216e-05	KIAA1522	KIAA1522 [Source:HGNC Symbol;Acc:HGNC:29301]	57648	1	1	32741885	32774970
ENSG00000134684	6997	6392	6982	7370	7413	5760	6151	21060	16122	6124	6366	6992	7327.92	7776.57	7445.53	7095.97	8689.16	7986.49	7724.98	7175.59	8029.09	7716.58	9047.68	8326.22	7861.82	0.0903711	0.069969	1.29159	0.1965	0.51604	7861.82	0.159621	0.0699709	2.28125	0.0225335	0.240025	7861.82	0.0692501	0.0699199	0.990421	0.321969	0.595322	YARS	tyrosyl-tRNA synthetase [Source:HGNC Symbol;Acc:HGNC:12840]	8565	1	-1	32775237	32818153
ENSG00000116497	1921	1734	1823	2123	1744	1456	1619	5621	4105	1438	1310	1707	2011.85	2109.6	1944.03	2044.06	2044.23	2018.81	2033.29	1915.2	2044.38	1811.96	1861.84	2032.73	1989.33	-0.0195547	0.059029	-0.331273	0.740438	0.910145	1989.33	-0.0620299	0.0592328	-1.04722	0.294997	0.799453	1989.33	-0.0424752	0.0591325	-0.718305	0.472569	0.716683	S100PBP	S100P binding protein [Source:HGNC Symbol;Acc:HGNC:25768]	64766	1	1	32816767	32858879
ENSG00000160097	240	253	265	301	257	185	206	840	521	192	206	244	251.351	307.802	282.593	289.808	301.243	256.511	258.714	286.206	259.469	241.931	292.778	290.56	276.58	-0.0287102	0.102858	-0.279125	0.780149	0.92383	276.58	-0.065134	0.10377	-0.627678	0.530215	0.916341	276.58	-0.0364238	0.10304	-0.353491	0.723721	0.874457	FNDC5	fibronectin type III domain containing 5 [Source:HGNC Symbol;Acc:HGNC:20240]	252995	1	-1	32862268	32872482
ENSG00000121905	10	10	6	6	14	8	9	27	16	8	4	7	10.4729	12.1661	6.39833	5.77691	16.4101	11.0923	11.303	9.19948	7.96833	10.0804	5.685	8.33575	9.57407	0.436798	0.44177	0.988743	0.322789	0.657598	9.57407	-0.0944838	0.467296	-0.202193	0.839766	0.981775	9.57407	-0.531281	0.442048	-1.20186	0.229416	NA	HPCA	hippocalcin [Source:HGNC Symbol;Acc:HGNC:5144]	3208	1	1	32885994	32898441
ENSG00000121900	442	294	472	446	372	335	467	1574	870	503	341	293	462.904	357.683	503.336	429.417	436.04	464.492	586.501	536.296	433.278	633.808	484.646	348.911	473.109	0.207438	0.156355	1.32672	0.184602	0.500203	473.109	0.112536	0.156783	0.717786	0.472889	0.899017	473.109	-0.0949019	0.156079	-0.608038	0.543162	0.770258	TMEM54	transmembrane protein 54 [Source:HGNC Symbol;Acc:HGNC:24143]	113452	1	-1	32894594	32901438
ENSG00000116514	373	331	387	419	321	263	291	1029	831	352	287	330	390.641	402.698	412.693	403.421	376.261	364.661	365.464	350.602	413.855	443.54	407.899	392.971	393.725	-0.150145	0.0789095	-1.90274	0.057074	0.255594	393.725	0.0427777	0.0785294	0.544735	0.585936	0.934254	393.725	0.192922	0.0783652	2.46183	0.0138228	0.0958841	RNF19B	ring finger protein 19B [Source:HGNC Symbol;Acc:HGNC:26886]	127544	1	-1	32936445	32964685
ENSG00000278966	23	6	17	14	19	9	13	51	31	14	10	16	24.0878	7.29966	18.1286	13.4795	22.2709	12.4789	16.3266	17.3768	15.4386	17.6408	14.2125	19.0531	16.4828	0.11873	0.357732	0.331896	0.739967	0.909855	16.4828	0.0558984	0.363134	0.153933	0.877662	0.988332	16.4828	-0.0628316	0.353756	-0.177613	0.859027	NA	AL031602.1	TEC	---	1	1	32973553	32974463
ENSG00000217644	0	0	0	0	0	0	0	0	0	0	0	0	0	0	0	0	0	0	0	0	0	0	0	0	0	NA	NA	NA	NA	NA	0	NA	NA	NA	NA	NA	0	NA	NA	NA	NA	NA	AL355864.1	ribosomal protein L18a (RPL18A) pseudogene	---	1	1	32979947	32980472
ENSG00000239670	0	0	0	0	0	0	0	0	1	0	0	0	0	0	0	0	0	0	0	0	0.498021	0	0	0	0.0415017	0	3.81693	0	1	NA	0.0415017	0.598292	3.81124	0.156981	0.87526	NA	0.0415017	0.826204	3.8113	0.216778	0.828382	NA	AL355864.2	ribosomal protein S2 (RPS2) pseudogene	---	1	1	32986952	32988233
ENSG00000236065	0	0	0	0	0	0	0	0	0	0	0	0	0	0	0	0	0	0	0	0	0	0	0	0	0	NA	NA	NA	NA	NA	0	NA	NA	NA	NA	NA	0	NA	NA	NA	NA	NA	AL020995.1	novel transcript	---	1	1	32987075	33032469
ENSG00000004455	2778	2625	2783	3070	2719	2247	2407	8339	6128	2410	2338	2637	2909.38	3193.6	2967.76	2955.85	3187.08	3115.56	3022.93	2841.28	3051.87	3036.73	3322.88	3140.2	3062.09	0.0148305	0.0576751	0.257139	0.797072	0.928746	3062.09	0.0609777	0.0577123	1.05658	0.290703	0.796445	3062.09	0.0461472	0.0576189	0.800903	0.423188	0.680741	AK2	adenylate kinase 2 [Source:HGNC Symbol;Acc:HGNC:362]	204	1	-1	33007940	33080996
ENSG00000276645	0	0	0	0	0	0	0	0	1	0	0	0	0	0	0	0	0	0	0	0	0.498021	0	0	0	0.0415017	0	3.81693	0	1	NA	0.0415017	0.598292	3.81124	0.156981	0.87526	NA	0.0415017	0.826204	3.8113	0.216778	0.828382	NA	RF00017	---	---	1	-1	33029232	33029576
ENSG00000142920	300	226	282	293	292	200	283	764	543	282	231	214	314.188	274.954	300.722	282.106	342.268	277.309	355.417	260.311	270.425	355.336	328.309	254.836	301.348	0.0653292	0.130095	0.502165	0.615552	0.856039	301.348	0.036197	0.130651	0.277051	0.781741	0.973265	301.348	-0.0291322	0.129873	-0.224314	0.822513	0.921691	AZIN2	antizyme inhibitor 2 [Source:HGNC Symbol;Acc:HGNC:29957]	113451	1	1	33081104	33120530
ENSG00000278997	34	24	30	28	13	22	14	36	50	25	10	28	35.608	29.1986	31.9917	26.9589	15.238	30.504	17.5825	12.266	24.901	31.5014	14.2125	33.343	25.2755	-0.799226	0.324265	-2.46473	0.0137116	0.0917841	25.2755	-0.245746	0.313775	-0.783191	0.433515	0.882629	25.2755	0.55348	0.328362	1.68558	0.091877	0.310746	AL662907.1	TEC	---	1	-1	33141871	33143230
ENSG00000116525	681	569	655	682	550	462	547	2100	1207	536	452	502	713.208	692.251	698.485	656.642	644.683	640.583	686.972	715.515	601.111	675.39	642.405	597.792	663.753	-0.0306921	0.072784	-0.421687	0.673253	0.883241	663.753	-0.137793	0.073566	-1.87306	0.0610605	0.431899	663.753	-0.107101	0.0732241	-1.46265	0.143563	0.396859	TRIM62	tripartite motif containing 62 [Source:HGNC Symbol;Acc:HGNC:25574]	55223	1	-1	33145402	33182059
ENSG00000279179	3	2	2	3	2	4	4	8	5	4	2	5	3.14188	2.43322	2.13278	2.88846	2.3443	5.54617	5.02356	2.72577	2.4901	5.04022	2.8425	5.95411	3.54692	0.464759	0.74374	0.624895	0.53204	NA	3.54692	0.556566	0.747027	0.745042	0.456246	NA	3.54692	0.091807	0.691891	0.13269	0.894438	NA	AL662907.2	TEC	---	1	1	33162851	33166298
ENSG00000284721	7	15	2	6	8	8	7	34	21	7	9	5	7.33106	18.2492	2.13278	5.77691	9.37721	11.0923	8.79124	11.5845	10.4584	8.82039	12.7913	5.95411	9.36328	0.340545	0.507509	0.671012	0.502213	0.791502	9.36328	0.220878	0.515626	0.428369	0.668382	0.954847	9.36328	-0.119667	0.495798	-0.241361	0.809275	NA	AL662907.3	novel transcript	---	1	1	33194788	33200353
ENSG00000160094	1317	953	1331	1303	1133	1037	1248	4748	2482	1143	978	958	1379.29	1159.43	1419.36	1254.55	1328.05	1437.85	1567.35	1617.75	1236.09	1440.24	1389.98	1140.81	1364.23	0.192905	0.0946756	2.03754	0.041596	0.20704	1364.23	-0.00383477	0.0950694	-0.0403365	0.967825	0.997415	1364.23	-0.19674	0.0946999	-2.07751	0.0377543	0.184337	ZNF362	zinc finger protein 362 [Source:HGNC Symbol;Acc:HGNC:18079]	149076	1	1	33256545	33300719
ENSG00000270115	4	5	2	7	5	4	5	7	5	2	5	3	4.18918	6.08305	2.13278	6.73973	5.86076	5.54617	6.27945	2.38505	2.4901	2.52011	7.10625	3.57246	4.57543	-0.0522982	0.657796	-0.0795052	0.936631	NA	4.57543	-0.381389	0.686071	-0.555902	0.578278	NA	4.57543	-0.329091	0.677676	-0.485616	0.627239	NA	AL513327.3	novel transcript	---	1	1	33261212	33261680
ENSG00000184389	0	2	2	3	0	2	3	7	5	1	0	1	0	2.43322	2.13278	2.88846	0	2.77309	3.76767	2.38505	2.4901	1.26006	0	1.19082	1.77677	0.258161	1.03755	0.248818	0.803502	NA	1.77677	-0.390627	1.10693	-0.352891	0.72417	NA	1.77677	-0.648788	1.07115	-0.605693	0.544719	NA	A3GALT2	alpha 1,3-galactosyltransferase 2 [Source:HGNC Symbol;Acc:HGNC:30005]	127550	1	-1	33306766	33321098
ENSG00000225313	0	1	1	1	0	0	0	4	1	1	1	2	0	1.21661	1.06639	0.962819	0	0	0	1.36289	0.498021	1.26006	1.42125	2.38164	0.847473	-0.523147	1.60376	-0.326201	0.744272	NA	0.847473	0.708477	1.48831	0.47603	0.634053	NA	0.847473	1.23162	1.51326	0.81389	0.415708	NA	AL513327.1	novel transcript	---	1	1	33307348	33349245
ENSG00000134686	2640	2275	2634	2730	2269	1760	2012	7249	5034	2175	1862	1976	2764.86	2767.79	2808.87	2628.5	2659.61	2440.32	2526.85	2469.89	2507.04	2740.62	2646.37	2353.06	2609.48	-0.119994	0.0592836	-2.02407	0.042963	0.211026	2609.48	-0.0992756	0.0593603	-1.67242	0.0944408	0.524155	2609.48	0.0207185	0.0594147	0.34871	0.727307	0.876387	PHC2	polyhomeotic homolog 2 [Source:HGNC Symbol;Acc:HGNC:3183]	1912	1	-1	33323623	33431052
ENSG00000284154	70	52	74	70	56	50	43	253	117	68	72	45	73.3106	63.2637	78.9128	67.3973	65.6405	69.3272	54.0033	86.2025	58.2684	85.6838	102.33	53.587	71.4939	-0.0112585	0.217348	-0.0517993	0.958689	0.98525	71.4939	0.0544765	0.217793	0.25013	0.802487	0.977253	71.4939	0.065735	0.216355	0.303829	0.761258	0.892664	MIR3605	microRNA 3605 [Source:HGNC Symbol;Acc:HGNC:38922]	100500853	1	-1	33332393	33332492
ENSG00000222112	13	13	14	13	8	10	5	32	28	5	11	9	13.6148	15.8159	14.9294	12.5166	9.37721	13.8654	6.27945	10.9031	13.9446	6.30028	15.6338	10.7174	11.9915	-0.47449	0.394857	-1.20168	0.229489	0.560095	11.9915	-0.254719	0.392287	-0.649318	0.516133	0.913203	11.9915	0.219771	0.401201	0.547784	0.58384	NA	RN7SKP16	RNA, 7SK small nuclear pseudogene 16 [Source:HGNC Symbol;Acc:HGNC:45740]	---	1	-1	33336566	33336864
ENSG00000233246	1	1	5	3	0	1	0	7	5	2	3	2	1.04729	1.21661	5.33194	2.88846	0	1.38654	0	2.38505	2.4901	2.52011	4.26375	2.38164	2.15929	-1.10825	1.02358	-1.08272	0.278932	NA	2.15929	0.108845	0.926064	0.117535	0.906436	NA	2.15929	1.2171	1.01252	1.20205	0.229344	NA	AL513327.2	---	101929464	1	1	33350352	33363245
ENSG00000234512	0	0	0	0	0	0	0	0	0	0	0	0	0	0	0	0	0	0	0	0	0	0	0	0	0	NA	NA	NA	NA	NA	0	NA	NA	NA	NA	NA	0	NA	NA	NA	NA	NA	TLR12P	toll like receptor 12, pseudogene [Source:HGNC Symbol;Acc:HGNC:31754]	---	1	1	33466249	33468954
ENSG00000121903	273	265	288	283	230	189	215	671	571	212	202	239	285.911	322.402	307.12	272.478	269.595	262.057	270.017	228.624	284.37	267.132	287.093	284.606	278.45	-0.220659	0.0993117	-2.22189	0.0262908	0.150094	278.45	-0.0767448	0.0991401	-0.774104	0.438869	0.885464	278.45	0.143915	0.0995441	1.44574	0.148251	0.404083	ZSCAN20	zinc finger and SCAN domain containing 20 [Source:HGNC Symbol;Acc:HGNC:13093]	7579	1	1	33472645	33496507
ENSG00000235907	0	0	0	0	0	0	0	0	0	0	0	0	0	0	0	0	0	0	0	0	0	0	0	0	0	NA	NA	NA	NA	NA	0	NA	NA	NA	NA	NA	0	NA	NA	NA	NA	NA	AC115285.1	proteasome (prosome, macropain) subunit, alpha type, 3 (PSMA3) pseudogene	---	1	-1	33512008	33512743
ENSG00000121904	13	12	19	13	23	10	9	47	26	12	14	10	13.6148	14.5993	20.2614	12.5166	26.9595	13.8654	11.303	16.0139	12.9485	15.1207	19.8975	11.9082	15.7507	0.160424	0.36051	0.444991	0.656326	0.875252	15.7507	-0.0570792	0.370752	-0.153955	0.877645	0.988332	15.7507	-0.217503	0.359968	-0.604228	0.545692	NA	CSMD2	CUB and Sushi multiple domains 2 [Source:HGNC Symbol;Acc:HGNC:19290]	114784	1	-1	33513999	34165842
ENSG00000227000	0	0	0	0	0	0	0	0	0	0	0	0	0	0	0	0	0	0	0	0	0	0	0	0	0	NA	NA	NA	NA	NA	0	NA	NA	NA	NA	NA	0	NA	NA	NA	NA	NA	HSPD1P14	heat shock protein family D (Hsp60) member 1 pseudogene 14 [Source:HGNC Symbol;Acc:HGNC:35143]	---	1	1	33838523	33840140
ENSG00000176256	0	0	0	0	0	0	0	0	0	0	0	0	0	0	0	0	0	0	0	0	0	0	0	0	0	NA	NA	NA	NA	NA	0	NA	NA	NA	NA	NA	0	NA	NA	NA	NA	NA	HMGB4	high mobility group box 4 [Source:HGNC Symbol;Acc:HGNC:24954]	127540	1	1	33860475	33864791
ENSG00000231163	0	0	0	0	0	0	0	0	0	0	0	0	0	0	0	0	0	0	0	0	0	0	0	0	0	NA	NA	NA	NA	NA	0	NA	NA	NA	NA	NA	0	NA	NA	NA	NA	NA	CSMD2-AS1	CSMD2 antisense RNA 1 [Source:HGNC Symbol;Acc:HGNC:40882]	402779	1	1	33868953	33885458
ENSG00000201148	0	0	0	0	0	0	0	0	0	0	0	0	0	0	0	0	0	0	0	0	0	0	0	0	0	NA	NA	NA	NA	NA	0	NA	NA	NA	NA	NA	0	NA	NA	NA	NA	NA	RNA5SP42	RNA, 5S ribosomal pseudogene 42 [Source:HGNC Symbol;Acc:HGNC:42818]	---	1	1	34112949	34113063
ENSG00000142698	0	0	0	0	0	0	0	0	0	0	0	0	0	0	0	0	0	0	0	0	0	0	0	0	0	NA	NA	NA	NA	NA	0	NA	NA	NA	NA	NA	0	NA	NA	NA	NA	NA	C1orf94	chromosome 1 open reading frame 94 [Source:HGNC Symbol;Acc:HGNC:28250]	84970	1	1	34166883	34219131
ENSG00000270241	0	0	0	0	0	0	0	0	0	0	0	0	0	0	0	0	0	0	0	0	0	0	0	0	0	NA	NA	NA	NA	NA	0	NA	NA	NA	NA	NA	0	NA	NA	NA	NA	NA	AC115286.1	ferritin, heavy polypeptide 1 (FTH1) pseudogene	---	1	-1	34276859	34277292
ENSG00000207941	0	0	0	0	0	0	0	0	0	0	0	0	0	0	0	0	0	0	0	0	0	0	0	0	0	NA	NA	NA	NA	NA	0	NA	NA	NA	NA	NA	0	NA	NA	NA	NA	NA	MIR552	microRNA 552 [Source:HGNC Symbol;Acc:HGNC:32808]	693137	1	-1	34669599	34669694
ENSG00000163866	501	489	585	586	514	377	428	1483	1288	434	457	497	524.695	594.922	623.838	564.212	602.486	522.727	537.521	505.29	641.451	546.864	649.511	591.838	575.446	-0.0943906	0.0886617	-1.06462	0.28705	0.622745	575.446	0.0778298	0.0883904	0.880523	0.378576	0.857309	575.446	0.17222	0.0883342	1.94965	0.0512182	0.220058	SMIM12	small integral membrane protein 12 [Source:HGNC Symbol;Acc:HGNC:25154]	113444	1	-1	34712737	34859816
ENSG00000189280	0	0	1	0	0	0	0	0	0	0	0	0	0	0	1.06639	0	0	0	0	0	0	0	0	0	0.0888657	-0.949234	3.81693	-0.24869	0.8036	NA	0.0888657	-0.796521	3.81693	-0.208681	0.834697	NA	0.0888657	0	3.81698	0	1	NA	GJB5	gap junction protein beta 5 [Source:HGNC Symbol;Acc:HGNC:4287]	2709	1	1	34755047	34758512
ENSG00000189433	0	0	0	0	0	0	0	0	0	0	0	0	0	0	0	0	0	0	0	0	0	0	0	0	0	NA	NA	NA	NA	NA	0	NA	NA	NA	NA	NA	0	NA	NA	NA	NA	NA	GJB4	gap junction protein beta 4 [Source:HGNC Symbol;Acc:HGNC:4286]	127534	1	1	34759741	34763724
ENSG00000255811	0	0	0	1	0	0	0	0	0	0	0	0	0	0	0	0.962819	0	0	0	0	0	0	0	0	0.0802349	-0.949234	3.81693	-0.24869	0.8036	NA	0.0802349	-0.796521	3.81693	-0.208681	0.834697	NA	0.0802349	0	3.81698	0	1	NA	AL121988.1	novel transcript, antisense to GJB4 and GJB3	---	1	-1	34761426	34788097
ENSG00000188910	0	0	0	0	0	0	0	0	0	0	0	0	0	0	0	0	0	0	0	0	0	0	0	0	0	NA	NA	NA	NA	NA	0	NA	NA	NA	NA	NA	0	NA	NA	NA	NA	NA	GJB3	gap junction protein beta 3 [Source:HGNC Symbol;Acc:HGNC:4285]	2707	1	1	34781189	34786369
ENSG00000187513	0	0	0	0	0	0	0	0	0	0	0	0	0	0	0	0	0	0	0	0	0	0	0	0	0	NA	NA	NA	NA	NA	0	NA	NA	NA	NA	NA	0	NA	NA	NA	NA	NA	GJA4	gap junction protein alpha 4 [Source:HGNC Symbol;Acc:HGNC:4278]	2701	1	1	34792998	34795747
ENSG00000230163	0	0	0	0	0	0	0	0	0	1	0	0	0	0	0	0	0	0	0	0	0	1.26006	0	0	0.105005	0	3.81693	0	1	NA	0.105005	0.73128	3.80861	0.192007	0.847737	NA	0.105005	0.959193	3.80867	0.251845	0.801161	NA	AL122010.1	novel transcript	---	1	1	34850694	34851555
ENSG00000116544	3	6	8	6	7	2	7	20	8	4	3	2	3.14188	7.29966	8.53111	5.77691	8.20506	2.77309	8.79124	6.81443	3.98417	5.04022	4.26375	2.38164	5.5836	0.129316	0.555138	0.232944	0.815805	NA	5.5836	-0.654786	0.607272	-1.07824	0.280926	NA	5.5836	-0.784103	0.591836	-1.32486	0.185216	NA	DLGAP3	DLG associated protein 3 [Source:HGNC Symbol;Acc:HGNC:30368]	58512	1	-1	34865436	34929585
ENSG00000284773	180	157	168	186	128	115	155	579	309	129	107	106	188.513	191.008	179.153	179.084	150.035	159.452	194.663	197.278	153.888	162.547	152.074	126.227	169.494	-0.0534767	0.12467	-0.428948	0.667961	0.880677	169.494	-0.306996	0.127782	-2.40249	0.0162837	0.196348	169.494	-0.253519	0.127011	-1.99604	0.0459297	0.207079	AC114490.3	novel protein	---	1	-1	34974356	34985313
ENSG00000241014	157	129	140	152	114	94	121	433	255	106	69	85	164.425	156.943	149.294	146.348	133.625	130.335	151.963	147.532	126.995	133.566	98.0663	101.22	136.693	-0.121087	0.129214	-0.937104	0.348705	0.681419	136.693	-0.404931	0.133346	-3.03669	0.00239194	0.0516031	136.693	-0.283844	0.132889	-2.13594	0.032684	0.169167	AC114490.1	---	653160	1	-1	34975699	34978706
ENSG00000271741	1017	840	967	1179	900	734	871	2958	2246	910	761	918	1065.1	1021.95	1031.2	1135.16	1054.94	1017.72	1093.88	1007.85	1118.55	1146.65	1081.57	1093.17	1072.31	-0.031416	0.0607945	-0.516756	0.605326	0.850855	1072.31	0.0615467	0.060812	1.01208	0.311499	0.811259	1072.31	0.0929627	0.0605634	1.53497	0.124792	0.368698	AC114490.2	novel transcript, ZMYM6-ZMYM6NB readthrough	---	1	-1	34981533	35031741
ENSG00000243749	485	434	508	619	487	400	452	1542	1082	505	346	441	507.938	528.009	541.726	595.985	570.838	554.617	567.663	525.393	538.858	636.328	491.753	525.152	548.688	0.0238084	0.088699	0.268419	0.788377	0.925733	548.688	0.0108525	0.0891004	0.121801	0.903057	0.990779	548.688	-0.012956	0.0885961	-0.146236	0.883735	0.95119	TMEM35B	transmembrane protein 35B [Source:HGNC Symbol;Acc:HGNC:40021]	100506144	1	-1	34981535	34985353
ENSG00000163867	917	737	835	1133	753	634	746	2830	2068	771	691	864	960.369	896.642	890.435	1090.87	882.63	879.069	936.895	964.242	1029.91	971.503	982.084	1028.87	959.46	-0.0652601	0.0761987	-0.856447	0.39175	0.718169	959.46	0.06409	0.0761016	0.842163	0.399697	0.868288	959.46	0.12935	0.0760228	1.70147	0.0888555	0.304986	ZMYM6	zinc finger MYM-type containing 6 [Source:HGNC Symbol;Acc:HGNC:13050]	9204	1	-1	34986165	35031968
ENSG00000197056	379	292	310	634	312	373	352	1669	850	327	210	371	396.925	355.25	330.581	610.427	365.711	517.181	442.074	568.664	423.318	412.038	298.463	441.795	430.202	0.163405	0.182651	0.894627	0.370986	0.701166	430.202	-0.1027	0.183473	-0.559756	0.575646	0.932563	430.202	-0.266104	0.182952	-1.4545	0.145807	0.400814	ZMYM1	zinc finger MYM-type containing 1 [Source:HGNC Symbol;Acc:HGNC:26253]	79830	1	1	35032172	35115859
ENSG00000233940	0	0	0	0	0	0	0	0	0	0	0	0	0	0	0	0	0	0	0	0	0	0	0	0	0	NA	NA	NA	NA	NA	0	NA	NA	NA	NA	NA	0	NA	NA	NA	NA	NA	RPL12P45	ribosomal protein L12 pseudogene 45 [Source:HGNC Symbol;Acc:HGNC:51937]	---	1	1	35053468	35059271
ENSG00000228348	9	8	5	11	5	3	7	20	11	3	12	12	9.42565	9.73288	5.33194	10.591	5.86076	4.15963	8.79124	6.81443	5.47823	3.78017	17.055	14.2899	8.44257	-0.435352	0.534202	-0.814957	0.415097	0.734391	8.44257	0.136486	0.516425	0.264291	0.791556	NA	8.44257	0.571838	0.526959	1.08517	0.277848	NA	EFCAB14P1	EF-hand calcium binding domain 14 pseudogene 1 [Source:HGNC Symbol;Acc:HGNC:44648]	---	1	1	35122022	35122484
ENSG00000284640	3	0	0	1	2	0	1	1	2	1	1	0	3.14188	0	0	0.962819	2.3443	0	1.25589	0.340722	0.996042	1.26006	1.42125	0	0.976914	-0.20422	1.4524	-0.140608	0.888179	NA	0.976914	-0.19605	1.46881	-0.133475	0.893818	NA	0.976914	0.00817019	1.46872	0.00556281	0.995562	NA	AL590434.1	---	---	1	-1	35141515	35146435
ENSG00000116560	9274	8404	8710	10902	9538	7971	8917	32015	19766	7503	6828	8721	9712.61	10224.4	9288.25	10496.7	11180	11052.1	11198.8	10908.2	9843.88	9454.2	9704.3	10385.2	10287.4	0.158452	0.0513129	3.08795	0.00201539	0.0191014	10287.4	-0.012128	0.0514003	-0.235952	0.81347	0.979319	10287.4	-0.17058	0.051325	-3.32352	0.000888878	0.0125341	SFPQ	splicing factor proline and glutamine rich [Source:HGNC Symbol;Acc:HGNC:10774]	6421	1	-1	35176378	35193148
ENSG00000201868	0	0	0	0	0	0	0	0	2	0	0	0	0	0	0	0	0	0	0	0	0.996042	0	0	0	0.0830035	0	3.81693	0	1	NA	0.0830035	1.02431	3.80349	0.269308	0.787692	NA	0.0830035	1.25223	3.80355	0.329226	0.741985	NA	RF00019	---	---	1	1	35195969	35196062
ENSG00000146463	3611	3377	3719	4417	3330	2749	3063	10966	8140	2853	2735	3626	3781.78	4108.49	3965.9	4252.77	3903.26	3811.61	3846.79	3736.35	4053.89	3594.94	3887.12	4317.92	3938.4	-0.0750416	0.0631105	-1.18905	0.23442	0.566242	3938.4	-0.022427	0.0631302	-0.35525	0.722402	0.964564	3938.4	0.0526145	0.0631395	0.833305	0.404673	0.665547	ZMYM4	zinc finger MYM-type containing 4 [Source:HGNC Symbol;Acc:HGNC:13055]	9202	1	1	35268967	35422058
ENSG00000240374	0	0	0	0	0	0	0	0	0	0	0	0	0	0	0	0	0	0	0	0	0	0	0	0	0	NA	NA	NA	NA	NA	0	NA	NA	NA	NA	NA	0	NA	NA	NA	NA	NA	RN7SL503P	RNA, 7SL, cytoplasmic 503, pseudogene [Source:HGNC Symbol;Acc:HGNC:46519]	---	1	-1	35292196	35292498
ENSG00000201542	0	0	0	0	0	0	0	0	0	0	0	0	0	0	0	0	0	0	0	0	0	0	0	0	0	NA	NA	NA	NA	NA	0	NA	NA	NA	NA	NA	0	NA	NA	NA	NA	NA	RF00091	---	---	1	1	35310274	35310425
ENSG00000229994	1	1	2	0	1	0	2	4	5	0	1	0	1.04729	1.21661	2.13278	0	1.17215	0	2.51178	1.36289	2.4901	0	1.42125	0	1.1129	0.253136	1.33313	0.189881	0.849403	NA	1.1129	0.0748979	1.3651	0.0548661	0.956245	NA	1.1129	-0.178238	1.31472	-0.135571	0.89216	NA	RPL5P4	ribosomal protein L5 pseudogene 4 [Source:HGNC Symbol;Acc:HGNC:36095]	---	1	1	35350722	35351607
ENSG00000227409	0	0	1	0	0	0	0	0	0	0	0	0	0	0	1.06639	0	0	0	0	0	0	0	0	0	0.0888657	-0.949234	3.81693	-0.24869	0.8036	NA	0.0888657	-0.796521	3.81693	-0.208681	0.834697	NA	0.0888657	0	3.81698	0	1	NA	ZMYM4-AS1	ZMYM4 antisense RNA 1 [Source:HGNC Symbol;Acc:HGNC:40624]	100861513	1	-1	35358822	35366077
ENSG00000278702	1	3	2	2	2	1	1	3	1	1	0	0	1.04729	3.64983	2.13278	1.92564	2.3443	1.38654	1.25589	1.02216	0.498021	1.26006	0	0	1.37688	-0.599151	1.05262	-0.569198	0.569222	NA	1.37688	-2.18761	1.28206	-1.70632	0.0879488	NA	1.37688	-1.58846	1.31082	-1.2118	0.225588	NA	RF00017	---	---	1	1	35399997	35400319
ENSG00000142687	2483	2089	2375	2704	2264	1741	1942	6655	5006	1879	1886	2120	2600.43	2541.5	2532.67	2603.46	2653.75	2413.97	2438.94	2267.5	2493.09	2367.64	2680.48	2524.54	2509.83	-0.0751948	0.060889	-1.23495	0.216849	0.543386	2509.83	-0.0309276	0.0609363	-0.507539	0.611777	0.941485	2509.83	0.0442672	0.0609374	0.726438	0.46757	0.712514	KIAA0319L	KIAA0319 like [Source:HGNC Symbol;Acc:HGNC:30071]	79932	1	-1	35433490	35557950
ENSG00000236274	0	0	0	0	0	0	0	0	0	0	0	0	0	0	0	0	0	0	0	0	0	0	0	0	0	NA	NA	NA	NA	NA	0	NA	NA	NA	NA	NA	0	NA	NA	NA	NA	NA	AC004865.1	zinc finger protein pseudogene	---	1	1	35509742	35511438
ENSG00000020129	1618	1017	1583	1464	1170	1039	1398	5097	2632	1391	915	928	1694.52	1237.29	1688.09	1409.57	1371.42	1440.62	1755.74	1736.66	1310.79	1752.74	1300.44	1105.08	1483.58	0.0652451	0.136865	0.47671	0.633568	0.864533	1483.58	-0.141584	0.137133	-1.03246	0.301858	0.803724	1483.58	-0.206829	0.137025	-1.50943	0.13119	0.377256	NCDN	neurochondrin [Source:HGNC Symbol;Acc:HGNC:17597]	23154	1	1	35557473	35567274
ENSG00000239636	6	7	6	3	5	5	8	29	12	9	3	3	6.28377	8.51627	6.39833	2.88846	5.86076	6.93272	10.0471	9.88092	5.97625	11.3405	4.26375	3.57246	6.83011	0.504789	0.535317	0.942973	0.345695	NA	6.83011	0.0785252	0.559081	0.140454	0.888301	NA	6.83011	-0.426264	0.526172	-0.810123	0.41787	NA	AC004865.2	---	---	1	-1	35569813	35577729
ENSG00000116819	54	54	56	47	35	39	38	134	86	43	39	44	56.5539	65.6969	59.7178	45.2525	41.0253	54.0752	47.7239	45.6567	42.8298	54.1824	55.4288	52.3961	51.7116	-0.27353	0.198789	-1.37598	0.168829	0.476309	51.7116	-0.171877	0.199466	-0.861684	0.388862	0.862162	51.7116	0.101653	0.200571	0.506819	0.612282	0.811859	TFAP2E	transcription factor AP-2 epsilon [Source:HGNC Symbol;Acc:HGNC:30774]	339488	1	1	35573370	35595328
ENSG00000126067	2988	2603	3027	3360	2855	2339	2699	9113	6963	2793	2530	2818	3129.32	3166.84	3227.96	3235.07	3346.49	3243.12	3389.65	3105	3467.72	3519.34	3595.76	3355.73	3315.17	0.0338224	0.0478575	0.706731	0.479734	0.779331	3315.17	0.126903	0.0478481	2.65221	0.00799661	0.125309	3315.17	0.0930811	0.0477086	1.95103	0.0510532	0.219631	PSMB2	proteasome subunit beta 2 [Source:HGNC Symbol;Acc:HGNC:9539]	5690	1	-1	35599544	35641844
ENSG00000142686	1507	1354	1545	1579	1397	1116	1246	4364	3367	1425	1047	1451	1578.27	1647.29	1647.57	1520.29	1637.5	1547.38	1564.84	1486.91	1676.84	1795.58	1488.05	1727.88	1609.87	-0.0374826	0.0672141	-0.55766	0.577077	0.83544	1609.87	0.0666213	0.0671827	0.991644	0.321371	0.81823	1609.87	0.104104	0.0671023	1.55142	0.120801	0.362014	C1orf216	chromosome 1 open reading frame 216 [Source:HGNC Symbol;Acc:HGNC:26800]	127703	1	-1	35713875	35719472
ENSG00000092853	387	506	455	475	609	436	508	1779	1121	370	507	649	405.303	615.605	485.207	457.339	713.84	604.533	637.993	606.144	558.281	466.221	720.574	772.843	586.99	0.384871	0.149463	2.57502	0.0100234	0.0715029	586.99	0.357879	0.149674	2.39106	0.0167997	0.200761	586.99	-0.0269924	0.148654	-0.181579	0.855913	0.937755	CLSPN	claspin [Source:HGNC Symbol;Acc:HGNC:19715]	63967	1	-1	35720218	35769967
ENSG00000232335	1	3	2	3	1	6	3	6	4	1	0	1	1.04729	3.64983	2.13278	2.88846	1.17215	8.31926	3.76767	2.04433	1.99208	1.26006	0	1.19082	2.45539	0.557234	0.877931	0.634713	0.525616	NA	2.45539	-0.919237	1.01746	-0.903465	0.366279	NA	2.45539	-1.47647	0.971749	-1.5194	0.128663	NA	AL354864.1	novel transcript	---	1	1	35739389	35743576
ENSG00000134698	1170	1108	1097	1275	1024	890	917	3624	2332	857	795	958	1225.33	1348	1169.83	1227.59	1200.28	1234.02	1151.65	1234.77	1161.38	1079.87	1129.89	1140.81	1191.95	-0.0413138	0.0616837	-0.669768	0.503006	0.79178	1191.95	-0.13646	0.0621582	-2.19536	0.0281376	0.280268	1191.95	-0.0951459	0.0620038	-1.53452	0.124902	0.368698	AGO4	argonaute 4, RISC catalytic component [Source:HGNC Symbol;Acc:HGNC:18424]	192670	1	1	35808172	35857890
ENSG00000092847	2197	2010	2236	2255	1799	1555	1710	6109	4594	1609	1625	1987	2300.91	2445.39	2384.45	2171.16	2108.7	2156.07	2147.57	2081.47	2287.91	2027.43	2309.53	2366.16	2232.23	-0.131482	0.0619963	-2.1208	0.0339385	0.180416	2232.23	-0.0478229	0.0619963	-0.771383	0.44048	0.886165	2232.23	0.0836589	0.0620701	1.34781	0.177719	0.442764	AGO1	argonaute 1, RISC catalytic component [Source:HGNC Symbol;Acc:HGNC:3262]	26523	1	1	35869808	35930528
ENSG00000271164	0	0	0	0	0	0	0	0	0	0	0	0	0	0	0	0	0	0	0	0	0	0	0	0	0	NA	NA	NA	NA	NA	0	NA	NA	NA	NA	NA	0	NA	NA	NA	NA	NA	AL139286.1	novel pseudogene	---	1	-1	35873270	35873752
ENSG00000271914	6	0	1	5	4	2	5	10	8	3	5	1	6.28377	0	1.06639	4.81409	4.68861	2.77309	6.27945	3.40722	3.98417	3.78017	7.10625	1.19082	3.78117	0.4234	0.773507	0.547377	0.584119	NA	3.78117	0.336751	0.784929	0.429021	0.667908	NA	3.78117	-0.0866491	0.745424	-0.116241	0.907461	NA	AL139286.2	novel transcript	---	1	-1	35929720	35930115
ENSG00000126070	1144	1022	1034	1395	954	819	922	3678	2575	878	799	1215	1198.11	1243.38	1102.65	1343.13	1118.23	1135.58	1157.93	1253.17	1282.4	1106.33	1135.58	1446.85	1210.28	-0.0647192	0.0918629	-0.704519	0.481109	0.780193	1210.28	0.0260597	0.0918475	0.283728	0.776619	0.971526	1210.28	0.0907789	0.091835	0.9885	0.322908	0.596203	AGO3	argonaute 3, RISC catalytic component [Source:HGNC Symbol;Acc:HGNC:18421]	192669	1	1	35930718	36072500
ENSG00000271554	0	0	0	0	0	0	0	0	0	0	0	0	0	0	0	0	0	0	0	0	0	0	0	0	0	NA	NA	NA	NA	NA	0	NA	NA	NA	NA	NA	0	NA	NA	NA	NA	NA	AL138787.2	novel transcript, antisense to EIF2C3	---	1	-1	35992109	36013630
ENSG00000232862	1	0	0	0	0	0	1	1	0	0	0	0	1.04729	0	0	0	0	0	1.25589	0.340722	0	0	0	0	0.220326	0.37973	3.01629	0.125893	0.899816	NA	0.220326	-0.79653	3.04474	-0.261609	0.793623	NA	0.220326	-1.17626	3.01631	-0.389966	0.696562	NA	AL138787.1	implantation-associated protein (DKFZp564K142) pseudogene	---	1	-1	36080066	36084026
ENSG00000092850	14	7	12	2	7	5	10	23	18	3	3	11	14.6621	8.51627	12.7967	1.92564	8.20506	6.93272	12.5589	7.83659	8.96437	3.78017	4.26375	13.099	8.62844	-0.101402	0.540189	-0.187716	0.851099	0.947012	8.62844	-0.282781	0.551673	-0.512587	0.60824	NA	8.62844	-0.181379	0.549557	-0.330045	0.741366	NA	TEKT2	tektin 2 [Source:HGNC Symbol;Acc:HGNC:11725]	27285	1	1	36084075	36088275
ENSG00000116863	750	717	818	787	699	552	693	2096	1776	726	590	640	785.471	872.309	872.306	757.738	819.334	765.372	870.332	714.152	884.485	914.8	838.538	762.126	821.414	-0.0576628	0.0871851	-0.661384	0.508366	0.794565	821.414	0.0511116	0.0871324	0.586597	0.557475	0.927765	821.414	0.108774	0.0870472	1.2496	0.211445	0.482513	ADPRHL2	ADP-ribosylhydrolase like 2 [Source:HGNC Symbol;Acc:HGNC:21304]	54936	1	1	36088875	36093932
ENSG00000171812	1661	1169	1660	1675	1562	1404	1696	5671	3458	1561	1216	1257	1739.56	1422.22	1770.21	1612.72	1830.9	1946.71	2129.99	1932.23	1722.16	1966.95	1728.24	1496.86	1774.89	0.259563	0.0915243	2.836	0.00456825	0.0380825	1774.89	0.0784071	0.0918148	0.85397	0.393121	0.864483	1774.89	-0.181156	0.0914434	-1.98107	0.0475834	0.210766	COL8A2	collagen type VIII alpha 2 chain [Source:HGNC Symbol;Acc:HGNC:2216]	1296	1	-1	36095236	36125220
ENSG00000054116	1605	1465	1681	1749	1384	1142	1274	4515	3637	1467	1296	1434	1680.91	1782.33	1792.6	1683.97	1622.26	1583.43	1600	1538.36	1811.3	1848.5	1841.94	1707.64	1707.77	-0.131295	0.0532555	-2.46538	0.0136869	0.091671	1707.77	0.0553852	0.053069	1.04364	0.29665	0.799725	1707.77	0.18668	0.053124	3.51404	0.000441338	0.00698371	TRAPPC3	trafficking protein particle complex 3 [Source:HGNC Symbol;Acc:HGNC:19942]	27095	1	-1	36136570	36156053
ENSG00000116871	2868	2111	2831	2727	2434	2111	2692	10421	5517	2654	2098	2166	3003.64	2568.26	3018.95	2625.61	2853.02	2926.99	3380.86	3550.66	2747.58	3344.19	2981.78	2579.32	2965.07	0.181789	0.097785	1.85907	0.0630174	0.271725	2965.07	0.054218	0.0979149	0.553726	0.579767	0.933079	2965.07	-0.127571	0.097761	-1.30493	0.191918	0.459286	MAP7D1	MAP7 domain containing 1 [Source:HGNC Symbol;Acc:HGNC:25514]	55700	1	1	36155579	36180849
ENSG00000264592	0	0	0	1	0	0	0	0	0	0	0	0	0	0	0	0.962819	0	0	0	0	0	0	0	0	0.0802349	-0.949234	3.81693	-0.24869	0.8036	NA	0.0802349	-0.796521	3.81693	-0.208681	0.834697	NA	0.0802349	0	3.81698	0	1	NA	RN7SL131P	RNA, 7SL, cytoplasmic 131, pseudogene [Source:HGNC Symbol;Acc:HGNC:46147]	---	1	1	36191915	36192170
ENSG00000054118	4999	4630	4921	5308	5205	3835	4195	14414	11089	3874	4442	4950	5235.43	5632.9	5247.7	5110.64	6101.05	5317.39	5268.46	4911.16	5522.55	4881.46	6313.19	5894.56	5453.04	0.0244719	0.0852346	0.287112	0.774027	0.921813	5453.04	0.0910191	0.0852379	1.06782	0.2856	0.790669	5453.04	0.0665472	0.0852056	0.781019	0.434791	0.689442	THRAP3	thyroid hormone receptor associated protein 3 [Source:HGNC Symbol;Acc:HGNC:22964]	9967	1	1	36224416	36305357
ENSG00000231849	0	0	0	0	0	0	0	0	0	0	0	0	0	0	0	0	0	0	0	0	0	0	0	0	0	NA	NA	NA	NA	NA	0	NA	NA	NA	NA	NA	0	NA	NA	NA	NA	NA	UBE2V2P4	ubiquitin conjugating enzyme E2 V2 pseudogene 4 [Source:HGNC Symbol;Acc:HGNC:44892]	---	1	-1	36241898	36242156
ENSG00000214193	284	230	271	270	274	250	315	1025	595	250	262	200	297.432	279.82	288.991	259.961	321.17	346.636	395.606	349.24	296.322	315.014	372.368	238.164	313.394	0.326247	0.118859	2.74483	0.00605421	0.0476809	313.394	0.112107	0.120282	0.932034	0.351319	0.837983	313.394	-0.21414	0.118155	-1.81236	0.0699303	0.267398	SH3D21	SH3 domain containing 21 [Source:HGNC Symbol;Acc:HGNC:26236]	79729	1	1	36306387	36324886
ENSG00000142694	491	171	476	351	303	317	594	3011	547	559	237	157	514.222	208.04	507.601	337.949	355.162	439.534	745.999	1025.91	272.417	704.371	336.836	186.959	469.584	0.712211	0.490718	1.45136	0.146679	0.446523	469.584	-0.0644195	0.491404	-0.131093	0.895702	0.990311	469.584	-0.77663	0.49081	-1.58234	0.113571	0.349956	EVA1B	eva-1 homolog B [Source:HGNC Symbol;Acc:HGNC:25558]	55194	1	-1	36322031	36324154
ENSG00000116883	226	181	212	207	267	210	244	826	541	218	166	178	236.689	220.206	226.074	199.303	312.964	291.174	306.437	281.436	269.429	274.692	235.928	211.966	255.525	0.429035	0.107141	4.00442	6.21707e-05	0.000880864	255.525	0.179857	0.109271	1.64597	0.0997698	0.538187	255.525	-0.249179	0.105474	-2.36247	0.0181536	0.115193	AL591845.1	novel transcript, antisense to EVA1B	---	1	1	36323734	36329221
ENSG00000196182	2333	1745	2251	2283	1891	1621	1907	7140	4478	2054	1598	1611	2443.34	2122.98	2400.44	2198.12	2216.54	2247.59	2394.98	2432.75	2230.14	2588.15	2271.16	1918.41	2288.72	0.0206644	0.0855861	0.241446	0.80921	0.932935	2288.72	-0.0255398	0.0857057	-0.297994	0.765708	0.970007	2288.72	-0.0462042	0.0856274	-0.539596	0.589476	0.797795	STK40	serine/threonine kinase 40 [Source:HGNC Symbol;Acc:HGNC:21373]	83931	1	-1	36339624	36385896
ENSG00000181817	849	656	871	889	700	529	667	2425	1786	792	670	709	889.153	798.096	928.825	855.946	820.506	733.481	837.679	826.25	889.465	997.964	952.238	844.292	864.491	-0.107394	0.0772615	-1.39	0.164528	0.470822	864.491	0.0820237	0.0769963	1.06529	0.286743	0.792202	864.491	0.189417	0.0770145	2.4595	0.0139129	0.0962302	LSM10	LSM10, U7 small nuclear RNA associated [Source:HGNC Symbol;Acc:HGNC:17562]	84967	1	-1	36391238	36397892
ENSG00000222821	0	0	0	0	0	0	0	0	0	0	0	0	0	0	0	0	0	0	0	0	0	0	0	0	0	NA	NA	NA	NA	NA	0	NA	NA	NA	NA	NA	0	NA	NA	NA	NA	NA	RNU4-27P	RNA, U4 small nuclear 27, pseudogene [Source:HGNC Symbol;Acc:HGNC:46963]	---	1	-1	36402721	36402859
ENSG00000116885	216	186	190	236	162	145	159	573	409	187	155	171	226.216	226.289	202.614	227.225	189.889	201.049	199.687	195.233	203.69	235.63	220.294	203.63	210.954	-0.169177	0.102364	-1.65271	0.0983904	0.358392	210.954	-0.0411623	0.1024	-0.401977	0.687701	0.958632	210.954	0.128015	0.102199	1.2526	0.210352	0.481527	OSCP1	organic solute carrier partner 1 [Source:HGNC Symbol;Acc:HGNC:29971]	127700	1	-1	36415827	36450451
ENSG00000201448	2	0	1	0	0	0	0	1	0	1	1	0	2.09459	0	1.06639	0	0	0	0	0.340722	0	1.26006	1.42125	0	0.51525	-1.59777	2.0333	-0.785801	0.431984	NA	0.51525	-0.470862	2.01388	-0.233808	0.815134	NA	0.51525	1.12691	2.07165	0.543965	0.586465	NA	SNORA63C	small nucleolar RNA, H/ACA box 63C [Source:HGNC Symbol;Acc:HGNC:52210]	109616970	1	-1	36418450	36418578
ENSG00000116898	1264	1117	1177	1268	1140	988	1096	3572	2929	1226	1117	1142	1323.78	1358.95	1255.14	1220.85	1336.25	1369.9	1376.46	1217.06	1458.7	1544.83	1587.54	1359.92	1367.45	0.0348653	0.070854	0.492073	0.622668	0.859499	1367.45	0.205251	0.0706979	2.90321	0.00369356	0.0698849	1367.45	0.170386	0.0704529	2.41843	0.0155875	0.104188	MRPS15	mitochondrial ribosomal protein S15 [Source:HGNC Symbol;Acc:HGNC:14504]	64960	1	-1	36455718	36464437
ENSG00000119535	0	0	1	0	0	1	0	0	1	0	0	1	0	0	1.06639	0	0	1.38654	0	0	0.498021	0	0	1.19082	0.345148	-0.0822926	2.41639	-0.034056	0.972833	NA	0.345148	0.540015	2.41444	0.22366	0.823022	NA	0.345148	0.622308	2.38725	0.26068	0.794339	NA	CSF3R	colony stimulating factor 3 receptor [Source:HGNC Symbol;Acc:HGNC:2439]	1441	1	-1	36466043	36483278
ENSG00000230214	0	0	0	0	0	0	0	0	0	0	0	0	0	0	0	0	0	0	0	0	0	0	0	0	0	NA	NA	NA	NA	NA	0	NA	NA	NA	NA	NA	0	NA	NA	NA	NA	NA	FTLP18	ferritin light chain pseudogene 18 [Source:HGNC Symbol;Acc:HGNC:37968]	---	1	1	36630335	36630857
ENSG00000284705	0	0	3	1	1	0	0	6	4	1	2	0	0	0	3.19917	0.962819	1.17215	0	0	2.04433	1.99208	1.26006	2.8425	0	1.12276	-0.0872507	1.45649	-0.0599046	0.952232	NA	1.12276	0.544882	1.40779	0.387049	0.69872	NA	1.12276	0.632133	1.39473	0.45323	0.650383	NA	AL596257.1	novel transcript	---	1	1	36703953	36710582
ENSG00000284720	0	0	0	0	0	0	0	0	0	0	0	0	0	0	0	0	0	0	0	0	0	0	0	0	0	NA	NA	NA	NA	NA	0	NA	NA	NA	NA	NA	0	NA	NA	NA	NA	NA	AC117945.2	novel transcript	---	1	-1	36768122	36769725
ENSG00000234481	0	0	0	0	0	0	0	0	0	0	0	0	0	0	0	0	0	0	0	0	0	0	0	0	0	NA	NA	NA	NA	NA	0	NA	NA	NA	NA	NA	0	NA	NA	NA	NA	NA	AC117945.1	novel transcript	---	1	1	36773140	36775768
ENSG00000163873	0	0	0	0	0	0	0	0	0	0	2	0	0	0	0	0	0	0	0	0	0	0	2.8425	0	0.236875	0	3.81693	0	1	NA	0.236875	1.69841	3.79197	0.447896	0.654228	NA	0.236875	1.92633	3.79203	0.507995	0.611457	NA	GRIK3	glutamate ionotropic receptor kainate type subunit 3 [Source:HGNC Symbol;Acc:HGNC:4581]	2899	1	-1	36795527	37034129
ENSG00000284650	0	0	0	0	0	0	0	0	0	0	0	0	0	0	0	0	0	0	0	0	0	0	0	0	0	NA	NA	NA	NA	NA	0	NA	NA	NA	NA	NA	0	NA	NA	NA	NA	NA	AL031430.1	novel transcript	---	1	1	37133489	37136146
ENSG00000264698	0	0	0	0	0	0	0	0	0	0	0	0	0	0	0	0	0	0	0	0	0	0	0	0	0	NA	NA	NA	NA	NA	0	NA	NA	NA	NA	NA	0	NA	NA	NA	NA	NA	MIR4255	microRNA 4255 [Source:HGNC Symbol;Acc:HGNC:38187]	100422898	1	1	37161563	37161634
ENSG00000207328	0	0	0	0	0	0	0	0	0	0	0	0	0	0	0	0	0	0	0	0	0	0	0	0	0	NA	NA	NA	NA	NA	0	NA	NA	NA	NA	NA	0	NA	NA	NA	NA	NA	RNU6-636P	RNA, U6 small nuclear 636, pseudogene [Source:HGNC Symbol;Acc:HGNC:47599]	---	1	1	37203610	37203716
ENSG00000223944	0	0	0	0	0	0	0	0	0	0	0	0	0	0	0	0	0	0	0	0	0	0	0	0	0	NA	NA	NA	NA	NA	0	NA	NA	NA	NA	NA	0	NA	NA	NA	NA	NA	AL353604.1	novel transcript	---	1	-1	37262739	37325100
ENSG00000252368	0	0	0	0	0	0	0	0	0	0	0	0	0	0	0	0	0	0	0	0	0	0	0	0	0	NA	NA	NA	NA	NA	0	NA	NA	NA	NA	NA	0	NA	NA	NA	NA	NA	RNA5SP43	RNA, 5S ribosomal pseudogene 43 [Source:HGNC Symbol;Acc:HGNC:42819]	---	1	-1	37264677	37264786
ENSG00000230451	0	0	0	0	0	0	0	0	0	0	0	0	0	0	0	0	0	0	0	0	0	0	0	0	0	NA	NA	NA	NA	NA	0	NA	NA	NA	NA	NA	0	NA	NA	NA	NA	NA	RPS29P6	ribosomal protein S29 pseudogene 6 [Source:HGNC Symbol;Acc:HGNC:35718]	---	1	1	37330852	37330996
ENSG00000233621	100	74	89	84	78	69	82	324	182	74	85	75	104.729	90.0291	94.9086	80.8768	91.4278	95.6715	102.983	110.394	90.6398	93.2441	120.806	89.3116	97.0852	0.131595	0.153918	0.854965	0.392571	0.718897	97.0852	0.0725095	0.155959	0.464928	0.641983	0.948407	97.0852	-0.0590851	0.152232	-0.388126	0.697923	0.861451	LINC01137	long intergenic non-protein coding RNA 1137 [Source:HGNC Symbol;Acc:HGNC:49453]	728431	1	-1	37454879	37474411
ENSG00000163874	112	68	105	74	137	90	116	435	217	98	69	70	117.297	82.7295	111.971	71.2486	160.585	124.789	145.683	148.214	108.071	123.485	98.0663	83.3575	114.625	0.601056	0.169907	3.53756	0.000403839	0.00471803	114.625	0.112557	0.174885	0.643606	0.519831	0.913392	114.625	-0.488498	0.168254	-2.90334	0.00369209	0.0367498	ZC3H12A	zinc finger CCCH-type containing 12A [Source:HGNC Symbol;Acc:HGNC:26259]	80149	1	1	37474552	37484379
ENSG00000283724	0	0	2	0	2	0	1	1	3	1	0	0	0	0	2.13278	0	2.3443	0	1.25589	0.340722	1.49406	1.26006	0	0	0.735651	0.784051	1.77214	0.442431	0.658177	NA	0.735651	0.519936	1.81547	0.286391	0.774579	NA	0.735651	-0.264115	1.68265	-0.156964	0.875273	NA	MIR6732	microRNA 6732 [Source:HGNC Symbol;Acc:HGNC:50066]	102465438	1	1	37480230	37480289
ENSG00000163875	1498	1347	1497	1822	1376	1131	1170	4596	3287	1258	1089	1353	1568.85	1638.77	1596.38	1754.26	1612.88	1568.18	1469.39	1565.96	1636.99	1585.15	1547.74	1611.18	1596.31	-0.0769917	0.0572072	-1.34584	0.178354	0.490544	1596.31	-0.0380829	0.0573138	-0.664463	0.506394	0.911237	1596.31	0.0389088	0.057271	0.679381	0.496896	0.735716	MEAF6	MYST/Esa1 associated factor 6 [Source:HGNC Symbol;Acc:HGNC:25674]	64769	1	-1	37492575	37514774
ENSG00000263675	3	4	2	7	6	8	10	9	13	5	4	4	3.14188	4.86644	2.13278	6.73973	7.03291	11.0923	12.5589	3.06649	6.47427	6.30028	5.685	4.76328	6.15453	0.875365	0.621267	1.409	0.158836	NA	6.15453	0.469102	0.642472	0.730151	0.465298	NA	6.15453	-0.406263	0.587873	-0.691073	0.48952	NA	MIR5581	microRNA 5581 [Source:HGNC Symbol;Acc:HGNC:43527]	100847010	1	-1	37500935	37500994
ENSG00000163877	574	511	558	604	523	431	433	1607	1230	449	442	566	601.147	621.688	595.045	581.543	613.035	597.6	543.801	547.539	612.566	565.765	628.193	674.005	598.494	-0.0645753	0.0767441	-0.841436	0.400104	0.723911	598.494	0.0481532	0.0767101	0.62773	0.530181	0.916341	598.494	0.112728	0.0764479	1.47458	0.140326	0.391262	SNIP1	Smad nuclear interacting protein 1 [Source:HGNC Symbol;Acc:HGNC:30587]	79753	1	-1	37534449	37554344
ENSG00000232273	0	0	0	0	0	0	0	1	0	0	0	1	0	0	0	0	0	0	0	0.340722	0	0	0	1.19082	0.127629	0.402957	3.8047	0.10591	0.915653	NA	0.127629	0.731276	3.80861	0.192006	0.847738	NA	0.127629	0.328319	3.79641	0.0864813	0.931084	NA	FTH1P1	ferritin heavy chain 1 pseudogene 1 [Source:HGNC Symbol;Acc:HGNC:3979]	---	1	1	37544763	37545294
ENSG00000237749	248	203	247	235	147	120	267	744	521	220	80	118	259.729	246.972	263.398	226.262	172.306	166.385	335.323	253.497	259.469	277.212	113.7	140.517	226.231	-0.101582	0.319542	-0.317899	0.750562	0.91343	226.231	-0.327762	0.320379	-1.02304	0.306288	0.807648	226.231	-0.22618	0.320489	-0.705734	0.480354	0.722796	AL034379.1	ribosomal protein S27 (metallopanstimulin 1) (RPS27) pseudogene	---	1	1	37556247	37556499
ENSG00000163879	334	324	343	376	356	257	298	1051	705	263	294	297	349.796	394.182	365.771	362.02	417.286	356.342	374.255	358.098	351.105	331.395	417.848	353.674	369.314	0.030186	0.0935222	0.322768	0.746871	0.912795	369.314	-0.022027	0.0943288	-0.233512	0.815364	0.979552	369.314	-0.0522129	0.0934709	-0.558601	0.576434	0.791186	DNALI1	dynein axonemal light intermediate chain 1 [Source:HGNC Symbol;Acc:HGNC:14353]	7802	1	1	37556919	37566857
ENSG00000134697	1671	1560	1582	1608	1611	1221	1224	4479	3484	1308	1366	1660	1750.03	1897.91	1687.03	1548.21	1888.34	1692.97	1537.21	1526.09	1735.1	1648.15	1941.43	1976.76	1735.77	-0.0520918	0.0909768	-0.572583	0.566927	0.830013	1735.77	0.0847037	0.0909079	0.931753	0.351464	0.837983	1735.77	0.136796	0.0908924	1.50503	0.132317	0.378301	GNL2	G protein nucleolar 2 [Source:HGNC Symbol;Acc:HGNC:29925]	29889	1	-1	37566816	37595935
ENSG00000284748	0	0	0	0	0	0	0	1	0	0	0	0	0	0	0	0	0	0	0	0.340722	0	0	0	0	0.0283935	0.402963	3.8047	0.105912	0.915652	NA	0.0283935	0	3.81693	0	1	NA	0.0283935	-0.478162	3.80475	-0.125675	0.899989	NA	AL513220.1	novel transcript	---	1	1	37596126	37607336
ENSG00000169218	370	341	358	395	159	110	155	680	490	235	200	252	387.499	414.864	381.767	380.313	186.372	152.52	194.663	231.691	244.03	296.113	284.25	300.087	287.847	-1.00166	0.121376	-8.25249	1.55124e-16	8.49323e-15	287.847	-0.485559	0.118772	-4.08814	4.34842e-05	0.00204082	287.847	0.516099	0.123603	4.17546	2.97383e-05	0.000691911	RSPO1	R-spondin 1 [Source:HGNC Symbol;Acc:HGNC:21679]	284654	1	-1	37611350	37634923
ENSG00000116922	748	677	740	850	726	592	680	2343	1768	668	610	767	783.376	823.645	789.128	818.396	850.982	820.834	854.006	798.31	880.501	841.717	866.963	913.36	836.768	0.0438673	0.0616212	0.711887	0.476535	0.777106	836.768	0.125048	0.0617099	2.02639	0.042725	0.356949	836.768	0.0811809	0.0610459	1.32983	0.183573	0.450119	C1orf109	chromosome 1 open reading frame 109 [Source:HGNC Symbol;Acc:HGNC:26039]	54955	1	-1	37681570	37692249
ENSG00000134690	162	156	160	152	352	300	335	1082	413	135	168	189	169.662	189.791	170.622	146.348	412.597	415.963	420.723	368.661	205.683	170.108	238.77	225.065	261.166	1.25523	0.115551	10.863	1.72967e-27	1.82198e-25	261.166	0.312408	0.121058	2.58064	0.00986167	0.143155	261.166	-0.942822	0.112433	-8.38566	5.04434e-17	6.45059e-15	CDCA8	cell division cycle associated 8 [Source:HGNC Symbol;Acc:HGNC:14629]	55143	1	1	37692418	37709719
ENSG00000183317	10	4	13	7	5	1	6	35	17	6	5	4	10.4729	4.86644	13.8631	6.73973	5.86076	1.38654	7.53534	11.9253	8.46635	7.56033	7.10625	4.76328	7.54552	-0.285368	0.547209	-0.521497	0.602021	0.849041	7.54552	-0.343248	0.555043	-0.618418	0.5363	NA	7.54552	-0.0578804	0.559354	-0.103477	0.917584	NA	EPHA10	EPH receptor A10 [Source:HGNC Symbol;Acc:HGNC:19987]	284656	1	-1	37713880	37765133
ENSG00000200421	0	0	0	0	0	0	0	0	0	0	0	0	0	0	0	0	0	0	0	0	0	0	0	0	0	NA	NA	NA	NA	NA	0	NA	NA	NA	NA	NA	0	NA	NA	NA	NA	NA	RF00019	---	---	1	-1	37737955	37738054
ENSG00000214141	0	0	0	0	0	0	0	0	0	0	0	0	0	0	0	0	0	0	0	0	0	0	0	0	0	NA	NA	NA	NA	NA	0	NA	NA	NA	NA	NA	0	NA	NA	NA	NA	NA	ACTN4P2	actinin alpha 4 pseudogene 2 [Source:HGNC Symbol;Acc:HGNC:44032]	---	1	1	37776670	37779418
ENSG00000227416	0	0	0	0	0	0	0	0	2	0	0	0	0	0	0	0	0	0	0	0	0.996042	0	0	0	0.0830035	0	3.81693	0	1	NA	0.0830035	1.02431	3.80349	0.269308	0.787692	NA	0.0830035	1.25223	3.80355	0.329226	0.741985	NA	AL929472.1	novel pseudogene	---	1	-1	37782457	37782885
ENSG00000185090	360	293	421	394	351	262	346	1165	868	337	268	341	377.026	356.467	448.95	379.351	411.425	363.274	434.538	396.941	432.282	424.639	380.895	406.07	400.988	0.0394769	0.0934464	0.422455	0.672693	0.883013	400.988	0.0785659	0.093745	0.838082	0.401985	0.869138	400.988	0.039089	0.0929186	0.42068	0.673989	0.8489	MANEAL	mannosidase endo-alpha like [Source:HGNC Symbol;Acc:HGNC:26452]	149175	1	1	37793802	37801137
ENSG00000233728	0	0	0	0	0	0	0	0	0	0	0	0	0	0	0	0	0	0	0	0	0	0	0	0	0	NA	NA	NA	NA	NA	0	NA	NA	NA	NA	NA	0	NA	NA	NA	NA	NA	AL929472.3	novel transcript	---	1	-1	37799720	37800879
ENSG00000196449	279	254	292	347	237	222	236	833	653	218	200	234	292.195	309.019	311.386	334.098	277.8	307.813	296.39	283.821	325.208	274.692	284.25	278.652	297.944	-0.103181	0.0950561	-1.08547	0.277713	0.613194	297.944	-0.0869517	0.0956787	-0.908788	0.363462	0.847948	297.944	0.0162289	0.0953413	0.170219	0.864838	0.941743	YRDC	yrdC N6-threonylcarbamoyltransferase domain containing [Source:HGNC Symbol;Acc:HGNC:28905]	79693	1	-1	37802944	37808185
ENSG00000197982	1542	1303	1550	1295	1192	944	1273	4282	2901	1452	898	1000	1614.93	1585.24	1652.9	1246.85	1397.2	1308.9	1598.75	1458.97	1444.76	1829.6	1276.28	1190.82	1467.1	-0.0810427	0.124879	-0.648968	0.516359	0.800312	1467.1	-0.0868156	0.124966	-0.694713	0.487235	0.903801	1467.1	-0.00577299	0.12499	-0.0461875	0.963161	0.98629	C1orf122	chromosome 1 open reading frame 122 [Source:HGNC Symbol;Acc:HGNC:24789]	127687	1	1	37806979	37809454
ENSG00000188786	793	691	794	825	682	589	558	2121	1685	592	615	724	830.505	840.678	846.713	794.325	799.407	816.674	700.787	722.67	839.165	745.953	874.069	862.155	806.092	-0.128214	0.075118	-1.70683	0.087853	0.335719	806.092	0.00479723	0.0750051	0.0639587	0.949003	0.99595	806.092	0.133011	0.0750662	1.77192	0.0764083	0.278744	MTF1	metal regulatory transcription factor 1 [Source:HGNC Symbol;Acc:HGNC:7428]	4520	1	-1	37809567	37859620
ENSG00000235673	0	0	0	0	0	0	0	0	0	0	0	0	0	0	0	0	0	0	0	0	0	0	0	0	0	NA	NA	NA	NA	NA	0	NA	NA	NA	NA	NA	0	NA	NA	NA	NA	NA	AL929472.4	ribosomal protein S2 (RPS2) pseudogene	---	1	1	37840986	37841676
ENSG00000204084	1284	1132	1292	1483	1264	996	1099	3940	2782	1072	952	1188	1344.73	1377.2	1377.77	1427.86	1481.6	1381	1380.22	1342.44	1385.49	1350.78	1353.03	1414.7	1384.74	0.0116102	0.0548762	0.21157	0.832442	0.941126	1384.74	-0.00558354	0.0551459	-0.10125	0.919352	0.993925	1384.74	-0.0171937	0.0548479	-0.31348	0.753916	0.889136	INPP5B	inositol polyphosphate-5-phosphatase B [Source:HGNC Symbol;Acc:HGNC:6077]	3633	1	-1	37860697	37947057
ENSG00000230955	0	0	0	1	0	0	0	4	0	0	0	0	0	0	0	0.962819	0	0	0	1.36289	0	0	0	0	0.193809	0.534965	3.70613	0.144346	0.885227	NA	0.193809	-0.796532	3.73015	-0.213539	0.830907	NA	0.193809	-1.3315	3.70618	-0.359264	0.719398	NA	AL929472.2	novel transcript	---	1	1	37860697	37861580
ENSG00000252448	0	0	0	0	0	0	0	0	0	0	0	0	0	0	0	0	0	0	0	0	0	0	0	0	0	NA	NA	NA	NA	NA	0	NA	NA	NA	NA	NA	0	NA	NA	NA	NA	NA	RF00092	---	---	1	1	37884237	37884317
ENSG00000222282	0	0	0	0	0	0	0	0	0	0	0	0	0	0	0	0	0	0	0	0	0	0	0	0	0	NA	NA	NA	NA	NA	0	NA	NA	NA	NA	NA	0	NA	NA	NA	NA	NA	RNU6-584P	RNA, U6 small nuclear 584, pseudogene [Source:HGNC Symbol;Acc:HGNC:47547]	---	1	1	37885023	37885117
ENSG00000277168	0	0	0	0	0	0	0	0	0	0	0	0	0	0	0	0	0	0	0	0	0	0	0	0	0	NA	NA	NA	NA	NA	0	NA	NA	NA	NA	NA	0	NA	NA	NA	NA	NA	RF00017	---	---	1	1	37953508	37953780
[truncated: 57,527 more rows]
[truncated: 3 more columns]

## Sheet: SAG vs Ctr, DE
Shown are the genes with not more than two samples with normalized counts < 1 & average count across samples (baseMean) > 2
padj < 0.05, |log2FoldChange| > 1
Ensembl ID	baseMean	log2FoldChange	lfcSE	stat	pvalue	padj	gene name
[truncated: 56 more rows]

## Sheet: SHH vs Ctr, DE
Shown are the genes with not more than two samples with normalized counts < 1 & average count across samples (baseMean) > 2
[truncated: 393 more rows]
